# Supplementary material for: Comparative Proteomic Profiling of Ectosomes Derived from Thyroid Carcinoma and Normal Thyroid Cells Uncovers Multiple Proteins with Functional Implications in Cancer
Source: Cells. 2022 Mar 31;11(7):1184. doi: 10.3390/cells11071184 (PMC8997476; doi:10.3390/cells11071184)
Supplement: Supplementary file 1 [file cells-11-01184-s001.zip › Supplementary Data 1.xlsx]

## Sheet: Nthy-ori 3-1 Rep Biol 1 Tech 1
Accession	Description	Score	Coverage	# Proteins	# Unique Peptides	# Peptides	# PSMs	# AAs	MW [kDa]	calc. pI
P02751	Fibronectin OS=Homo sapiens OX=9606 GN=FN1 PE=1 SV=5 - [FINC_HUMAN]	20617.6	56.84	3	107	107	614	2477	272.15	5.50342
P04264	Keratin, type II cytoskeletal 1 OS=Homo sapiens GN=KRT1 PE=1 SV=6 - [K2C1_HUMAN]	7325.35	54.97	3	37	42	205	644	65.999	8.11865
P13645	Keratin, type I cytoskeletal 10 OS=Homo sapiens GN=KRT10 PE=1 SV=6 - [K1C10_HUMAN]	5968.46	59.25	9	28	34	142	584	58.7917	5.21143
Q99715	Collagen alpha-1(XII) chain OS=Homo sapiens GN=COL12A1 PE=1 SV=2 - [COCA1_HUMAN]	5888.08	47.34	1	110	110	164	3063	332.941	5.52881
P35527	Keratin, type I cytoskeletal 9 OS=Homo sapiens GN=KRT9 PE=1 SV=3 - [K1C9_HUMAN]	5576.57	69.18	1	31	32	132	623	62.0268	5.23682
P02452	Collagen alpha-1(I) chain OS=Homo sapiens GN=COL1A1 PE=1 SV=5 - [CO1A1_HUMAN]	4960.74	38.93	2	41	41	150	1464	138.857	5.79541
P35908	Keratin, type II cytoskeletal 2 epidermal OS=Homo sapiens GN=KRT2 PE=1 SV=2 - [K22E_HUMAN]	4842.09	72.77	6	32	42	132	639	65.3932	8.00146
P98160	Basement membrane-specific heparan sulfate proteoglycan core protein OS=Homo sapiens GN=HSPG2 PE=1 SV=4 - [PGBM_HUMAN]	4315.78	30.68	1	85	85	121	4391	468.532	6.50732
P04406	Glyceraldehyde-3-phosphate dehydrogenase OS=Homo sapiens GN=GAPDH PE=1 SV=3 - [G3P_HUMAN]	4264.15	77.61	2	20	20	139	335	36.0304	8.45557
P60709	Actin, cytoplasmic 1 OS=Homo sapiens GN=ACTB PE=1 SV=1 - [ACTB_HUMAN]	3443.27	76	7	1	24	119	375	41.7097	5.47803
P63261	Actin, cytoplasmic 2 OS=Homo sapiens GN=ACTG1 PE=1 SV=1 - [ACTG_HUMAN]	3396.99	76	7	1	24	118	375	41.7658	5.47803
Q00610	Clathrin heavy chain 1 OS=Homo sapiens GN=CLTC PE=1 SV=5 - [CLH1_HUMAN]	2755.9	43.28	2	53	53	74	1675	191.493	5.69385
P02768	Serum albumin OS=Homo sapiens GN=ALB PE=1 SV=2 - [ALBU_HUMAN]	2736.41	8.37	1	7	7	142	609	69.3215	6.27783
P14618	Pyruvate kinase isozymes M1/M2 OS=Homo sapiens GN=PKM2 PE=1 SV=4 - [KPYM_HUMAN]	2583.4	70.06	2	34	34	71	531	57.9	7.84033
O00468	Agrin OS=Homo sapiens OX=9606 GN=AGRN PE=1 SV=6 - [AGRIN_HUMAN]	2582.53	37.86	2	51	51	64	2068	217.179	6.39209
P21333	Filamin-A OS=Homo sapiens GN=FLNA PE=1 SV=4 - [FLNA_HUMAN]	2564.9	35.63	1	60	64	81	2647	280.564	6.06201
O43854	EGF-like repeat and discoidin I-like domain-containing protein 3 OS=Homo sapiens GN=EDIL3 PE=1 SV=1 - [EDIL3_HUMAN]	2407.29	57.29	1	29	29	73	480	53.73	7.28369
P08238	Heat shock protein HSP 90-beta OS=Homo sapiens GN=HSP90AB1 PE=1 SV=4 - [HS90B_HUMAN]	2325.7	52.35	5	22	41	64	724	83.2121	5.03369
P13639	Elongation factor 2 OS=Homo sapiens GN=EEF2 PE=1 SV=4 - [EF2_HUMAN]	2255.28	57.11	1	38	39	66	858	95.277	6.82959
P35579	Myosin-9 OS=Homo sapiens GN=MYH9 PE=1 SV=4 - [MYH9_HUMAN]	2135.85	31.22	4	51	51	63	1960	226.392	5.60498
O15230	Laminin subunit alpha-5 OS=Homo sapiens GN=LAMA5 PE=1 SV=8 - [LAMA5_HUMAN]	1923.94	22.52	1	56	58	67	3695	399.479	7.02002
P07942	Laminin subunit beta-1 OS=Homo sapiens GN=LAMB1 PE=1 SV=2 - [LAMB1_HUMAN]	1895.06	27.94	14	37	38	51	1786	197.909	4.94482
P25391	Laminin subunit alpha-1 OS=Homo sapiens GN=LAMA1 PE=1 SV=2 - [LAMA1_HUMAN]	1851.19	19.58	2	51	52	61	3075	336.867	6.354
Q15582	Transforming growth factor-beta-induced protein ig-h3 OS=Homo sapiens GN=TGFBI PE=1 SV=1 - [BGH3_HUMAN]	1808.73	54.17	1	29	29	49	683	74.634	7.7085
P02533	Keratin, type I cytoskeletal 14 OS=Homo sapiens GN=KRT14 PE=1 SV=4 - [K1C14_HUMAN]	1786.93	53.18	8	9	27	57	472	51.5294	5.16064
Q14315	Filamin-C OS=Homo sapiens GN=FLNC PE=1 SV=3 - [FLNC_HUMAN]	1785.28	24.66	2	43	49	58	2725	290.841	5.97314
P07437	Tubulin beta chain OS=Homo sapiens GN=TUBB PE=1 SV=2 - [TBB5_HUMAN]	1783.78	73.42	3	5	26	59	444	49.639	4.89404
P07355	Annexin A2 OS=Homo sapiens GN=ANXA2 PE=1 SV=2 - [ANXA2_HUMAN]	1681.85	77.88	2	29	29	47	339	38.5798	7.75244
P68363	Tubulin alpha-1B chain OS=Homo sapiens GN=TUBA1B PE=1 SV=1 - [TBA1B_HUMAN]	1681.75	53.22	3	0	19	42	451	50.1196	5.05908
P04075	Fructose-bisphosphate aldolase A OS=Homo sapiens GN=ALDOA PE=1 SV=2 - [ALDOA_HUMAN]	1671.1	76.92	2	23	24	43	364	39.3953	8.08936
P29401	Transketolase OS=Homo sapiens GN=TKT PE=1 SV=3 - [TKT_HUMAN]	1646.76	49.28	2	25	25	46	623	67.8347	7.66455
P68366	Tubulin alpha-4A chain OS=Homo sapiens GN=TUBA4A PE=1 SV=1 - [TBA4A_HUMAN]	1623.61	51.34	3	3	18	40	448	49.8924	5.05908
P68371	Tubulin beta-4B chain OS=Homo sapiens GN=TUBB4B PE=1 SV=1 - [TBB4B_HUMAN]	1605.95	73.03	5	4	25	51	445	49.799	4.89404
P07900	Heat shock protein HSP 90-alpha OS=Homo sapiens GN=HSP90AA1 PE=1 SV=5 - [HS90A_HUMAN]	1584.43	44.81	7	15	32	48	732	84.6067	5.021
P13647	Keratin, type II cytoskeletal 5 OS=Homo sapiens GN=KRT5 PE=1 SV=3 - [K2C5_HUMAN]	1528.34	36.44	5	14	27	48	590	62.34	7.73779
P11142	Heat shock cognate 71 kDa protein OS=Homo sapiens GN=HSPA8 PE=1 SV=1 - [HSP7C_HUMAN]	1511.12	46.59	2	21	25	41	646	70.8542	5.51611
O75369	Filamin-B OS=Homo sapiens GN=FLNB PE=1 SV=2 - [FLNB_HUMAN]	1502.96	22.41	1	35	39	45	2602	277.99	5.73193
P06899	Histone H2B type 1-J OS=Homo sapiens GN=HIST1H2BJ PE=1 SV=3 - [H2B1J_HUMAN]	1498.65	35.71	9	2	5	64	126	13.8956	10.3159
Q08431	Lactadherin OS=Homo sapiens OX=9606 GN=MFGE8 PE=1 SV=3 - [MFGM_HUMAN]	1490.36	74.68	1	23	23	50	387	43.0775	8.14795
Q71U36	Tubulin alpha-1A chain OS=Homo sapiens GN=TUBA1A PE=1 SV=1 - [TBA1A_HUMAN]	1488.25	50.11	4	1	18	38	451	50.1036	5.05908
O60814	Histone H2B type 1-K OS=Homo sapiens GN=HIST1H2BK PE=1 SV=3 - [H2B1K_HUMAN]	1465.83	35.71	11	2	5	63	126	13.8816	10.3159
P07996	Thrombospondin-1 OS=Homo sapiens GN=THBS1 PE=1 SV=2 - [TSP1_HUMAN]	1422.96	28.46	2	28	29	39	1170	129.3	4.94482
Q9BVA1	Tubulin beta-2B chain OS=Homo sapiens GN=TUBB2B PE=1 SV=1 - [TBB2B_HUMAN]	1411.42	63.15	3	4	23	49	445	49.9209	4.89404
P06733	Alpha-enolase OS=Homo sapiens GN=ENO1 PE=1 SV=2 - [ENOA_HUMAN]	1376.21	64.06	2	26	26	33	434	47.1393	7.38623
P08779	Keratin, type I cytoskeletal 16 OS=Homo sapiens GN=KRT16 PE=1 SV=4 - [K1C16_HUMAN]	1364.22	46.51	8	10	22	40	473	51.2362	5.04639
P04259	Keratin, type II cytoskeletal 6B OS=Homo sapiens GN=KRT6B PE=1 SV=5 - [K2C6B_HUMAN]	1322.47	44.5	5	2	26	45	564	60.0303	8.00146
P02538	Keratin, type II cytoskeletal 6A OS=Homo sapiens GN=KRT6A PE=1 SV=3 - [K2C6A_HUMAN]	1306.61	41.49	5	1	26	44	564	60.0083	8.00146
P68032	Actin, alpha cardiac muscle 1 OS=Homo sapiens GN=ACTC1 PE=1 SV=1 - [ACTC_HUMAN]	1297.57	38.73	5	2	14	70	377	41.9919	5.38916
P39060	Collagen alpha-1(XVIII) chain OS=Homo sapiens GN=COL18A1 PE=1 SV=5 - [COIA1_HUMAN]	1240.41	20.07	1	24	24	41	1754	178.077	6.01123
P20908	Collagen alpha-1(V) chain OS=Homo sapiens GN=COL5A1 PE=1 SV=3 - [CO5A1_HUMAN]	1198.98	16	1	18	18	30	1838	183.447	5.05908
P68104	Elongation factor 1-alpha 1 OS=Homo sapiens GN=EEF1A1 PE=1 SV=1 - [EF1A1_HUMAN]	1182.98	56.06	2	11	21	37	462	50.1091	9.01221
P08758	Annexin A5 OS=Homo sapiens GN=ANXA5 PE=1 SV=2 - [ANXA5_HUMAN]	1131.45	58.13	2	16	16	24	320	35.9144	5.04639
Q92626	Peroxidasin homolog OS=Homo sapiens GN=PXDN PE=1 SV=2 - [PXDN_HUMAN]	1111.92	25.9	3	31	31	35	1479	165.17	7.1665
P00338	L-lactate dehydrogenase A chain OS=Homo sapiens GN=LDHA PE=1 SV=2 - [LDHA_HUMAN]	976.369	61.45	3	18	19	27	332	36.6654	8.26514
P00558	Phosphoglycerate kinase 1 OS=Homo sapiens GN=PGK1 PE=1 SV=3 - [PGK1_HUMAN]	975.031	63.55	1	19	19	28	417	44.5861	8.104
P08107	Heat shock 70 kDa protein 1A/1B OS=Homo sapiens GN=HSPA1A PE=1 SV=5 - [HSP71_HUMAN]	957.964	45.09	2	17	20	25	641	70.009	5.65576
P05023	Sodium/potassium-transporting ATPase subunit alpha-1 OS=Homo sapiens GN=ATP1A1 PE=1 SV=1 - [AT1A1_HUMAN]	944.843	20.63	6	17	17	22	1023	112.824	5.49072
P05787	Keratin, type II cytoskeletal 8 OS=Homo sapiens GN=KRT8 PE=1 SV=7 - [K2C8_HUMAN]	932.375	10.97	6	2	6	27	483	53.6711	5.59229
Q9Y490	Talin-1 OS=Homo sapiens GN=TLN1 PE=1 SV=3 - [TLN1_HUMAN]	907.009	14.13	2	20	20	22	2541	269.599	6.07471
Q08380	Galectin-3-binding protein OS=Homo sapiens GN=LGALS3BP PE=1 SV=1 - [LG3BP_HUMAN]	905.281	35.56	1	17	17	25	585	65.2893	5.2749
P11047	Laminin subunit gamma-1 OS=Homo sapiens GN=LAMC1 PE=1 SV=3 - [LAMC1_HUMAN]	859.404	16.22	1	21	21	25	1609	177.489	5.12256
P05121	Plasminogen activator inhibitor 1 OS=Homo sapiens GN=SERPINE1 PE=1 SV=1 - [PAI1_HUMAN]	829.757	53.73	1	16	16	27	402	45.031	7.1958
P14543	Nidogen-1 OS=Homo sapiens GN=NID1 PE=1 SV=3 - [NID1_HUMAN]	812.699	25.02	1	22	22	28	1247	136.291	5.2876
P19338	Nucleolin OS=Homo sapiens GN=NCL PE=1 SV=3 - [NUCL_HUMAN]	792.596	23.52	1	14	14	16	710	76.5684	4.70361
P09972	Fructose-bisphosphate aldolase C OS=Homo sapiens GN=ALDOC PE=1 SV=2 - [ALDOC_HUMAN]	743.454	9.07	2	2	3	9	364	39.4312	6.87354
Q9BUF5	Tubulin beta-6 chain OS=Homo sapiens GN=TUBB6 PE=1 SV=1 - [TBB6_HUMAN]	741.356	28.25	1	5	12	27	446	49.825	4.88135
Q7Z794	Keratin, type II cytoskeletal 1b OS=Homo sapiens GN=KRT77 PE=1 SV=3 - [K2C1B_HUMAN]	739.241	9.86	3	3	6	21	578	61.8635	5.98584
P40926	Malate dehydrogenase, mitochondrial OS=Homo sapiens GN=MDH2 PE=1 SV=3 - [MDHM_HUMAN]	726.435	45.56	1	11	11	16	338	35.4807	8.67529
Q9Y4K0	Lysyl oxidase homolog 2 OS=Homo sapiens GN=LOXL2 PE=1 SV=1 - [LOXL2_HUMAN]	718.084	24.68	1	16	16	18	774	86.6683	6.37939
P49327	Fatty acid synthase OS=Homo sapiens GN=FASN PE=1 SV=3 - [FAS_HUMAN]	716.815	14.22	1	23	23	25	2511	273.254	6.44287
Q02809	Procollagen-lysine,2-oxoglutarate 5-dioxygenase 1 OS=Homo sapiens GN=PLOD1 PE=1 SV=2 - [PLOD1_HUMAN]	714.063	37.41	1	21	21	25	727	83.4974	6.94678
O00339	Matrilin-2 OS=Homo sapiens GN=MATN2 PE=1 SV=4 - [MATN2_HUMAN]	706.288	25.52	1	19	19	21	956	106.767	6.26514
P26038	Moesin OS=Homo sapiens GN=MSN PE=1 SV=3 - [MOES_HUMAN]	693.659	31.37	1	9	18	26	577	67.7778	6.40479
P01024	Complement C3 OS=Homo sapiens GN=C3 PE=1 SV=2 - [CO3_HUMAN]	689	12.33	1	18	18	25	1663	187.03	6.40479
P15311	Ezrin OS=Homo sapiens GN=EZR PE=1 SV=4 - [EZRI_HUMAN]	672.8	34.47	3	12	21	31	586	69.3697	6.26514
P62805	Histone H4 OS=Homo sapiens GN=HIST1H4A PE=1 SV=2 - [H4_HUMAN]	671.62	43.69	1	7	7	20	103	11.3604	11.356
P50454	Serpin H1 OS=Homo sapiens GN=SERPINH1 PE=1 SV=2 - [SERPH_HUMAN]	658.167	43.54	1	11	11	18	418	46.4112	8.68994
P07195	L-lactate dehydrogenase B chain OS=Homo sapiens GN=LDHB PE=1 SV=2 - [LDHB_HUMAN]	634.832	44.01	1	14	15	20	334	36.6151	6.04932
Q05639	Elongation factor 1-alpha 2 OS=Homo sapiens GN=EEF1A2 PE=1 SV=1 - [EF1A2_HUMAN]	633.223	42.33	1	3	13	20	463	50.4383	9.02686
P08133	Annexin A6 OS=Homo sapiens GN=ANXA6 PE=1 SV=3 - [ANXA6_HUMAN]	619.188	32.69	1	18	18	21	673	75.8256	5.60498
Q04695	Keratin, type I cytoskeletal 17 OS=Homo sapiens GN=KRT17 PE=1 SV=2 - [K1C17_HUMAN]	600.045	36.57	6	5	17	30	432	48.076	5.021
P23526	Adenosylhomocysteinase OS=Homo sapiens GN=AHCY PE=1 SV=4 - [SAHH_HUMAN]	595.752	33.56	3	14	14	17	432	47.6852	6.34131
P26641	Elongation factor 1-gamma OS=Homo sapiens GN=EEF1G PE=1 SV=3 - [EF1G_HUMAN]	581.601	30.89	1	11	11	16	437	50.0871	6.66846
P02545	Prelamin-A/C OS=Homo sapiens GN=LMNA PE=1 SV=1 - [LMNA_HUMAN]	576.189	22.29	1	12	12	14	664	74.0947	7.02002
P62879	Guanine nucleotide-binding protein G(I)/G(S)/G(T) subunit beta-2 OS=Homo sapiens GN=GNB2 PE=1 SV=3 - [GBB2_HUMAN]	574.228	35	2	4	8	12	340	37.3071	5.99854
P22234	Multifunctional protein ADE2 OS=Homo sapiens GN=PAICS PE=1 SV=3 - [PUR6_HUMAN]	566.474	27.06	1	11	11	15	425	47.0491	7.2251
P55072	Transitional endoplasmic reticulum ATPase OS=Homo sapiens GN=VCP PE=1 SV=4 - [TERA_HUMAN]	562.315	19.23	1	14	14	15	806	89.2657	5.26221
P62937	Peptidyl-prolyl cis-trans isomerase A OS=Homo sapiens GN=PPIA PE=1 SV=2 - [PPIA_HUMAN]	555.243	55.15	7	10	10	15	165	18.0009	7.81104
P11021	78 kDa glucose-regulated protein OS=Homo sapiens GN=HSPA5 PE=1 SV=2 - [GRP78_HUMAN]	549.829	23.85	2	12	14	17	654	72.2884	5.16064
P35052	Glypican-1 OS=Homo sapiens GN=GPC1 PE=1 SV=2 - [GPC1_HUMAN]	542.354	30.11	1	13	13	17	558	61.641	7.29834
P09486	SPARC OS=Homo sapiens GN=SPARC PE=1 SV=1 - [SPRC_HUMAN]	539.42	56.44	1	10	10	18	303	34.6097	4.84326
P06748	Nucleophosmin OS=Homo sapiens GN=NPM1 PE=1 SV=2 - [NPM_HUMAN]	538.881	36.39	2	8	8	12	294	32.5548	4.77979
Q01813	6-phosphofructokinase type C OS=Homo sapiens GN=PFKP PE=1 SV=2 - [K6PP_HUMAN]	535.496	23.47	1	13	16	17	784	85.5415	7.54736
O00560	Syntenin-1 OS=Homo sapiens GN=SDCBP PE=1 SV=1 - [SDCB1_HUMAN]	514.282	39.93	1	9	9	12	298	32.4239	7.53271
O43707	Alpha-actinin-4 OS=Homo sapiens GN=ACTN4 PE=1 SV=2 - [ACTN4_HUMAN]	512.613	19.87	4	6	14	14	911	104.788	5.43994
Q12841	Follistatin-related protein 1 OS=Homo sapiens GN=FSTL1 PE=1 SV=1 - [FSTL1_HUMAN]	507.223	36.36	1	10	10	15	308	34.9629	5.51611
P40227	T-complex protein 1 subunit zeta OS=Homo sapiens GN=CCT6A PE=1 SV=3 - [TCPZ_HUMAN]	506.834	32.02	1	14	14	18	531	57.9876	6.68311
P22314	Ubiquitin-like modifier-activating enzyme 1 OS=Homo sapiens GN=UBA1 PE=1 SV=3 - [UBA1_HUMAN]	497.905	9.55	1	7	7	10	1058	117.774	5.75732
P05556	Integrin beta-1 OS=Homo sapiens GN=ITGB1 PE=1 SV=2 - [ITB1_HUMAN]	497.665	16.04	1	11	11	13	798	88.357	5.38916
Q08211	ATP-dependent RNA helicase A OS=Homo sapiens GN=DHX9 PE=1 SV=4 - [DHX9_HUMAN]	497.371	14.33	1	15	15	17	1270	140.869	6.84424
P13611	Versican core protein OS=Homo sapiens GN=VCAN PE=1 SV=3 - [CSPG2_HUMAN]	495.59	4.51	1	12	12	15	3396	372.59	4.51318
P62873	Guanine nucleotide-binding protein G(I)/G(S)/G(T) subunit beta-1 OS=Homo sapiens GN=GNB1 PE=1 SV=3 - [GBB1_HUMAN]	495.36	35	2	4	7	10	340	37.353	5.99854
P04083	Annexin A1 OS=Homo sapiens GN=ANXA1 PE=1 SV=2 - [ANXA1_HUMAN]	493.95	27.75	1	8	8	10	346	38.69	7.02002
Q02878	60S ribosomal protein L6 OS=Homo sapiens GN=RPL6 PE=1 SV=3 - [RL6_HUMAN]	482.605	26.39	1	9	9	13	288	32.7076	10.5796
P0C0L4	Complement C4-A OS=Homo sapiens GN=C4A PE=1 SV=2 - [CO4A_HUMAN]	481.587	11.07	2	14	14	17	1744	192.664	7.07861
P78385	Keratin, type II cuticular Hb3 OS=Homo sapiens GN=KRT83 PE=1 SV=2 - [KRT83_HUMAN]	472.799	26.17	4	3	12	16	493	54.1605	5.64307
P60174	Triosephosphate isomerase OS=Homo sapiens OX=9606 GN=TPI1 PE=1 SV=4 - [TPIS_HUMAN]	461.345	50.6	1	11	11	13	249	26.6527	6.90283
P22392	Nucleoside diphosphate kinase B OS=Homo sapiens GN=NME2 PE=1 SV=1 - [NDKB_HUMAN]	459.626	73.68	2	6	11	19	152	17.2869	8.41162
P63244	Guanine nucleotide-binding protein subunit beta-2-like 1 OS=Homo sapiens GN=GNB2L1 PE=1 SV=3 - [GBLP_HUMAN]	459.566	36.91	1	9	9	11	317	35.0546	7.69385
P04792	Heat shock protein beta-1 OS=Homo sapiens GN=HSPB1 PE=1 SV=2 - [HSPB1_HUMAN]	450.567	55.61	1	7	7	11	205	22.7685	6.40479
P78371	T-complex protein 1 subunit beta OS=Homo sapiens GN=CCT2 PE=1 SV=4 - [TCPB_HUMAN]	448.66	19.25	1	6	6	7	535	57.4521	6.45557
O94985	Calsyntenin-1 OS=Homo sapiens GN=CLSTN1 PE=1 SV=1 - [CSTN1_HUMAN]	447.149	12.33	2	11	11	12	981	109.724	4.90674
O00391	Sulfhydryl oxidase 1 OS=Homo sapiens GN=QSOX1 PE=1 SV=3 - [QSOX1_HUMAN]	446.586	17.8	1	10	10	12	747	82.5255	8.92432
P17987	T-complex protein 1 subunit alpha OS=Homo sapiens GN=TCP1 PE=1 SV=1 - [TCPA_HUMAN]	444.681	25.36	1	9	9	11	556	60.3056	6.11279
Q01518	Adenylyl cyclase-associated protein 1 OS=Homo sapiens GN=CAP1 PE=1 SV=5 - [CAP1_HUMAN]	437.378	32.42	1	11	11	14	475	51.8687	8.06006
P08253	72 kDa type IV collagenase OS=Homo sapiens GN=MMP2 PE=1 SV=2 - [MMP2_HUMAN]	432.36	26.82	2	14	14	17	660	73.8347	5.46533
P50395	Rab GDP dissociation inhibitor beta OS=Homo sapiens GN=GDI2 PE=1 SV=2 - [GDIB_HUMAN]	410.75	30.11	2	9	9	11	445	50.6309	6.46826
P12814	Alpha-actinin-1 OS=Homo sapiens GN=ACTN1 PE=1 SV=2 - [ACTN1_HUMAN]	405.797	14.46	3	3	11	11	892	102.993	5.41455
Q00839	Heterogeneous nuclear ribonucleoprotein U OS=Homo sapiens GN=HNRNPU PE=1 SV=6 - [HNRPU_HUMAN]	402.326	19.27	1	11	11	13	825	90.528	5.99854
P62701	40S ribosomal protein S4, X isoform OS=Homo sapiens GN=RPS4X PE=1 SV=2 - [RS4X_HUMAN]	397.224	44.87	3	14	14	17	263	29.5791	10.1548
Q9P2J5	Leucine--tRNA ligase, cytoplasmic OS=Homo sapiens GN=LARS PE=1 SV=2 - [SYLC_HUMAN]	391.24	8.42	1	7	7	8	1176	134.379	7.29834
P48643	T-complex protein 1 subunit epsilon OS=Homo sapiens GN=CCT5 PE=1 SV=1 - [TCPE_HUMAN]	386.987	29.57	1	10	10	11	541	59.6328	5.65576
P16403	Histone H1.2 OS=Homo sapiens GN=HIST1H1C PE=1 SV=2 - [H12_HUMAN]	386.858	25.35	4	1	7	10	213	21.3517	10.9312
Q86YZ3	Hornerin OS=Homo sapiens GN=HRNR PE=1 SV=2 - [HORN_HUMAN]	382.09	8.11	1	6	6	8	2850	282.228	10.0376
P10412	Histone H1.4 OS=Homo sapiens GN=HIST1H1E PE=1 SV=2 - [H14_HUMAN]	378.574	24.66	4	1	7	9	219	21.852	11.0337
Q96KK5	Histone H2A type 1-H OS=Homo sapiens GN=HIST1H2AH PE=1 SV=3 - [H2A1H_HUMAN]	371.68	35.94	7	1	5	10	128	13.8978	10.8872
P52209	6-phosphogluconate dehydrogenase, decarboxylating OS=Homo sapiens GN=PGD PE=1 SV=3 - [6PGD_HUMAN]	367.814	21.95	1	7	7	8	483	53.106	7.2251
P19823	Inter-alpha-trypsin inhibitor heavy chain H2 OS=Homo sapiens GN=ITIH2 PE=1 SV=2 - [ITIH2_HUMAN]	367.37	6.55	1	7	7	9	946	106.397	6.85889
Q9ULV4	Coronin-1C OS=Homo sapiens GN=CORO1C PE=1 SV=1 - [COR1C_HUMAN]	361.175	25.32	1	10	10	12	474	53.2151	7.07861
O75083	WD repeat-containing protein 1 OS=Homo sapiens GN=WDR1 PE=1 SV=4 - [WDR1_HUMAN]	358.521	20.13	1	7	7	8	606	66.1519	6.65381
P02774	Vitamin D-binding protein OS=Homo sapiens OX=9606 GN=GC PE=1 SV=2 - [VTDB_HUMAN]	356.64	10.34	1	6	6	8	474	52.8829	5.45264
P53396	ATP-citrate synthase OS=Homo sapiens GN=ACLY PE=1 SV=3 - [ACLY_HUMAN]	355.194	14.71	1	13	13	13	1101	120.762	7.32764
P01023	Alpha-2-macroglobulin OS=Homo sapiens GN=A2M PE=1 SV=3 - [A2MG_HUMAN]	353.612	3.93	1	4	6	13	1474	163.188	6.45557
P04439	HLA class I histocompatibility antigen, A-3 alpha chain OS=Homo sapiens GN=HLA-A PE=1 SV=2 - [1A03_HUMAN]	348.385	37.81	2	8	9	13	365	40.8152	5.99854
P02462	Collagen alpha-1(IV) chain OS=Homo sapiens OX=9606 GN=COL4A1 PE=1 SV=4 - [CO4A1_HUMAN]	348.196	5.81	2	6	6	10	1669	160.51	8.27979
P12956	X-ray repair cross-complementing protein 6 OS=Homo sapiens GN=XRCC6 PE=1 SV=2 - [XRCC6_HUMAN]	342.254	21.51	1	9	9	11	609	69.7991	6.63916
Q00796	Sorbitol dehydrogenase OS=Homo sapiens GN=SORD PE=1 SV=4 - [DHSO_HUMAN]	341.719	30.53	1	7	7	8	357	38.2998	7.97217
P50990	T-complex protein 1 subunit theta OS=Homo sapiens GN=CCT8 PE=1 SV=4 - [TCPQ_HUMAN]	341.034	25.36	1	11	11	11	548	59.5825	5.60498
Q99832	T-complex protein 1 subunit eta OS=Homo sapiens GN=CCT7 PE=1 SV=2 - [TCPH_HUMAN]	337.008	18.6	1	6	6	9	543	59.3289	7.6499
P06744	Glucose-6-phosphate isomerase OS=Homo sapiens GN=GPI PE=1 SV=4 - [G6PI_HUMAN]	331.659	18.82	1	7	7	10	558	63.1072	8.32373
P08195	4F2 cell-surface antigen heavy chain OS=Homo sapiens GN=SLC3A2 PE=1 SV=3 - [4F2_HUMAN]	331.342	18.41	1	9	9	13	630	67.9517	5.0083
P61247	40S ribosomal protein S3a OS=Homo sapiens GN=RPS3A PE=1 SV=2 - [RS3A_HUMAN]	330.647	34.47	1	9	9	10	264	29.9257	9.72998
P15531	Nucleoside diphosphate kinase A OS=Homo sapiens GN=NME1 PE=1 SV=1 - [NDKA_HUMAN]	329.455	52.63	1	2	7	11	152	17.1377	6.18896
Q15393	Splicing factor 3B subunit 3 OS=Homo sapiens GN=SF3B3 PE=1 SV=4 - [SF3B3_HUMAN]	328.757	8.13	1	9	9	10	1217	135.492	5.26221
P04908	Histone H2A type 1-B/E OS=Homo sapiens GN=HIST1H2AB PE=1 SV=2 - [H2A1B_HUMAN]	327.811	35.38	3	1	5	9	130	14.127	11.0483
P00747	Plasminogen OS=Homo sapiens GN=PLG PE=1 SV=2 - [PLMN_HUMAN]	326.444	4.44	1	4	4	10	810	90.5102	7.23975
P60033	CD81 antigen OS=Homo sapiens GN=CD81 PE=1 SV=1 - [CD81_HUMAN]	324.72	18.22	1	2	2	4	236	25.7921	5.2876
P09382	Galectin-1 OS=Homo sapiens GN=LGALS1 PE=1 SV=2 - [LEG1_HUMAN]	317.07	57.04	1	6	6	7	135	14.7062	5.50342
P05388	60S acidic ribosomal protein P0 OS=Homo sapiens GN=RPLP0 PE=1 SV=1 - [RLA0_HUMAN]	316.798	35.02	2	7	7	8	317	34.2518	5.97314
Q06033	Inter-alpha-trypsin inhibitor heavy chain H3 OS=Homo sapiens GN=ITIH3 PE=1 SV=2 - [ITIH3_HUMAN]	316.024	5.06	1	6	6	9	890	99.7865	5.74463
P18124	60S ribosomal protein L7 OS=Homo sapiens GN=RPL7 PE=1 SV=1 - [RL7_HUMAN]	312.83	39.11	1	10	10	12	248	29.2072	10.6528
Q14525	Keratin, type I cuticular Ha3-II OS=Homo sapiens GN=KRT33B PE=2 SV=3 - [KT33B_HUMAN]	312.581	15.84	5	0	6	7	404	46.1845	4.84326
P06396	Gelsolin OS=Homo sapiens GN=GSN PE=1 SV=1 - [GELS_HUMAN]	310.65	10.87	1	8	8	11	782	85.6442	6.27783
Q14764	Major vault protein OS=Homo sapiens GN=MVP PE=1 SV=4 - [MVP_HUMAN]	307.187	12.88	1	9	9	9	893	99.2659	5.47803
Q71DI3	Histone H3.2 OS=Homo sapiens GN=HIST2H3A PE=1 SV=3 - [H32_HUMAN]	305.707	52.94	8	2	8	15	136	15.3785	11.2681
P50991	T-complex protein 1 subunit delta OS=Homo sapiens GN=CCT4 PE=1 SV=4 - [TCPD_HUMAN]	301.763	14.47	1	6	6	7	539	57.8878	7.82568
P49368	T-complex protein 1 subunit gamma OS=Homo sapiens GN=CCT3 PE=1 SV=4 - [TCPG_HUMAN]	301.328	23.12	1	8	8	8	545	60.4953	6.49365
P62826	GTP-binding nuclear protein Ran OS=Homo sapiens GN=RAN PE=1 SV=3 - [RAN_HUMAN]	301.085	41.2	1	10	10	11	216	24.4076	7.48877
P60842	Eukaryotic initiation factor 4A-I OS=Homo sapiens GN=EIF4A1 PE=1 SV=1 - [IF4A1_HUMAN]	299.12	22.41	3	7	7	7	406	46.1246	5.47803
P31943	Heterogeneous nuclear ribonucleoprotein H OS=Homo sapiens GN=HNRNPH1 PE=1 SV=4 - [HNRH1_HUMAN]	297.789	14.7	2	3	5	7	449	49.1984	6.30322
P05067	Amyloid beta A4 protein OS=Homo sapiens GN=APP PE=1 SV=3 - [A4_HUMAN]	294.376	11.69	1	8	8	11	770	86.8881	4.81787
P55058	Phospholipid transfer protein OS=Homo sapiens GN=PLTP PE=1 SV=1 - [PLTP_HUMAN]	284.333	15.82	1	5	5	7	493	54.7045	7.00537
P08670	Vimentin OS=Homo sapiens GN=VIM PE=1 SV=4 - [VIME_HUMAN]	284.327	19.53	6	9	9	9	466	53.6191	5.12256
P26006	Integrin alpha-3 OS=Homo sapiens GN=ITGA3 PE=1 SV=5 - [ITA3_HUMAN]	284.097	10.75	1	8	8	11	1051	116.538	6.771
P61204	ADP-ribosylation factor 3 OS=Homo sapiens GN=ARF3 PE=1 SV=2 - [ARF3_HUMAN]	283.346	50.83	3	5	8	11	181	20.5877	7.43018
O76009	Keratin, type I cuticular Ha3-I OS=Homo sapiens GN=KRT33A PE=2 SV=2 - [KT33A_HUMAN]	279.854	18.81	1	1	7	8	404	45.9114	4.81787
P39023	60S ribosomal protein L3 OS=Homo sapiens GN=RPL3 PE=1 SV=2 - [RL3_HUMAN]	278.893	32.26	1	10	10	12	403	46.0798	10.1841
P61313	60S ribosomal protein L15 OS=Homo sapiens GN=RPL15 PE=1 SV=2 - [RL15_HUMAN]	278.325	31.86	1	5	5	8	204	24.1311	11.6196
O95084	Serine protease 23 OS=Homo sapiens GN=PRSS23 PE=1 SV=1 - [PRS23_HUMAN]	278.144	18.28	1	6	7	8	383	42.9738	9.42236
P09651	Heterogeneous nuclear ribonucleoprotein A1 OS=Homo sapiens GN=HNRNPA1 PE=1 SV=5 - [ROA1_HUMAN]	277.433	23.39	2	7	7	9	372	38.7231	9.12939
P07737	Profilin-1 OS=Homo sapiens GN=PFN1 PE=1 SV=2 - [PROF1_HUMAN]	277.18	67.14	1	7	7	8	140	15.0446	8.26514
P12109	Collagen alpha-1(VI) chain OS=Homo sapiens GN=COL6A1 PE=1 SV=3 - [CO6A1_HUMAN]	269.967	10.12	1	8	8	9	1028	108.462	5.42725
P34932	Heat shock 70 kDa protein 4 OS=Homo sapiens GN=HSPA4 PE=1 SV=4 - [HSP74_HUMAN]	267.63	15.71	2	8	9	10	840	94.2712	5.18604
P23528	Cofilin-1 OS=Homo sapiens GN=CFL1 PE=1 SV=3 - [COF1_HUMAN]	266.924	56.02	2	6	6	6	166	18.4907	8.08936
P24821	Tenascin OS=Homo sapiens GN=TNC PE=1 SV=3 - [TENA_HUMAN]	266.9	7.36	1	11	11	11	2201	240.7	4.89404
P08572	Collagen alpha-2(IV) chain OS=Homo sapiens GN=COL4A2 PE=1 SV=4 - [CO4A2_HUMAN]	266.797	7.36	1	8	8	8	1712	167.449	8.66064
P14923	Junction plakoglobin OS=Homo sapiens GN=JUP PE=1 SV=3 - [PLAK_HUMAN]	266.676	14.09	2	9	9	9	745	81.6927	6.13818
O00469	Procollagen-lysine,2-oxoglutarate 5-dioxygenase 2 OS=Homo sapiens GN=PLOD2 PE=1 SV=2 - [PLOD2_HUMAN]	266.439	13.43	1	8	8	8	737	84.6316	6.7124
Q14974	Importin subunit beta-1 OS=Homo sapiens GN=KPNB1 PE=1 SV=2 - [IMB1_HUMAN]	262.985	8.68	1	6	6	8	876	97.108	4.77979
Q9GZM7	Tubulointerstitial nephritis antigen-like OS=Homo sapiens GN=TINAGL1 PE=1 SV=1 - [TINAL_HUMAN]	262.701	29.34	1	9	9	10	467	52.353	6.99072
A6NCN2	Putative keratin-87 protein OS=Homo sapiens GN=KRT87P PE=5 SV=4 - [KR87P_HUMAN]	261.388	40	1	1	9	11	255	29.0986	5.79541
Q12931	Heat shock protein 75 kDa, mitochondrial OS=Homo sapiens GN=TRAP1 PE=1 SV=3 - [TRAP1_HUMAN]	259.4	4.12	1	1	2	4	704	80.0597	8.20654
P15880	40S ribosomal protein S2 OS=Homo sapiens GN=RPS2 PE=1 SV=2 - [RS2_HUMAN]	254.276	30.03	1	9	9	10	293	31.3046	10.2427
Q06830	Peroxiredoxin-1 OS=Homo sapiens GN=PRDX1 PE=1 SV=1 - [PRDX1_HUMAN]	250.33	30.65	2	7	8	10	199	22.0963	8.1333
Q15019	Septin-2 OS=Homo sapiens GN=SEPT2 PE=1 SV=1 - [SEPT2_HUMAN]	250.113	28.81	1	7	7	8	361	41.4613	6.59521
Q14204	Cytoplasmic dynein 1 heavy chain 1 OS=Homo sapiens GN=DYNC1H1 PE=1 SV=5 - [DYHC1_HUMAN]	244.868	2.41	1	8	8	8	4646	532.072	6.40479
P07237	Protein disulfide-isomerase OS=Homo sapiens GN=P4HB PE=1 SV=3 - [PDIA1_HUMAN]	244.064	17.52	1	6	6	6	508	57.0807	4.86865
Q13838	Spliceosome RNA helicase DDX39B OS=Homo sapiens GN=DDX39B PE=1 SV=1 - [DX39B_HUMAN]	243.379	17.52	3	7	7	8	428	48.9599	5.66846
P13646	Keratin, type I cytoskeletal 13 OS=Homo sapiens GN=KRT13 PE=1 SV=4 - [K1C13_HUMAN]	241.832	8.52	7	1	6	8	458	49.5574	4.95752
P36578	60S ribosomal protein L4 OS=Homo sapiens GN=RPL4 PE=1 SV=5 - [RL4_HUMAN]	240.403	18.03	14	8	8	10	427	47.6674	11.063
Q14112	Nidogen-2 OS=Homo sapiens GN=NID2 PE=1 SV=3 - [NID2_HUMAN]	239.668	7.13	1	5	5	5	1375	151.158	5.2876
P46940	Ras GTPase-activating-like protein IQGAP1 OS=Homo sapiens GN=IQGAP1 PE=1 SV=1 - [IQGA1_HUMAN]	239.407	7.24	1	7	7	7	1657	189.134	6.48096
P46777	60S ribosomal protein L5 OS=Homo sapiens GN=RPL5 PE=1 SV=3 - [RL5_HUMAN]	236.884	19.53	1	5	5	7	297	34.3407	9.71533
Q7KZF4	Staphylococcal nuclease domain-containing protein 1 OS=Homo sapiens GN=SND1 PE=1 SV=1 - [SND1_HUMAN]	234.98	14.73	1	11	11	11	910	101.934	7.1665
P25398	40S ribosomal protein S12 OS=Homo sapiens GN=RPS12 PE=1 SV=3 - [RS12_HUMAN]	232.76	16.67	1	1	1	3	132	14.5055	7.21045
P58397	A disintegrin and metalloproteinase with thrombospondin motifs 12 OS=Homo sapiens GN=ADAMTS12 PE=1 SV=2 - [ATS12_HUMAN]	232.532	6.15	1	8	8	8	1594	177.56	7.86963
P01889	HLA class I histocompatibility antigen, B-7 alpha chain OS=Homo sapiens GN=HLA-B PE=1 SV=3 - [1B07_HUMAN]	232.319	29.56	3	7	8	9	362	40.435	5.84619
P08865	40S ribosomal protein SA OS=Homo sapiens GN=RPSA PE=1 SV=4 - [RSSA_HUMAN]	232.311	21.02	3	4	5	5	295	32.8334	4.86865
P18669	Phosphoglycerate mutase 1 OS=Homo sapiens GN=PGAM1 PE=1 SV=2 - [PGAM1_HUMAN]	232.14	40.55	3	7	7	8	254	28.7858	7.18115
P11586	C-1-tetrahydrofolate synthase, cytoplasmic OS=Homo sapiens GN=MTHFD1 PE=1 SV=3 - [C1TC_HUMAN]	231.411	11.76	1	7	7	7	935	101.495	7.29834
P34897	Serine hydroxymethyltransferase, mitochondrial OS=Homo sapiens GN=SHMT2 PE=1 SV=3 - [GLYM_HUMAN]	230.138	27.98	2	9	9	9	504	55.9577	8.52881
P62979	Ubiquitin-40S ribosomal protein S27a OS=Homo sapiens GN=RPS27A PE=1 SV=2 - [RS27A_HUMAN]	229.783	37.82	4	5	5	6	156	17.9535	9.64209
P35613	Basigin OS=Homo sapiens GN=BSG PE=1 SV=2 - [BASI_HUMAN]	229.35	18.96	1	5	5	5	385	42.1741	5.65576
P07814	Bifunctional glutamate/proline--tRNA ligase OS=Homo sapiens GN=EPRS PE=1 SV=5 - [SYEP_HUMAN]	228.593	3.77	1	4	4	6	1512	170.483	7.32764
P09429	High mobility group protein B1 OS=Homo sapiens GN=HMGB1 PE=1 SV=3 - [HMGB1_HUMAN]	227.539	31.16	3	4	6	10	215	24.8782	5.74463
P61604	10 kDa heat shock protein, mitochondrial OS=Homo sapiens GN=HSPE1 PE=1 SV=2 - [CH10_HUMAN]	226.035	43.14	1	5	5	6	102	10.9249	8.92432
P55060	Exportin-2 OS=Homo sapiens GN=CSE1L PE=1 SV=3 - [XPO2_HUMAN]	222.865	10.4	1	7	7	12	971	110.346	5.77002
P61160	Actin-related protein 2 OS=Homo sapiens GN=ACTR2 PE=1 SV=1 - [ARP2_HUMAN]	222.563	19.8	1	5	5	6	394	44.7322	6.7417
Q9UQ80	Proliferation-associated protein 2G4 OS=Homo sapiens GN=PA2G4 PE=1 SV=3 - [PA2G4_HUMAN]	222.4	34.77	1	8	8	9	394	43.7592	6.55127
P09874	Poly [ADP-ribose] polymerase 1 OS=Homo sapiens GN=PARP1 PE=1 SV=4 - [PARP1_HUMAN]	222.33	5.13	1	4	4	4	1014	113.012	8.88037
P41091	Eukaryotic translation initiation factor 2 subunit 3 OS=Homo sapiens GN=EIF2S3 PE=1 SV=3 - [IF2G_HUMAN]	222.242	17.58	9	6	6	7	472	51.0772	8.39697
O75340	Programmed cell death protein 6 OS=Homo sapiens GN=PDCD6 PE=1 SV=1 - [PDCD6_HUMAN]	217.917	29.84	1	6	6	6	191	21.8548	5.40186
Q08945	FACT complex subunit SSRP1 OS=Homo sapiens GN=SSRP1 PE=1 SV=1 - [SSRP1_HUMAN]	217.32	11.14	1	6	6	6	709	81.0244	6.87354
P36955	Pigment epithelium-derived factor OS=Homo sapiens GN=SERPINF1 PE=1 SV=4 - [PEDF_HUMAN]	214.22	9.33	1	4	4	6	418	46.2833	6.37939
P20742	Pregnancy zone protein OS=Homo sapiens GN=PZP PE=1 SV=4 - [PZP_HUMAN]	214.172	2.63	1	1	4	10	1482	163.76	6.37939
P11216	Glycogen phosphorylase, brain form OS=Homo sapiens GN=PYGB PE=1 SV=5 - [PYGB_HUMAN]	214.158	7.47	2	3	4	4	843	96.6345	6.85889
P30101	Protein disulfide-isomerase A3 OS=Homo sapiens GN=PDIA3 PE=1 SV=4 - [PDIA3_HUMAN]	212.944	15.84	1	7	7	7	505	56.7468	6.354
P11940	Polyadenylate-binding protein 1 OS=Homo sapiens GN=PABPC1 PE=1 SV=2 - [PABP1_HUMAN]	212.31	7.7	3	4	4	4	636	70.6259	9.49561
O76011	Keratin, type I cuticular Ha4 OS=Homo sapiens GN=KRT34 PE=2 SV=2 - [KRT34_HUMAN]	211.489	12.39	1	1	5	5	436	49.3922	5.05908
P61978	Heterogeneous nuclear ribonucleoprotein K OS=Homo sapiens GN=HNRNPK PE=1 SV=1 - [HNRPK_HUMAN]	210.202	15.77	1	5	5	5	463	50.9444	5.5415
P19827	Inter-alpha-trypsin inhibitor heavy chain H1 OS=Homo sapiens GN=ITIH1 PE=1 SV=3 - [ITIH1_HUMAN]	209.817	4.17	1	5	5	7	911	101.326	6.78564
P61158	Actin-related protein 3 OS=Homo sapiens GN=ACTR3 PE=1 SV=3 - [ARP3_HUMAN]	206.908	28.95	3	8	8	9	418	47.341	5.88428
P07384	Calpain-1 catalytic subunit OS=Homo sapiens GN=CAPN1 PE=1 SV=1 - [CAN1_HUMAN]	205.426	12.89	1	6	6	6	714	81.8382	5.66846
Q15029	116 kDa U5 small nuclear ribonucleoprotein component OS=Homo sapiens GN=EFTUD2 PE=1 SV=1 - [U5S1_HUMAN]	205.123	8.23	1	5	6	6	972	109.366	4.99561
P62241	40S ribosomal protein S8 OS=Homo sapiens GN=RPS8 PE=1 SV=2 - [RS8_HUMAN]	205.014	34.13	1	7	7	7	208	24.1902	10.3159
P23396	40S ribosomal protein S3 OS=Homo sapiens GN=RPS3 PE=1 SV=2 - [RS3_HUMAN]	201.614	23.46	1	6	6	6	243	26.6714	9.65674
Q07020	60S ribosomal protein L18 OS=Homo sapiens GN=RPL18 PE=1 SV=2 - [RL18_HUMAN]	200.286	34.57	1	6	6	8	188	21.6211	11.7222
O76003	Glutaredoxin-3 OS=Homo sapiens GN=GLRX3 PE=1 SV=2 - [GLRX3_HUMAN]	199.752	7.76	1	1	1	2	335	37.4082	5.38916
P31939	Bifunctional purine biosynthesis protein PURH OS=Homo sapiens GN=ATIC PE=1 SV=3 - [PUR9_HUMAN]	199.636	12.67	1	6	6	7	592	64.5753	6.7124
P0C0S5	Histone H2A.Z OS=Homo sapiens GN=H2AFZ PE=1 SV=2 - [H2AZ_HUMAN]	198.397	31.25	2	2	4	6	128	13.5446	10.5796
P63104	14-3-3 protein zeta/delta OS=Homo sapiens GN=YWHAZ PE=1 SV=1 - [1433Z_HUMAN]	197.76	21.63	4	2	5	7	245	27.7277	4.79248
Q92820	Gamma-glutamyl hydrolase OS=Homo sapiens GN=GGH PE=1 SV=2 - [GGH_HUMAN]	196.74	22.96	1	5	5	7	318	35.9412	7.10791
P84098	60S ribosomal protein L19 OS=Homo sapiens GN=RPL19 PE=1 SV=1 - [RL19_HUMAN]	196.469	23.98	2	5	5	6	196	23.4512	11.4731
Q96QV6	Histone H2A type 1-A OS=Homo sapiens GN=HIST1H2AA PE=1 SV=3 - [H2A1A_HUMAN]	195.495	35.11	3	2	5	6	131	14.2249	10.8579
P05452	Tetranectin OS=Homo sapiens GN=CLEC3B PE=1 SV=3 - [TETN_HUMAN]	195.29	21.78	1	3	3	5	202	22.5223	5.66846
O43143	Putative pre-mRNA-splicing factor ATP-dependent RNA helicase DHX15 OS=Homo sapiens GN=DHX15 PE=1 SV=2 - [DHX15_HUMAN]	194.93	10.19	1	7	7	7	795	90.8752	7.45947
P46821	Microtubule-associated protein 1B OS=Homo sapiens GN=MAP1B PE=1 SV=2 - [MAP1B_HUMAN]	194.221	3.4	2	6	6	6	2468	270.468	4.80518
P04004	Vitronectin OS=Homo sapiens GN=VTN PE=1 SV=1 - [VTNC_HUMAN]	193.35	4.6	1	2	2	5	478	54.2712	5.79541
P22102	Trifunctional purine biosynthetic protein adenosine-3 OS=Homo sapiens GN=GART PE=1 SV=1 - [PUR2_HUMAN]	192.82	7.43	1	4	4	4	1010	107.699	6.69775
Q15436	Protein transport protein Sec23A OS=Homo sapiens GN=SEC23A PE=1 SV=2 - [SC23A_HUMAN]	192.36	6.01	2	4	4	4	765	86.1053	7.07861
P43490	Nicotinamide phosphoribosyltransferase OS=Homo sapiens GN=NAMPT PE=1 SV=1 - [NAMPT_HUMAN]	191.24	16.7	1	5	5	5	491	55.4866	7.15186
Q9UHD8	Septin-9 OS=Homo sapiens GN=SEPT9 PE=1 SV=2 - [SEPT9_HUMAN]	191.112	11.6	1	6	6	7	586	65.3608	8.96826
Q96P63	Serpin B12 OS=Homo sapiens GN=SERPINB12 PE=1 SV=1 - [SPB12_HUMAN]	190.601	15.56	1	5	5	5	405	46.2471	5.52881
P50914	60S ribosomal protein L14 OS=Homo sapiens GN=RPL14 PE=1 SV=4 - [RL14_HUMAN]	189.82	19.07	1	4	4	5	215	23.417	10.9312
Q09028	Histone-binding protein RBBP4 OS=Homo sapiens GN=RBBP4 PE=1 SV=3 - [RBBP4_HUMAN]	189.017	16.71	2	3	7	7	425	47.6261	4.89404
P05783	Keratin, type I cytoskeletal 18 OS=Homo sapiens GN=KRT18 PE=1 SV=2 - [K1C18_HUMAN]	188.744	12.79	4	4	5	6	430	48.0285	5.45264
P14625	Endoplasmin OS=Homo sapiens GN=HSP90B1 PE=1 SV=1 - [ENPL_HUMAN]	186.54	4.73	1	2	5	6	803	92.4113	4.84326
P16070	CD44 antigen OS=Homo sapiens GN=CD44 PE=1 SV=3 - [CD44_HUMAN]	186.093	6.6	1	5	5	6	742	81.4874	5.32568
Q16181	Septin-7 OS=Homo sapiens GN=SEPT7 PE=1 SV=2 - [SEPT7_HUMAN]	184.599	14.19	3	4	5	8	437	50.648	8.63135
Q5D862	Filaggrin-2 OS=Homo sapiens GN=FLG2 PE=1 SV=1 - [FILA2_HUMAN]	181.362	3.22	1	4	4	4	2391	247.928	8.30908
P07093	Glia-derived nexin OS=Homo sapiens GN=SERPINE2 PE=1 SV=1 - [GDN_HUMAN]	180.24	16.58	1	5	5	5	398	43.9742	9.29053
P13010	X-ray repair cross-complementing protein 5 OS=Homo sapiens GN=XRCC5 PE=1 SV=3 - [XRCC5_HUMAN]	178.728	12.98	1	7	7	8	732	82.6523	5.80811
P63241	Eukaryotic translation initiation factor 5A-1 OS=Homo sapiens GN=EIF5A PE=1 SV=2 - [IF5A1_HUMAN]	177.278	39.61	3	4	4	4	154	16.8214	5.23682
P23381	Tryptophan--tRNA ligase, cytoplasmic OS=Homo sapiens GN=WARS PE=1 SV=2 - [SYWC_HUMAN]	176.09	13.16	1	4	4	5	471	53.1316	6.22705
Q76M96	Coiled-coil domain-containing protein 80 OS=Homo sapiens GN=CCDC80 PE=1 SV=1 - [CCD80_HUMAN]	175.56	4.53	1	4	4	5	950	108.106	9.71533
P62266	40S ribosomal protein S23 OS=Homo sapiens GN=RPS23 PE=1 SV=3 - [RS23_HUMAN]	174.491	48.95	1	5	5	6	143	15.7977	10.4917
P01008	Antithrombin-III OS=Homo sapiens GN=SERPINC1 PE=1 SV=1 - [ANT3_HUMAN]	173.792	12.93	1	7	7	9	464	52.5689	6.7124
P38646	Stress-70 protein, mitochondrial OS=Homo sapiens GN=HSPA9 PE=1 SV=2 - [GRP75_HUMAN]	173.257	8.39	1	5	5	5	679	73.6348	6.16357
Q99829	Copine-1 OS=Homo sapiens GN=CPNE1 PE=1 SV=1 - [CPNE1_HUMAN]	173.07	11.17	1	5	5	5	537	59.0215	5.8335
P62140	Serine/threonine-protein phosphatase PP1-beta catalytic subunit OS=Homo sapiens GN=PPP1CB PE=1 SV=3 - [PP1B_HUMAN]	172.955	12.54	3	3	3	3	327	37.1626	6.18896
O43175	D-3-phosphoglycerate dehydrogenase OS=Homo sapiens GN=PHGDH PE=1 SV=4 - [SERA_HUMAN]	172.67	12.38	1	5	5	5	533	56.6144	6.7124
P41250	Glycine--tRNA ligase OS=Homo sapiens GN=GARS PE=1 SV=3 - [SYG_HUMAN]	172.58	9.88	1	4	4	4	739	83.1126	7.03467
Q8NI35	InaD-like protein OS=Homo sapiens GN=INADL PE=1 SV=3 - [INADL_HUMAN]	171.222	0.33	1	1	1	8	1801	196.247	4.94482
P18085	ADP-ribosylation factor 4 OS=Homo sapiens GN=ARF4 PE=1 SV=3 - [ARF4_HUMAN]	169.88	21.67	1	1	3	4	180	20.4977	7.13721
Q07955	Serine/arginine-rich splicing factor 1 OS=Homo sapiens GN=SRSF1 PE=1 SV=2 - [SRSF1_HUMAN]	169.235	29.84	1	7	7	8	248	27.7278	10.3599
P26639	Threonine--tRNA ligase, cytoplasmic OS=Homo sapiens GN=TARS PE=1 SV=3 - [SYTC_HUMAN]	169.217	9.82	1	6	6	6	723	83.3819	6.66846
P31946	14-3-3 protein beta/alpha OS=Homo sapiens GN=YWHAB PE=1 SV=3 - [1433B_HUMAN]	169.123	16.67	4	1	4	6	246	28.0648	4.83057
Q16881	Thioredoxin reductase 1, cytoplasmic OS=Homo sapiens GN=TXNRD1 PE=1 SV=3 - [TRXR1_HUMAN]	168.89	10.79	1	4	4	4	649	70.8622	7.38623
Q6P2Q9	Pre-mRNA-processing-splicing factor 8 OS=Homo sapiens GN=PRPF8 PE=1 SV=2 - [PRP8_HUMAN]	168.719	2.44	1	4	4	4	2335	273.427	8.83643
P00734	Prothrombin OS=Homo sapiens GN=F2 PE=1 SV=2 - [THRB_HUMAN]	166.584	4.98	1	4	4	4	622	69.9921	5.89697
Q02543	60S ribosomal protein L18a OS=Homo sapiens GN=RPL18A PE=1 SV=2 - [RL18A_HUMAN]	165.283	34.09	1	6	6	8	176	20.7489	10.7114
Q15758	Neutral amino acid transporter B(0) OS=Homo sapiens GN=SLC1A5 PE=1 SV=2 - [AAAT_HUMAN]	165.17	8.13	1	3	3	4	541	56.5623	5.47803
Q02388	Collagen alpha-1(VII) chain OS=Homo sapiens GN=COL7A1 PE=1 SV=2 - [CO7A1_HUMAN]	164.615	3.23	1	6	6	6	2944	295.041	6.26514
P02786	Transferrin receptor protein 1 OS=Homo sapiens GN=TFRC PE=1 SV=2 - [TFR1_HUMAN]	164.48	6.71	1	4	4	4	760	84.8179	6.60986
Q12905	Interleukin enhancer-binding factor 2 OS=Homo sapiens GN=ILF2 PE=1 SV=2 - [ILF2_HUMAN]	163.856	10.51	1	3	3	3	390	43.0352	5.26221
Q92598	Heat shock protein 105 kDa OS=Homo sapiens GN=HSPH1 PE=1 SV=1 - [HS105_HUMAN]	163.56	6.76	2	3	4	4	858	96.8037	5.38916
Q02790	Peptidyl-prolyl cis-trans isomerase FKBP4 OS=Homo sapiens GN=FKBP4 PE=1 SV=3 - [FKBP4_HUMAN]	163.043	7.19	1	3	3	3	459	51.7721	5.42725
O15143	Actin-related protein 2/3 complex subunit 1B OS=Homo sapiens GN=ARPC1B PE=1 SV=3 - [ARC1B_HUMAN]	161.522	12.1	1	4	4	4	372	40.9234	8.35303
P52597	Heterogeneous nuclear ribonucleoprotein F OS=Homo sapiens GN=HNRNPF PE=1 SV=3 - [HNRPF_HUMAN]	161.07	9.4	1	1	3	5	415	45.6429	5.57959
Q9NTK5	Obg-like ATPase 1 OS=Homo sapiens GN=OLA1 PE=1 SV=2 - [OLA1_HUMAN]	160.301	9.85	1	3	3	4	396	44.7153	7.81104
P23142	Fibulin-1 OS=Homo sapiens GN=FBLN1 PE=1 SV=4 - [FBLN1_HUMAN]	157.606	8.68	1	5	5	5	703	77.1624	5.22412
O15144	Actin-related protein 2/3 complex subunit 2 OS=Homo sapiens GN=ARPC2 PE=1 SV=1 - [ARPC2_HUMAN]	156.763	14	1	2	2	3	300	34.3115	7.35693
Q99460	26S proteasome non-ATPase regulatory subunit 1 OS=Homo sapiens GN=PSMD1 PE=1 SV=2 - [PSMD1_HUMAN]	155.97	3.99	1	2	2	2	953	105.769	5.38916
P01033	Metalloproteinase inhibitor 1 OS=Homo sapiens GN=TIMP1 PE=1 SV=1 - [TIMP1_HUMAN]	155.89	33.33	1	4	4	4	207	23.1555	8.104
P69905	Hemoglobin subunit alpha OS=Homo sapiens GN=HBA1 PE=1 SV=2 - [HBA_HUMAN]	155.41	34.51	2	5	5	8	142	15.2479	8.67529
P62913	60S ribosomal protein L11 OS=Homo sapiens GN=RPL11 PE=1 SV=2 - [RL11_HUMAN]	155.406	23.03	1	4	4	4	178	20.2396	9.59814
P17858	6-phosphofructokinase, liver type OS=Homo sapiens GN=PFKL PE=1 SV=6 - [K6PL_HUMAN]	155.27	5.51	1	1	4	4	780	84.9642	7.50342
Q9UBP4	Dickkopf-related protein 3 OS=Homo sapiens GN=DKK3 PE=1 SV=2 - [DKK3_HUMAN]	154.647	14.29	1	3	3	3	350	38.3651	4.65283
P55209	Nucleosome assembly protein 1-like 1 OS=Homo sapiens GN=NAP1L1 PE=1 SV=1 - [NP1L1_HUMAN]	154.21	22.51	2	5	5	5	391	45.3459	4.4624
P50895	Basal cell adhesion molecule OS=Homo sapiens GN=BCAM PE=1 SV=2 - [BCAM_HUMAN]	153.321	5.89	1	3	3	3	628	67.3626	5.80811
P51884	Lumican OS=Homo sapiens GN=LUM PE=1 SV=2 - [LUM_HUMAN]	151.292	8.28	1	2	2	3	338	38.4048	6.60986
Q00888	Pregnancy-specific beta-1-glycoprotein 4 OS=Homo sapiens GN=PSG4 PE=2 SV=3 - [PSG4_HUMAN]	151.29	14.56	9	4	4	4	419	47.0832	9.26123
P52292	Importin subunit alpha-2 OS=Homo sapiens GN=KPNA2 PE=1 SV=1 - [IMA2_HUMAN]	150.926	13.23	1	5	5	5	529	57.8259	5.40186
O60568	Procollagen-lysine,2-oxoglutarate 5-dioxygenase 3 OS=Homo sapiens GN=PLOD3 PE=1 SV=1 - [PLOD3_HUMAN]	150.79	10.84	1	6	6	6	738	84.7315	6.04932
Q9H4M9	EH domain-containing protein 1 OS=Homo sapiens GN=EHD1 PE=1 SV=2 - [EHD1_HUMAN]	150.67	17.6	1	5	5	6	534	60.5887	6.82959
O75367	Core histone macro-H2A.1 OS=Homo sapiens GN=H2AFY PE=1 SV=4 - [H2AY_HUMAN]	150.66	16.94	1	4	4	4	372	39.5925	9.78857
P62249	40S ribosomal protein S16 OS=Homo sapiens GN=RPS16 PE=1 SV=2 - [RS16_HUMAN]	150.536	26.71	1	4	4	4	146	16.435	10.2134
P28070	Proteasome subunit beta type-4 OS=Homo sapiens GN=PSMB4 PE=1 SV=4 - [PSB4_HUMAN]	149.283	20.08	1	3	3	3	264	29.1855	5.97314
P23246	Splicing factor, proline- and glutamine-rich OS=Homo sapiens GN=SFPQ PE=1 SV=2 - [SFPQ_HUMAN]	149.267	8.06	1	4	4	4	707	76.1016	9.43701
O14980	Exportin-1 OS=Homo sapiens GN=XPO1 PE=1 SV=1 - [XPO1_HUMAN]	147.75	6.63	1	4	4	4	1071	123.306	6.06201
Q9H4D0	Calsyntenin-2 OS=Homo sapiens GN=CLSTN2 PE=1 SV=2 - [CSTN2_HUMAN]	147.381	10.58	1	8	8	8	955	106.938	5.38916
P32969	60S ribosomal protein L9 OS=Homo sapiens GN=RPL9 PE=1 SV=1 - [RL9_HUMAN]	146.557	22.4	1	3	3	3	192	21.8498	9.94971
P02771	Alpha-fetoprotein OS=Homo sapiens GN=AFP PE=1 SV=1 - [FETA_HUMAN]	146.05	3.78	1	2	2	3	609	68.633	5.68115
P26583	High mobility group protein B2 OS=Homo sapiens GN=HMGB2 PE=1 SV=2 - [HMGB2_HUMAN]	145.33	27.75	1	3	5	6	209	24.0187	7.81104
P45974	Ubiquitin carboxyl-terminal hydrolase 5 OS=Homo sapiens GN=USP5 PE=1 SV=2 - [UBP5_HUMAN]	145.13	7.34	2	4	4	4	858	95.7253	5.03369
Q16394	Exostosin-1 OS=Homo sapiens GN=EXT1 PE=1 SV=2 - [EXT1_HUMAN]	145.07	12.87	1	6	6	6	746	86.1998	9.0415
Q16658	Fascin OS=Homo sapiens GN=FSCN1 PE=1 SV=3 - [FSCN1_HUMAN]	144.15	11.16	1	4	4	5	493	54.4961	7.23975
P62314	Small nuclear ribonucleoprotein Sm D1 OS=Homo sapiens GN=SNRPD1 PE=1 SV=1 - [SMD1_HUMAN]	143.295	27.73	1	2	2	3	119	13.2734	11.561
P06737	Glycogen phosphorylase, liver form OS=Homo sapiens GN=PYGL PE=1 SV=4 - [PYGL_HUMAN]	143.193	5.08	2	2	3	3	847	97.087	7.1665
P16401	Histone H1.5 OS=Homo sapiens GN=HIST1H1B PE=1 SV=3 - [H15_HUMAN]	142.703	10.62	1	3	3	3	226	22.5665	10.9165
Q16576	Histone-binding protein RBBP7 OS=Homo sapiens GN=RBBP7 PE=1 SV=1 - [RBBP7_HUMAN]	142.586	12	1	1	5	6	425	47.7902	5.04639
Q9HB71	Calcyclin-binding protein OS=Homo sapiens GN=CACYBP PE=1 SV=2 - [CYBP_HUMAN]	142.465	22.37	1	3	3	4	228	26.1936	8.25049
P62424	60S ribosomal protein L7a OS=Homo sapiens GN=RPL7A PE=1 SV=2 - [RL7A_HUMAN]	141.9	15.79	2	4	4	4	266	29.977	10.6089
P49746	Thrombospondin-3 OS=Homo sapiens GN=THBS3 PE=1 SV=1 - [TSP3_HUMAN]	141.553	6.28	1	4	5	6	956	104.135	4.65283
O43684	Mitotic checkpoint protein BUB3 OS=Homo sapiens GN=BUB3 PE=1 SV=1 - [BUB3_HUMAN]	141.159	12.8	1	4	4	4	328	37.1312	6.84424
P12268	Inosine-5'-monophosphate dehydrogenase 2 OS=Homo sapiens GN=IMPDH2 PE=1 SV=2 - [IMDH2_HUMAN]	140.701	5.25	1	2	2	2	514	55.7696	6.90283
O43390	Heterogeneous nuclear ribonucleoprotein R OS=Homo sapiens GN=HNRNPR PE=1 SV=1 - [HNRPR_HUMAN]	140.48	7.11	1	2	4	4	633	70.8993	8.1333
Q5TEC6	Histone HIST2H3PS2 OS=Homo sapiens OX=9606 GN=H3-2 PE=1 SV=1 - [H3PS2_HUMAN]	140.066	29.41	5	1	7	13	136	15.4206	11.2681
P51610	Host cell factor 1 OS=Homo sapiens GN=HCFC1 PE=1 SV=2 - [HCFC1_HUMAN]	139.594	1.33	1	2	2	3	2035	208.602	7.45947
P0CW22	40S ribosomal protein S17-like OS=Homo sapiens GN=RPS17L PE=3 SV=1 - [RS17L_HUMAN]	139.5	35.56	1	2	2	2	135	15.5404	9.84717
P32004	Neural cell adhesion molecule L1 OS=Homo sapiens GN=L1CAM PE=1 SV=2 - [L1CAM_HUMAN]	138.47	4.61	1	5	5	6	1257	139.915	6.23975
P07910	Heterogeneous nuclear ribonucleoproteins C1/C2 OS=Homo sapiens GN=HNRNPC PE=1 SV=4 - [HNRPC_HUMAN]	138.348	9.15	4	2	2	2	306	33.6495	5.08447
P15924	Desmoplakin OS=Homo sapiens GN=DSP PE=1 SV=3 - [DESP_HUMAN]	138.053	3.66	1	8	8	9	2871	331.569	6.81494
Q9NR30	Nucleolar RNA helicase 2 OS=Homo sapiens GN=DDX21 PE=1 SV=5 - [DDX21_HUMAN]	137.31	8.68	2	5	5	5	783	87.2904	9.27588
Q14566	DNA replication licensing factor MCM6 OS=Homo sapiens GN=MCM6 PE=1 SV=1 - [MCM6_HUMAN]	136.945	4.99	1	3	3	3	821	92.8312	5.41455
P46778	60S ribosomal protein L21 OS=Homo sapiens GN=RPL21 PE=1 SV=2 - [RL21_HUMAN]	134.677	16.25	1	2	2	3	160	18.5531	10.4917
P62263	40S ribosomal protein S14 OS=Homo sapiens GN=RPS14 PE=1 SV=3 - [RS14_HUMAN]	134.33	24.5	1	3	3	3	151	16.2625	10.0522
Q92499	ATP-dependent RNA helicase DDX1 OS=Homo sapiens GN=DDX1 PE=1 SV=2 - [DDX1_HUMAN]	134.034	9.59	1	4	4	4	740	82.3798	7.2251
P30050	60S ribosomal protein L12 OS=Homo sapiens GN=RPL12 PE=1 SV=1 - [RL12_HUMAN]	133.693	24.24	1	3	3	3	165	17.8075	9.42236
Q6EMK4	Vasorin OS=Homo sapiens GN=VASN PE=1 SV=1 - [VASN_HUMAN]	132.88	4.9	1	2	2	2	673	71.6675	7.38623
P23921	Ribonucleoside-diphosphate reductase large subunit OS=Homo sapiens GN=RRM1 PE=1 SV=1 - [RIR1_HUMAN]	132.513	6.82	1	3	3	3	792	90.0125	7.15186
Q16706	Alpha-mannosidase 2 OS=Homo sapiens GN=MAN2A1 PE=1 SV=2 - [MA2A1_HUMAN]	132.47	6.47	1	5	5	5	1144	131.057	7.57666
P10909	Clusterin OS=Homo sapiens GN=CLU PE=1 SV=1 - [CLUS_HUMAN]	131.86	11.58	1	3	3	3	449	52.461	6.26514
Q13200	26S proteasome non-ATPase regulatory subunit 2 OS=Homo sapiens GN=PSMD2 PE=1 SV=3 - [PSMD2_HUMAN]	130.823	3.3	1	2	2	2	908	100.136	5.19873
P32119	Peroxiredoxin-2 OS=Homo sapiens GN=PRDX2 PE=1 SV=5 - [PRDX2_HUMAN]	130.357	23.23	1	3	4	4	198	21.8782	5.97314
P00736	Complement C1r subcomponent OS=Homo sapiens GN=C1R PE=1 SV=2 - [C1R_HUMAN]	129.2	6.1	1	2	2	2	705	80.0668	6.21436
Q14103	Heterogeneous nuclear ribonucleoprotein D0 OS=Homo sapiens GN=HNRNPD PE=1 SV=1 - [HNRPD_HUMAN]	128.85	11.55	2	3	4	4	355	38.4103	7.81104
Q01130	Serine/arginine-rich splicing factor 2 OS=Homo sapiens GN=SRSF2 PE=1 SV=4 - [SRSF2_HUMAN]	127.913	14.03	2	3	3	3	221	25.4612	11.854
P23284	Peptidyl-prolyl cis-trans isomerase B OS=Homo sapiens GN=PPIB PE=1 SV=2 - [PPIB_HUMAN]	127.856	22.22	1	5	5	5	216	23.7275	9.40771
Q8N1N4	Keratin, type II cytoskeletal 78 OS=Homo sapiens GN=KRT78 PE=2 SV=2 - [K2C78_HUMAN]	126.22	6.73	1	3	4	4	520	56.8305	6.02393
P15291	Beta-1,4-galactosyltransferase 1 OS=Homo sapiens GN=B4GALT1 PE=1 SV=5 - [B4GT1_HUMAN]	126.117	11.81	1	3	3	3	398	43.8923	8.646
P12081	Histidine--tRNA ligase, cytoplasmic OS=Homo sapiens GN=HARS PE=1 SV=2 - [SYHC_HUMAN]	125.225	14.73	2	6	6	6	509	57.3742	5.88428
P40429	60S ribosomal protein L13a OS=Homo sapiens GN=RPL13A PE=1 SV=2 - [RL13A_HUMAN]	124.897	26.6	2	7	7	7	203	23.5624	10.9312
P60866	40S ribosomal protein S20 OS=Homo sapiens GN=RPS20 PE=1 SV=1 - [RS20_HUMAN]	124.147	22.69	1	2	2	3	119	13.3643	9.93506
P61224	Ras-related protein Rap-1b OS=Homo sapiens GN=RAP1B PE=1 SV=1 - [RAP1B_HUMAN]	124.105	19.02	3	3	3	3	184	20.8116	5.78271
P62280	40S ribosomal protein S11 OS=Homo sapiens GN=RPS11 PE=1 SV=3 - [RS11_HUMAN]	122.717	34.81	2	6	6	6	158	18.419	10.3013
P43034	Platelet-activating factor acetylhydrolase IB subunit alpha OS=Homo sapiens GN=PAFAH1B1 PE=1 SV=2 - [LIS1_HUMAN]	122.238	11.22	2	4	4	4	410	46.6082	7.37158
Q15113	Procollagen C-endopeptidase enhancer 1 OS=Homo sapiens GN=PCOLCE PE=1 SV=2 - [PCOC1_HUMAN]	120.29	12.92	1	5	5	5	449	47.942	7.43018
P28072	Proteasome subunit beta type-6 OS=Homo sapiens GN=PSMB6 PE=1 SV=4 - [PSB6_HUMAN]	120.23	9.21	1	2	2	4	239	25.3414	4.91943
P14866	Heterogeneous nuclear ribonucleoprotein L OS=Homo sapiens GN=HNRNPL PE=1 SV=2 - [HNRPL_HUMAN]	118.833	6.28	1	3	3	3	589	64.0924	8.22119
O00487	26S proteasome non-ATPase regulatory subunit 14 OS=Homo sapiens GN=PSMD14 PE=1 SV=1 - [PSDE_HUMAN]	118.831	15.16	1	2	2	2	310	34.5546	6.52197
Q9Y265	RuvB-like 1 OS=Homo sapiens GN=RUVBL1 PE=1 SV=1 - [RUVB1_HUMAN]	117.99	13.82	1	4	4	4	456	50.1963	6.41748
Q9UI42	Carboxypeptidase A4 OS=Homo sapiens GN=CPA4 PE=1 SV=2 - [CBPA4_HUMAN]	117.73	11.4	1	2	2	2	421	47.3217	6.69775
O00159	Unconventional myosin-Ic OS=Homo sapiens GN=MYO1C PE=1 SV=4 - [MYO1C_HUMAN]	117.627	5.74	1	4	4	5	1063	121.606	9.40771
P04632	Calpain small subunit 1 OS=Homo sapiens GN=CAPNS1 PE=1 SV=1 - [CPNS1_HUMAN]	117.05	11.57	2	3	3	4	268	28.2977	5.19873
Q9BXJ4	Complement C1q tumor necrosis factor-related protein 3 OS=Homo sapiens GN=C1QTNF3 PE=1 SV=1 - [C1QT3_HUMAN]	117.023	8.13	1	2	2	3	246	26.9768	6.52197
Q8WUM4	Programmed cell death 6-interacting protein OS=Homo sapiens GN=PDCD6IP PE=1 SV=1 - [PDC6I_HUMAN]	116.74	5.07	1	4	4	4	868	95.9631	6.52197
Q96P70	Importin-9 OS=Homo sapiens GN=IPO9 PE=1 SV=3 - [IPO9_HUMAN]	116.4	2.69	1	1	1	1	1041	115.889	4.80518
P62258	14-3-3 protein epsilon OS=Homo sapiens GN=YWHAE PE=1 SV=1 - [1433E_HUMAN]	115.674	13.33	4	2	4	5	255	29.1554	4.7417
P52434	DNA-directed RNA polymerases I, II, and III subunit RPABC3 OS=Homo sapiens GN=POLR2H PE=1 SV=4 - [RPAB3_HUMAN]	115.5	12.67	1	1	1	1	150	17.1324	4.67822
O60565	Gremlin-1 OS=Homo sapiens GN=GREM1 PE=1 SV=1 - [GREM1_HUMAN]	115.155	35.87	2	4	4	4	184	20.6835	9.39307
P55786	Puromycin-sensitive aminopeptidase OS=Homo sapiens GN=NPEPPS PE=1 SV=2 - [PSA_HUMAN]	114.693	10.88	2	6	6	6	919	103.211	5.71924
Q16222	UDP-N-acetylhexosamine pyrophosphorylase OS=Homo sapiens GN=UAP1 PE=1 SV=3 - [UAP1_HUMAN]	114.513	8.05	2	3	3	3	522	58.7318	6.32861
Q6UXH8	Collagen and calcium-binding EGF domain-containing protein 1 OS=Homo sapiens GN=CCBE1 PE=1 SV=1 - [CCBE1_HUMAN]	114.117	12.81	1	3	3	3	406	44.0743	7.57666
Q15063	Periostin OS=Homo sapiens GN=POSTN PE=1 SV=2 - [POSTN_HUMAN]	113.877	6.22	1	3	3	3	836	93.2553	7.53271
P07339	Cathepsin D OS=Homo sapiens GN=CTSD PE=1 SV=1 - [CATD_HUMAN]	113.857	8.01	1	3	3	3	412	44.5236	6.53662
P02787	Serotransferrin OS=Homo sapiens GN=TF PE=1 SV=3 - [TRFE_HUMAN]	112.363	2.72	1	2	2	3	698	77.0136	7.12256
Q9HAV0	Guanine nucleotide-binding protein subunit beta-4 OS=Homo sapiens GN=GNB4 PE=1 SV=3 - [GBB4_HUMAN]	111.519	10.59	17	1	4	5	340	37.543	5.99854
P05026	Sodium/potassium-transporting ATPase subunit beta-1 OS=Homo sapiens GN=ATP1B1 PE=1 SV=1 - [AT1B1_HUMAN]	111.186	12.54	1	3	3	3	303	35.0389	8.52881
P04899	Guanine nucleotide-binding protein G(i) subunit alpha-2 OS=Homo sapiens GN=GNAI2 PE=1 SV=3 - [GNAI2_HUMAN]	111.151	14.93	10	4	5	5	355	40.4251	5.5415
P08237	6-phosphofructokinase, muscle type OS=Homo sapiens GN=PFKM PE=1 SV=2 - [K6PF_HUMAN]	109.54	4.62	1	1	4	4	780	85.1284	7.98682
Q07954	Prolow-density lipoprotein receptor-related protein 1 OS=Homo sapiens GN=LRP1 PE=1 SV=2 - [LRP1_HUMAN]	109.38	0.95	1	3	3	3	4544	504.276	5.38916
O14818	Proteasome subunit alpha type-7 OS=Homo sapiens GN=PSMA7 PE=1 SV=1 - [PSA7_HUMAN]	108.943	16.13	2	3	3	3	248	27.8696	8.45557
P62244	40S ribosomal protein S15a OS=Homo sapiens GN=RPS15A PE=1 SV=2 - [RS15A_HUMAN]	108.273	29.23	1	3	3	3	130	14.83	10.1255
O75643	U5 small nuclear ribonucleoprotein 200 kDa helicase OS=Homo sapiens GN=SNRNP200 PE=1 SV=2 - [U520_HUMAN]	107.71	1.83	1	3	3	3	2136	244.353	6.06201
P51665	26S proteasome non-ATPase regulatory subunit 7 OS=Homo sapiens GN=PSMD7 PE=1 SV=2 - [PSD7_HUMAN]	107.073	8.64	1	2	2	2	324	37.0025	6.771
P49915	GMP synthase [glutamine-hydrolyzing] OS=Homo sapiens GN=GMPS PE=1 SV=1 - [GUAA_HUMAN]	106.642	7.36	1	4	4	4	693	76.667	6.87354
P51149	Ras-related protein Rab-7a OS=Homo sapiens GN=RAB7A PE=1 SV=1 - [RAB7A_HUMAN]	106.63	11.11	1	2	2	2	207	23.4748	6.69775
P49736	DNA replication licensing factor MCM2 OS=Homo sapiens GN=MCM2 PE=1 SV=4 - [MCM2_HUMAN]	105.72	5.2	1	4	4	4	904	101.832	5.51611
Q9NZM1	Myoferlin OS=Homo sapiens GN=MYOF PE=1 SV=1 - [MYOF_HUMAN]	105.58	3.3	2	5	5	5	2061	234.561	6.17627
Q9BSJ8	Extended synaptotagmin-1 OS=Homo sapiens GN=ESYT1 PE=1 SV=1 - [ESYT1_HUMAN]	103.907	4.08	1	3	3	3	1104	122.78	5.8335
P21741	Midkine OS=Homo sapiens GN=MDK PE=1 SV=1 - [MK_HUMAN]	103.824	18.18	1	2	2	2	143	15.575	9.78857
P31431	Syndecan-4 OS=Homo sapiens GN=SDC4 PE=1 SV=2 - [SDC4_HUMAN]	103.375	12.12	1	2	2	3	198	21.628	4.50049
Q02413	Desmoglein-1 OS=Homo sapiens GN=DSG1 PE=1 SV=2 - [DSG1_HUMAN]	102.741	6.86	1	5	5	5	1049	113.676	5.03369
Q86VP6	Cullin-associated NEDD8-dissociated protein 1 OS=Homo sapiens GN=CAND1 PE=1 SV=2 - [CAND1_HUMAN]	102.491	5.53	1	5	5	5	1230	136.289	5.78271
P26640	Valine--tRNA ligase OS=Homo sapiens GN=VARS PE=1 SV=4 - [SYVC_HUMAN]	102.313	3.72	1	3	3	3	1264	140.387	7.59131
O43405	Cochlin OS=Homo sapiens GN=COCH PE=1 SV=1 - [COCH_HUMAN]	101.89	5.27	1	3	3	4	550	59.4452	7.95752
Q8IZ83	Aldehyde dehydrogenase family 16 member A1 OS=Homo sapiens GN=ALDH16A1 PE=1 SV=2 - [A16A1_HUMAN]	101.674	5.74	1	4	4	4	802	85.0737	6.78564
Q01650	Large neutral amino acids transporter small subunit 1 OS=Homo sapiens GN=SLC7A5 PE=1 SV=2 - [LAT1_HUMAN]	101.621	4.93	3	2	2	2	507	54.9743	7.72314
O75131	Copine-3 OS=Homo sapiens GN=CPNE3 PE=1 SV=1 - [CPNE3_HUMAN]	101.523	6.33	8	3	3	3	537	60.0921	5.84619
O75607	Nucleoplasmin-3 OS=Homo sapiens GN=NPM3 PE=1 SV=3 - [NPM3_HUMAN]	101.38	8.99	1	1	1	1	178	19.3314	4.62744
O15371	Eukaryotic translation initiation factor 3 subunit D OS=Homo sapiens GN=EIF3D PE=1 SV=1 - [EIF3D_HUMAN]	101.32	6.39	1	2	2	2	548	63.9324	6.04932
P60953	Cell division control protein 42 homolog OS=Homo sapiens GN=CDC42 PE=1 SV=2 - [CDC42_HUMAN]	101.243	19.9	1	2	2	3	191	21.245	6.55127
P56537	Eukaryotic translation initiation factor 6 OS=Homo sapiens GN=EIF6 PE=1 SV=1 - [IF6_HUMAN]	100.34	9.8	1	1	1	2	245	26.5822	4.67822
O00410	Importin-5 OS=Homo sapiens GN=IPO5 PE=1 SV=4 - [IPO5_HUMAN]	100.143	4.01	2	3	3	3	1097	123.55	4.94482
P21926	CD9 antigen OS=Homo sapiens GN=CD9 PE=1 SV=4 - [CD9_HUMAN]	99.78	9.65	1	2	2	3	228	25.399	7.15186
Q01105	Protein SET OS=Homo sapiens GN=SET PE=1 SV=3 - [SET_HUMAN]	99.74	8.28	2	2	2	2	290	33.4687	4.32275
P02788	Lactotransferrin OS=Homo sapiens GN=LTF PE=1 SV=6 - [TRFL_HUMAN]	99.65	4.79	1	3	3	6	710	78.1319	8.11865
P08603	Complement factor H OS=Homo sapiens GN=CFH PE=1 SV=4 - [CFAH_HUMAN]	99.5941	1.46	1	1	1	2	1231	139.005	6.60986
P17812	CTP synthase 1 OS=Homo sapiens GN=CTPS PE=1 SV=2 - [PYRG1_HUMAN]	99.53	2.71	1	1	1	1	591	66.648	6.45557
P35268	60S ribosomal protein L22 OS=Homo sapiens GN=RPL22 PE=1 SV=2 - [RL22_HUMAN]	99.4	18.75	1	2	2	2	128	14.7778	9.18799
P13497	Bone morphogenetic protein 1 OS=Homo sapiens GN=BMP1 PE=1 SV=2 - [BMP1_HUMAN]	99.3233	5.27	1	4	4	4	986	111.178	6.90283
P33993	DNA replication licensing factor MCM7 OS=Homo sapiens GN=MCM7 PE=1 SV=4 - [MCM7_HUMAN]	97.71	4.59	1	2	2	2	719	81.2566	6.45557
P61026	Ras-related protein Rab-10 OS=Homo sapiens GN=RAB10 PE=1 SV=1 - [RAB10_HUMAN]	97.5831	11	6	1	2	2	200	22.5266	8.38232
O15523	ATP-dependent RNA helicase DDX3Y OS=Homo sapiens GN=DDX3Y PE=1 SV=2 - [DDX3Y_HUMAN]	97.41	3.48	2	2	2	2	660	73.1081	7.54736
P62714	Serine/threonine-protein phosphatase 2A catalytic subunit beta isoform OS=Homo sapiens GN=PPP2CB PE=1 SV=1 - [PP2AB_HUMAN]	97.3296	9.71	15	3	3	3	309	35.5523	5.42725
O95486	Protein transport protein Sec24A OS=Homo sapiens GN=SEC24A PE=1 SV=2 - [SC24A_HUMAN]	97.22	1.37	1	1	1	2	1093	119.674	7.66455
Q9H0U4	Ras-related protein Rab-1B OS=Homo sapiens GN=RAB1B PE=1 SV=1 - [RAB1B_HUMAN]	96.6988	20.4	8	3	4	4	201	22.1572	5.73193
P31153	S-adenosylmethionine synthase isoform type-2 OS=Homo sapiens GN=MAT2A PE=1 SV=1 - [METK2_HUMAN]	96.18	7.59	1	2	2	2	395	43.6333	6.48096
P62851	40S ribosomal protein S25 OS=Homo sapiens GN=RPS25 PE=1 SV=1 - [RS25_HUMAN]	95.02	15.2	1	2	2	2	125	13.7337	10.1108
P07686	Beta-hexosaminidase subunit beta OS=Homo sapiens GN=HEXB PE=1 SV=3 - [HEXB_HUMAN]	94.9685	11.51	1	4	4	4	556	63.0712	6.75635
Q08554	Desmocollin-1 OS=Homo sapiens GN=DSC1 PE=1 SV=2 - [DSC1_HUMAN]	94.67	2.8	1	2	2	2	894	99.9238	5.42725
Q13247	Serine/arginine-rich splicing factor 6 OS=Homo sapiens GN=SRSF6 PE=1 SV=2 - [SRSF6_HUMAN]	94.4333	9.3	3	3	3	3	344	39.5634	11.4292
Q99456	Keratin, type I cytoskeletal 12 OS=Homo sapiens GN=KRT12 PE=1 SV=1 - [K1C12_HUMAN]	94.39	3.64	1	1	3	5	494	53.4784	4.77979
Q92841	Probable ATP-dependent RNA helicase DDX17 OS=Homo sapiens GN=DDX17 PE=1 SV=2 - [DDX17_HUMAN]	94.1967	4.66	1	1	3	3	729	80.222	8.26514
P27635	60S ribosomal protein L10 OS=Homo sapiens GN=RPL10 PE=1 SV=4 - [RL10_HUMAN]	94.0598	22.43	2	6	6	8	214	24.5879	10.0815
P61586	Transforming protein RhoA OS=Homo sapiens GN=RHOA PE=1 SV=1 - [RHOA_HUMAN]	92.58	15.54	1	1	2	3	193	21.7541	6.1001
Q96CW1	AP-2 complex subunit mu OS=Homo sapiens GN=AP2M1 PE=1 SV=2 - [AP2M1_HUMAN]	92.35	12.41	1	5	5	5	435	49.623	9.53955
P12004	Proliferating cell nuclear antigen OS=Homo sapiens GN=PCNA PE=1 SV=1 - [PCNA_HUMAN]	92.2	13.79	1	3	3	4	261	28.7503	4.69092
P35555	Fibrillin-1 OS=Homo sapiens OX=9606 GN=FBN1 PE=1 SV=4 - [FBN1_HUMAN]	91.7686	3.03	2	7	7	7	2871	312.083	4.93213
Q14118	Dystroglycan OS=Homo sapiens GN=DAG1 PE=1 SV=2 - [DAG1_HUMAN]	91.76	2.79	1	2	2	2	895	97.3807	8.55811
P02749	Beta-2-glycoprotein 1 OS=Homo sapiens GN=APOH PE=1 SV=3 - [APOH_HUMAN]	91.2396	5.22	1	3	3	6	345	38.2727	7.97217
O00299	Chloride intracellular channel protein 1 OS=Homo sapiens GN=CLIC1 PE=1 SV=4 - [CLIC1_HUMAN]	91.2	16.18	1	3	3	3	241	26.9057	5.17334
O15232	Matrilin-3 OS=Homo sapiens GN=MATN3 PE=1 SV=2 - [MATN3_HUMAN]	91.17	10.08	1	3	3	3	486	52.7827	6.69775
P60891	Ribose-phosphate pyrophosphokinase 1 OS=Homo sapiens GN=PRPS1 PE=1 SV=2 - [PRPS1_HUMAN]	91.0093	9.75	3	3	3	3	318	34.8119	6.97607
Q9NVA2	Septin-11 OS=Homo sapiens GN=SEPT11 PE=1 SV=3 - [SEP11_HUMAN]	90.69	14.22	3	2	4	5	429	49.3672	6.81494
P49411	Elongation factor Tu, mitochondrial OS=Homo sapiens GN=TUFM PE=1 SV=2 - [EFTU_HUMAN]	90.37	6.86	1	2	2	2	452	49.5102	7.60596
P62495	Eukaryotic peptide chain release factor subunit 1 OS=Homo sapiens GN=ETF1 PE=1 SV=3 - [ERF1_HUMAN]	89.1711	6.86	1	3	3	3	437	49.0002	5.70654
P31948	Stress-induced-phosphoprotein 1 OS=Homo sapiens GN=STIP1 PE=1 SV=1 - [STIP1_HUMAN]	89.0354	11.6	1	5	5	5	543	62.5994	6.80029
P63092	Guanine nucleotide-binding protein G(s) subunit alpha isoforms short OS=Homo sapiens GN=GNAS PE=1 SV=1 - [GNAS2_HUMAN]	89.0006	6.85	7	1	2	2	394	45.6359	5.8208
Q96AC1	Fermitin family homolog 2 OS=Homo sapiens GN=FERMT2 PE=1 SV=1 - [FERM2_HUMAN]	88.94	5.59	1	2	2	2	680	77.8106	6.69775
P19021	Peptidyl-glycine alpha-amidating monooxygenase OS=Homo sapiens GN=PAM PE=1 SV=2 - [AMD_HUMAN]	88.84	1.54	1	1	1	1	973	108.263	6.41748
P10768	S-formylglutathione hydrolase OS=Homo sapiens GN=ESD PE=1 SV=2 - [ESTD_HUMAN]	88.18	14.54	1	2	2	2	282	31.4425	7.02002
P62995	Transformer-2 protein homolog beta OS=Homo sapiens GN=TRA2B PE=1 SV=1 - [TRA2B_HUMAN]	88.16	5.56	1	1	1	1	288	33.6456	11.2534
P46781	40S ribosomal protein S9 OS=Homo sapiens GN=RPS9 PE=1 SV=3 - [RS9_HUMAN]	87.6416	23.2	1	5	5	5	194	22.5776	10.6528
O76021	Ribosomal L1 domain-containing protein 1 OS=Homo sapiens GN=RSL1D1 PE=1 SV=3 - [RL1D1_HUMAN]	86.9989	6.33	1	2	2	2	490	54.9389	10.1255
P12259	Coagulation factor V OS=Homo sapiens GN=F5 PE=1 SV=4 - [FA5_HUMAN]	86.6267	1.48	1	3	3	3	2224	251.546	6.04932
Q5T749	Keratinocyte proline-rich protein OS=Homo sapiens GN=KPRP PE=1 SV=1 - [KPRP_HUMAN]	86.4546	9.15	1	5	5	5	579	64.0932	8.26514
P32970	CD70 antigen OS=Homo sapiens GN=CD70 PE=1 SV=2 - [CD70_HUMAN]	86.0981	16.06	4	3	3	3	193	21.1049	8.52881
P68400	Casein kinase II subunit alpha OS=Homo sapiens GN=CSNK2A1 PE=1 SV=1 - [CSK21_HUMAN]	85.5628	17.39	5	5	5	5	391	45.1148	7.73779
O75390	Citrate synthase, mitochondrial OS=Homo sapiens GN=CS PE=1 SV=2 - [CISY_HUMAN]	85.56	8.37	1	4	4	5	466	51.6795	8.32373
O14817	Tetraspanin-4 OS=Homo sapiens GN=TSPAN4 PE=1 SV=1 - [TSN4_HUMAN]	85.31	10.5	1	1	1	1	238	26.1002	6.46826
P05156	Complement factor I OS=Homo sapiens GN=CFI PE=1 SV=2 - [CFAI_HUMAN]	85.29	2.23	1	1	1	1	583	65.7066	7.50342
P28065	Proteasome subunit beta type-9 OS=Homo sapiens GN=PSMB9 PE=1 SV=2 - [PSB9_HUMAN]	85.07	9.59	1	1	1	1	219	23.2495	5.03369
P50995	Annexin A11 OS=Homo sapiens GN=ANXA11 PE=1 SV=1 - [ANX11_HUMAN]	84.77	3.96	1	2	2	2	505	54.3551	7.6499
Q16531	DNA damage-binding protein 1 OS=Homo sapiens GN=DDB1 PE=1 SV=1 - [DDB1_HUMAN]	84.5	4.04	1	3	3	3	1140	126.887	5.26221
P27824	Calnexin OS=Homo sapiens GN=CANX PE=1 SV=2 - [CALX_HUMAN]	84.13	5.24	1	2	2	2	592	67.5259	4.60205
P20618	Proteasome subunit beta type-1 OS=Homo sapiens GN=PSMB1 PE=1 SV=2 - [PSB1_HUMAN]	84.13	8.3	1	1	1	2	241	26.4724	8.1333
P40925	Malate dehydrogenase, cytoplasmic OS=Homo sapiens GN=MDH1 PE=1 SV=4 - [MDHC_HUMAN]	83.7408	9.88	1	3	3	3	334	36.403	7.35693
Q16851	UTP--glucose-1-phosphate uridylyltransferase OS=Homo sapiens GN=UGP2 PE=1 SV=5 - [UGPA_HUMAN]	82.5832	6.89	1	2	2	2	508	56.9047	8.14795
P42285	Superkiller viralicidic activity 2-like 2 OS=Homo sapiens GN=SKIV2L2 PE=1 SV=3 - [SK2L2_HUMAN]	81.4962	2.98	1	3	3	3	1042	117.729	6.52197
P30419	Glycylpeptide N-tetradecanoyltransferase 1 OS=Homo sapiens GN=NMT1 PE=1 SV=2 - [NMT1_HUMAN]	80.55	5.04	2	2	2	2	496	56.7699	7.79639
P19623	Spermidine synthase OS=Homo sapiens GN=SRM PE=1 SV=1 - [SPEE_HUMAN]	80.17	5.96	1	2	2	2	302	33.8027	5.49072
Q99536	Synaptic vesicle membrane protein VAT-1 homolog OS=Homo sapiens GN=VAT1 PE=1 SV=2 - [VAT1_HUMAN]	80.15	11.7	1	3	3	3	393	41.8934	6.29053
P11413	Glucose-6-phosphate 1-dehydrogenase OS=Homo sapiens GN=G6PD PE=1 SV=4 - [G6PD_HUMAN]	79.61	8.54	1	4	4	4	515	59.219	6.84424
P08581	Hepatocyte growth factor receptor OS=Homo sapiens GN=MET PE=1 SV=4 - [MET_HUMAN]	79.31	3.67	1	3	3	3	1390	155.441	7.32764
P56192	Methionine--tRNA ligase, cytoplasmic OS=Homo sapiens GN=MARS PE=1 SV=2 - [SYMC_HUMAN]	79.01	2.33	1	2	2	2	900	101.052	6.16357
Q9P258	Protein RCC2 OS=Homo sapiens GN=RCC2 PE=1 SV=2 - [RCC2_HUMAN]	78.91	8.62	1	3	3	4	522	56.0492	8.77783
P56159	GDNF family receptor alpha-1 OS=Homo sapiens GN=GFRA1 PE=2 SV=2 - [GFRA1_HUMAN]	78.72	2.8	1	1	1	1	465	51.4222	7.91357
P26373	60S ribosomal protein L13 OS=Homo sapiens GN=RPL13 PE=1 SV=4 - [RL13_HUMAN]	78.187	15.64	1	4	4	4	211	24.2465	11.6489
P30530	Tyrosine-protein kinase receptor UFO OS=Homo sapiens OX=9606 GN=AXL PE=1 SV=4 - [UFO_HUMAN]	78.14	2.57	1	2	2	2	894	98.274	5.38916
P02765	Alpha-2-HS-glycoprotein OS=Homo sapiens OX=9606 GN=AHSG PE=1 SV=2 - [FETUA_HUMAN]	77.8509	5.18	1	3	3	6	367	39.3157	5.71924
P47897	Glutamine--tRNA ligase OS=Homo sapiens GN=QARS PE=1 SV=1 - [SYQ_HUMAN]	77.57	2.32	1	1	1	1	775	87.7429	7.15186
P25787	Proteasome subunit alpha type-2 OS=Homo sapiens GN=PSMA2 PE=1 SV=2 - [PSA2_HUMAN]	77.1003	13.25	1	2	2	2	234	25.8823	7.43018
P21980	Protein-glutamine gamma-glutamyltransferase 2 OS=Homo sapiens GN=TGM2 PE=1 SV=2 - [TGM2_HUMAN]	75.7	3.06	1	2	2	2	687	77.2797	5.22412
P62917	60S ribosomal protein L8 OS=Homo sapiens GN=RPL8 PE=1 SV=2 - [RL8_HUMAN]	75.25	15.56	1	6	6	7	257	28.0073	11.0337
P52907	F-actin-capping protein subunit alpha-1 OS=Homo sapiens GN=CAPZA1 PE=1 SV=3 - [CAZA1_HUMAN]	75.2234	8.74	2	2	2	2	286	32.9023	5.69385
P46782	40S ribosomal protein S5 OS=Homo sapiens GN=RPS5 PE=1 SV=4 - [RS5_HUMAN]	75.09	7.35	1	1	1	1	204	22.8621	9.71533
Q13347	Eukaryotic translation initiation factor 3 subunit I OS=Homo sapiens GN=EIF3I PE=1 SV=1 - [EIF3I_HUMAN]	75.05	6.77	1	2	2	2	325	36.4786	5.64307
P62081	40S ribosomal protein S7 OS=Homo sapiens GN=RPS7 PE=1 SV=1 - [RS7_HUMAN]	75.01	27.32	1	4	4	4	194	22.1133	10.0962
P26599	Polypyrimidine tract-binding protein 1 OS=Homo sapiens GN=PTBP1 PE=1 SV=1 - [PTBP1_HUMAN]	74.61	3.77	1	1	1	1	531	57.1856	9.17334
P14678	Small nuclear ribonucleoprotein-associated proteins B and B' OS=Homo sapiens GN=SNRPB PE=1 SV=2 - [RSMB_HUMAN]	74.2286	6.25	2	2	2	2	240	24.5937	11.1948
Q12805	EGF-containing fibulin-like extracellular matrix protein 1 OS=Homo sapiens GN=EFEMP1 PE=1 SV=2 - [FBLN3_HUMAN]	73.93	7.3	1	2	2	2	493	54.6042	5.07178
Q9Y5L0	Transportin-3 OS=Homo sapiens GN=TNPO3 PE=1 SV=3 - [TNPO3_HUMAN]	73.71	2.17	1	1	1	1	923	104.136	5.56689
Q6DKJ4	Nucleoredoxin OS=Homo sapiens GN=NXN PE=1 SV=2 - [NXN_HUMAN]	73.5	6.21	1	2	2	2	435	48.3616	4.97021
O60701	UDP-glucose 6-dehydrogenase OS=Homo sapiens GN=UGDH PE=1 SV=1 - [UGDH_HUMAN]	73.42	1.82	1	1	1	1	494	54.9893	7.12256
P05997	Collagen alpha-2(V) chain OS=Homo sapiens GN=COL5A2 PE=1 SV=3 - [CO5A2_HUMAN]	73.37	2.2	1	2	2	2	1499	144.821	6.45557
Q14624	Inter-alpha-trypsin inhibitor heavy chain H4 OS=Homo sapiens GN=ITIH4 PE=1 SV=4 - [ITIH4_HUMAN]	72.09	3.33	1	3	3	5	930	103.293	6.97607
P09622	Dihydrolipoyl dehydrogenase, mitochondrial OS=Homo sapiens GN=DLD PE=1 SV=2 - [DLDH_HUMAN]	71.87	2.75	1	1	1	1	509	54.143	7.85498
P54136	Arginine--tRNA ligase, cytoplasmic OS=Homo sapiens GN=RARS PE=1 SV=2 - [SYRC_HUMAN]	71.85	6.82	1	4	4	5	660	75.3309	6.68311
P34741	Syndecan-2 OS=Homo sapiens GN=SDC2 PE=1 SV=2 - [SDC2_HUMAN]	71.83	7.46	1	1	1	1	201	22.1462	4.85596
P16035	Metalloproteinase inhibitor 2 OS=Homo sapiens GN=TIMP2 PE=1 SV=2 - [TIMP2_HUMAN]	71.6081	19.09	1	4	4	4	220	24.3831	7.48877
Q10471	Polypeptide N-acetylgalactosaminyltransferase 2 OS=Homo sapiens GN=GALNT2 PE=1 SV=1 - [GALT2_HUMAN]	71.6	3.68	1	2	2	2	571	64.6915	8.35303
P18621	60S ribosomal protein L17 OS=Homo sapiens GN=RPL17 PE=1 SV=3 - [RL17_HUMAN]	71.34	13.04	1	2	2	2	184	21.3833	10.1694
P43007	Neutral amino acid transporter A OS=Homo sapiens GN=SLC1A4 PE=1 SV=1 - [SATT_HUMAN]	70.75	2.07	1	1	1	1	532	55.6876	6.25244
P62318	Small nuclear ribonucleoprotein Sm D3 OS=Homo sapiens GN=SNRPD3 PE=1 SV=1 - [SMD3_HUMAN]	70.34	15.08	1	2	2	2	126	13.9073	10.3159
P05543	Thyroxine-binding globulin OS=Homo sapiens GN=SERPINA7 PE=1 SV=2 - [THBG_HUMAN]	70.0742	6.27	1	3	3	3	415	46.2946	6.30322
P12270	Nucleoprotein TPR OS=Homo sapiens GN=TPR PE=1 SV=3 - [TPR_HUMAN]	69.78	0.42	1	1	1	1	2363	267.131	5.021
P60900	Proteasome subunit alpha type-6 OS=Homo sapiens GN=PSMA6 PE=1 SV=1 - [PSA6_HUMAN]	69.65	4.88	1	1	1	1	246	27.3818	6.75635
P62277	40S ribosomal protein S13 OS=Homo sapiens GN=RPS13 PE=1 SV=2 - [RS13_HUMAN]	69.5185	23.18	1	3	3	3	151	17.2117	10.5356
Q01082	Spectrin beta chain, brain 1 OS=Homo sapiens GN=SPTBN1 PE=1 SV=2 - [SPTB2_HUMAN]	69.12	1.06	1	1	2	2	2364	274.439	5.56689
P31689	DnaJ homolog subfamily A member 1 OS=Homo sapiens GN=DNAJA1 PE=1 SV=2 - [DNJA1_HUMAN]	68.9042	5.29	3	2	2	2	397	44.8395	7.07861
Q15382	GTP-binding protein Rheb OS=Homo sapiens GN=RHEB PE=1 SV=1 - [RHEB_HUMAN]	68.68	8.7	1	1	1	1	184	20.4845	5.92236
Q9Y3F4	Serine-threonine kinase receptor-associated protein OS=Homo sapiens GN=STRAP PE=1 SV=1 - [STRAP_HUMAN]	68.45	13.14	1	2	2	2	350	38.414	5.12256
O60911	Cathepsin L2 OS=Homo sapiens GN=CTSV PE=1 SV=2 - [CATL2_HUMAN]	68.28	3.59	1	2	2	2	334	37.3051	8.76318
P36776	Lon protease homolog, mitochondrial OS=Homo sapiens GN=LONP1 PE=1 SV=2 - [LONM_HUMAN]	68.03	1.15	1	1	1	1	959	106.422	6.39209
Q04837	Single-stranded DNA-binding protein, mitochondrial OS=Homo sapiens GN=SSBP1 PE=1 SV=1 - [SSBP_HUMAN]	67.54	15.54	1	2	2	2	148	17.249	9.59814
P11166	Solute carrier family 2, facilitated glucose transporter member 1 OS=Homo sapiens GN=SLC2A1 PE=1 SV=2 - [GTR1_HUMAN]	67.0385	2.85	3	2	2	2	492	54.0485	8.71924
Q13332	Receptor-type tyrosine-protein phosphatase S OS=Homo sapiens GN=PTPRS PE=1 SV=3 - [PTPRS_HUMAN]	66.94	1.18	1	1	1	1	1948	216.905	6.45557
P62888	60S ribosomal protein L30 OS=Homo sapiens GN=RPL30 PE=1 SV=2 - [RL30_HUMAN]	66.9045	19.13	1	2	2	2	115	12.7757	9.62744
Q16787	Laminin subunit alpha-3 OS=Homo sapiens GN=LAMA3 PE=1 SV=2 - [LAMA3_HUMAN]	66.83	1.53	1	2	4	4	3333	366.414	7.23975
P04114	Apolipoprotein B-100 OS=Homo sapiens GN=APOB PE=1 SV=2 - [APOB_HUMAN]	66.57	0.72	1	3	3	3	4563	515.283	7.04932
Q99873	Protein arginine N-methyltransferase 1 OS=Homo sapiens OX=9606 GN=PRMT1 PE=1 SV=3 - [ANM1_HUMAN]	65.94	3.77	1	1	1	2	371	42.4339	5.35107
Q9P035	3-hydroxyacyl-CoA dehydratase 3 OS=Homo sapiens GN=PTPLAD1 PE=1 SV=2 - [HACD3_HUMAN]	65.84	5.8	1	1	1	1	362	43.1316	8.93896
Q16186	Proteasomal ubiquitin receptor ADRM1 OS=Homo sapiens GN=ADRM1 PE=1 SV=2 - [ADRM1_HUMAN]	65.61	3.69	1	1	1	1	407	42.1268	5.07178
O95373	Importin-7 OS=Homo sapiens GN=IPO7 PE=1 SV=1 - [IPO7_HUMAN]	65.31	1.06	1	1	1	1	1038	119.44	4.81787
P53621	Coatomer subunit alpha OS=Homo sapiens GN=COPA PE=1 SV=2 - [COPA_HUMAN]	64.9267	3.51	1	3	3	3	1224	138.258	7.66455
P33992	DNA replication licensing factor MCM5 OS=Homo sapiens GN=MCM5 PE=1 SV=5 - [MCM5_HUMAN]	64.71	3.41	1	2	2	2	734	82.2332	8.36768
O00499	Myc box-dependent-interacting protein 1 OS=Homo sapiens GN=BIN1 PE=1 SV=1 - [BIN1_HUMAN]	64.7	5.73	1	2	2	2	593	64.6594	5.05908
P13473	Lysosome-associated membrane glycoprotein 2 OS=Homo sapiens GN=LAMP2 PE=1 SV=2 - [LAMP2_HUMAN]	64.6532	4.15	1	2	2	2	410	44.9323	5.63037
Q8NDH3	Probable aminopeptidase NPEPL1 OS=Homo sapiens GN=NPEPL1 PE=1 SV=3 - [PEPL1_HUMAN]	64.53	4.4	1	1	1	1	523	55.8255	6.87354
P00367	Glutamate dehydrogenase 1, mitochondrial OS=Homo sapiens GN=GLUD1 PE=1 SV=2 - [DHE3_HUMAN]	64.26	4.66	2	2	2	2	558	61.3592	7.79639
Q00341	Vigilin OS=Homo sapiens GN=HDLBP PE=1 SV=2 - [VIGLN_HUMAN]	64.1667	3.79	1	3	3	3	1268	141.368	6.87354
Q9Y5B9	FACT complex subunit SPT16 OS=Homo sapiens GN=SUPT16H PE=1 SV=1 - [SP16H_HUMAN]	64.13	1.05	1	1	1	1	1047	119.838	5.65576
P62491	Ras-related protein Rab-11A OS=Homo sapiens GN=RAB11A PE=1 SV=3 - [RB11A_HUMAN]	63.8651	10.19	2	2	2	2	216	24.3784	6.56592
Q8WU90	Zinc finger CCCH domain-containing protein 15 OS=Homo sapiens GN=ZC3H15 PE=1 SV=1 - [ZC3HF_HUMAN]	63.65	2.35	1	1	1	1	426	48.5726	5.31299
P17980	26S protease regulatory subunit 6A OS=Homo sapiens GN=PSMC3 PE=1 SV=3 - [PRS6A_HUMAN]	63.5523	13.44	1	4	4	4	439	49.1725	5.23682
P62750	60S ribosomal protein L23a OS=Homo sapiens GN=RPL23A PE=1 SV=1 - [RL23A_HUMAN]	63.53	8.33	1	1	1	1	156	17.6841	10.4478
P28074	Proteasome subunit beta type-5 OS=Homo sapiens GN=PSMB5 PE=1 SV=3 - [PSB5_HUMAN]	63.4212	12.17	3	3	3	3	263	28.4622	6.91748
Q5ZPR3	CD276 antigen OS=Homo sapiens GN=CD276 PE=1 SV=1 - [CD276_HUMAN]	63.36	4.87	1	1	1	1	534	57.1995	4.90674
Q92599	Septin-8 OS=Homo sapiens GN=SEPT8 PE=1 SV=4 - [SEPT8_HUMAN]	63.24	9.94	3	1	3	4	483	55.7211	6.27783
P83731	60S ribosomal protein L24 OS=Homo sapiens GN=RPL24 PE=1 SV=1 - [RL24_HUMAN]	63.19	10.83	1	2	2	2	157	17.7679	11.2534
P55884	Eukaryotic translation initiation factor 3 subunit B OS=Homo sapiens GN=EIF3B PE=1 SV=3 - [EIF3B_HUMAN]	62.78	5.16	1	4	4	4	814	92.4238	4.99561
P11279	Lysosome-associated membrane glycoprotein 1 OS=Homo sapiens GN=LAMP1 PE=1 SV=3 - [LAMP1_HUMAN]	62.7133	7.67	1	3	3	3	417	44.8538	8.74854
P43686	26S protease regulatory subunit 6B OS=Homo sapiens GN=PSMC4 PE=1 SV=2 - [PRS6B_HUMAN]	62.42	2.39	1	1	1	1	418	47.3365	5.21143
Q13813	Spectrin alpha chain, brain OS=Homo sapiens GN=SPTAN1 PE=1 SV=3 - [SPTA2_HUMAN]	61.95	0.77	1	1	1	1	2472	284.364	5.35107
P19022	Cadherin-2 OS=Homo sapiens GN=CDH2 PE=1 SV=4 - [CADH2_HUMAN]	61.39	3.86	1	2	2	2	906	99.7473	4.80518
P61626	Lysozyme C OS=Homo sapiens GN=LYZ PE=1 SV=1 - [LYSC_HUMAN]	60.77	8.11	1	1	1	1	148	16.5263	9.15869
Q14152	Eukaryotic translation initiation factor 3 subunit A OS=Homo sapiens GN=EIF3A PE=1 SV=1 - [EIF3A_HUMAN]	60.6707	2.82	1	4	4	4	1382	166.468	6.78564
Q16836	Hydroxyacyl-coenzyme A dehydrogenase, mitochondrial OS=Homo sapiens GN=HADH PE=1 SV=3 - [HCDH_HUMAN]	60.39	11.46	1	2	2	2	314	34.2719	8.85107
Q9Y285	Phenylalanine--tRNA ligase alpha subunit OS=Homo sapiens GN=FARSA PE=1 SV=3 - [SYFA_HUMAN]	60.35	2.17	1	1	1	1	508	57.5275	7.79639
Q99808	Equilibrative nucleoside transporter 1 OS=Homo sapiens GN=SLC29A1 PE=1 SV=3 - [S29A1_HUMAN]	60	5.04	1	1	1	1	456	50.1864	8.29443
P17844	Probable ATP-dependent RNA helicase DDX5 OS=Homo sapiens GN=DDX5 PE=1 SV=1 - [DDX5_HUMAN]	59.8167	6.35	1	1	3	3	614	69.1047	8.92432
Q99798	Aconitate hydratase, mitochondrial OS=Homo sapiens GN=ACO2 PE=1 SV=2 - [ACON_HUMAN]	59.72	2.05	1	1	1	1	780	85.3719	7.60596
P08134	Rho-related GTP-binding protein RhoC OS=Homo sapiens GN=RHOC PE=1 SV=1 - [RHOC_HUMAN]	59.62	15.54	1	1	2	2	193	21.9923	6.58057
P35080	Profilin-2 OS=Homo sapiens GN=PFN2 PE=1 SV=3 - [PROF2_HUMAN]	59.45	10	1	1	1	1	140	15.0363	6.99072
P33176	Kinesin-1 heavy chain OS=Homo sapiens GN=KIF5B PE=1 SV=1 - [KINH_HUMAN]	59.22	3.22	3	2	2	2	963	109.617	6.50732
O43324	Eukaryotic translation elongation factor 1 epsilon-1 OS=Homo sapiens GN=EEF1E1 PE=1 SV=1 - [MCA3_HUMAN]	59.2	6.32	1	1	1	1	174	19.7983	8.54346
O95747	Serine/threonine-protein kinase OSR1 OS=Homo sapiens GN=OXSR1 PE=1 SV=1 - [OXSR1_HUMAN]	59.15	4.17	1	1	1	1	527	57.9861	6.43018
P00533	Epidermal growth factor receptor OS=Homo sapiens GN=EGFR PE=1 SV=2 - [EGFR_HUMAN]	59.12	0.83	1	1	1	1	1210	134.19	6.68311
Q9UBF2	Coatomer subunit gamma-2 OS=Homo sapiens GN=COPG2 PE=1 SV=1 - [COPG2_HUMAN]	58.98	1.38	2	1	1	1	871	97.5596	5.80811
P49588	Alanine--tRNA ligase, cytoplasmic OS=Homo sapiens GN=AARS PE=1 SV=2 - [SYAC_HUMAN]	58.9233	5.37	1	3	3	3	968	106.743	5.52881
O43852	Calumenin OS=Homo sapiens GN=CALU PE=1 SV=2 - [CALU_HUMAN]	58.78	6.67	1	2	2	2	315	37.0835	4.64014
Q00005	Serine/threonine-protein phosphatase 2A 55 kDa regulatory subunit B beta isoform OS=Homo sapiens GN=PPP2R2B PE=1 SV=1 - [2ABB_HUMAN]	58.63	3.16	3	1	1	1	443	51.6776	6.44287
O75533	Splicing factor 3B subunit 1 OS=Homo sapiens GN=SF3B1 PE=1 SV=3 - [SF3B1_HUMAN]	58.2532	1.92	1	2	2	2	1304	145.738	7.09326
Q15233	Non-POU domain-containing octamer-binding protein OS=Homo sapiens GN=NONO PE=1 SV=4 - [NONO_HUMAN]	58.093	6.37	2	3	3	4	471	54.1973	8.95361
Q92544	Transmembrane 9 superfamily member 4 OS=Homo sapiens GN=TM9SF4 PE=1 SV=2 - [TM9S4_HUMAN]	58.02	2.96	1	1	1	1	642	74.4697	6.53662
P62829	60S ribosomal protein L23 OS=Homo sapiens GN=RPL23 PE=1 SV=1 - [RL23_HUMAN]	57.88	20	1	2	2	2	140	14.8561	10.5063
Q9Y3U8	60S ribosomal protein L36 OS=Homo sapiens GN=RPL36 PE=1 SV=3 - [RL36_HUMAN]	57.5	10.48	1	1	1	1	105	12.2459	11.5903
P18206	Vinculin OS=Homo sapiens GN=VCL PE=1 SV=4 - [VINC_HUMAN]	57.3531	1.85	1	1	1	2	1134	123.722	5.65576
P30041	Peroxiredoxin-6 OS=Homo sapiens GN=PRDX6 PE=1 SV=3 - [PRDX6_HUMAN]	57.15	9.38	1	1	1	1	224	25.0192	6.37939
Q9Y315	Putative deoxyribose-phosphate aldolase OS=Homo sapiens GN=DERA PE=1 SV=2 - [DEOC_HUMAN]	56.7	3.46	1	1	1	1	318	35.2085	8.93896
Q9P0V9	Septin-10 OS=Homo sapiens GN=SEPT10 PE=1 SV=2 - [SEP10_HUMAN]	56.67	6.61	1	1	2	2	454	52.5596	6.80029
P60660	Myosin light polypeptide 6 OS=Homo sapiens GN=MYL6 PE=1 SV=2 - [MYL6_HUMAN]	56.59	13.91	2	2	2	2	151	16.9191	4.65283
Q9NW13	RNA-binding protein 28 OS=Homo sapiens GN=RBM28 PE=1 SV=3 - [RBM28_HUMAN]	56.37	1.19	1	1	1	1	759	85.6847	9.21729
P62330	ADP-ribosylation factor 6 OS=Homo sapiens GN=ARF6 PE=1 SV=2 - [ARF6_HUMAN]	56.31	9.14	2	1	2	2	175	20.0694	8.95361
Q92747	Actin-related protein 2/3 complex subunit 1A OS=Homo sapiens GN=ARPC1A PE=1 SV=2 - [ARC1A_HUMAN]	56.21	3.24	1	1	1	1	370	41.5427	8.17725
Q9UMS4	Pre-mRNA-processing factor 19 OS=Homo sapiens GN=PRPF19 PE=1 SV=1 - [PRP19_HUMAN]	56.21	13.29	17	2	3	3	504	55.1463	6.60986
P52565	Rho GDP-dissociation inhibitor 1 OS=Homo sapiens GN=ARHGDIA PE=1 SV=3 - [GDIR1_HUMAN]	55.82	15.2	1	2	2	2	204	23.1927	5.10986
Q9NSB4	Keratin, type II cuticular Hb2 OS=Homo sapiens GN=KRT82 PE=1 SV=3 - [KRT82_HUMAN]	55.5233	5.65	1	1	3	3	513	56.6163	6.7417
Q99729	Heterogeneous nuclear ribonucleoprotein A/B OS=Homo sapiens GN=HNRNPAB PE=1 SV=2 - [ROAA_HUMAN]	55.48	5.42	1	1	2	2	332	36.2024	8.20654
Q92743	Serine protease HTRA1 OS=Homo sapiens GN=HTRA1 PE=1 SV=1 - [HTRA1_HUMAN]	55.21	5.21	1	2	2	2	480	51.2546	7.82568
Q14393	Growth arrest-specific protein 6 OS=Homo sapiens OX=9606 GN=GAS6 PE=1 SV=3 - [GAS6_HUMAN]	55.13	5.16	1	2	2	2	678	74.8768	5.69385
Q6UWP8	Suprabasin OS=Homo sapiens GN=SBSN PE=1 SV=2 - [SBSN_HUMAN]	55.07	6.1	1	1	1	1	590	60.5046	7.00537
P46776	60S ribosomal protein L27a OS=Homo sapiens GN=RPL27A PE=1 SV=2 - [RL27A_HUMAN]	54.8	12.84	1	2	2	2	148	16.551	11.0044
Q92859	Neogenin OS=Homo sapiens GN=NEO1 PE=1 SV=2 - [NEO1_HUMAN]	54.64	1.03	1	1	1	1	1461	159.917	6.53662
P47756	F-actin-capping protein subunit beta OS=Homo sapiens GN=CAPZB PE=1 SV=4 - [CAPZB_HUMAN]	53.91	4.69	1	1	1	1	277	31.3308	5.59229
Q8WU68	Splicing factor U2AF 26 kDa subunit OS=Homo sapiens GN=U2AF1L4 PE=1 SV=2 - [U2AF4_HUMAN]	53.73	5.45	2	1	1	1	220	25.7272	7.15186
Q8IZP2	Putative protein FAM10A4 OS=Homo sapiens GN=ST13P4 PE=5 SV=1 - [ST134_HUMAN]	53.62	4.17	3	1	1	1	240	27.3897	5.08447
Q03692	Collagen alpha-1(X) chain OS=Homo sapiens GN=COL10A1 PE=1 SV=2 - [COAA1_HUMAN]	53.57	1.91	1	1	1	1	680	66.1168	9.67139
O43776	Asparagine--tRNA ligase, cytoplasmic OS=Homo sapiens GN=NARS PE=1 SV=1 - [SYNC_HUMAN]	53.45	2.74	1	1	1	1	548	62.9025	6.25244
O94973	AP-2 complex subunit alpha-2 OS=Homo sapiens GN=AP2A2 PE=1 SV=2 - [AP2A2_HUMAN]	53.2	1.06	2	1	1	1	939	103.895	6.96143
P60763	Ras-related C3 botulinum toxin substrate 3 OS=Homo sapiens GN=RAC3 PE=1 SV=1 - [RAC3_HUMAN]	52.86	8.33	3	2	2	2	192	21.3651	8.14795
O95456	Proteasome assembly chaperone 1 OS=Homo sapiens GN=PSMG1 PE=1 SV=1 - [PSMG1_HUMAN]	52.53	3.47	1	1	1	1	288	32.8325	7.1665
Q92900	Regulator of nonsense transcripts 1 OS=Homo sapiens GN=UPF1 PE=1 SV=2 - [RENT1_HUMAN]	52.34	0.97	1	1	1	1	1129	124.267	6.60986
Q09666	Neuroblast differentiation-associated protein AHNAK OS=Homo sapiens GN=AHNAK PE=1 SV=2 - [AHNK_HUMAN]	52.12	0.53	1	2	2	2	5890	628.699	6.15088
Q9NR31	GTP-binding protein SAR1a OS=Homo sapiens GN=SAR1A PE=1 SV=1 - [SAR1A_HUMAN]	51.93	5.56	2	1	1	1	198	22.3525	6.68311
Q0VDF9	Heat shock 70 kDa protein 14 OS=Homo sapiens GN=HSPA14 PE=1 SV=1 - [HSP7E_HUMAN]	51.92	2.75	1	1	1	1	509	54.7601	5.59229
P22626	Heterogeneous nuclear ribonucleoproteins A2/B1 OS=Homo sapiens GN=HNRNPA2B1 PE=1 SV=2 - [ROA2_HUMAN]	51.88	9.92	1	2	2	2	353	37.4067	8.95361
P54709	Sodium/potassium-transporting ATPase subunit beta-3 OS=Homo sapiens GN=ATP1B3 PE=1 SV=1 - [AT1B3_HUMAN]	51.68	5.02	1	1	1	1	279	31.4921	8.35303
O15372	Eukaryotic translation initiation factor 3 subunit H OS=Homo sapiens GN=EIF3H PE=1 SV=1 - [EIF3H_HUMAN]	51.66	4.83	1	1	1	1	352	39.9051	6.53662
Q99613	Eukaryotic translation initiation factor 3 subunit C OS=Homo sapiens GN=EIF3C PE=1 SV=1 - [EIF3C_HUMAN]	51.5	3.4	2	2	2	2	913	105.278	5.68115
P25311	Zinc-alpha-2-glycoprotein OS=Homo sapiens GN=AZGP1 PE=1 SV=2 - [ZA2G_HUMAN]	51.48	7.05	1	1	1	1	298	34.2371	6.04932
O00429	Dynamin-1-like protein OS=Homo sapiens GN=DNM1L PE=1 SV=2 - [DNM1L_HUMAN]	51.15	1.36	1	1	1	1	736	81.8261	6.81494
P61163	Alpha-centractin OS=Homo sapiens GN=ACTR1A PE=1 SV=1 - [ACTZ_HUMAN]	51.09	13.83	2	2	2	2	376	42.5869	6.63916
O75874	Isocitrate dehydrogenase [NADP] cytoplasmic OS=Homo sapiens GN=IDH1 PE=1 SV=2 - [IDHC_HUMAN]	50.49	5.31	2	2	2	2	414	46.6295	7.00537
O95497	Pantetheinase OS=Homo sapiens GN=VNN1 PE=1 SV=2 - [VNN1_HUMAN]	50.09	3.7	1	1	1	1	513	56.9751	5.5542
P51858	Hepatoma-derived growth factor OS=Homo sapiens GN=HDGF PE=1 SV=1 - [HDGF_HUMAN]	49.79	7.08	1	1	1	1	240	26.7719	4.729
Q15185	Prostaglandin E synthase 3 OS=Homo sapiens GN=PTGES3 PE=1 SV=1 - [TEBP_HUMAN]	49.28	8.13	1	1	1	1	160	18.6854	4.53857
P02461	Collagen alpha-1(III) chain OS=Homo sapiens GN=COL3A1 PE=1 SV=4 - [CO3A1_HUMAN]	49.28	1.91	1	2	2	2	1466	138.479	6.60986
Q14697	Neutral alpha-glucosidase AB OS=Homo sapiens GN=GANAB PE=1 SV=3 - [GANAB_HUMAN]	49.0696	1.8	1	2	2	2	944	106.807	6.13818
O14617	AP-3 complex subunit delta-1 OS=Homo sapiens GN=AP3D1 PE=1 SV=1 - [AP3D1_HUMAN]	49.01	1.91	1	1	1	1	1153	130.076	8.48486
P04062	Glucosylceramidase OS=Homo sapiens GN=GBA PE=1 SV=3 - [GLCM_HUMAN]	48.64	2.43	1	1	1	1	536	59.6782	7.60596
P42785	Lysosomal Pro-X carboxypeptidase OS=Homo sapiens GN=PRCP PE=1 SV=1 - [PCP_HUMAN]	48.27	4.23	1	1	1	1	496	55.7639	7.21045
Q14978	Nucleolar and coiled-body phosphoprotein 1 OS=Homo sapiens GN=NOLC1 PE=1 SV=2 - [NOLC1_HUMAN]	48.23	4.72	1	3	3	3	699	73.5596	9.46631
O43795	Unconventional myosin-Ib OS=Homo sapiens GN=MYO1B PE=2 SV=3 - [MYO1B_HUMAN]	48.05	1.85	1	1	1	1	1136	131.902	9.37842
B9A064	Immunoglobulin lambda-like polypeptide 5 OS=Homo sapiens GN=IGLL5 PE=2 SV=2 - [IGLL5_HUMAN]	47.97	3.74	2	1	1	1	214	23.0486	8.83643
P07948	Tyrosine-protein kinase Lyn OS=Homo sapiens GN=LYN PE=1 SV=3 - [LYN_HUMAN]	47.82	1.56	5	1	1	1	512	58.5368	7.10791
O95433	Activator of 90 kDa heat shock protein ATPase homolog 1 OS=Homo sapiens GN=AHSA1 PE=1 SV=1 - [AHSA1_HUMAN]	47.38	6.51	1	1	1	1	338	38.2503	5.52881
P08621	U1 small nuclear ribonucleoprotein 70 kDa OS=Homo sapiens GN=SNRNP70 PE=1 SV=2 - [RU17_HUMAN]	47.21	4.81	1	2	2	2	437	51.5258	9.93506
P01042	Kininogen-1 OS=Homo sapiens GN=KNG1 PE=1 SV=2 - [KNG1_HUMAN]	46.9381	2.33	1	2	2	3	644	71.9122	6.81494
Q92979	Ribosomal RNA small subunit methyltransferase NEP1 OS=Homo sapiens GN=EMG1 PE=1 SV=4 - [NEP1_HUMAN]	46.89	8.2	1	1	1	1	244	26.7032	9.17334
Q5T4S7	E3 ubiquitin-protein ligase UBR4 OS=Homo sapiens GN=UBR4 PE=1 SV=1 - [UBR4_HUMAN]	46.77	0.46	1	1	1	1	5183	573.476	6.03662
Q9UK55	Protein Z-dependent protease inhibitor OS=Homo sapiens GN=SERPINA10 PE=1 SV=1 - [ZPI_HUMAN]	46.77	2.25	1	1	1	1	444	50.6742	8.26514
P28482	Mitogen-activated protein kinase 1 OS=Homo sapiens GN=MAPK1 PE=1 SV=3 - [MK01_HUMAN]	46.68	1.94	1	1	1	1	360	41.3632	6.97607
P78527	DNA-dependent protein kinase catalytic subunit OS=Homo sapiens GN=PRKDC PE=1 SV=3 - [PRKDC_HUMAN]	46.37	0.46	1	1	1	1	4128	468.788	7.12256
Q96QA5	Gasdermin-A OS=Homo sapiens GN=GSDMA PE=1 SV=4 - [GSDMA_HUMAN]	46.2	9.21	1	2	2	2	445	49.3338	5.2876
Q12907	Vesicular integral-membrane protein VIP36 OS=Homo sapiens GN=LMAN2 PE=1 SV=1 - [LMAN2_HUMAN]	45.99	5.9	1	1	1	1	356	40.2031	6.94678
P09211	Glutathione S-transferase P OS=Homo sapiens GN=GSTP1 PE=1 SV=2 - [GSTP1_HUMAN]	45.75	9.52	1	1	1	1	210	23.341	5.64307
P02042	Hemoglobin subunit delta OS=Homo sapiens GN=HBD PE=1 SV=2 - [HBD_HUMAN]	45.74	12.93	5	2	2	2	147	16.0453	8.04541
P11766	Alcohol dehydrogenase class-3 OS=Homo sapiens GN=ADH5 PE=1 SV=4 - [ADHX_HUMAN]	45.46	4.55	1	1	1	1	374	39.6984	7.48877
O75494	Serine/arginine-rich splicing factor 10 OS=Homo sapiens GN=SRSF10 PE=1 SV=1 - [SRS10_HUMAN]	45.36	6.11	1	1	1	1	262	31.2818	11.2681
P00749	Urokinase-type plasminogen activator OS=Homo sapiens GN=PLAU PE=1 SV=2 - [UROK_HUMAN]	45.33	2.32	1	1	1	1	431	48.4757	8.41162
O75534	Cold shock domain-containing protein E1 OS=Homo sapiens GN=CSDE1 PE=1 SV=2 - [CSDE1_HUMAN]	45.27	1	1	1	1	1	798	88.8289	6.25244
Q08257	Quinone oxidoreductase OS=Homo sapiens GN=CRYZ PE=1 SV=1 - [QOR_HUMAN]	45.27	5.17	1	1	1	1	329	35.1845	8.44092
Q1KMD3	Heterogeneous nuclear ribonucleoprotein U-like protein 2 OS=Homo sapiens GN=HNRNPUL2 PE=1 SV=1 - [HNRL2_HUMAN]	45.24	1.2	1	1	1	1	747	85.0522	4.90674
P62847	40S ribosomal protein S24 OS=Homo sapiens GN=RPS24 PE=1 SV=1 - [RS24_HUMAN]	44.95	9.02	1	1	1	1	133	15.4134	10.7847
Q9P225	Dynein heavy chain 2, axonemal OS=Homo sapiens GN=DNAH2 PE=1 SV=3 - [DYH2_HUMAN]	44.86	0.14	1	1	1	1	4427	507.375	6.3667
P10599	Thioredoxin OS=Homo sapiens GN=TXN PE=1 SV=3 - [THIO_HUMAN]	44.62	12.38	1	1	1	1	105	11.7297	4.91943
P11387	DNA topoisomerase 1 OS=Homo sapiens GN=TOP1 PE=1 SV=2 - [TOP1_HUMAN]	44.35	3.53	2	3	3	3	765	90.6689	9.30518
O14786	Neuropilin-1 OS=Homo sapiens GN=NRP1 PE=1 SV=3 - [NRP1_HUMAN]	44.28	3.79	1	2	2	2	923	103.069	5.88428
O15427	Monocarboxylate transporter 4 OS=Homo sapiens GN=SLC16A3 PE=1 SV=1 - [MOT4_HUMAN]	44.13	4.52	1	2	2	2	465	49.4369	7.95752
P62191	26S protease regulatory subunit 4 OS=Homo sapiens GN=PSMC1 PE=1 SV=1 - [PRS4_HUMAN]	44.08	6.36	3	2	2	2	440	49.1537	6.21436
Q16270	Insulin-like growth factor-binding protein 7 OS=Homo sapiens GN=IGFBP7 PE=1 SV=1 - [IBP7_HUMAN]	43.45	4.61	1	1	1	1	282	29.1114	7.89893
P05455	Lupus La protein OS=Homo sapiens GN=SSB PE=1 SV=2 - [LA_HUMAN]	43.32	3.19	1	2	2	2	408	46.8082	7.12256
P46063	ATP-dependent DNA helicase Q1 OS=Homo sapiens GN=RECQL PE=1 SV=3 - [RECQ1_HUMAN]	43.28	2.93	1	2	2	2	649	73.41	7.88428
P09871	Complement C1s subcomponent OS=Homo sapiens GN=C1S PE=1 SV=1 - [C1S_HUMAN]	43.27	2.33	1	1	1	1	688	76.6348	4.95752
P15121	Aldose reductase OS=Homo sapiens GN=AKR1B1 PE=1 SV=3 - [ALDR_HUMAN]	43.24	3.16	2	1	1	1	316	35.8305	6.97607
P07602	Proactivator polypeptide OS=Homo sapiens GN=PSAP PE=1 SV=2 - [SAP_HUMAN]	42.7889	5.34	1	2	2	2	524	58.0739	5.17334
O60832	H/ACA ribonucleoprotein complex subunit 4 OS=Homo sapiens GN=DKC1 PE=1 SV=3 - [DKC1_HUMAN]	42.72	2.14	1	1	1	1	514	57.6378	9.42236
Q16563	Synaptophysin-like protein 1 OS=Homo sapiens GN=SYPL1 PE=1 SV=1 - [SYPL1_HUMAN]	42.5	4.25	1	1	1	1	259	28.5467	8.42627
P10643	Complement component C7 OS=Homo sapiens GN=C7 PE=1 SV=2 - [CO7_HUMAN]	42.33	2.02	1	2	2	2	843	93.4573	6.48096
Q93009	Ubiquitin carboxyl-terminal hydrolase 7 OS=Homo sapiens GN=USP7 PE=1 SV=2 - [UBP7_HUMAN]	42.21	1.18	1	1	1	1	1102	128.22	5.5542
Q9UNS2	COP9 signalosome complex subunit 3 OS=Homo sapiens GN=COPS3 PE=1 SV=3 - [CSN3_HUMAN]	42.09	2.84	1	1	1	1	423	47.842	6.65381
P62854	40S ribosomal protein S26 OS=Homo sapiens GN=RPS26 PE=1 SV=3 - [RS26_HUMAN]	42	7.83	2	1	1	1	115	13.0071	11.0044
P62753	40S ribosomal protein S6 OS=Homo sapiens GN=RPS6 PE=1 SV=1 - [RS6_HUMAN]	41.58	4.82	1	1	1	1	249	28.663	10.8433
P20645	Cation-dependent mannose-6-phosphate receptor OS=Homo sapiens GN=M6PR PE=1 SV=1 - [MPRD_HUMAN]	41.47	5.05	1	1	1	1	277	30.9734	5.8335
O60506	Heterogeneous nuclear ribonucleoprotein Q OS=Homo sapiens GN=SYNCRIP PE=1 SV=2 - [HNRPQ_HUMAN]	41.4433	5.14	1	1	3	4	623	69.5596	8.5874
P21283	V-type proton ATPase subunit C 1 OS=Homo sapiens GN=ATP6V1C1 PE=1 SV=4 - [VATC1_HUMAN]	41.33	3.14	1	1	1	1	382	43.914	7.45947
P62899	60S ribosomal protein L31 OS=Homo sapiens GN=RPL31 PE=1 SV=1 - [RL31_HUMAN]	41.26	7.2	1	1	1	1	125	14.4539	10.5356
P61923	Coatomer subunit zeta-1 OS=Homo sapiens GN=COPZ1 PE=1 SV=1 - [COPZ1_HUMAN]	41.19	7.91	1	1	1	1	177	20.1855	4.80518
Q9BWD1	Acetyl-CoA acetyltransferase, cytosolic OS=Homo sapiens GN=ACAT2 PE=1 SV=2 - [THIC_HUMAN]	40.53	6.8	1	1	1	1	397	41.3244	6.91748
Q9BR76	Coronin-1B OS=Homo sapiens GN=CORO1B PE=1 SV=1 - [COR1B_HUMAN]	40.48	2.04	1	1	1	1	489	54.2003	5.88428
P05204	Non-histone chromosomal protein HMG-17 OS=Homo sapiens GN=HMGN2 PE=1 SV=3 - [HMGN2_HUMAN]	40.1697	16.67	1	1	1	2	90	9.38706	9.99365
P78346	Ribonuclease P protein subunit p30 OS=Homo sapiens GN=RPP30 PE=1 SV=1 - [RPP30_HUMAN]	40.14	3.36	1	1	1	1	268	29.3027	8.90967
Q9UHD1	Cysteine and histidine-rich domain-containing protein 1 OS=Homo sapiens GN=CHORDC1 PE=1 SV=2 - [CHRD1_HUMAN]	39.5	4.52	1	1	1	1	332	37.4656	7.86963
Q9UGV2	Protein NDRG3 OS=Homo sapiens GN=NDRG3 PE=1 SV=2 - [NDRG3_HUMAN]	39.49	2.67	1	1	1	1	375	41.3825	5.31299
O00154	Cytosolic acyl coenzyme A thioester hydrolase OS=Homo sapiens GN=ACOT7 PE=1 SV=3 - [BACH_HUMAN]	39.31	2.89	1	1	1	1	380	41.7693	8.54346
P52272	Heterogeneous nuclear ribonucleoprotein M OS=Homo sapiens GN=HNRNPM PE=1 SV=3 - [HNRPM_HUMAN]	39.02	1.51	1	1	1	1	730	77.4643	8.70459
P46783	40S ribosomal protein S10 OS=Homo sapiens GN=RPS10 PE=1 SV=1 - [RS10_HUMAN]	38.65	5.45	1	1	1	1	165	18.8859	10.1548
Q9Y295	Developmentally-regulated GTP-binding protein 1 OS=Homo sapiens GN=DRG1 PE=1 SV=1 - [DRG1_HUMAN]	38.23	3.81	1	1	1	1	367	40.5168	8.89502
Q5SYB0	FERM and PDZ domain-containing protein 1 OS=Homo sapiens GN=FRMPD1 PE=1 SV=1 - [FRPD1_HUMAN]	38.05	0.44	1	1	1	1	1578	173.328	5.24951
Q9NP79	Vacuolar protein sorting-associated protein VTA1 homolog OS=Homo sapiens GN=VTA1 PE=1 SV=1 - [VTA1_HUMAN]	38.05	4.56	1	1	1	1	307	33.8579	6.29053
P06732	Creatine kinase M-type OS=Homo sapiens GN=CKM PE=1 SV=2 - [KCRM_HUMAN]	37.93	1.57	1	1	1	1	381	43.0739	7.25439
P53999	Activated RNA polymerase II transcriptional coactivator p15 OS=Homo sapiens GN=SUB1 PE=1 SV=3 - [TCP4_HUMAN]	37.89	4.72	1	1	1	1	127	14.3864	9.59814
P00390	Glutathione reductase, mitochondrial OS=Homo sapiens GN=GSR PE=1 SV=2 - [GSHR_HUMAN]	37.61	2.3	1	1	1	1	522	56.221	8.49951
O15162	Phospholipid scramblase 1 OS=Homo sapiens GN=PLSCR1 PE=1 SV=1 - [PLS1_HUMAN]	37.3	6.29	1	1	1	1	318	35.0259	4.94482
P10644	cAMP-dependent protein kinase type I-alpha regulatory subunit OS=Homo sapiens GN=PRKAR1A PE=1 SV=1 - [KAP0_HUMAN]	37.05	9.19	1	2	2	2	381	42.955	5.35107
P08243	Asparagine synthetase [glutamine-hydrolyzing] OS=Homo sapiens GN=ASNS PE=1 SV=4 - [ASNS_HUMAN]	37.01	1.6	1	1	1	1	561	64.3286	6.85889
O95807	Transmembrane protein 50A OS=Homo sapiens GN=TMEM50A PE=1 SV=1 - [TM50A_HUMAN]	37.01	5.1	1	1	1	1	157	17.3887	5.87158
P07225	Vitamin K-dependent protein S OS=Homo sapiens GN=PROS1 PE=1 SV=1 - [PROS_HUMAN]	36.94	1.18	1	1	1	1	676	75.0739	5.66846
P31025	Lipocalin-1 OS=Homo sapiens GN=LCN1 PE=1 SV=1 - [LCN1_HUMAN]	36.85	6.25	1	1	1	1	176	19.2378	5.57959
P07954	Fumarate hydratase, mitochondrial OS=Homo sapiens GN=FH PE=1 SV=3 - [FUMH_HUMAN]	36.66	4.12	1	1	1	1	510	54.6022	8.76318
P49591	Serine--tRNA ligase, cytoplasmic OS=Homo sapiens GN=SARS PE=1 SV=3 - [SYSC_HUMAN]	36.62	1.56	1	1	1	1	514	58.7401	6.43018
P35659	Protein DEK OS=Homo sapiens GN=DEK PE=1 SV=1 - [DEK_HUMAN]	36.48	2.4	1	1	1	1	375	42.6479	8.55811
P00488	Coagulation factor XIII A chain OS=Homo sapiens GN=F13A1 PE=1 SV=4 - [F13A_HUMAN]	36.36	2.19	1	1	1	1	732	83.2146	6.0874
P84103	Serine/arginine-rich splicing factor 3 OS=Homo sapiens GN=SRSF3 PE=1 SV=1 - [SRSF3_HUMAN]	36.28	18.29	1	2	2	2	164	19.3179	11.6489
Q5T750	Skin-specific protein 32 OS=Homo sapiens GN=XP32 PE=1 SV=1 - [XP32_HUMAN]	36.05	3.2	1	1	1	1	250	26.2193	7.97217
Q14683	Structural maintenance of chromosomes protein 1A OS=Homo sapiens GN=SMC1A PE=1 SV=2 - [SMC1A_HUMAN]	35.74	0.57	1	1	1	1	1233	143.144	7.63525
P61353	60S ribosomal protein L27 OS=Homo sapiens GN=RPL27 PE=1 SV=2 - [RL27_HUMAN]	35.68	13.97	1	2	2	2	136	15.7877	10.5649
Q8N474	Secreted frizzled-related protein 1 OS=Homo sapiens GN=SFRP1 PE=1 SV=1 - [SFRP1_HUMAN]	35.5	1.91	2	1	1	1	314	35.3621	8.85107
P26196	Probable ATP-dependent RNA helicase DDX6 OS=Homo sapiens GN=DDX6 PE=1 SV=2 - [DDX6_HUMAN]	35.47	2.28	1	1	1	1	483	54.3823	8.66064
Q13595	Transformer-2 protein homolog alpha OS=Homo sapiens GN=TRA2A PE=1 SV=1 - [TRA2A_HUMAN]	35.45	3.19	1	1	1	1	282	32.6691	11.2681
P25789	Proteasome subunit alpha type-4 OS=Homo sapiens GN=PSMA4 PE=1 SV=1 - [PSA4_HUMAN]	35.41	3.07	1	1	1	1	261	29.4652	7.72314
P27797	Calreticulin OS=Homo sapiens GN=CALR PE=1 SV=1 - [CALR_HUMAN]	35.14	1.68	1	1	1	1	417	48.1118	4.43701
Q9UNW1	Multiple inositol polyphosphate phosphatase 1 OS=Homo sapiens GN=MINPP1 PE=1 SV=1 - [MINP1_HUMAN]	35.1	2.26	1	1	1	1	487	55.0161	7.81104
P10809	60 kDa heat shock protein, mitochondrial OS=Homo sapiens GN=HSPD1 PE=1 SV=2 - [CH60_HUMAN]	35.06	1.57	1	1	1	1	573	61.0164	5.87158
Q16555	Dihydropyrimidinase-related protein 2 OS=Homo sapiens GN=DPYSL2 PE=1 SV=1 - [DPYL2_HUMAN]	34.97	1.22	1	1	1	1	572	62.2546	6.37939
P27708	CAD protein OS=Homo sapiens GN=CAD PE=1 SV=3 - [PYR1_HUMAN]	34.96	0.49	1	1	1	1	2225	242.829	6.45557
P28838	Cytosol aminopeptidase OS=Homo sapiens GN=LAP3 PE=1 SV=3 - [AMPL_HUMAN]	34.95	1.54	1	1	1	1	519	56.1308	7.92822
Q14574	Desmocollin-3 OS=Homo sapiens GN=DSC3 PE=1 SV=3 - [DSC3_HUMAN]	34.83	1.56	1	1	1	1	896	99.9063	6.1001
Q9H8M2	Bromodomain-containing protein 9 OS=Homo sapiens GN=BRD9 PE=1 SV=2 - [BRD9_HUMAN]	34.8	1.17	1	1	1	1	597	66.9584	6.18896
Q9HAV4	Exportin-5 OS=Homo sapiens GN=XPO5 PE=1 SV=1 - [XPO5_HUMAN]	34.76	0.83	1	1	1	1	1204	136.222	5.79541
P02753	Retinol-binding protein 4 OS=Homo sapiens GN=RBP4 PE=1 SV=3 - [RET4_HUMAN]	34.7	4.98	1	1	1	1	201	22.9953	6.07471
P24941	Cyclin-dependent kinase 2 OS=Homo sapiens GN=CDK2 PE=1 SV=2 - [CDK2_HUMAN]	34.52	4.7	2	1	1	1	298	33.908	8.67529
P39748	Flap endonuclease 1 OS=Homo sapiens GN=FEN1 PE=1 SV=1 - [FEN1_HUMAN]	34.3518	7.11	1	2	2	2	380	42.5661	8.6167
Q12906	Interleukin enhancer-binding factor 3 OS=Homo sapiens GN=ILF3 PE=1 SV=3 - [ILF3_HUMAN]	34.35	1.01	1	1	1	2	894	95.2791	8.76318
Q9UBB4	Ataxin-10 OS=Homo sapiens GN=ATXN10 PE=1 SV=1 - [ATX10_HUMAN]	34.33	2.11	1	1	1	1	475	53.4548	5.24951
Q9GZS3	WD repeat-containing protein 61 OS=Homo sapiens GN=WDR61 PE=1 SV=1 - [WDR61_HUMAN]	34.26	9.51	1	1	1	1	305	33.5598	5.46533
P17655	Calpain-2 catalytic subunit OS=Homo sapiens GN=CAPN2 PE=1 SV=6 - [CAN2_HUMAN]	34.16	1.14	1	1	1	1	700	79.9448	4.98291
O15118	Niemann-Pick C1 protein OS=Homo sapiens GN=NPC1 PE=1 SV=2 - [NPC1_HUMAN]	34.12	0.94	1	1	1	1	1278	142.074	5.36377
P00491	Purine nucleoside phosphorylase OS=Homo sapiens GN=PNP PE=1 SV=2 - [PNPH_HUMAN]	34.04	3.46	1	1	1	1	289	32.0972	6.94678
Q13443	Disintegrin and metalloproteinase domain-containing protein 9 OS=Homo sapiens GN=ADAM9 PE=1 SV=1 - [ADAM9_HUMAN]	33.87	2.93	1	1	1	1	819	90.4971	7.51807
P15169	Carboxypeptidase N catalytic chain OS=Homo sapiens GN=CPN1 PE=1 SV=1 - [CBPN_HUMAN]	33.71	3.28	1	1	1	1	458	52.2533	7.34229
Q96RS6	NudC domain-containing protein 1 OS=Homo sapiens GN=NUDCD1 PE=1 SV=2 - [NUDC1_HUMAN]	33.57	1.2	1	1	1	1	583	66.7133	5.10986
Q9UMF0	Intercellular adhesion molecule 5 OS=Homo sapiens GN=ICAM5 PE=1 SV=3 - [ICAM5_HUMAN]	33.54	1.41	1	1	1	1	924	97.0557	5.94775
O60488	Long-chain-fatty-acid--CoA ligase 4 OS=Homo sapiens GN=ACSL4 PE=1 SV=2 - [ACSL4_HUMAN]	33.3908	3.38	2	2	2	2	711	79.1367	8.38232
P38606	V-type proton ATPase catalytic subunit A OS=Homo sapiens GN=ATP6V1A PE=1 SV=2 - [VATA_HUMAN]	33.3	3.4	1	1	1	1	617	68.2605	5.51611
Q15366	Poly(rC)-binding protein 2 OS=Homo sapiens GN=PCBP2 PE=1 SV=1 - [PCBP2_HUMAN]	33.27	7.4	2	2	2	2	365	38.5556	6.78564
Q16649	Nuclear factor interleukin-3-regulated protein OS=Homo sapiens GN=NFIL3 PE=1 SV=2 - [NFIL3_HUMAN]	33.1	1.08	3	1	1	1	462	51.4398	7.18115
P49747	Cartilage oligomeric matrix protein OS=Homo sapiens GN=COMP PE=1 SV=2 - [COMP_HUMAN]	32.88	1.32	2	1	1	1	757	82.8076	4.60205
Q15365	Poly(rC)-binding protein 1 OS=Homo sapiens GN=PCBP1 PE=1 SV=2 - [PCBP1_HUMAN]	32.79	3.93	1	1	1	1	356	37.4739	7.09326
P35998	26S protease regulatory subunit 7 OS=Homo sapiens GN=PSMC2 PE=1 SV=3 - [PRS7_HUMAN]	32.7	2.08	1	1	1	1	433	48.6031	5.94775
Q9Y266	Nuclear migration protein nudC OS=Homo sapiens GN=NUDC PE=1 SV=1 - [NUDC_HUMAN]	32.62	4.53	1	1	1	1	331	38.2191	5.37646
Q13547	Histone deacetylase 1 OS=Homo sapiens GN=HDAC1 PE=1 SV=1 - [HDAC1_HUMAN]	32.4049	3.11	3	2	2	2	482	55.0677	5.47803
P15151	Poliovirus receptor OS=Homo sapiens GN=PVR PE=1 SV=2 - [PVR_HUMAN]	32.26	1.68	1	1	1	1	417	45.2738	6.52197
Q96QK1	Vacuolar protein sorting-associated protein 35 OS=Homo sapiens GN=VPS35 PE=1 SV=2 - [VPS35_HUMAN]	32.12	1.76	1	1	1	1	796	91.6489	5.49072
P62070	Ras-related protein R-Ras2 OS=Homo sapiens GN=RRAS2 PE=1 SV=1 - [RRAS2_HUMAN]	32.02	5.88	1	1	1	1	204	23.3847	6.01123
Q8NFJ5	Retinoic acid-induced protein 3 OS=Homo sapiens GN=GPRC5A PE=1 SV=2 - [RAI3_HUMAN]	32	1.68	1	1	1	1	357	40.2249	8.14795
P00505	Aspartate aminotransferase, mitochondrial OS=Homo sapiens GN=GOT2 PE=1 SV=3 - [AATM_HUMAN]	31.79	3.49	1	1	1	1	430	47.4873	9.01221
P01031	Complement C5 OS=Homo sapiens GN=C5 PE=1 SV=4 - [CO5_HUMAN]	31.66	0.42	1	1	1	1	1676	188.186	6.52197
Q9HB63	Netrin-4 OS=Homo sapiens GN=NTN4 PE=2 SV=2 - [NET4_HUMAN]	31.59	1.75	1	1	1	1	628	70.0244	8.04541
O00622	Protein CYR61 OS=Homo sapiens GN=CYR61 PE=1 SV=1 - [CYR61_HUMAN]	31.57	2.62	1	1	1	1	381	41.9983	8.20654
P22087	rRNA 2'-O-methyltransferase fibrillarin OS=Homo sapiens GN=FBL PE=1 SV=2 - [FBRL_HUMAN]	31.54	2.18	1	1	1	1	321	33.7634	10.1841
Q06203	Amidophosphoribosyltransferase OS=Homo sapiens GN=PPAT PE=1 SV=1 - [PUR1_HUMAN]	31.16	2.32	1	1	1	1	517	57.3624	6.75635
A6NMB1	Sialic acid-binding Ig-like lectin 16 OS=Homo sapiens GN=SIGLEC16 PE=2 SV=3 - [SIG16_HUMAN]	31.15	1.46	1	1	1	1	481	52.9582	9.02686
Q07092	Collagen alpha-1(XVI) chain OS=Homo sapiens GN=COL16A1 PE=1 SV=2 - [COGA1_HUMAN]	30.91	1.37	1	1	1	1	1604	157.653	7.84033
Q16543	Hsp90 co-chaperone Cdc37 OS=Homo sapiens GN=CDC37 PE=1 SV=1 - [CDC37_HUMAN]	30.51	5.56	1	1	1	1	378	44.44	5.24951
O75144	ICOS ligand OS=Homo sapiens GN=ICOSLG PE=1 SV=2 - [ICOSL_HUMAN]	30.37	3.31	1	1	1	1	302	33.3277	5.31299
Q7L576	Cytoplasmic FMR1-interacting protein 1 OS=Homo sapiens GN=CYFIP1 PE=1 SV=1 - [CYFP1_HUMAN]	30.34	0.96	2	1	1	1	1253	145.089	6.90283
P46779	60S ribosomal protein L28 OS=Homo sapiens GN=RPL28 PE=1 SV=3 - [RL28_HUMAN]	30.28	7.3	1	1	1	1	137	15.7377	12.0151
Q9HB90	Ras-related GTP-binding protein C OS=Homo sapiens GN=RRAGC PE=1 SV=1 - [RRAGC_HUMAN]	30.17	2.26	2	1	1	1	399	44.1958	5.09717
O95967	EGF-containing fibulin-like extracellular matrix protein 2 OS=Homo sapiens GN=EFEMP2 PE=1 SV=3 - [FBLN4_HUMAN]	30.17	5.64	1	1	1	1	443	49.3723	4.94482
Q7Z7A4	PX domain-containing protein kinase-like protein OS=Homo sapiens GN=PXK PE=1 SV=1 - [PXK_HUMAN]	29.91	0.87	5	1	1	1	578	64.9089	9.34912
P60903	Protein S100-A10 OS=Homo sapiens GN=S100A10 PE=1 SV=2 - [S10AA_HUMAN]	29.84	17.53	1	1	1	1	97	11.1955	7.37158
O75531	Barrier-to-autointegration factor OS=Homo sapiens GN=BANF1 PE=1 SV=1 - [BAF_HUMAN]	29.67	13.48	1	1	1	1	89	10.052	6.0874
P62841	40S ribosomal protein S15 OS=Homo sapiens GN=RPS15 PE=1 SV=2 - [RS15_HUMAN]	29.61	13.1	1	1	1	1	145	17.0292	10.3892
Q9NS15	Latent-transforming growth factor beta-binding protein 3 OS=Homo sapiens GN=LTBP3 PE=1 SV=4 - [LTBP3_HUMAN]	29.57	1.15	1	1	1	1	1303	139.267	6.07471
Q9Y617	Phosphoserine aminotransferase OS=Homo sapiens GN=PSAT1 PE=1 SV=2 - [SERC_HUMAN]	29.46	2.43	1	1	1	1	370	40.3968	7.66455
Q02241	Kinesin-like protein KIF23 OS=Homo sapiens GN=KIF23 PE=1 SV=3 - [KIF23_HUMAN]	29.46	1.88	1	1	1	1	960	109.99	8.51416
Q32P28	Prolyl 3-hydroxylase 1 OS=Homo sapiens GN=LEPRE1 PE=1 SV=2 - [P3H1_HUMAN]	29.16	1.36	1	1	1	1	736	83.3411	5.13525
P61254	60S ribosomal protein L26 OS=Homo sapiens GN=RPL26 PE=1 SV=1 - [RL26_HUMAN]	28.76	6.21	2	1	1	1	145	17.2475	10.5503
Q16610	Extracellular matrix protein 1 OS=Homo sapiens GN=ECM1 PE=1 SV=2 - [ECM1_HUMAN]	28.64	7.59	1	2	2	2	540	60.6353	6.7124
Q8NE71	ATP-binding cassette sub-family F member 1 OS=Homo sapiens GN=ABCF1 PE=1 SV=2 - [ABCF1_HUMAN]	28.57	1.18	1	1	1	1	845	95.8665	6.80029
P01111	GTPase NRas OS=Homo sapiens GN=NRAS PE=1 SV=1 - [RASN_HUMAN]	28.47	6.35	2	1	1	1	189	21.2155	5.17334
O43242	26S proteasome non-ATPase regulatory subunit 3 OS=Homo sapiens GN=PSMD3 PE=1 SV=2 - [PSMD3_HUMAN]	28.37	4.12	1	1	1	1	534	60.9395	8.44092
Q9HD42	Charged multivesicular body protein 1a OS=Homo sapiens GN=CHMP1A PE=1 SV=1 - [CHM1A_HUMAN]	27.66	4.59	1	1	1	1	196	21.6892	8.06006
Q16629	Serine/arginine-rich splicing factor 7 OS=Homo sapiens GN=SRSF7 PE=1 SV=1 - [SRSF7_HUMAN]	27.59	12.61	1	2	2	2	238	27.35	11.8247
Q9BZQ8	Protein Niban OS=Homo sapiens GN=FAM129A PE=1 SV=1 - [NIBAN_HUMAN]	27.5	1.29	1	1	1	1	928	103.07	4.77979
P10155	60 kDa SS-A/Ro ribonucleoprotein OS=Homo sapiens GN=TROVE2 PE=1 SV=2 - [RO60_HUMAN]	27.43	2.42	1	1	1	1	538	60.6312	8.03076
P41252	Isoleucine--tRNA ligase, cytoplasmic OS=Homo sapiens GN=IARS PE=1 SV=2 - [SYIC_HUMAN]	27.28	2.38	1	3	3	3	1262	144.406	6.15088
Q12904	Aminoacyl tRNA synthase complex-interacting multifunctional protein 1 OS=Homo sapiens GN=AIMP1 PE=1 SV=2 - [AIMP1_HUMAN]	27.23	3.85	1	1	1	1	312	34.3311	8.42627
P10253	Lysosomal alpha-glucosidase OS=Homo sapiens GN=GAA PE=1 SV=4 - [LYAG_HUMAN]	26.86	2.84	1	1	1	1	952	105.257	5.99854
Q13049	E3 ubiquitin-protein ligase TRIM32 OS=Homo sapiens GN=TRIM32 PE=1 SV=2 - [TRI32_HUMAN]	26.25	1.07	1	1	1	1	653	71.9424	6.97607
O00425	Insulin-like growth factor 2 mRNA-binding protein 3 OS=Homo sapiens GN=IGF2BP3 PE=1 SV=2 - [IF2B3_HUMAN]	26.13	2.42	2	1	1	1	579	63.6656	8.86572
Q93063	Exostosin-2 OS=Homo sapiens GN=EXT2 PE=1 SV=1 - [EXT2_HUMAN]	26.11	2.37	1	1	1	1	718	82.2019	6.55127
P53618	Coatomer subunit beta OS=Homo sapiens GN=COPB1 PE=1 SV=3 - [COPB_HUMAN]	26.07	1.47	1	1	1	1	953	107.074	6.04932
P12110	Collagen alpha-2(VI) chain OS=Homo sapiens GN=COL6A2 PE=1 SV=4 - [CO6A2_HUMAN]	25.94	1.18	1	1	1	1	1019	108.512	6.21436
P52788	Spermine synthase OS=Homo sapiens GN=SMS PE=1 SV=2 - [SPSY_HUMAN]	25.93	2.46	1	1	1	1	366	41.2418	5.021
P13987	CD59 glycoprotein OS=Homo sapiens GN=CD59 PE=1 SV=1 - [CD59_HUMAN]	25.89	6.25	1	1	1	1	128	14.1678	6.48096
P49720	Proteasome subunit beta type-3 OS=Homo sapiens GN=PSMB3 PE=1 SV=2 - [PSB3_HUMAN]	25.8	7.8	1	1	1	1	205	22.9335	6.55127
P48509	CD151 antigen OS=Homo sapiens GN=CD151 PE=1 SV=3 - [CD151_HUMAN]	25.65	2.37	1	1	1	1	253	28.2763	7.47412
Q99985	Semaphorin-3C OS=Homo sapiens GN=SEMA3C PE=1 SV=2 - [SEM3C_HUMAN]	25.59	0.8	1	1	1	1	751	85.1526	8.68994
Q9H0S4	Probable ATP-dependent RNA helicase DDX47 OS=Homo sapiens GN=DDX47 PE=1 SV=1 - [DDX47_HUMAN]	25.47	2.86	1	1	1	1	455	50.6147	9.1001
P09543	2',3'-cyclic-nucleotide 3'-phosphodiesterase OS=Homo sapiens GN=CNP PE=1 SV=2 - [CN37_HUMAN]	25.2	2.61	1	1	1	1	421	47.5487	9.0708
P43652	Afamin OS=Homo sapiens GN=AFM PE=1 SV=1 - [AFAM_HUMAN]	25.16	1.17	1	1	1	1	599	69.024	5.89697
Q92945	Far upstream element-binding protein 2 OS=Homo sapiens GN=KHSRP PE=1 SV=4 - [FUBP2_HUMAN]	25.08	1.55	1	1	1	1	711	73.07	7.29834
O75165	DnaJ homolog subfamily C member 13 OS=Homo sapiens GN=DNAJC13 PE=1 SV=5 - [DJC13_HUMAN]	24.71	0.4	1	1	1	1	2243	254.252	6.7417
Q9UNM6	26S proteasome non-ATPase regulatory subunit 13 OS=Homo sapiens GN=PSMD13 PE=1 SV=2 - [PSD13_HUMAN]	24.54	2.66	1	1	1	1	376	42.9181	5.80811
Q16630	Cleavage and polyadenylation specificity factor subunit 6 OS=Homo sapiens GN=CPSF6 PE=1 SV=2 - [CPSF6_HUMAN]	24.48	4.54	1	1	1	1	551	59.1734	7.15186
P62906	60S ribosomal protein L10a OS=Homo sapiens GN=RPL10A PE=1 SV=2 - [RL10A_HUMAN]	24.29	3.69	1	1	1	1	217	24.8155	9.93506
P49589	Cysteine--tRNA ligase, cytoplasmic OS=Homo sapiens GN=CARS PE=1 SV=3 - [SYCC_HUMAN]	24.22	1.87	1	1	1	1	748	85.4192	6.75635
P06756	Integrin alpha-V OS=Homo sapiens GN=ITGAV PE=1 SV=2 - [ITAV_HUMAN]	23.99	3.53	1	2	2	2	1048	115.964	5.68115
P12955	Xaa-Pro dipeptidase OS=Homo sapiens GN=PEPD PE=1 SV=3 - [PEPD_HUMAN]	23.96	2.03	1	1	1	1	493	54.5129	5.99854
P02675	Fibrinogen beta chain OS=Homo sapiens GN=FGB PE=1 SV=2 - [FIBB_HUMAN]	23.95	1.22	1	1	1	1	491	55.8923	8.26514
O95445	Apolipoprotein M OS=Homo sapiens GN=APOM PE=1 SV=2 - [APOM_HUMAN]	23.53	3.19	1	1	1	1	188	21.2394	6.01123
Q05682	Caldesmon OS=Homo sapiens GN=CALD1 PE=1 SV=3 - [CALD1_HUMAN]	23.49	1.77	1	1	1	1	793	93.1754	5.65576
Q5JWR5	Protein dopey-1 OS=Homo sapiens GN=DOPEY1 PE=1 SV=1 - [DOP1_HUMAN]	23.34	0.24	1	1	1	1	2465	277.179	6.29053
O60841	Eukaryotic translation initiation factor 5B OS=Homo sapiens GN=EIF5B PE=1 SV=4 - [IF2P_HUMAN]	22.86	1.56	1	1	1	1	1220	138.742	5.49072
Q13740	CD166 antigen OS=Homo sapiens GN=ALCAM PE=1 SV=2 - [CD166_HUMAN]	22.83	3.09	1	1	1	1	583	65.0611	6.25244
Q9BXR6	Complement factor H-related protein 5 OS=Homo sapiens GN=CFHR5 PE=1 SV=1 - [FHR5_HUMAN]	22.74	1.05	1	1	1	1	569	64.3771	7.06396
P83881	60S ribosomal protein L36a OS=Homo sapiens GN=RPL36A PE=1 SV=2 - [RL36A_HUMAN]	22.44	8.49	2	1	1	1	106	12.4328	10.5796
P55036	26S proteasome non-ATPase regulatory subunit 4 OS=Homo sapiens GN=PSMD4 PE=1 SV=1 - [PSMD4_HUMAN]	22.41	4.77	1	1	1	1	377	40.7112	4.79248
Q13435	Splicing factor 3B subunit 2 OS=Homo sapiens GN=SF3B2 PE=1 SV=2 - [SF3B2_HUMAN]	22.06	0.78	1	1	1	1	895	100.165	5.66846
P06730	Eukaryotic translation initiation factor 4E OS=Homo sapiens GN=EIF4E PE=1 SV=2 - [IF4E_HUMAN]	21.56	3.23	1	1	1	1	217	25.0815	6.15088
Q7Z5M8	Abhydrolase domain-containing protein 12B OS=Homo sapiens GN=ABHD12B PE=2 SV=1 - [AB12B_HUMAN]	21.39	1.66	1	1	1	1	362	40.75	8.27979
P54578	Ubiquitin carboxyl-terminal hydrolase 14 OS=Homo sapiens GN=USP14 PE=1 SV=3 - [UBP14_HUMAN]	21.14	3.64	1	1	1	1	494	56.033	5.30029
P23258	Tubulin gamma-1 chain OS=Homo sapiens GN=TUBG1 PE=1 SV=2 - [TBG1_HUMAN]	20.32	2	2	1	1	1	451	51.1378	6.13818
P47914	60S ribosomal protein L29 OS=Homo sapiens GN=RPL29 PE=1 SV=2 - [RL29_HUMAN]	20.28	5.03	1	1	1	1	159	17.7411	11.6636
P33527	Multidrug resistance-associated protein 1 OS=Homo sapiens GN=ABCC1 PE=1 SV=3 - [MRP1_HUMAN]	20.1	0.59	1	1	1	1	1531	171.481	7.10791
P14210	Hepatocyte growth factor OS=Homo sapiens GN=HGF PE=1 SV=2 - [HGF_HUMAN]	15.19	1.1	1	1	1	1	728	83.0792	7.88428
Q93070	Ecto-ADP-ribosyltransferase 4 OS=Homo sapiens GN=ART4 PE=2 SV=2 - [NAR4_HUMAN]	0	2.23	1	1	1	1	314	35.8545	9.21729
Q92736	Ryanodine receptor 2 OS=Homo sapiens GN=RYR2 PE=1 SV=3 - [RYR2_HUMAN]	0	0.16	1	1	1	1	4967	564.206	6.07471

## Sheet: Nthy-ori 3-1 Rep Biol 1 Tech 2
Accession	Description	Score	Coverage	# Proteins	# Unique Peptides	# Peptides	# PSMs	# AAs	MW [kDa]	calc. pI
P02751	Fibronectin OS=Homo sapiens OX=9606 GN=FN1 PE=1 SV=5 - [FINC_HUMAN]	19974.8	61.73	3	109	109	599	2477	272.15	5.50342
P04264	Keratin, type II cytoskeletal 1 OS=Homo sapiens GN=KRT1 PE=1 SV=6 - [K2C1_HUMAN]	7679.18	59.47	3	35	39	207	644	65.999	8.11865
P13645	Keratin, type I cytoskeletal 10 OS=Homo sapiens GN=KRT10 PE=1 SV=6 - [K1C10_HUMAN]	6818.63	60.27	9	31	35	155	584	58.7917	5.21143
Q99715	Collagen alpha-1(XII) chain OS=Homo sapiens GN=COL12A1 PE=1 SV=2 - [COCA1_HUMAN]	6111.34	48.91	1	113	113	166	3063	332.941	5.52881
P35527	Keratin, type I cytoskeletal 9 OS=Homo sapiens GN=KRT9 PE=1 SV=3 - [K1C9_HUMAN]	5458.14	79.78	1	32	33	116	623	62.0268	5.23682
P02452	Collagen alpha-1(I) chain OS=Homo sapiens GN=COL1A1 PE=1 SV=5 - [CO1A1_HUMAN]	4870.14	42.14	2	44	44	149	1464	138.857	5.79541
P04406	Glyceraldehyde-3-phosphate dehydrogenase OS=Homo sapiens GN=GAPDH PE=1 SV=3 - [G3P_HUMAN]	4856.68	76.72	2	20	20	161	335	36.0304	8.45557
P98160	Basement membrane-specific heparan sulfate proteoglycan core protein OS=Homo sapiens GN=HSPG2 PE=1 SV=4 - [PGBM_HUMAN]	4562.26	32.95	1	87	87	132	4391	468.532	6.50732
P35908	Keratin, type II cytoskeletal 2 epidermal OS=Homo sapiens GN=KRT2 PE=1 SV=2 - [K22E_HUMAN]	4562.1	71.52	2	35	44	129	639	65.3932	8.00146
P60709	Actin, cytoplasmic 1 OS=Homo sapiens GN=ACTB PE=1 SV=1 - [ACTB_HUMAN]	3615.24	71.73	7	1	25	120	375	41.7097	5.47803
P63261	Actin, cytoplasmic 2 OS=Homo sapiens GN=ACTG1 PE=1 SV=1 - [ACTG_HUMAN]	3556.73	71.73	7	1	25	119	375	41.7658	5.47803
Q00610	Clathrin heavy chain 1 OS=Homo sapiens GN=CLTC PE=1 SV=5 - [CLH1_HUMAN]	2818.07	40.78	2	52	52	78	1675	191.493	5.69385
P21333	Filamin-A OS=Homo sapiens GN=FLNA PE=1 SV=4 - [FLNA_HUMAN]	2774.8	35.32	1	61	65	86	2647	280.564	6.06201
P14618	Pyruvate kinase isozymes M1/M2 OS=Homo sapiens GN=PKM2 PE=1 SV=4 - [KPYM_HUMAN]	2749.51	72.32	2	35	35	72	531	57.9	7.84033
P35579	Myosin-9 OS=Homo sapiens GN=MYH9 PE=1 SV=4 - [MYH9_HUMAN]	2749.28	34.95	3	53	62	76	1960	226.392	5.60498
P02768	Serum albumin OS=Homo sapiens GN=ALB PE=1 SV=2 - [ALBU_HUMAN]	2648.1	10.02	1	8	8	141	609	69.3215	6.27783
O00468	Agrin OS=Homo sapiens OX=9606 GN=AGRN PE=1 SV=6 - [AGRIN_HUMAN]	2590.99	40.81	2	54	54	68	2068	217.179	6.39209
O43854	EGF-like repeat and discoidin I-like domain-containing protein 3 OS=Homo sapiens GN=EDIL3 PE=1 SV=1 - [EDIL3_HUMAN]	2505.77	55.63	1	29	29	74	480	53.73	7.28369
Q14315	Filamin-C OS=Homo sapiens GN=FLNC PE=1 SV=3 - [FLNC_HUMAN]	2473.72	34.02	2	56	63	74	2725	290.841	5.97314
P13639	Elongation factor 2 OS=Homo sapiens GN=EEF2 PE=1 SV=4 - [EF2_HUMAN]	2392.84	58.97	1	41	42	72	858	95.277	6.82959
P08238	Heat shock protein HSP 90-beta OS=Homo sapiens GN=HSP90AB1 PE=1 SV=4 - [HS90B_HUMAN]	2244.67	53.87	8	24	39	64	724	83.2121	5.03369
P07942	Laminin subunit beta-1 OS=Homo sapiens GN=LAMB1 PE=1 SV=2 - [LAMB1_HUMAN]	2144.7	29.17	4	37	38	50	1786	197.909	4.94482
Q15582	Transforming growth factor-beta-induced protein ig-h3 OS=Homo sapiens GN=TGFBI PE=1 SV=1 - [BGH3_HUMAN]	2093.17	56.66	1	31	31	56	683	74.634	7.7085
O15230	Laminin subunit alpha-5 OS=Homo sapiens GN=LAMA5 PE=1 SV=8 - [LAMA5_HUMAN]	2010.64	21.95	2	55	56	66	3695	399.479	7.02002
P02533	Keratin, type I cytoskeletal 14 OS=Homo sapiens GN=KRT14 PE=1 SV=4 - [K1C14_HUMAN]	1934.31	60.38	6	10	29	59	472	51.5294	5.16064
P25391	Laminin subunit alpha-1 OS=Homo sapiens GN=LAMA1 PE=1 SV=2 - [LAMA1_HUMAN]	1926.51	22.05	2	54	55	65	3075	336.867	6.354
P29401	Transketolase OS=Homo sapiens GN=TKT PE=1 SV=3 - [TKT_HUMAN]	1917.24	56.82	2	25	25	52	623	67.8347	7.66455
Q08431	Lactadherin OS=Homo sapiens OX=9606 GN=MFGE8 PE=1 SV=3 - [MFGM_HUMAN]	1914.2	82.17	1	27	27	63	387	43.0775	8.14795
P11142	Heat shock cognate 71 kDa protein OS=Homo sapiens GN=HSPA8 PE=1 SV=1 - [HSP7C_HUMAN]	1886.36	47.83	2	22	26	49	646	70.8542	5.51611
P07437	Tubulin beta chain OS=Homo sapiens GN=TUBB PE=1 SV=2 - [TBB5_HUMAN]	1838.54	73.42	3	5	27	53	444	49.639	4.89404
P07355	Annexin A2 OS=Homo sapiens GN=ANXA2 PE=1 SV=2 - [ANXA2_HUMAN]	1709.22	72.86	2	29	29	48	339	38.5798	7.75244
P13647	Keratin, type II cytoskeletal 5 OS=Homo sapiens GN=KRT5 PE=1 SV=3 - [K2C5_HUMAN]	1677.17	37.8	1	15	26	51	590	62.34	7.73779
O75369	Filamin-B OS=Homo sapiens GN=FLNB PE=1 SV=2 - [FLNB_HUMAN]	1635.42	23.67	1	39	44	52	2602	277.99	5.73193
P04259	Keratin, type II cytoskeletal 6B OS=Homo sapiens GN=KRT6B PE=1 SV=5 - [K2C6B_HUMAN]	1625.04	42.02	1	1	23	46	564	60.0303	8.00146
P68363	Tubulin alpha-1B chain OS=Homo sapiens GN=TUBA1B PE=1 SV=1 - [TBA1B_HUMAN]	1600.58	55.21	3	0	21	41	451	50.1196	5.05908
P68371	Tubulin beta-4B chain OS=Homo sapiens GN=TUBB4B PE=1 SV=1 - [TBB4B_HUMAN]	1597	69.66	3	2	25	48	445	49.799	4.89404
P04075	Fructose-bisphosphate aldolase A OS=Homo sapiens GN=ALDOA PE=1 SV=2 - [ALDOA_HUMAN]	1573.66	80.49	2	23	25	41	364	39.3953	8.08936
P02538	Keratin, type II cytoskeletal 6A OS=Homo sapiens GN=KRT6A PE=1 SV=3 - [K2C6A_HUMAN]	1569.01	40.78	2	1	24	45	564	60.0083	8.00146
P06733	Alpha-enolase OS=Homo sapiens GN=ENO1 PE=1 SV=2 - [ENOA_HUMAN]	1561.48	66.36	2	26	26	41	434	47.1393	7.38623
P08779	Keratin, type I cytoskeletal 16 OS=Homo sapiens GN=KRT16 PE=1 SV=4 - [K1C16_HUMAN]	1505.9	60.47	6	13	26	44	473	51.2362	5.04639
P07996	Thrombospondin-1 OS=Homo sapiens GN=THBS1 PE=1 SV=2 - [TSP1_HUMAN]	1504.68	29.4	2	28	29	42	1170	129.3	4.94482
Q71U36	Tubulin alpha-1A chain OS=Homo sapiens GN=TUBA1A PE=1 SV=1 - [TBA1A_HUMAN]	1481.47	52.33	4	2	21	40	451	50.1036	5.05908
P68366	Tubulin alpha-4A chain OS=Homo sapiens GN=TUBA4A PE=1 SV=1 - [TBA4A_HUMAN]	1418.19	53.57	3	4	19	37	448	49.8924	5.05908
P07900	Heat shock protein HSP 90-alpha OS=Homo sapiens GN=HSP90AA1 PE=1 SV=5 - [HS90A_HUMAN]	1418.16	45.63	9	15	30	42	732	84.6067	5.021
P68104	Elongation factor 1-alpha 1 OS=Homo sapiens GN=EEF1A1 PE=1 SV=1 - [EF1A1_HUMAN]	1396.65	55.19	2	11	20	41	462	50.1091	9.01221
P68032	Actin, alpha cardiac muscle 1 OS=Homo sapiens GN=ACTC1 PE=1 SV=1 - [ACTC_HUMAN]	1381.51	31.56	5	2	15	66	377	41.9919	5.38916
P20908	Collagen alpha-1(V) chain OS=Homo sapiens GN=COL5A1 PE=1 SV=3 - [CO5A1_HUMAN]	1297.27	15.29	1	18	18	31	1838	183.447	5.05908
Q13885	Tubulin beta-2A chain OS=Homo sapiens GN=TUBB2A PE=1 SV=1 - [TBB2A_HUMAN]	1296.15	60.45	2	3	22	44	445	49.875	4.89404
P39060	Collagen alpha-1(XVIII) chain OS=Homo sapiens GN=COL18A1 PE=1 SV=5 - [COIA1_HUMAN]	1229.38	19.73	1	23	23	36	1754	178.077	6.01123
O60814	Histone H2B type 1-K OS=Homo sapiens GN=HIST1H2BK PE=1 SV=3 - [H2B1K_HUMAN]	1189.24	26.98	11	2	4	58	126	13.8816	10.3159
P08758	Annexin A5 OS=Homo sapiens GN=ANXA5 PE=1 SV=2 - [ANXA5_HUMAN]	1170.15	70.63	1	19	19	27	320	35.9144	5.04639
Q92626	Peroxidasin homolog OS=Homo sapiens GN=PXDN PE=1 SV=2 - [PXDN_HUMAN]	1169.78	31.37	3	36	36	43	1479	165.17	7.1665
Q9Y4K0	Lysyl oxidase homolog 2 OS=Homo sapiens GN=LOXL2 PE=1 SV=1 - [LOXL2_HUMAN]	1166.37	25.45	1	16	16	24	774	86.6683	6.37939
P06899	Histone H2B type 1-J OS=Homo sapiens GN=HIST1H2BJ PE=1 SV=3 - [H2B1J_HUMAN]	1151.97	26.98	9	1	3	57	126	13.8956	10.3159
Q13509	Tubulin beta-3 chain OS=Homo sapiens GN=TUBB3 PE=1 SV=2 - [TBB3_HUMAN]	1065.33	34.44	1	1	16	30	450	50.4003	4.93213
P11047	Laminin subunit gamma-1 OS=Homo sapiens GN=LAMC1 PE=1 SV=3 - [LAMC1_HUMAN]	1026.61	24.49	2	27	27	32	1609	177.489	5.12256
P14543	Nidogen-1 OS=Homo sapiens GN=NID1 PE=1 SV=3 - [NID1_HUMAN]	1021.95	27.27	1	25	25	32	1247	136.291	5.2876
P05787	Keratin, type II cytoskeletal 8 OS=Homo sapiens GN=KRT8 PE=1 SV=7 - [K2C8_HUMAN]	987.553	11.18	4	3	6	27	483	53.6711	5.59229
Q08380	Galectin-3-binding protein OS=Homo sapiens GN=LGALS3BP PE=1 SV=1 - [LG3BP_HUMAN]	977.952	32.48	1	15	15	24	585	65.2893	5.2749
P19338	Nucleolin OS=Homo sapiens GN=NCL PE=1 SV=3 - [NUCL_HUMAN]	975.573	24.79	1	15	15	19	710	76.5684	4.70361
P00338	L-lactate dehydrogenase A chain OS=Homo sapiens GN=LDHA PE=1 SV=2 - [LDHA_HUMAN]	928.78	63.86	4	18	20	26	332	36.6654	8.26514
P05023	Sodium/potassium-transporting ATPase subunit alpha-1 OS=Homo sapiens GN=ATP1A1 PE=1 SV=1 - [AT1A1_HUMAN]	924.849	21.21	6	17	17	22	1023	112.824	5.49072
Q02809	Procollagen-lysine,2-oxoglutarate 5-dioxygenase 1 OS=Homo sapiens GN=PLOD1 PE=1 SV=2 - [PLOD1_HUMAN]	918.734	42.09	1	23	24	32	727	83.4974	6.94678
P07195	L-lactate dehydrogenase B chain OS=Homo sapiens GN=LDHB PE=1 SV=2 - [LDHB_HUMAN]	898.06	54.79	2	15	17	24	334	36.6151	6.04932
Q05639	Elongation factor 1-alpha 2 OS=Homo sapiens GN=EEF1A2 PE=1 SV=1 - [EF1A2_HUMAN]	876.708	41.47	1	3	12	22	463	50.4383	9.02686
P08107	Heat shock 70 kDa protein 1A/1B OS=Homo sapiens GN=HSPA1A PE=1 SV=5 - [HSP71_HUMAN]	866.141	42.12	2	18	21	25	641	70.009	5.65576
Q7Z794	Keratin, type II cytoskeletal 1b OS=Homo sapiens GN=KRT77 PE=1 SV=3 - [K2C1B_HUMAN]	849.977	9.86	1	3	6	20	578	61.8635	5.98584
Q9BUF5	Tubulin beta-6 chain OS=Homo sapiens GN=TUBB6 PE=1 SV=1 - [TBB6_HUMAN]	803.947	40.36	1	6	14	28	446	49.825	4.88135
P50454	Serpin H1 OS=Homo sapiens GN=SERPINH1 PE=1 SV=2 - [SERPH_HUMAN]	777.853	55.5	1	15	15	21	418	46.4112	8.68994
Q01518	Adenylyl cyclase-associated protein 1 OS=Homo sapiens GN=CAP1 PE=1 SV=5 - [CAP1_HUMAN]	773.167	43.37	1	16	17	23	475	51.8687	8.06006
P08133	Annexin A6 OS=Homo sapiens GN=ANXA6 PE=1 SV=3 - [ANXA6_HUMAN]	772.891	45.17	1	23	23	27	673	75.8256	5.60498
P22234	Multifunctional protein ADE2 OS=Homo sapiens GN=PAICS PE=1 SV=3 - [PUR6_HUMAN]	767.31	47.53	1	17	17	21	425	47.0491	7.2251
P15311	Ezrin OS=Homo sapiens GN=EZR PE=1 SV=4 - [EZRI_HUMAN]	764.219	37.54	1	12	21	33	586	69.3697	6.26514
Q04695	Keratin, type I cytoskeletal 17 OS=Homo sapiens GN=KRT17 PE=1 SV=2 - [K1C17_HUMAN]	729.957	37.27	5	5	18	32	432	48.076	5.021
P62805	Histone H4 OS=Homo sapiens GN=HIST1H4A PE=1 SV=2 - [H4_HUMAN]	719.469	43.69	1	7	7	20	103	11.3604	11.356
P62937	Peptidyl-prolyl cis-trans isomerase A OS=Homo sapiens GN=PPIA PE=1 SV=2 - [PPIA_HUMAN]	715.709	55.15	7	9	9	17	165	18.0009	7.81104
P00558	Phosphoglycerate kinase 1 OS=Homo sapiens GN=PGK1 PE=1 SV=3 - [PGK1_HUMAN]	700.306	59.23	2	19	19	25	417	44.5861	8.104
P40926	Malate dehydrogenase, mitochondrial OS=Homo sapiens GN=MDH2 PE=1 SV=3 - [MDHM_HUMAN]	688.149	45.56	1	11	11	14	338	35.4807	8.67529
P26038	Moesin OS=Homo sapiens GN=MSN PE=1 SV=3 - [MOES_HUMAN]	682.229	30.16	1	8	16	25	577	67.7778	6.40479
P01024	Complement C3 OS=Homo sapiens GN=C3 PE=1 SV=2 - [CO3_HUMAN]	677.135	12.93	1	20	20	26	1663	187.03	6.40479
P0C0L4	Complement C4-A OS=Homo sapiens GN=C4A PE=1 SV=2 - [CO4A_HUMAN]	673.403	14.05	2	19	19	24	1744	192.664	7.07861
P49327	Fatty acid synthase OS=Homo sapiens GN=FASN PE=1 SV=3 - [FAS_HUMAN]	665.801	12.19	2	22	22	23	2511	273.254	6.44287
Q12841	Follistatin-related protein 1 OS=Homo sapiens GN=FSTL1 PE=1 SV=1 - [FSTL1_HUMAN]	664.943	53.25	1	14	14	21	308	34.9629	5.51611
P05121	Plasminogen activator inhibitor 1 OS=Homo sapiens GN=SERPINE1 PE=1 SV=1 - [PAI1_HUMAN]	641.261	43.03	1	13	13	21	402	45.031	7.1958
P09486	SPARC OS=Homo sapiens GN=SPARC PE=1 SV=1 - [SPRC_HUMAN]	639.992	45.21	1	9	9	21	303	34.6097	4.84326
P23526	Adenosylhomocysteinase OS=Homo sapiens GN=AHCY PE=1 SV=4 - [SAHH_HUMAN]	630.116	37.5	3	16	16	19	432	47.6852	6.34131
P02545	Prelamin-A/C OS=Homo sapiens GN=LMNA PE=1 SV=1 - [LMNA_HUMAN]	630.043	24.55	1	15	15	17	664	74.0947	7.02002
P06748	Nucleophosmin OS=Homo sapiens GN=NPM1 PE=1 SV=2 - [NPM_HUMAN]	624.926	40.14	2	9	9	17	294	32.5548	4.77979
O00339	Matrilin-2 OS=Homo sapiens GN=MATN2 PE=1 SV=4 - [MATN2_HUMAN]	614.843	23.74	1	18	18	19	956	106.767	6.26514
Q9Y490	Talin-1 OS=Homo sapiens GN=TLN1 PE=1 SV=3 - [TLN1_HUMAN]	608.19	9.8	2	14	14	15	2541	269.599	6.07471
P55072	Transitional endoplasmic reticulum ATPase OS=Homo sapiens GN=VCP PE=1 SV=4 - [TERA_HUMAN]	593.601	22.21	1	16	16	17	806	89.2657	5.26221
P53396	ATP-citrate synthase OS=Homo sapiens GN=ACLY PE=1 SV=3 - [ACLY_HUMAN]	592.662	18.53	1	17	17	18	1101	120.762	7.32764
P13611	Versican core protein OS=Homo sapiens GN=VCAN PE=1 SV=3 - [CSPG2_HUMAN]	585.616	5.27	1	13	13	18	3396	372.59	4.51318
Q00839	Heterogeneous nuclear ribonucleoprotein U OS=Homo sapiens GN=HNRNPU PE=1 SV=6 - [HNRPU_HUMAN]	578.104	23.88	1	15	15	18	825	90.528	5.99854
P26641	Elongation factor 1-gamma OS=Homo sapiens GN=EEF1G PE=1 SV=3 - [EF1G_HUMAN]	570.224	34.1	1	13	13	18	437	50.0871	6.66846
P22314	Ubiquitin-like modifier-activating enzyme 1 OS=Homo sapiens GN=UBA1 PE=1 SV=3 - [UBA1_HUMAN]	559.715	14.37	1	9	9	12	1058	117.774	5.75732
P35052	Glypican-1 OS=Homo sapiens GN=GPC1 PE=1 SV=2 - [GPC1_HUMAN]	557.355	26.52	1	12	12	16	558	61.641	7.29834
P40227	T-complex protein 1 subunit zeta OS=Homo sapiens GN=CCT6A PE=1 SV=3 - [TCPZ_HUMAN]	554.113	39.74	1	15	15	20	531	57.9876	6.68311
Q01813	6-phosphofructokinase type C OS=Homo sapiens GN=PFKP PE=1 SV=2 - [K6PP_HUMAN]	547.779	24.49	1	15	17	18	784	85.5415	7.54736
P22392	Nucleoside diphosphate kinase B OS=Homo sapiens GN=NME2 PE=1 SV=1 - [NDKB_HUMAN]	544.216	67.76	3	9	9	19	152	17.2869	8.41162
O94985	Calsyntenin-1 OS=Homo sapiens GN=CLSTN1 PE=1 SV=1 - [CSTN1_HUMAN]	539.861	18.96	2	16	16	19	981	109.724	4.90674
P04083	Annexin A1 OS=Homo sapiens GN=ANXA1 PE=1 SV=2 - [ANXA1_HUMAN]	534.663	31.79	1	9	9	12	346	38.69	7.02002
P08253	72 kDa type IV collagenase OS=Homo sapiens GN=MMP2 PE=1 SV=2 - [MMP2_HUMAN]	532.29	34.09	2	16	16	16	660	73.8347	5.46533
O00560	Syntenin-1 OS=Homo sapiens GN=SDCBP PE=1 SV=1 - [SDCB1_HUMAN]	523.526	39.26	1	8	8	13	298	32.4239	7.53271
P24821	Tenascin OS=Homo sapiens GN=TNC PE=1 SV=3 - [TENA_HUMAN]	522.812	10.81	1	15	15	17	2201	240.7	4.89404
P05556	Integrin beta-1 OS=Homo sapiens GN=ITGB1 PE=1 SV=2 - [ITB1_HUMAN]	522.34	18.42	1	13	13	15	798	88.357	5.38916
P38646	Stress-70 protein, mitochondrial OS=Homo sapiens GN=HSPA9 PE=1 SV=2 - [GRP75_HUMAN]	518.702	22.53	1	11	11	13	679	73.6348	6.16357
P17987	T-complex protein 1 subunit alpha OS=Homo sapiens GN=TCP1 PE=1 SV=1 - [TCPA_HUMAN]	504.833	26.8	1	10	10	11	556	60.3056	6.11279
P62701	40S ribosomal protein S4, X isoform OS=Homo sapiens GN=RPS4X PE=1 SV=2 - [RS4X_HUMAN]	494.349	49.81	3	15	15	19	263	29.5791	10.1548
P62879	Guanine nucleotide-binding protein G(I)/G(S)/G(T) subunit beta-2 OS=Homo sapiens GN=GNB2 PE=1 SV=3 - [GBB2_HUMAN]	488.089	31.18	2	3	8	10	340	37.3071	5.99854
P00747	Plasminogen OS=Homo sapiens GN=PLG PE=1 SV=2 - [PLMN_HUMAN]	483.119	5.93	4	5	6	15	810	90.5102	7.23975
P08195	4F2 cell-surface antigen heavy chain OS=Homo sapiens GN=SLC3A2 PE=1 SV=3 - [4F2_HUMAN]	478.053	28.57	1	13	13	15	630	67.9517	5.0083
P11021	78 kDa glucose-regulated protein OS=Homo sapiens GN=HSPA5 PE=1 SV=2 - [GRP78_HUMAN]	473.118	25.38	1	11	13	14	654	72.2884	5.16064
P78385	Keratin, type II cuticular Hb3 OS=Homo sapiens GN=KRT83 PE=1 SV=2 - [KRT83_HUMAN]	473.076	24.54	5	5	12	16	493	54.1605	5.64307
P12814	Alpha-actinin-1 OS=Homo sapiens GN=ACTN1 PE=1 SV=2 - [ACTN1_HUMAN]	469.247	17.83	3	6	13	14	892	102.993	5.41455
Q08211	ATP-dependent RNA helicase A OS=Homo sapiens GN=DHX9 PE=1 SV=4 - [DHX9_HUMAN]	466.406	10.63	1	11	11	15	1270	140.869	6.84424
O00391	Sulfhydryl oxidase 1 OS=Homo sapiens GN=QSOX1 PE=1 SV=3 - [QSOX1_HUMAN]	463.625	20.08	1	12	12	13	747	82.5255	8.92432
O43707	Alpha-actinin-4 OS=Homo sapiens GN=ACTN4 PE=1 SV=2 - [ACTN4_HUMAN]	463.009	18.44	3	6	13	13	911	104.788	5.43994
P63244	Guanine nucleotide-binding protein subunit beta-2-like 1 OS=Homo sapiens GN=GNB2L1 PE=1 SV=3 - [GBLP_HUMAN]	455.849	32.49	1	9	9	12	317	35.0546	7.69385
P49368	T-complex protein 1 subunit gamma OS=Homo sapiens GN=CCT3 PE=1 SV=4 - [TCPG_HUMAN]	455.192	30.64	1	12	12	13	545	60.4953	6.49365
P34932	Heat shock 70 kDa protein 4 OS=Homo sapiens GN=HSPA4 PE=1 SV=4 - [HSP74_HUMAN]	441.385	17.62	1	11	11	12	840	94.2712	5.18604
P50395	Rab GDP dissociation inhibitor beta OS=Homo sapiens GN=GDI2 PE=1 SV=2 - [GDIB_HUMAN]	436.023	22.47	2	8	8	11	445	50.6309	6.46826
P62873	Guanine nucleotide-binding protein G(I)/G(S)/G(T) subunit beta-1 OS=Homo sapiens GN=GNB1 PE=1 SV=3 - [GBB1_HUMAN]	435.789	38.24	2	4	8	10	340	37.353	5.99854
P16403	Histone H1.2 OS=Homo sapiens GN=HIST1H1C PE=1 SV=2 - [H12_HUMAN]	428.405	28.17	4	1	8	11	213	21.3517	10.9312
P09382	Galectin-1 OS=Homo sapiens GN=LGALS1 PE=1 SV=2 - [LEG1_HUMAN]	426.063	57.04	1	6	6	9	135	14.7062	5.50342
P50991	T-complex protein 1 subunit delta OS=Homo sapiens GN=CCT4 PE=1 SV=4 - [TCPD_HUMAN]	423.682	28.39	1	10	11	12	539	57.8878	7.82568
P18124	60S ribosomal protein L7 OS=Homo sapiens GN=RPL7 PE=1 SV=1 - [RL7_HUMAN]	422.629	52.42	1	15	15	16	248	29.2072	10.6528
P10412	Histone H1.4 OS=Homo sapiens GN=HIST1H1E PE=1 SV=2 - [H14_HUMAN]	417.263	27.4	4	1	8	11	219	21.852	11.0337
P48643	T-complex protein 1 subunit epsilon OS=Homo sapiens GN=CCT5 PE=1 SV=1 - [TCPE_HUMAN]	416.794	35.12	1	12	13	14	541	59.6328	5.65576
P39023	60S ribosomal protein L3 OS=Homo sapiens GN=RPL3 PE=1 SV=2 - [RL3_HUMAN]	416.775	34.49	1	12	12	16	403	46.0798	10.1841
P43490	Nicotinamide phosphoribosyltransferase OS=Homo sapiens GN=NAMPT PE=1 SV=1 - [NAMPT_HUMAN]	414.412	25.66	1	8	8	9	491	55.4866	7.15186
P09972	Fructose-bisphosphate aldolase C OS=Homo sapiens GN=ALDOC PE=1 SV=2 - [ALDOC_HUMAN]	411.651	16.76	2	2	4	7	364	39.4312	6.87354
P35241	Radixin OS=Homo sapiens GN=RDX PE=1 SV=1 - [RADI_HUMAN]	410.939	17.32	1	2	11	18	583	68.5214	6.3667
Q99832	T-complex protein 1 subunit eta OS=Homo sapiens GN=CCT7 PE=1 SV=2 - [TCPH_HUMAN]	405.383	19.34	1	7	7	9	543	59.3289	7.6499
P78371	T-complex protein 1 subunit beta OS=Homo sapiens GN=CCT2 PE=1 SV=4 - [TCPB_HUMAN]	399.805	25.61	1	9	9	12	535	57.4521	6.45557
Q86YZ3	Hornerin OS=Homo sapiens GN=HRNR PE=1 SV=2 - [HORN_HUMAN]	393.382	8.63	1	6	6	11	2850	282.228	10.0376
Q00796	Sorbitol dehydrogenase OS=Homo sapiens GN=SORD PE=1 SV=4 - [DHSO_HUMAN]	393.096	25.49	1	6	6	10	357	38.2998	7.97217
P01889	HLA class I histocompatibility antigen, B-7 alpha chain OS=Homo sapiens GN=HLA-B PE=1 SV=3 - [1B07_HUMAN]	392.91	35.08	3	8	9	15	362	40.435	5.84619
P15924	Desmoplakin OS=Homo sapiens GN=DSP PE=1 SV=3 - [DESP_HUMAN]	389.901	5.26	1	11	11	13	2871	331.569	6.81494
Q9ULV4	Coronin-1C OS=Homo sapiens GN=CORO1C PE=1 SV=1 - [COR1C_HUMAN]	385.699	25.11	2	11	11	13	474	53.2151	7.07861
P63241	Eukaryotic translation initiation factor 5A-1 OS=Homo sapiens GN=EIF5A PE=1 SV=2 - [IF5A1_HUMAN]	379.69	44.81	3	6	6	8	154	16.8214	5.23682
P04439	HLA class I histocompatibility antigen, A-3 alpha chain OS=Homo sapiens GN=HLA-A PE=1 SV=2 - [1A03_HUMAN]	374.621	39.45	2	10	11	15	365	40.8152	5.99854
P23528	Cofilin-1 OS=Homo sapiens GN=CFL1 PE=1 SV=3 - [COF1_HUMAN]	374.523	57.83	2	6	6	7	166	18.4907	8.08936
P35580	Myosin-10 OS=Homo sapiens GN=MYH10 PE=1 SV=3 - [MYH10_HUMAN]	374.388	5.47	1	1	10	12	1976	228.858	5.5415
P52209	6-phosphogluconate dehydrogenase, decarboxylating OS=Homo sapiens GN=PGD PE=1 SV=3 - [6PGD_HUMAN]	372.976	30.02	1	10	10	12	483	53.106	7.2251
P60174	Triosephosphate isomerase OS=Homo sapiens OX=9606 GN=TPI1 PE=1 SV=4 - [TPIS_HUMAN]	372.221	45.38	1	9	9	9	249	26.6527	6.90283
P12956	X-ray repair cross-complementing protein 6 OS=Homo sapiens GN=XRCC6 PE=1 SV=2 - [XRCC6_HUMAN]	370.96	22.17	1	9	9	12	609	69.7991	6.63916
P55058	Phospholipid transfer protein OS=Homo sapiens GN=PLTP PE=1 SV=1 - [PLTP_HUMAN]	370.882	26.17	1	9	9	13	493	54.7045	7.00537
P30101	Protein disulfide-isomerase A3 OS=Homo sapiens GN=PDIA3 PE=1 SV=4 - [PDIA3_HUMAN]	363.8	31.29	1	12	12	12	505	56.7468	6.354
Q02878	60S ribosomal protein L6 OS=Homo sapiens GN=RPL6 PE=1 SV=3 - [RL6_HUMAN]	362.033	29.86	1	8	8	12	288	32.7076	10.5796
P14923	Junction plakoglobin OS=Homo sapiens GN=JUP PE=1 SV=3 - [PLAK_HUMAN]	359.025	13.02	2	8	8	9	745	81.6927	6.13818
P60033	CD81 antigen OS=Homo sapiens GN=CD81 PE=1 SV=1 - [CD81_HUMAN]	356.02	25	1	3	3	5	236	25.7921	5.2876
P02774	Vitamin D-binding protein OS=Homo sapiens OX=9606 GN=GC PE=1 SV=2 - [VTDB_HUMAN]	355.18	10.13	1	4	4	7	474	52.8829	5.45264
P04792	Heat shock protein beta-1 OS=Homo sapiens GN=HSPB1 PE=1 SV=2 - [HSPB1_HUMAN]	349.609	45.37	1	7	7	10	205	22.7685	6.40479
Q15393	Splicing factor 3B subunit 3 OS=Homo sapiens GN=SF3B3 PE=1 SV=4 - [SF3B3_HUMAN]	347.552	9.53	1	10	10	11	1217	135.492	5.26221
P05067	Amyloid beta A4 protein OS=Homo sapiens GN=APP PE=1 SV=3 - [A4_HUMAN]	347.132	16.49	1	11	11	16	770	86.8881	4.81787
P01023	Alpha-2-macroglobulin OS=Homo sapiens GN=A2M PE=1 SV=3 - [A2MG_HUMAN]	345.41	3.93	1	4	6	12	1474	163.188	6.45557
Q9P2J5	Leucine--tRNA ligase, cytoplasmic OS=Homo sapiens GN=LARS PE=1 SV=2 - [SYLC_HUMAN]	344.12	5.7	1	4	4	5	1176	134.379	7.29834
P60842	Eukaryotic initiation factor 4A-I OS=Homo sapiens GN=EIF4A1 PE=1 SV=1 - [IF4A1_HUMAN]	343.248	25.86	2	7	9	11	406	46.1246	5.47803
P35613	Basigin OS=Homo sapiens GN=BSG PE=1 SV=2 - [BASI_HUMAN]	340.129	23.12	1	6	6	9	385	42.1741	5.65576
P06396	Gelsolin OS=Homo sapiens GN=GSN PE=1 SV=1 - [GELS_HUMAN]	339.716	12.66	1	9	9	12	782	85.6442	6.27783
P19823	Inter-alpha-trypsin inhibitor heavy chain H2 OS=Homo sapiens GN=ITIH2 PE=1 SV=2 - [ITIH2_HUMAN]	338.152	8.56	1	7	7	9	946	106.397	6.85889
O76011	Keratin, type I cuticular Ha4 OS=Homo sapiens GN=KRT34 PE=2 SV=2 - [KRT34_HUMAN]	338.049	13.53	1	2	7	7	436	49.3922	5.05908
P50990	T-complex protein 1 subunit theta OS=Homo sapiens GN=CCT8 PE=1 SV=4 - [TCPQ_HUMAN]	337.64	19.89	1	10	10	10	548	59.5825	5.60498
Q15323	Keratin, type I cuticular Ha1 OS=Homo sapiens GN=KRT31 PE=2 SV=3 - [K1H1_HUMAN]	332.903	18.27	6	1	8	9	416	47.2071	4.88135
P34897	Serine hydroxymethyltransferase, mitochondrial OS=Homo sapiens GN=SHMT2 PE=1 SV=3 - [GLYM_HUMAN]	332.196	34.33	2	13	13	13	504	55.9577	8.52881
Q7KZF4	Staphylococcal nuclease domain-containing protein 1 OS=Homo sapiens GN=SND1 PE=1 SV=1 - [SND1_HUMAN]	330.111	14.84	1	11	11	12	910	101.934	7.1665
O43175	D-3-phosphoglycerate dehydrogenase OS=Homo sapiens GN=PHGDH PE=1 SV=4 - [SERA_HUMAN]	327.35	18.76	1	7	7	8	533	56.6144	6.7124
P62820	Ras-related protein Rab-1A OS=Homo sapiens GN=RAB1A PE=1 SV=3 - [RAB1A_HUMAN]	324.036	55.61	5	2	8	9	205	22.6634	6.21436
P31939	Bifunctional purine biosynthesis protein PURH OS=Homo sapiens GN=ATIC PE=1 SV=3 - [PUR9_HUMAN]	321.886	20.61	1	9	9	10	592	64.5753	6.7124
P12109	Collagen alpha-1(VI) chain OS=Homo sapiens GN=COL6A1 PE=1 SV=3 - [CO6A1_HUMAN]	317.047	11.19	1	9	9	10	1028	108.462	5.42725
Q06033	Inter-alpha-trypsin inhibitor heavy chain H3 OS=Homo sapiens GN=ITIH3 PE=1 SV=2 - [ITIH3_HUMAN]	314.256	5.06	1	6	6	9	890	99.7865	5.74463
Q9UQ80	Proliferation-associated protein 2G4 OS=Homo sapiens GN=PA2G4 PE=1 SV=3 - [PA2G4_HUMAN]	313.883	38.07	1	11	11	13	394	43.7592	6.55127
P02462	Collagen alpha-1(IV) chain OS=Homo sapiens OX=9606 GN=COL4A1 PE=1 SV=4 - [CO4A1_HUMAN]	311.547	8.27	2	8	8	11	1669	160.51	8.27979
Q15029	116 kDa U5 small nuclear ribonucleoprotein component OS=Homo sapiens GN=EFTUD2 PE=1 SV=1 - [U5S1_HUMAN]	303.967	12.55	1	9	10	10	972	109.366	4.99561
Q96KK5	Histone H2A type 1-H OS=Homo sapiens GN=HIST1H2AH PE=1 SV=3 - [H2A1H_HUMAN]	303.76	35.94	7	1	4	10	128	13.8978	10.8872
P55060	Exportin-2 OS=Homo sapiens GN=CSE1L PE=1 SV=3 - [XPO2_HUMAN]	303.611	12.46	1	10	10	11	971	110.346	5.77002
Q06830	Peroxiredoxin-1 OS=Homo sapiens GN=PRDX1 PE=1 SV=1 - [PRDX1_HUMAN]	303.511	45.73	2	8	9	11	199	22.0963	8.1333
P36578	60S ribosomal protein L4 OS=Homo sapiens GN=RPL4 PE=1 SV=5 - [RL4_HUMAN]	301.75	27.4	13	10	11	15	427	47.6674	11.063
P09651	Heterogeneous nuclear ribonucleoprotein A1 OS=Homo sapiens GN=HNRNPA1 PE=1 SV=5 - [ROA1_HUMAN]	301.2	23.12	2	6	6	7	372	38.7231	9.12939
Q14112	Nidogen-2 OS=Homo sapiens GN=NID2 PE=1 SV=3 - [NID2_HUMAN]	298.645	8.95	1	8	8	8	1375	151.158	5.2876
Q14525	Keratin, type I cuticular Ha3-II OS=Homo sapiens GN=KRT33B PE=2 SV=3 - [KT33B_HUMAN]	298.097	16.34	5	1	7	7	404	46.1845	4.84326
Q92499	ATP-dependent RNA helicase DDX1 OS=Homo sapiens GN=DDX1 PE=1 SV=2 - [DDX1_HUMAN]	297.186	14.05	1	7	7	8	740	82.3798	7.2251
P31943	Heterogeneous nuclear ribonucleoprotein H OS=Homo sapiens GN=HNRNPH1 PE=1 SV=4 - [HNRH1_HUMAN]	295.398	14.7	2	3	5	6	449	49.1984	6.30322
P07737	Profilin-1 OS=Homo sapiens GN=PFN1 PE=1 SV=2 - [PROF1_HUMAN]	294.15	57.14	1	7	7	8	140	15.0446	8.26514
P16401	Histone H1.5 OS=Homo sapiens GN=HIST1H1B PE=1 SV=3 - [H15_HUMAN]	291.673	15.04	1	4	5	6	226	22.5665	10.9165
O00159	Unconventional myosin-Ic OS=Homo sapiens GN=MYO1C PE=1 SV=4 - [MYO1C_HUMAN]	290.429	8.94	1	8	8	9	1063	121.606	9.40771
P41091	Eukaryotic translation initiation factor 2 subunit 3 OS=Homo sapiens GN=EIF2S3 PE=1 SV=3 - [IF2G_HUMAN]	290.205	26.27	2	8	8	9	472	51.0772	8.39697
O00469	Procollagen-lysine,2-oxoglutarate 5-dioxygenase 2 OS=Homo sapiens GN=PLOD2 PE=1 SV=2 - [PLOD2_HUMAN]	288.472	12.48	1	8	8	8	737	84.6316	6.7124
P46777	60S ribosomal protein L5 OS=Homo sapiens GN=RPL5 PE=1 SV=3 - [RL5_HUMAN]	287.524	27.61	1	7	7	9	297	34.3407	9.71533
P61158	Actin-related protein 3 OS=Homo sapiens GN=ACTR3 PE=1 SV=3 - [ARP3_HUMAN]	286.37	34.21	3	10	10	10	418	47.341	5.88428
P84098	60S ribosomal protein L19 OS=Homo sapiens GN=RPL19 PE=1 SV=1 - [RL19_HUMAN]	285.35	28.57	2	6	6	10	196	23.4512	11.4731
P11940	Polyadenylate-binding protein 1 OS=Homo sapiens GN=PABPC1 PE=1 SV=2 - [PABP1_HUMAN]	284.362	15.25	2	5	8	8	636	70.6259	9.49561
Q9GZM7	Tubulointerstitial nephritis antigen-like OS=Homo sapiens GN=TINAGL1 PE=1 SV=1 - [TINAL_HUMAN]	282.26	29.34	1	9	9	11	467	52.353	6.99072
Q9H4B7	Tubulin beta-1 chain OS=Homo sapiens GN=TUBB1 PE=1 SV=1 - [TBB1_HUMAN]	277.37	11.75	1	2	7	10	451	50.2946	5.17334
P19012	Keratin, type I cytoskeletal 15 OS=Homo sapiens GN=KRT15 PE=1 SV=3 - [K1C15_HUMAN]	276.466	9.87	5	1	7	9	456	49.1811	4.76709
P23396	40S ribosomal protein S3 OS=Homo sapiens GN=RPS3 PE=1 SV=2 - [RS3_HUMAN]	276.437	51.03	1	10	10	10	243	26.6714	9.65674
P26006	Integrin alpha-3 OS=Homo sapiens GN=ITGA3 PE=1 SV=5 - [ITA3_HUMAN]	273.983	11.23	1	8	8	12	1051	116.538	6.771
Q14974	Importin subunit beta-1 OS=Homo sapiens GN=KPNB1 PE=1 SV=2 - [IMB1_HUMAN]	272.084	9.47	1	7	7	10	876	97.108	4.77979
P61247	40S ribosomal protein S3a OS=Homo sapiens GN=RPS3A PE=1 SV=2 - [RS3A_HUMAN]	270.929	34.85	1	8	8	9	264	29.9257	9.72998
P46821	Microtubule-associated protein 1B OS=Homo sapiens GN=MAP1B PE=1 SV=2 - [MAP1B_HUMAN]	268.996	6.12	2	9	9	9	2468	270.468	4.80518
P61313	60S ribosomal protein L15 OS=Homo sapiens GN=RPL15 PE=1 SV=2 - [RL15_HUMAN]	268.824	35.29	1	6	6	9	204	24.1311	11.6196
P05388	60S acidic ribosomal protein P0 OS=Homo sapiens GN=RPLP0 PE=1 SV=1 - [RLA0_HUMAN]	266.099	36.59	2	8	8	9	317	34.2518	5.97314
Q02388	Collagen alpha-1(VII) chain OS=Homo sapiens GN=COL7A1 PE=1 SV=2 - [CO7A1_HUMAN]	264.669	4.42	1	9	9	10	2944	295.041	6.26514
O95084	Serine protease 23 OS=Homo sapiens GN=PRSS23 PE=1 SV=1 - [PRS23_HUMAN]	261.134	14.88	1	4	5	7	383	42.9738	9.42236
P58397	A disintegrin and metalloproteinase with thrombospondin motifs 12 OS=Homo sapiens GN=ADAMTS12 PE=1 SV=2 - [ATS12_HUMAN]	260.268	4.96	1	6	6	6	1594	177.56	7.86963
O15143	Actin-related protein 2/3 complex subunit 1B OS=Homo sapiens GN=ARPC1B PE=1 SV=3 - [ARC1B_HUMAN]	259.728	19.09	1	7	7	8	372	40.9234	8.35303
Q9H4D0	Calsyntenin-2 OS=Homo sapiens GN=CLSTN2 PE=1 SV=2 - [CSTN2_HUMAN]	259.576	10.47	1	9	9	11	955	106.938	5.38916
P61160	Actin-related protein 2 OS=Homo sapiens GN=ACTR2 PE=1 SV=1 - [ARP2_HUMAN]	258.45	23.35	1	7	7	8	394	44.7322	6.7417
Q13838	Spliceosome RNA helicase DDX39B OS=Homo sapiens GN=DDX39B PE=1 SV=1 - [DX39B_HUMAN]	258.398	15.89	3	7	7	9	428	48.9599	5.66846
P41250	Glycine--tRNA ligase OS=Homo sapiens GN=GARS PE=1 SV=3 - [SYG_HUMAN]	257.83	13.67	1	6	6	6	739	83.1126	7.03467
P18669	Phosphoglycerate mutase 1 OS=Homo sapiens GN=PGAM1 PE=1 SV=2 - [PGAM1_HUMAN]	257.355	39.76	3	7	7	8	254	28.7858	7.18115
P04908	Histone H2A type 1-B/E OS=Homo sapiens GN=HIST1H2AB PE=1 SV=2 - [H2A1B_HUMAN]	256.901	35.38	3	1	4	9	130	14.127	11.0483
P15880	40S ribosomal protein S2 OS=Homo sapiens GN=RPS2 PE=1 SV=2 - [RS2_HUMAN]	255.672	32.08	2	10	10	11	293	31.3046	10.2427
P26583	High mobility group protein B2 OS=Homo sapiens GN=HMGB2 PE=1 SV=2 - [HMGB2_HUMAN]	254.019	33.49	1	5	7	8	209	24.0187	7.81104
P54136	Arginine--tRNA ligase, cytoplasmic OS=Homo sapiens GN=RARS PE=1 SV=2 - [SYRC_HUMAN]	252.522	17.12	1	8	8	10	660	75.3309	6.68311
P05783	Keratin, type I cytoskeletal 18 OS=Homo sapiens GN=KRT18 PE=1 SV=2 - [K1C18_HUMAN]	252.213	17.21	3	7	8	8	430	48.0285	5.45264
Q9H0U4	Ras-related protein Rab-1B OS=Homo sapiens GN=RAB1B PE=1 SV=1 - [RAB1B_HUMAN]	250.009	52.24	6	2	8	9	201	22.1572	5.73193
P08865	40S ribosomal protein SA OS=Homo sapiens GN=RPSA PE=1 SV=4 - [RSSA_HUMAN]	249.251	21.02	3	4	5	5	295	32.8334	4.86865
P08670	Vimentin OS=Homo sapiens GN=VIM PE=1 SV=4 - [VIME_HUMAN]	248.959	27.9	6	10	10	10	466	53.6191	5.12256
A6NCN2	Putative keratin-87 protein OS=Homo sapiens GN=KRT87P PE=5 SV=4 - [KR87P_HUMAN]	247.275	33.33	1	1	8	10	255	29.0986	5.79541
P07237	Protein disulfide-isomerase OS=Homo sapiens GN=P4HB PE=1 SV=3 - [PDIA1_HUMAN]	242.85	15.75	1	6	6	6	508	57.0807	4.86865
P00734	Prothrombin OS=Homo sapiens GN=F2 PE=1 SV=2 - [THRB_HUMAN]	240.042	8.68	1	5	5	6	622	69.9921	5.89697
O75083	WD repeat-containing protein 1 OS=Homo sapiens GN=WDR1 PE=1 SV=4 - [WDR1_HUMAN]	239.936	16.01	1	6	6	7	606	66.1519	6.65381
O60565	Gremlin-1 OS=Homo sapiens GN=GREM1 PE=1 SV=1 - [GREM1_HUMAN]	239.018	23.91	2	3	3	5	184	20.6835	9.39307
P36955	Pigment epithelium-derived factor OS=Homo sapiens GN=SERPINF1 PE=1 SV=4 - [PEDF_HUMAN]	233.16	9.33	1	4	4	6	418	46.2833	6.37939
Q14764	Major vault protein OS=Homo sapiens GN=MVP PE=1 SV=4 - [MVP_HUMAN]	232.159	12.09	1	7	7	7	893	99.2659	5.47803
P62826	GTP-binding nuclear protein Ran OS=Homo sapiens GN=RAN PE=1 SV=3 - [RAN_HUMAN]	231.948	43.06	1	9	9	9	216	24.4076	7.48877
P08572	Collagen alpha-2(IV) chain OS=Homo sapiens GN=COL4A2 PE=1 SV=4 - [CO4A2_HUMAN]	231.363	6.48	1	7	7	8	1712	167.449	8.66064
P62979	Ubiquitin-40S ribosomal protein S27a OS=Homo sapiens GN=RPS27A PE=1 SV=2 - [RS27A_HUMAN]	231.33	41.67	4	6	6	7	156	17.9535	9.64209
P07384	Calpain-1 catalytic subunit OS=Homo sapiens GN=CAPN1 PE=1 SV=1 - [CAN1_HUMAN]	231.148	9.38	1	5	5	5	714	81.8382	5.66846
P09429	High mobility group protein B1 OS=Homo sapiens GN=HMGB1 PE=1 SV=3 - [HMGB1_HUMAN]	228.906	28.84	2	3	5	8	215	24.8782	5.74463
O75340	Programmed cell death protein 6 OS=Homo sapiens GN=PDCD6 PE=1 SV=1 - [PDCD6_HUMAN]	228.311	47.12	1	7	7	7	191	21.8548	5.40186
P61204	ADP-ribosylation factor 3 OS=Homo sapiens GN=ARF3 PE=1 SV=2 - [ARF3_HUMAN]	226.703	44.75	4	7	7	9	181	20.5877	7.43018
Q9UHD8	Septin-9 OS=Homo sapiens GN=SEPT9 PE=1 SV=2 - [SEPT9_HUMAN]	226.608	11.6	1	6	6	8	586	65.3608	8.96826
P13010	X-ray repair cross-complementing protein 5 OS=Homo sapiens GN=XRCC5 PE=1 SV=3 - [XRCC5_HUMAN]	226.43	19.26	1	9	9	9	732	82.6523	5.80811
P50914	60S ribosomal protein L14 OS=Homo sapiens GN=RPL14 PE=1 SV=4 - [RL14_HUMAN]	226.12	24.19	1	5	5	6	215	23.417	10.9312
Q13200	26S proteasome non-ATPase regulatory subunit 2 OS=Homo sapiens GN=PSMD2 PE=1 SV=3 - [PSMD2_HUMAN]	225.712	8.7	1	5	5	6	908	100.136	5.19873
P32004	Neural cell adhesion molecule L1 OS=Homo sapiens GN=L1CAM PE=1 SV=2 - [L1CAM_HUMAN]	225.065	8.35	1	8	8	9	1257	139.915	6.23975
Q02543	60S ribosomal protein L18a OS=Homo sapiens GN=RPL18A PE=1 SV=2 - [RL18A_HUMAN]	223.889	38.64	1	7	7	9	176	20.7489	10.7114
P20742	Pregnancy zone protein OS=Homo sapiens GN=PZP PE=1 SV=4 - [PZP_HUMAN]	223.702	2.29	1	1	3	8	1482	163.76	6.37939
Q92743	Serine protease HTRA1 OS=Homo sapiens GN=HTRA1 PE=1 SV=1 - [HTRA1_HUMAN]	221.793	18.13	1	6	6	6	480	51.2546	7.82568
P61604	10 kDa heat shock protein, mitochondrial OS=Homo sapiens GN=HSPE1 PE=1 SV=2 - [CH10_HUMAN]	220.959	62.75	1	7	7	7	102	10.9249	8.92432
Q96P63	Serpin B12 OS=Homo sapiens GN=SERPINB12 PE=1 SV=1 - [SPB12_HUMAN]	219.068	10.62	1	3	3	4	405	46.2471	5.52881
P55884	Eukaryotic translation initiation factor 3 subunit B OS=Homo sapiens GN=EIF3B PE=1 SV=3 - [EIF3B_HUMAN]	216.74	13.51	1	7	7	8	814	92.4238	4.99561
Q92820	Gamma-glutamyl hydrolase OS=Homo sapiens GN=GGH PE=1 SV=2 - [GGH_HUMAN]	214.803	30.82	1	7	7	7	318	35.9412	7.10791
Q07020	60S ribosomal protein L18 OS=Homo sapiens GN=RPL18 PE=1 SV=2 - [RL18_HUMAN]	214.544	34.04	1	6	6	8	188	21.6211	11.7222
P16070	CD44 antigen OS=Homo sapiens GN=CD44 PE=1 SV=3 - [CD44_HUMAN]	213.141	5.53	1	4	4	6	742	81.4874	5.32568
Q14204	Cytoplasmic dynein 1 heavy chain 1 OS=Homo sapiens GN=DYNC1H1 PE=1 SV=5 - [DYHC1_HUMAN]	212.683	2.45	1	9	9	9	4646	532.072	6.40479
Q08554	Desmocollin-1 OS=Homo sapiens GN=DSC1 PE=1 SV=2 - [DSC1_HUMAN]	206.825	3.8	1	3	3	5	894	99.9238	5.42725
P06744	Glucose-6-phosphate isomerase OS=Homo sapiens GN=GPI PE=1 SV=4 - [G6PI_HUMAN]	206.666	16.85	1	8	8	9	558	63.1072	8.32373
Q7RTS7	Keratin, type II cytoskeletal 74 OS=Homo sapiens GN=KRT74 PE=1 SV=2 - [K2C74_HUMAN]	206.121	5.67	4	1	4	9	529	57.8296	7.7085
P63104	14-3-3 protein zeta/delta OS=Homo sapiens GN=YWHAZ PE=1 SV=1 - [1433Z_HUMAN]	205.603	26.53	3	3	6	8	245	27.7277	4.79248
P56537	Eukaryotic translation initiation factor 6 OS=Homo sapiens GN=EIF6 PE=1 SV=1 - [IF6_HUMAN]	205.145	27.35	1	3	3	4	245	26.5822	4.67822
Q96QV6	Histone H2A type 1-A OS=Homo sapiens GN=HIST1H2AA PE=1 SV=3 - [H2A1A_HUMAN]	205.047	35.11	3	2	4	7	131	14.2249	10.8579
P12081	Histidine--tRNA ligase, cytoplasmic OS=Homo sapiens GN=HARS PE=1 SV=2 - [SYHC_HUMAN]	203.059	16.7	2	5	5	6	509	57.3742	5.88428
P11586	C-1-tetrahydrofolate synthase, cytoplasmic OS=Homo sapiens GN=MTHFD1 PE=1 SV=3 - [C1TC_HUMAN]	200.73	9.09	1	6	6	6	935	101.495	7.29834
P05452	Tetranectin OS=Homo sapiens GN=CLEC3B PE=1 SV=3 - [TETN_HUMAN]	199.28	21.78	1	3	3	5	202	22.5223	5.66846
P62917	60S ribosomal protein L8 OS=Homo sapiens GN=RPL8 PE=1 SV=2 - [RL8_HUMAN]	198.486	32.68	1	7	7	8	257	28.0073	11.0337
P26639	Threonine--tRNA ligase, cytoplasmic OS=Homo sapiens GN=TARS PE=1 SV=3 - [SYTC_HUMAN]	198.38	11.62	1	7	7	7	723	83.3819	6.66846
P46940	Ras GTPase-activating-like protein IQGAP1 OS=Homo sapiens GN=IQGAP1 PE=1 SV=1 - [IQGA1_HUMAN]	197.669	5.61	1	5	5	5	1657	189.134	6.48096
Q15758	Neutral amino acid transporter B(0) OS=Homo sapiens GN=SLC1A5 PE=1 SV=2 - [AAAT_HUMAN]	196.67	8.13	1	3	3	4	541	56.5623	5.47803
P19827	Inter-alpha-trypsin inhibitor heavy chain H1 OS=Homo sapiens GN=ITIH1 PE=1 SV=3 - [ITIH1_HUMAN]	195.519	4.17	1	5	5	8	911	101.326	6.78564
P32969	60S ribosomal protein L9 OS=Homo sapiens GN=RPL9 PE=1 SV=1 - [RL9_HUMAN]	194.6	22.92	1	4	4	4	192	21.8498	9.94971
Q5D862	Filaggrin-2 OS=Homo sapiens GN=FLG2 PE=1 SV=1 - [FILA2_HUMAN]	188.779	2.55	1	4	4	4	2391	247.928	8.30908
P62424	60S ribosomal protein L7a OS=Homo sapiens GN=RPL7A PE=1 SV=2 - [RL7A_HUMAN]	187.605	24.44	2	5	5	5	266	29.977	10.6089
Q16881	Thioredoxin reductase 1, cytoplasmic OS=Homo sapiens GN=TXNRD1 PE=1 SV=3 - [TRXR1_HUMAN]	187.417	12.48	1	5	5	6	649	70.8622	7.38623
P51149	Ras-related protein Rab-7a OS=Homo sapiens GN=RAB7A PE=1 SV=1 - [RAB7A_HUMAN]	186.85	32.85	1	5	5	5	207	23.4748	6.69775
O43143	Putative pre-mRNA-splicing factor ATP-dependent RNA helicase DHX15 OS=Homo sapiens GN=DHX15 PE=1 SV=2 - [DHX15_HUMAN]	186.55	9.18	1	7	7	7	795	90.8752	7.45947
P68431	Histone H3.1 OS=Homo sapiens GN=HIST1H3A PE=1 SV=2 - [H31_HUMAN]	186.531	29.41	7	1	6	13	136	15.3945	11.1216
P01008	Antithrombin-III OS=Homo sapiens GN=SERPINC1 PE=1 SV=1 - [ANT3_HUMAN]	186.306	10.99	1	5	5	7	464	52.5689	6.7124
Q15019	Septin-2 OS=Homo sapiens GN=SEPT2 PE=1 SV=1 - [SEPT2_HUMAN]	184.6	16.34	1	5	5	6	361	41.4613	6.59521
P0C0S5	Histone H2A.Z OS=Homo sapiens GN=H2AFZ PE=1 SV=2 - [H2AZ_HUMAN]	184.525	23.44	2	1	3	7	128	13.5446	10.5796
P11216	Glycogen phosphorylase, brain form OS=Homo sapiens GN=PYGB PE=1 SV=5 - [PYGB_HUMAN]	184.441	6.88	2	3	4	4	843	96.6345	6.85889
Q99829	Copine-1 OS=Homo sapiens GN=CPNE1 PE=1 SV=1 - [CPNE1_HUMAN]	183.13	11.17	1	5	5	5	537	59.0215	5.8335
Q9UBP4	Dickkopf-related protein 3 OS=Homo sapiens GN=DKK3 PE=1 SV=2 - [DKK3_HUMAN]	182.398	26.57	1	6	6	6	350	38.3651	4.65283
O75367	Core histone macro-H2A.1 OS=Homo sapiens GN=H2AFY PE=1 SV=4 - [H2AY_HUMAN]	181.489	16.13	2	4	4	4	372	39.5925	9.78857
P61978	Heterogeneous nuclear ribonucleoprotein K OS=Homo sapiens GN=HNRNPK PE=1 SV=1 - [HNRPK_HUMAN]	181.231	13.17	1	4	4	4	463	50.9444	5.5415
Q14152	Eukaryotic translation initiation factor 3 subunit A OS=Homo sapiens GN=EIF3A PE=1 SV=1 - [EIF3A_HUMAN]	181.229	5.5	1	6	6	6	1382	166.468	6.78564
Q15436	Protein transport protein Sec23A OS=Homo sapiens GN=SEC23A PE=1 SV=2 - [SC23A_HUMAN]	180.692	7.45	2	5	5	5	765	86.1053	7.07861
Q9BSJ8	Extended synaptotagmin-1 OS=Homo sapiens GN=ESYT1 PE=1 SV=1 - [ESYT1_HUMAN]	180.49	4.71	1	3	3	4	1104	122.78	5.8335
P07814	Bifunctional glutamate/proline--tRNA ligase OS=Homo sapiens GN=EPRS PE=1 SV=5 - [SYEP_HUMAN]	179.01	5.82	1	7	7	7	1512	170.483	7.32764
P27635	60S ribosomal protein L10 OS=Homo sapiens GN=RPL10 PE=1 SV=4 - [RL10_HUMAN]	178.72	43.93	2	9	9	12	214	24.5879	10.0815
P07910	Heterogeneous nuclear ribonucleoproteins C1/C2 OS=Homo sapiens GN=HNRNPC PE=1 SV=4 - [HNRPC_HUMAN]	178.594	9.15	4	2	2	2	306	33.6495	5.08447
P33991	DNA replication licensing factor MCM4 OS=Homo sapiens GN=MCM4 PE=1 SV=5 - [MCM4_HUMAN]	177.936	4.98	1	3	3	4	863	96.4976	6.7417
Q9NTK5	Obg-like ATPase 1 OS=Homo sapiens GN=OLA1 PE=1 SV=2 - [OLA1_HUMAN]	177.298	15.66	1	5	5	6	396	44.7153	7.81104
P20645	Cation-dependent mannose-6-phosphate receptor OS=Homo sapiens GN=M6PR PE=1 SV=1 - [MPRD_HUMAN]	176.63	11.55	1	2	2	3	277	30.9734	5.8335
P62280	40S ribosomal protein S11 OS=Homo sapiens GN=RPS11 PE=1 SV=3 - [RS11_HUMAN]	176.046	32.28	1	6	6	7	158	18.419	10.3013
P23921	Ribonucleoside-diphosphate reductase large subunit OS=Homo sapiens GN=RRM1 PE=1 SV=1 - [RIR1_HUMAN]	175.774	8.21	1	4	4	4	792	90.0125	7.15186
O75390	Citrate synthase, mitochondrial OS=Homo sapiens GN=CS PE=1 SV=2 - [CISY_HUMAN]	175.66	17.17	1	5	5	6	466	51.6795	8.32373
P04004	Vitronectin OS=Homo sapiens GN=VTN PE=1 SV=1 - [VTNC_HUMAN]	175.03	4.18	2	2	2	4	478	54.2712	5.79541
P23246	Splicing factor, proline- and glutamine-rich OS=Homo sapiens GN=SFPQ PE=1 SV=2 - [SFPQ_HUMAN]	174.917	7.36	1	3	3	3	707	76.1016	9.43701
Q09666	Neuroblast differentiation-associated protein AHNAK OS=Homo sapiens GN=AHNAK PE=1 SV=2 - [AHNK_HUMAN]	173.259	0.8	2	4	4	4	5890	628.699	6.15088
P01033	Metalloproteinase inhibitor 1 OS=Homo sapiens GN=TIMP1 PE=1 SV=1 - [TIMP1_HUMAN]	173.11	33.33	1	4	4	4	207	23.1555	8.104
P12004	Proliferating cell nuclear antigen OS=Homo sapiens GN=PCNA PE=1 SV=1 - [PCNA_HUMAN]	169.664	21.07	1	5	5	7	261	28.7503	4.69092
P25398	40S ribosomal protein S12 OS=Homo sapiens GN=RPS12 PE=1 SV=3 - [RS12_HUMAN]	169.31	32.58	1	3	3	4	132	14.5055	7.21045
Q9NVA2	Septin-11 OS=Homo sapiens GN=SEPT11 PE=1 SV=3 - [SEP11_HUMAN]	169.043	23.54	6	7	9	10	429	49.3672	6.81494
Q13310	Polyadenylate-binding protein 4 OS=Homo sapiens GN=PABPC4 PE=1 SV=1 - [PABP4_HUMAN]	168.68	8.39	1	1	4	4	644	70.7381	9.26123
P00505	Aspartate aminotransferase, mitochondrial OS=Homo sapiens GN=GOT2 PE=1 SV=3 - [AATM_HUMAN]	168.62	13.49	1	4	4	4	430	47.4873	9.01221
O14980	Exportin-1 OS=Homo sapiens GN=XPO1 PE=1 SV=1 - [XPO1_HUMAN]	168.55	6.26	1	4	4	5	1071	123.306	6.06201
P43034	Platelet-activating factor acetylhydrolase IB subunit alpha OS=Homo sapiens GN=PAFAH1B1 PE=1 SV=2 - [LIS1_HUMAN]	167.307	15.12	2	6	6	6	410	46.6082	7.37158
Q99460	26S proteasome non-ATPase regulatory subunit 1 OS=Homo sapiens GN=PSMD1 PE=1 SV=2 - [PSMD1_HUMAN]	166.713	5.25	1	3	3	3	953	105.769	5.38916
Q8IZ83	Aldehyde dehydrogenase family 16 member A1 OS=Homo sapiens GN=ALDH16A1 PE=1 SV=2 - [A16A1_HUMAN]	166.427	6.11	1	4	4	5	802	85.0737	6.78564
P62241	40S ribosomal protein S8 OS=Homo sapiens GN=RPS8 PE=1 SV=2 - [RS8_HUMAN]	166.23	23.56	1	5	5	5	208	24.1902	10.3159
P02771	Alpha-fetoprotein OS=Homo sapiens GN=AFP PE=1 SV=1 - [FETA_HUMAN]	164.8	5.42	1	3	3	4	609	68.633	5.68115
P52597	Heterogeneous nuclear ribonucleoprotein F OS=Homo sapiens GN=HNRNPF PE=1 SV=3 - [HNRPF_HUMAN]	164.76	9.4	1	1	3	4	415	45.6429	5.57959
P45974	Ubiquitin carboxyl-terminal hydrolase 5 OS=Homo sapiens GN=USP5 PE=1 SV=2 - [UBP5_HUMAN]	164.21	7.34	2	4	4	4	858	95.7253	5.03369
Q08945	FACT complex subunit SSRP1 OS=Homo sapiens GN=SSRP1 PE=1 SV=1 - [SSRP1_HUMAN]	163.34	9.45	1	5	5	5	709	81.0244	6.87354
Q5TEC6	Histone HIST2H3PS2 OS=Homo sapiens OX=9606 GN=H3-2 PE=1 SV=1 - [H3PS2_HUMAN]	163.017	29.41	4	1	6	13	136	15.4206	11.2681
P62314	Small nuclear ribonucleoprotein Sm D1 OS=Homo sapiens GN=SNRPD1 PE=1 SV=1 - [SMD1_HUMAN]	162.934	27.73	1	2	2	4	119	13.2734	11.561
P50895	Basal cell adhesion molecule OS=Homo sapiens GN=BCAM PE=1 SV=2 - [BCAM_HUMAN]	161.459	5.89	1	3	3	3	628	67.3626	5.80811
Q86VP6	Cullin-associated NEDD8-dissociated protein 1 OS=Homo sapiens GN=CAND1 PE=1 SV=2 - [CAND1_HUMAN]	160.65	6.99	1	6	6	6	1230	136.289	5.78271
O43405	Cochlin OS=Homo sapiens GN=COCH PE=1 SV=1 - [COCH_HUMAN]	158.723	10.36	1	6	6	7	550	59.4452	7.95752
O75643	U5 small nuclear ribonucleoprotein 200 kDa helicase OS=Homo sapiens GN=SNRNP200 PE=1 SV=2 - [U520_HUMAN]	158.3	3.04	1	5	5	5	2136	244.353	6.06201
P61586	Transforming protein RhoA OS=Homo sapiens GN=RHOA PE=1 SV=1 - [RHOA_HUMAN]	158	30.05	2	1	4	5	193	21.7541	6.1001
Q9HB71	Calcyclin-binding protein OS=Homo sapiens GN=CACYBP PE=1 SV=2 - [CYBP_HUMAN]	157.229	33.33	1	5	5	5	228	26.1936	8.25049
Q16706	Alpha-mannosidase 2 OS=Homo sapiens GN=MAN2A1 PE=1 SV=2 - [MA2A1_HUMAN]	155.442	5.59	27	7	7	7	1144	131.057	7.57666
Q09028	Histone-binding protein RBBP4 OS=Homo sapiens GN=RBBP4 PE=1 SV=3 - [RBBP4_HUMAN]	154.691	7.29	1	1	4	4	425	47.6261	4.89404
P27797	Calreticulin OS=Homo sapiens GN=CALR PE=1 SV=1 - [CALR_HUMAN]	154.561	8.39	1	3	3	4	417	48.1118	4.43701
P17858	6-phosphofructokinase, liver type OS=Homo sapiens GN=PFKL PE=1 SV=6 - [K6PL_HUMAN]	153.38	7.56	1	3	5	5	780	84.9642	7.50342
Q12905	Interleukin enhancer-binding factor 2 OS=Homo sapiens GN=ILF2 PE=1 SV=2 - [ILF2_HUMAN]	151.999	7.69	1	2	2	2	390	43.0352	5.26221
P23142	Fibulin-1 OS=Homo sapiens GN=FBLN1 PE=1 SV=4 - [FBLN1_HUMAN]	151.904	10.24	1	5	5	7	703	77.1624	5.22412
P10909	Clusterin OS=Homo sapiens GN=CLU PE=1 SV=1 - [CLUS_HUMAN]	151.847	8.91	1	3	3	3	449	52.461	6.26514
P22626	Heterogeneous nuclear ribonucleoproteins A2/B1 OS=Homo sapiens GN=HNRNPA2B1 PE=1 SV=2 - [ROA2_HUMAN]	151.68	20.11	1	5	5	6	353	37.4067	8.95361
P51610	Host cell factor 1 OS=Homo sapiens GN=HCFC1 PE=1 SV=2 - [HCFC1_HUMAN]	150.651	1.33	1	2	2	3	2035	208.602	7.45947
P21741	Midkine OS=Homo sapiens GN=MDK PE=1 SV=1 - [MK_HUMAN]	150.158	32.87	1	3	3	3	143	15.575	9.78857
P62249	40S ribosomal protein S16 OS=Homo sapiens GN=RPS16 PE=1 SV=2 - [RS16_HUMAN]	149.519	26.71	1	4	4	4	146	16.435	10.2134
P14866	Heterogeneous nuclear ribonucleoprotein L OS=Homo sapiens GN=HNRNPL PE=1 SV=2 - [HNRPL_HUMAN]	149.194	7.13	3	4	4	4	589	64.0924	8.22119
Q02790	Peptidyl-prolyl cis-trans isomerase FKBP4 OS=Homo sapiens GN=FKBP4 PE=1 SV=3 - [FKBP4_HUMAN]	149.12	5.66	1	2	2	2	459	51.7721	5.42725
O43390	Heterogeneous nuclear ribonucleoprotein R OS=Homo sapiens GN=HNRNPR PE=1 SV=1 - [HNRPR_HUMAN]	148.95	7.11	1	2	4	4	633	70.8993	8.1333
P23284	Peptidyl-prolyl cis-trans isomerase B OS=Homo sapiens GN=PPIB PE=1 SV=2 - [PPIB_HUMAN]	147.786	27.78	1	6	6	6	216	23.7275	9.40771
P22102	Trifunctional purine biosynthetic protein adenosine-3 OS=Homo sapiens GN=GART PE=1 SV=1 - [PUR2_HUMAN]	147.22	2.77	1	2	2	2	1010	107.699	6.69775
P12259	Coagulation factor V OS=Homo sapiens GN=F5 PE=1 SV=4 - [FA5_HUMAN]	146.792	2.47	1	5	5	5	2224	251.546	6.04932
O15232	Matrilin-3 OS=Homo sapiens GN=MATN3 PE=1 SV=2 - [MATN3_HUMAN]	146.7	14.2	1	5	5	5	486	52.7827	6.69775
Q16394	Exostosin-1 OS=Homo sapiens GN=EXT1 PE=1 SV=2 - [EXT1_HUMAN]	146.27	7.51	2	5	5	5	746	86.1998	9.0415
Q76M96	Coiled-coil domain-containing protein 80 OS=Homo sapiens GN=CCDC80 PE=1 SV=1 - [CCD80_HUMAN]	145.72	7.16	1	6	6	6	950	108.106	9.71533
Q16181	Septin-7 OS=Homo sapiens GN=SEPT7 PE=1 SV=2 - [SEPT7_HUMAN]	145.16	17.85	2	6	7	10	437	50.648	8.63135
P32119	Peroxiredoxin-2 OS=Homo sapiens GN=PRDX2 PE=1 SV=5 - [PRDX2_HUMAN]	144.934	18.69	1	3	4	4	198	21.8782	5.97314
O60568	Procollagen-lysine,2-oxoglutarate 5-dioxygenase 3 OS=Homo sapiens GN=PLOD3 PE=1 SV=1 - [PLOD3_HUMAN]	144.198	6.91	1	4	4	4	738	84.7315	6.04932
P27348	14-3-3 protein theta OS=Homo sapiens GN=YWHAQ PE=1 SV=1 - [1433T_HUMAN]	141.922	16.73	3	1	4	6	245	27.7468	4.77979
P51884	Lumican OS=Homo sapiens GN=LUM PE=1 SV=2 - [LUM_HUMAN]	141.862	8.28	1	2	2	3	338	38.4048	6.60986
P31946	14-3-3 protein beta/alpha OS=Homo sapiens GN=YWHAB PE=1 SV=3 - [1433B_HUMAN]	141.83	16.67	3	1	4	6	246	28.0648	4.83057
P10809	60 kDa heat shock protein, mitochondrial OS=Homo sapiens GN=HSPD1 PE=1 SV=2 - [CH60_HUMAN]	141.64	6.46	1	2	2	3	573	61.0164	5.87158
O75131	Copine-3 OS=Homo sapiens GN=CPNE3 PE=1 SV=1 - [CPNE3_HUMAN]	141.41	9.68	8	5	5	6	537	60.0921	5.84619
Q00888	Pregnancy-specific beta-1-glycoprotein 4 OS=Homo sapiens GN=PSG4 PE=2 SV=3 - [PSG4_HUMAN]	141.18	14.8	8	4	4	4	419	47.0832	9.26123
P31431	Syndecan-4 OS=Homo sapiens GN=SDC4 PE=1 SV=2 - [SDC4_HUMAN]	141.17	12.12	1	2	2	4	198	21.628	4.50049
P54709	Sodium/potassium-transporting ATPase subunit beta-3 OS=Homo sapiens GN=ATP1B3 PE=1 SV=1 - [AT1B3_HUMAN]	140.85	22.94	1	4	4	4	279	31.4921	8.35303
P60953	Cell division control protein 42 homolog OS=Homo sapiens GN=CDC42 PE=1 SV=2 - [CDC42_HUMAN]	138.74	19.9	1	2	2	3	191	21.245	6.55127
P62266	40S ribosomal protein S23 OS=Homo sapiens GN=RPS23 PE=1 SV=3 - [RS23_HUMAN]	137.865	22.38	1	4	4	5	143	15.7977	10.4917
Q8NI35	InaD-like protein OS=Homo sapiens GN=INADL PE=1 SV=3 - [INADL_HUMAN]	137.38	0.33	1	1	1	6	1801	196.247	4.94482
P60900	Proteasome subunit alpha type-6 OS=Homo sapiens GN=PSMA6 PE=1 SV=1 - [PSA6_HUMAN]	136.857	17.89	1	4	4	4	246	27.3818	6.75635
P06737	Glycogen phosphorylase, liver form OS=Homo sapiens GN=PYGL PE=1 SV=4 - [PYGL_HUMAN]	136.81	3.07	2	1	2	2	847	97.087	7.1665
Q16531	DNA damage-binding protein 1 OS=Homo sapiens GN=DDB1 PE=1 SV=1 - [DDB1_HUMAN]	136.687	6.4	1	6	6	6	1140	126.887	5.26221
P62258	14-3-3 protein epsilon OS=Homo sapiens GN=YWHAE PE=1 SV=1 - [1433E_HUMAN]	136.572	16.47	3	2	4	5	255	29.1554	4.7417
P08754	Guanine nucleotide-binding protein G(k) subunit alpha OS=Homo sapiens GN=GNAI3 PE=1 SV=3 - [GNAI3_HUMAN]	135.925	15.25	9	2	5	6	354	40.5063	5.69385
Q16658	Fascin OS=Homo sapiens GN=FSCN1 PE=1 SV=3 - [FSCN1_HUMAN]	135.72	14.6	1	6	6	7	493	54.4961	7.23975
P12268	Inosine-5'-monophosphate dehydrogenase 2 OS=Homo sapiens GN=IMPDH2 PE=1 SV=2 - [IMDH2_HUMAN]	135.496	5.25	1	2	2	2	514	55.7696	6.90283
P15291	Beta-1,4-galactosyltransferase 1 OS=Homo sapiens GN=B4GALT1 PE=1 SV=5 - [B4GT1_HUMAN]	135	13.82	2	4	4	4	398	43.8923	8.646
P32970	CD70 antigen OS=Homo sapiens GN=CD70 PE=1 SV=2 - [CD70_HUMAN]	134.74	26.94	1	4	4	5	193	21.1049	8.52881
P61812	Transforming growth factor beta-2 OS=Homo sapiens GN=TGFB2 PE=1 SV=1 - [TGFB2_HUMAN]	134.657	14.25	1	3	3	3	414	47.7172	8.52881
P68400	Casein kinase II subunit alpha OS=Homo sapiens GN=CSNK2A1 PE=1 SV=1 - [CSK21_HUMAN]	133.56	21.48	2	6	6	9	391	45.1148	7.73779
P60866	40S ribosomal protein S20 OS=Homo sapiens GN=RPS20 PE=1 SV=1 - [RS20_HUMAN]	132.9	22.69	1	3	3	5	119	13.3643	9.93506
Q13247	Serine/arginine-rich splicing factor 6 OS=Homo sapiens GN=SRSF6 PE=1 SV=2 - [SRSF6_HUMAN]	131.28	9.3	3	3	3	3	344	39.5634	11.4292
P21926	CD9 antigen OS=Homo sapiens GN=CD9 PE=1 SV=4 - [CD9_HUMAN]	130.893	15.35	1	2	2	3	228	25.399	7.15186
P04899	Guanine nucleotide-binding protein G(i) subunit alpha-2 OS=Homo sapiens GN=GNAI2 PE=1 SV=3 - [GNAI2_HUMAN]	130.871	19.15	9	2	5	5	355	40.4251	5.5415
P28072	Proteasome subunit beta type-6 OS=Homo sapiens GN=PSMB6 PE=1 SV=4 - [PSB6_HUMAN]	130.68	9.21	1	2	2	5	239	25.3414	4.91943
O76003	Glutaredoxin-3 OS=Homo sapiens GN=GLRX3 PE=1 SV=2 - [GLRX3_HUMAN]	130.61	11.04	1	2	2	2	335	37.4082	5.38916
Q9NR30	Nucleolar RNA helicase 2 OS=Homo sapiens GN=DDX21 PE=1 SV=5 - [DDX21_HUMAN]	129.282	8.68	2	5	5	5	783	87.2904	9.27588
Q5T749	Keratinocyte proline-rich protein OS=Homo sapiens GN=KPRP PE=1 SV=1 - [KPRP_HUMAN]	129.212	11.92	1	5	5	5	579	64.0932	8.26514
Q96P70	Importin-9 OS=Homo sapiens GN=IPO9 PE=1 SV=3 - [IPO9_HUMAN]	128.97	2.69	1	1	1	1	1041	115.889	4.80518
Q01130	Serine/arginine-rich splicing factor 2 OS=Homo sapiens GN=SRSF2 PE=1 SV=4 - [SRSF2_HUMAN]	128.314	14.03	2	3	3	3	221	25.4612	11.854
P55209	Nucleosome assembly protein 1-like 1 OS=Homo sapiens GN=NAP1L1 PE=1 SV=1 - [NP1L1_HUMAN]	127.76	11.76	1	3	3	3	391	45.3459	4.4624
P0CW22	40S ribosomal protein S17-like OS=Homo sapiens GN=RPS17L PE=3 SV=1 - [RS17L_HUMAN]	127.47	25.19	1	2	2	2	135	15.5404	9.84717
Q92598	Heat shock protein 105 kDa OS=Homo sapiens GN=HSPH1 PE=1 SV=1 - [HS105_HUMAN]	126.73	6.99	1	4	4	4	858	96.8037	5.38916
Q15113	Procollagen C-endopeptidase enhancer 1 OS=Homo sapiens GN=PCOLCE PE=1 SV=2 - [PCOC1_HUMAN]	126.64	12.92	1	5	5	5	449	47.942	7.43018
P49746	Thrombospondin-3 OS=Homo sapiens GN=THBS3 PE=1 SV=1 - [TSP3_HUMAN]	126.41	5.65	1	3	4	5	956	104.135	4.65283
Q6UXH8	Collagen and calcium-binding EGF domain-containing protein 1 OS=Homo sapiens GN=CCBE1 PE=1 SV=1 - [CCBE1_HUMAN]	125.74	12.81	1	3	3	3	406	44.0743	7.57666
Q02413	Desmoglein-1 OS=Homo sapiens GN=DSG1 PE=1 SV=2 - [DSG1_HUMAN]	125.599	8.48	1	6	6	8	1049	113.676	5.03369
Q01650	Large neutral amino acids transporter small subunit 1 OS=Homo sapiens GN=SLC7A5 PE=1 SV=2 - [LAT1_HUMAN]	124.885	7.69	3	3	3	3	507	54.9743	7.72314
P69905	Hemoglobin subunit alpha OS=Homo sapiens GN=HBA1 PE=1 SV=2 - [HBA_HUMAN]	124.417	34.51	2	5	5	6	142	15.2479	8.67529
P49736	DNA replication licensing factor MCM2 OS=Homo sapiens GN=MCM2 PE=1 SV=4 - [MCM2_HUMAN]	124.327	3.87	1	3	3	3	904	101.832	5.51611
P55786	Puromycin-sensitive aminopeptidase OS=Homo sapiens GN=NPEPPS PE=1 SV=2 - [PSA_HUMAN]	124.2	8.27	2	5	5	5	919	103.211	5.71924
P11413	Glucose-6-phosphate 1-dehydrogenase OS=Homo sapiens GN=G6PD PE=1 SV=4 - [G6PD_HUMAN]	123.95	13.4	1	6	6	6	515	59.219	6.84424
P02788	Lactotransferrin OS=Homo sapiens GN=LTF PE=1 SV=6 - [TRFL_HUMAN]	123.68	9.15	1	4	4	6	710	78.1319	8.11865
Q9NRN5	Olfactomedin-like protein 3 OS=Homo sapiens GN=OLFML3 PE=2 SV=1 - [OLFL3_HUMAN]	123.08	3.69	1	1	1	1	406	45.9813	6.56592
P62244	40S ribosomal protein S15a OS=Homo sapiens GN=RPS15A PE=1 SV=2 - [RS15A_HUMAN]	122.94	36.92	1	4	4	4	130	14.83	10.1255
P11908	Ribose-phosphate pyrophosphokinase 2 OS=Homo sapiens GN=PRPS2 PE=1 SV=2 - [PRPS2_HUMAN]	122.475	12.58	3	4	4	4	318	34.747	6.60986
Q12805	EGF-containing fibulin-like extracellular matrix protein 1 OS=Homo sapiens GN=EFEMP1 PE=1 SV=2 - [FBLN3_HUMAN]	122.173	13.79	1	4	4	4	493	54.6042	5.07178
P38919	Eukaryotic initiation factor 4A-III OS=Homo sapiens GN=EIF4A3 PE=1 SV=4 - [IF4A3_HUMAN]	122.082	11.44	1	2	4	5	411	46.8412	6.72705
P35555	Fibrillin-1 OS=Homo sapiens OX=9606 GN=FBN1 PE=1 SV=4 - [FBN1_HUMAN]	121.805	3.03	2	8	8	9	2871	312.083	4.93213
P15170	Eukaryotic peptide chain release factor GTP-binding subunit ERF3A OS=Homo sapiens GN=GSPT1 PE=1 SV=1 - [ERF3A_HUMAN]	121.354	7.41	2	3	3	3	499	55.7203	5.61768
P08603	Complement factor H OS=Homo sapiens GN=CFH PE=1 SV=4 - [CFAH_HUMAN]	121.161	1.46	1	1	1	2	1231	139.005	6.60986
Q9P258	Protein RCC2 OS=Homo sapiens GN=RCC2 PE=1 SV=2 - [RCC2_HUMAN]	121.064	11.69	1	5	5	7	522	56.0492	8.77783
O15371	Eukaryotic translation initiation factor 3 subunit D OS=Homo sapiens GN=EIF3D PE=1 SV=1 - [EIF3D_HUMAN]	120.413	9.31	1	3	3	3	548	63.9324	6.04932
P23381	Tryptophan--tRNA ligase, cytoplasmic OS=Homo sapiens GN=WARS PE=1 SV=2 - [SYWC_HUMAN]	120.37	7.86	1	2	2	2	471	53.1316	6.22705
P07093	Glia-derived nexin OS=Homo sapiens GN=SERPINE2 PE=1 SV=1 - [GDN_HUMAN]	120.22	13.57	1	4	4	4	398	43.9742	9.29053
O14617	AP-3 complex subunit delta-1 OS=Homo sapiens GN=AP3D1 PE=1 SV=1 - [AP3D1_HUMAN]	119.71	1.91	1	1	1	2	1153	130.076	8.48486
Q99798	Aconitate hydratase, mitochondrial OS=Homo sapiens GN=ACO2 PE=1 SV=2 - [ACON_HUMAN]	119.65	3.97	1	2	2	2	780	85.3719	7.60596
Q05682	Caldesmon OS=Homo sapiens GN=CALD1 PE=1 SV=3 - [CALD1_HUMAN]	119.181	7.44	1	4	4	4	793	93.1754	5.65576
Q9UI42	Carboxypeptidase A4 OS=Homo sapiens GN=CPA4 PE=1 SV=2 - [CBPA4_HUMAN]	119.147	16.63	1	3	3	3	421	47.3217	6.69775
Q6EMK4	Vasorin OS=Homo sapiens GN=VASN PE=1 SV=1 - [VASN_HUMAN]	118.93	3.86	1	2	2	2	673	71.6675	7.38623
P67809	Nuclease-sensitive element-binding protein 1 OS=Homo sapiens GN=YBX1 PE=1 SV=3 - [YBOX1_HUMAN]	118.87	25	3	3	3	4	324	35.9027	9.87646
P02786	Transferrin receptor protein 1 OS=Homo sapiens GN=TFRC PE=1 SV=2 - [TFR1_HUMAN]	118.505	4.08	1	3	3	3	760	84.8179	6.60986
Q01105	Protein SET OS=Homo sapiens GN=SET PE=1 SV=3 - [SET_HUMAN]	117.98	15.52	2	4	4	4	290	33.4687	4.32275
P49411	Elongation factor Tu, mitochondrial OS=Homo sapiens GN=TUFM PE=1 SV=2 - [EFTU_HUMAN]	117.59	12.83	1	4	4	4	452	49.5102	7.60596
P31948	Stress-induced-phosphoprotein 1 OS=Homo sapiens GN=STIP1 PE=1 SV=1 - [STIP1_HUMAN]	117.302	9.76	1	5	5	5	543	62.5994	6.80029
P52292	Importin subunit alpha-2 OS=Homo sapiens GN=KPNA2 PE=1 SV=1 - [IMA2_HUMAN]	117.05	8.32	1	3	3	3	529	57.8259	5.40186
Q9BXS5	AP-1 complex subunit mu-1 OS=Homo sapiens GN=AP1M1 PE=1 SV=3 - [AP1M1_HUMAN]	116.393	8.27	2	3	3	3	423	48.5561	7.29834
P62140	Serine/threonine-protein phosphatase PP1-beta catalytic subunit OS=Homo sapiens GN=PPP1CB PE=1 SV=3 - [PP1B_HUMAN]	116.369	9.17	3	2	2	2	327	37.1626	6.18896
P61224	Ras-related protein Rap-1b OS=Homo sapiens GN=RAP1B PE=1 SV=1 - [RAP1B_HUMAN]	116.271	13.59	3	2	2	3	184	20.8116	5.78271
Q07955	Serine/arginine-rich splicing factor 1 OS=Homo sapiens GN=SRSF1 PE=1 SV=2 - [SRSF1_HUMAN]	115.529	19.76	1	5	5	7	248	27.7278	10.3599
O75607	Nucleoplasmin-3 OS=Homo sapiens GN=NPM3 PE=1 SV=3 - [NPM3_HUMAN]	114.87	8.99	1	1	1	1	178	19.3314	4.62744
Q14697	Neutral alpha-glucosidase AB OS=Homo sapiens GN=GANAB PE=1 SV=3 - [GANAB_HUMAN]	113.89	5.19	1	4	4	4	944	106.807	6.13818
P05997	Collagen alpha-2(V) chain OS=Homo sapiens GN=COL5A2 PE=1 SV=3 - [CO5A2_HUMAN]	113.687	3.54	1	3	3	3	1499	144.821	6.45557
P62263	40S ribosomal protein S14 OS=Homo sapiens GN=RPS14 PE=1 SV=3 - [RS14_HUMAN]	113.557	31.13	1	3	3	3	151	16.2625	10.0522
P46781	40S ribosomal protein S9 OS=Homo sapiens GN=RPS9 PE=1 SV=3 - [RS9_HUMAN]	113.426	22.68	1	7	7	7	194	22.5776	10.6528
O95486	Protein transport protein Sec24A OS=Homo sapiens GN=SEC24A PE=1 SV=2 - [SC24A_HUMAN]	112.92	1.37	1	1	1	2	1093	119.674	7.66455
P18206	Vinculin OS=Homo sapiens GN=VCL PE=1 SV=4 - [VINC_HUMAN]	112.506	1.85	1	1	1	2	1134	123.722	5.65576
P00749	Urokinase-type plasminogen activator OS=Homo sapiens GN=PLAU PE=1 SV=2 - [UROK_HUMAN]	112.063	6.96	1	3	3	3	431	48.4757	8.41162
P52788	Spermine synthase OS=Homo sapiens GN=SMS PE=1 SV=2 - [SPSY_HUMAN]	112.033	15.3	1	4	4	4	366	41.2418	5.021
P17812	CTP synthase 1 OS=Homo sapiens GN=CTPS PE=1 SV=2 - [PYRG1_HUMAN]	111.685	5.92	5	3	3	3	591	66.648	6.45557
Q9NVD7	Alpha-parvin OS=Homo sapiens GN=PARVA PE=1 SV=1 - [PARVA_HUMAN]	111.35	3.76	1	1	1	1	372	42.2174	5.94775
P20618	Proteasome subunit beta type-1 OS=Homo sapiens GN=PSMB1 PE=1 SV=2 - [PSB1_HUMAN]	110.487	12.45	1	2	2	3	241	26.4724	8.1333
Q14103	Heterogeneous nuclear ribonucleoprotein D0 OS=Homo sapiens GN=HNRNPD PE=1 SV=1 - [HNRPD_HUMAN]	110.403	12.11	2	4	4	4	355	38.4103	7.81104
Q99536	Synaptic vesicle membrane protein VAT-1 homolog OS=Homo sapiens GN=VAT1 PE=1 SV=2 - [VAT1_HUMAN]	110.052	15.01	2	4	4	4	393	41.8934	6.29053
P26640	Valine--tRNA ligase OS=Homo sapiens GN=VARS PE=1 SV=4 - [SYVC_HUMAN]	109.177	3.64	1	3	3	3	1264	140.387	7.59131
P40429	60S ribosomal protein L13a OS=Homo sapiens GN=RPL13A PE=1 SV=2 - [RL13A_HUMAN]	109.146	15.27	2	4	4	4	203	23.5624	10.9312
Q10471	Polypeptide N-acetylgalactosaminyltransferase 2 OS=Homo sapiens GN=GALNT2 PE=1 SV=1 - [GALT2_HUMAN]	108.7	4.73	1	2	2	2	571	64.6915	8.35303
P08134	Rho-related GTP-binding protein RhoC OS=Homo sapiens GN=RHOC PE=1 SV=1 - [RHOC_HUMAN]	108.203	23.83	2	1	4	4	193	21.9923	6.58057
P62913	60S ribosomal protein L11 OS=Homo sapiens GN=RPL11 PE=1 SV=2 - [RL11_HUMAN]	107.055	17.42	1	3	3	3	178	20.2396	9.59814
O43684	Mitotic checkpoint protein BUB3 OS=Homo sapiens GN=BUB3 PE=1 SV=1 - [BUB3_HUMAN]	106.949	9.45	1	3	3	3	328	37.1312	6.84424
Q9Y5B9	FACT complex subunit SPT16 OS=Homo sapiens GN=SUPT16H PE=1 SV=1 - [SP16H_HUMAN]	106.907	5.16	1	4	4	4	1047	119.838	5.65576
Q16576	Histone-binding protein RBBP7 OS=Homo sapiens GN=RBBP7 PE=1 SV=1 - [RBBP7_HUMAN]	105.874	10.35	1	1	4	4	425	47.7902	5.04639
P46778	60S ribosomal protein L21 OS=Homo sapiens GN=RPL21 PE=1 SV=2 - [RL21_HUMAN]	105.86	21.88	1	3	3	4	160	18.5531	10.4917
P53621	Coatomer subunit alpha OS=Homo sapiens GN=COPA PE=1 SV=2 - [COPA_HUMAN]	105.65	4.33	1	4	4	4	1224	138.258	7.66455
P08581	Hepatocyte growth factor receptor OS=Homo sapiens GN=MET PE=1 SV=4 - [MET_HUMAN]	105.23	3.88	1	4	4	4	1390	155.441	7.32764
P05543	Thyroxine-binding globulin OS=Homo sapiens GN=SERPINA7 PE=1 SV=2 - [THBG_HUMAN]	105.211	9.64	1	4	4	4	415	46.2946	6.30322
O60506	Heterogeneous nuclear ribonucleoprotein Q OS=Homo sapiens GN=SYNCRIP PE=1 SV=2 - [HNRPQ_HUMAN]	104.569	6.42	1	2	4	4	623	69.5596	8.5874
P50995	Annexin A11 OS=Homo sapiens GN=ANXA11 PE=1 SV=1 - [ANX11_HUMAN]	104.22	8.91	1	4	4	4	505	54.3551	7.6499
Q15366	Poly(rC)-binding protein 2 OS=Homo sapiens GN=PCBP2 PE=1 SV=1 - [PCBP2_HUMAN]	104.18	12.88	2	2	3	4	365	38.5556	6.78564
P19021	Peptidyl-glycine alpha-amidating monooxygenase OS=Homo sapiens GN=PAM PE=1 SV=2 - [AMD_HUMAN]	103.81	2.98	1	2	2	2	973	108.263	6.41748
Q92841	Probable ATP-dependent RNA helicase DDX17 OS=Homo sapiens GN=DDX17 PE=1 SV=2 - [DDX17_HUMAN]	103.62	2.88	1	1	2	2	729	80.222	8.26514
Q13740	CD166 antigen OS=Homo sapiens GN=ALCAM PE=1 SV=2 - [CD166_HUMAN]	103.268	7.38	1	2	2	2	583	65.0611	6.25244
Q13347	Eukaryotic translation initiation factor 3 subunit I OS=Homo sapiens GN=EIF3I PE=1 SV=1 - [EIF3I_HUMAN]	102.063	9.54	1	3	3	3	325	36.4786	5.64307
P05455	Lupus La protein OS=Homo sapiens GN=SSB PE=1 SV=2 - [LA_HUMAN]	101.895	5.15	1	2	2	2	408	46.8082	7.12256
P26373	60S ribosomal protein L13 OS=Homo sapiens GN=RPL13 PE=1 SV=4 - [RL13_HUMAN]	100.317	16.11	1	4	4	4	211	24.2465	11.6489
P14678	Small nuclear ribonucleoprotein-associated proteins B and B' OS=Homo sapiens GN=SNRPB PE=1 SV=2 - [RSMB_HUMAN]	100.31	10	2	4	4	4	240	24.5937	11.1948
O75874	Isocitrate dehydrogenase [NADP] cytoplasmic OS=Homo sapiens GN=IDH1 PE=1 SV=2 - [IDHC_HUMAN]	100.09	10.39	2	4	4	4	414	46.6295	7.00537
P04632	Calpain small subunit 1 OS=Homo sapiens GN=CAPNS1 PE=1 SV=1 - [CPNS1_HUMAN]	99.71	11.57	2	3	3	4	268	28.2977	5.19873
P62495	Eukaryotic peptide chain release factor subunit 1 OS=Homo sapiens GN=ETF1 PE=1 SV=3 - [ERF1_HUMAN]	99.59	10.3	1	4	4	4	437	49.0002	5.70654
P41252	Isoleucine--tRNA ligase, cytoplasmic OS=Homo sapiens GN=IARS PE=1 SV=2 - [SYIC_HUMAN]	99.49	3.41	1	4	4	5	1262	144.406	6.15088
P30050	60S ribosomal protein L12 OS=Homo sapiens GN=RPL12 PE=1 SV=1 - [RL12_HUMAN]	99.26	24.24	1	3	3	3	165	17.8075	9.42236
P49720	Proteasome subunit beta type-3 OS=Homo sapiens GN=PSMB3 PE=1 SV=2 - [PSB3_HUMAN]	98.8047	16.59	1	2	2	2	205	22.9335	6.55127
P07686	Beta-hexosaminidase subunit beta OS=Homo sapiens GN=HEXB PE=1 SV=3 - [HEXB_HUMAN]	98.52	13.13	1	5	5	5	556	63.0712	6.75635
P02749	Beta-2-glycoprotein 1 OS=Homo sapiens GN=APOH PE=1 SV=3 - [APOH_HUMAN]	98.3467	5.22	1	3	3	7	345	38.2727	7.97217
Q8N1N4	Keratin, type II cytoskeletal 78 OS=Homo sapiens GN=KRT78 PE=2 SV=2 - [K2C78_HUMAN]	98.0367	5.19	1	3	3	3	520	56.8305	6.02393
Q15365	Poly(rC)-binding protein 1 OS=Homo sapiens GN=PCBP1 PE=1 SV=2 - [PCBP1_HUMAN]	97.8267	9.55	1	1	2	3	356	37.4739	7.09326
P28065	Proteasome subunit beta type-9 OS=Homo sapiens GN=PSMB9 PE=1 SV=2 - [PSB9_HUMAN]	97.7	9.59	1	1	1	1	219	23.2495	5.03369
O60832	H/ACA ribonucleoprotein complex subunit 4 OS=Homo sapiens GN=DKC1 PE=1 SV=3 - [DKC1_HUMAN]	97.62	4.09	1	2	2	2	514	57.6378	9.42236
P52565	Rho GDP-dissociation inhibitor 1 OS=Homo sapiens GN=ARHGDIA PE=1 SV=3 - [GDIR1_HUMAN]	97.36	14.22	1	2	2	2	204	23.1927	5.10986
P31153	S-adenosylmethionine synthase isoform type-2 OS=Homo sapiens GN=MAT2A PE=1 SV=1 - [METK2_HUMAN]	96.57	7.59	1	2	2	2	395	43.6333	6.48096
P61026	Ras-related protein Rab-10 OS=Homo sapiens GN=RAB10 PE=1 SV=1 - [RAB10_HUMAN]	96.123	11	5	1	2	2	200	22.5266	8.38232
P16035	Metalloproteinase inhibitor 2 OS=Homo sapiens GN=TIMP2 PE=1 SV=2 - [TIMP2_HUMAN]	95.7487	22.27	1	4	4	4	220	24.3831	7.48877
P33993	DNA replication licensing factor MCM7 OS=Homo sapiens GN=MCM7 PE=1 SV=4 - [MCM7_HUMAN]	95.7	6.4	1	3	3	3	719	81.2566	6.45557
Q99873	Protein arginine N-methyltransferase 1 OS=Homo sapiens OX=9606 GN=PRMT1 PE=1 SV=3 - [ANM1_HUMAN]	95.52	7.82	1	3	3	4	371	42.4339	5.35107
O00410	Importin-5 OS=Homo sapiens GN=IPO5 PE=1 SV=4 - [IPO5_HUMAN]	94.88	2.83	1	2	2	2	1097	123.55	4.94482
Q6P2Q9	Pre-mRNA-processing-splicing factor 8 OS=Homo sapiens GN=PRPF8 PE=1 SV=2 - [PRP8_HUMAN]	94.7267	1.71	1	3	3	3	2335	273.427	8.83643
Q16222	UDP-N-acetylhexosamine pyrophosphorylase OS=Homo sapiens GN=UAP1 PE=1 SV=3 - [UAP1_HUMAN]	94.7233	8.05	2	3	3	3	522	58.7318	6.32861
Q16630	Cleavage and polyadenylation specificity factor subunit 6 OS=Homo sapiens GN=CPSF6 PE=1 SV=2 - [CPSF6_HUMAN]	94.32	4.54	1	1	1	1	551	59.1734	7.15186
P63000	Ras-related C3 botulinum toxin substrate 1 OS=Homo sapiens GN=RAC1 PE=1 SV=1 - [RAC1_HUMAN]	94.3	16.15	2	4	4	4	192	21.4362	8.49951
Q99808	Equilibrative nucleoside transporter 1 OS=Homo sapiens GN=SLC29A1 PE=1 SV=3 - [S29A1_HUMAN]	94.1281	9.43	1	3	3	3	456	50.1864	8.29443
Q9NP72	Ras-related protein Rab-18 OS=Homo sapiens GN=RAB18 PE=1 SV=1 - [RAB18_HUMAN]	93.7261	8.25	3	1	2	2	206	22.9626	5.23682
P63092	Guanine nucleotide-binding protein G(s) subunit alpha isoforms short OS=Homo sapiens GN=GNAS PE=1 SV=1 - [GNAS2_HUMAN]	93.5106	6.85	7	1	2	2	394	45.6359	5.8208
P62829	60S ribosomal protein L23 OS=Homo sapiens GN=RPL23 PE=1 SV=1 - [RL23_HUMAN]	93.14	27.14	1	2	2	2	140	14.8561	10.5063
O43795	Unconventional myosin-Ib OS=Homo sapiens GN=MYO1B PE=2 SV=3 - [MYO1B_HUMAN]	93.0367	4.23	2	3	3	3	1136	131.902	9.37842
Q9BR76	Coronin-1B OS=Homo sapiens GN=CORO1B PE=1 SV=1 - [COR1B_HUMAN]	92.06	7.98	1	2	2	2	489	54.2003	5.88428
Q9Y265	RuvB-like 1 OS=Homo sapiens GN=RUVBL1 PE=1 SV=1 - [RUVB1_HUMAN]	91.63	8.99	1	3	3	3	456	50.1963	6.41748
Q96AC1	Fermitin family homolog 2 OS=Homo sapiens GN=FERMT2 PE=1 SV=1 - [FERM2_HUMAN]	90.93	7.35	1	3	3	3	680	77.8106	6.69775
P08237	6-phosphofructokinase, muscle type OS=Homo sapiens GN=PFKM PE=1 SV=2 - [K6PF_HUMAN]	90.6009	5.51	1	2	5	5	780	85.1284	7.98682
Q16851	UTP--glucose-1-phosphate uridylyltransferase OS=Homo sapiens GN=UGP2 PE=1 SV=5 - [UGPA_HUMAN]	89.73	10.63	1	4	4	4	508	56.9047	8.14795
P62070	Ras-related protein R-Ras2 OS=Homo sapiens GN=RRAS2 PE=1 SV=1 - [RRAS2_HUMAN]	89.69	13.73	2	2	2	2	204	23.3847	6.01123
P02787	Serotransferrin OS=Homo sapiens GN=TF PE=1 SV=3 - [TRFE_HUMAN]	89.66	2.72	1	2	2	2	698	77.0136	7.12256
P18621	60S ribosomal protein L17 OS=Homo sapiens GN=RPL17 PE=1 SV=3 - [RL17_HUMAN]	89.4244	18.48	1	3	3	3	184	21.3833	10.1694
P62847	40S ribosomal protein S24 OS=Homo sapiens GN=RPS24 PE=1 SV=1 - [RS24_HUMAN]	89.38	9.02	1	1	1	2	133	15.4134	10.7847
P47897	Glutamine--tRNA ligase OS=Homo sapiens GN=QARS PE=1 SV=1 - [SYQ_HUMAN]	89.36	3.61	1	2	2	2	775	87.7429	7.15186
Q13332	Receptor-type tyrosine-protein phosphatase S OS=Homo sapiens GN=PTPRS PE=1 SV=3 - [PTPRS_HUMAN]	89.17	1.18	1	1	1	1	1948	216.905	6.45557
O14817	Tetraspanin-4 OS=Homo sapiens GN=TSPAN4 PE=1 SV=1 - [TSN4_HUMAN]	89.16	10.5	1	1	1	1	238	26.1002	6.46826
O75533	Splicing factor 3B subunit 1 OS=Homo sapiens GN=SF3B1 PE=1 SV=3 - [SF3B1_HUMAN]	89.1089	3.99	1	4	4	4	1304	145.738	7.09326
P09874	Poly [ADP-ribose] polymerase 1 OS=Homo sapiens GN=PARP1 PE=1 SV=4 - [PARP1_HUMAN]	88.54	4.04	1	3	3	3	1014	113.012	8.88037
Q01081	Splicing factor U2AF 35 kDa subunit OS=Homo sapiens GN=U2AF1 PE=1 SV=3 - [U2AF1_HUMAN]	88.45	8.33	2	2	2	2	240	27.8545	8.80713
P30419	Glycylpeptide N-tetradecanoyltransferase 1 OS=Homo sapiens GN=NMT1 PE=1 SV=2 - [NMT1_HUMAN]	88.17	2.82	2	1	1	2	496	56.7699	7.79639
P61353	60S ribosomal protein L27 OS=Homo sapiens GN=RPL27 PE=1 SV=2 - [RL27_HUMAN]	87.6173	44.85	1	5	5	5	136	15.7877	10.5649
P05026	Sodium/potassium-transporting ATPase subunit beta-1 OS=Homo sapiens GN=ATP1B1 PE=1 SV=1 - [AT1B1_HUMAN]	87.1889	8.25	1	2	2	2	303	35.0389	8.52881
O00487	26S proteasome non-ATPase regulatory subunit 14 OS=Homo sapiens GN=PSMD14 PE=1 SV=1 - [PSDE_HUMAN]	86.72	10.97	1	1	1	1	310	34.5546	6.52197
Q14393	Growth arrest-specific protein 6 OS=Homo sapiens OX=9606 GN=GAS6 PE=1 SV=3 - [GAS6_HUMAN]	86.51	4.87	1	2	2	2	678	74.8768	5.69385
Q96CW1	AP-2 complex subunit mu OS=Homo sapiens GN=AP2M1 PE=1 SV=2 - [AP2M1_HUMAN]	86.1567	14.48	1	6	6	6	435	49.623	9.53955
Q9BXJ4	Complement C1q tumor necrosis factor-related protein 3 OS=Homo sapiens GN=C1QTNF3 PE=1 SV=1 - [C1QT3_HUMAN]	86.03	8.13	1	2	2	2	246	26.9768	6.52197
O94973	AP-2 complex subunit alpha-2 OS=Homo sapiens GN=AP2A2 PE=1 SV=2 - [AP2A2_HUMAN]	85.74	2.98	2	2	2	2	939	103.895	6.96143
Q12874	Splicing factor 3A subunit 3 OS=Homo sapiens GN=SF3A3 PE=1 SV=1 - [SF3A3_HUMAN]	85.71	4.19	1	2	2	2	501	58.8123	5.37646
P00367	Glutamate dehydrogenase 1, mitochondrial OS=Homo sapiens GN=GLUD1 PE=1 SV=2 - [DHE3_HUMAN]	85.12	5.56	2	3	3	3	558	61.3592	7.79639
P11166	Solute carrier family 2, facilitated glucose transporter member 1 OS=Homo sapiens GN=SLC2A1 PE=1 SV=2 - [GTR1_HUMAN]	84.3114	3.05	3	3	3	3	492	54.0485	8.71924
O76021	Ribosomal L1 domain-containing protein 1 OS=Homo sapiens GN=RSL1D1 PE=1 SV=3 - [RL1D1_HUMAN]	84.2237	7.96	1	3	3	3	490	54.9389	10.1255
P23634	Plasma membrane calcium-transporting ATPase 4 OS=Homo sapiens GN=ATP2B4 PE=1 SV=2 - [AT2B4_HUMAN]	83.99	2.26	3	2	2	2	1241	137.833	6.59521
P01031	Complement C5 OS=Homo sapiens GN=C5 PE=1 SV=4 - [CO5_HUMAN]	83.93	1.37	1	2	2	2	1676	188.186	6.52197
P07339	Cathepsin D OS=Homo sapiens GN=CTSD PE=1 SV=1 - [CATD_HUMAN]	82.8567	8.01	1	3	3	3	412	44.5236	6.53662
P62851	40S ribosomal protein S25 OS=Homo sapiens GN=RPS25 PE=1 SV=1 - [RS25_HUMAN]	82.79	15.2	1	2	2	2	125	13.7337	10.1108
P61981	14-3-3 protein gamma OS=Homo sapiens GN=YWHAG PE=1 SV=2 - [1433G_HUMAN]	82.6317	11.34	3	1	3	4	247	28.2849	4.89404
Q9HAV0	Guanine nucleotide-binding protein subunit beta-4 OS=Homo sapiens GN=GNB4 PE=1 SV=3 - [GBB4_HUMAN]	82.5691	10.59	17	1	4	4	340	37.543	5.99854
O14818	Proteasome subunit alpha type-7 OS=Homo sapiens GN=PSMA7 PE=1 SV=1 - [PSA7_HUMAN]	82.54	10.08	2	2	2	2	248	27.8696	8.45557
Q9UIA9	Exportin-7 OS=Homo sapiens GN=XPO7 PE=1 SV=3 - [XPO7_HUMAN]	82.23	2.3	1	1	1	1	1087	123.828	6.31592
P52907	F-actin-capping protein subunit alpha-1 OS=Homo sapiens GN=CAPZA1 PE=1 SV=3 - [CAZA1_HUMAN]	82.0564	14.34	2	3	3	3	286	32.9023	5.69385
Q16543	Hsp90 co-chaperone Cdc37 OS=Homo sapiens GN=CDC37 PE=1 SV=1 - [CDC37_HUMAN]	81.57	7.67	1	2	2	3	378	44.44	5.24951
Q8WUM4	Programmed cell death 6-interacting protein OS=Homo sapiens GN=PDCD6IP PE=1 SV=1 - [PDC6I_HUMAN]	81.56	4.38	1	5	5	5	868	95.9631	6.52197
P52434	DNA-directed RNA polymerases I, II, and III subunit RPABC3 OS=Homo sapiens GN=POLR2H PE=1 SV=4 - [RPAB3_HUMAN]	81.52	12.67	1	1	1	1	150	17.1324	4.67822
P46782	40S ribosomal protein S5 OS=Homo sapiens GN=RPS5 PE=1 SV=4 - [RS5_HUMAN]	80.85	12.25	1	2	2	2	204	22.8621	9.71533
Q13045	Protein flightless-1 homolog OS=Homo sapiens GN=FLII PE=1 SV=2 - [FLII_HUMAN]	80.84	1.65	1	2	2	2	1269	144.66	6.04932
Q9Y678	Coatomer subunit gamma OS=Homo sapiens GN=COPG PE=1 SV=1 - [COPG_HUMAN]	80.68	3.09	2	2	2	2	874	97.6555	5.46533
Q08257	Quinone oxidoreductase OS=Homo sapiens GN=CRYZ PE=1 SV=1 - [QOR_HUMAN]	80.58	9.42	1	2	2	2	329	35.1845	8.44092
Q9NZM1	Myoferlin OS=Homo sapiens GN=MYOF PE=1 SV=1 - [MYOF_HUMAN]	80.3867	1.8	1	3	3	3	2061	234.561	6.17627
P60660	Myosin light polypeptide 6 OS=Homo sapiens GN=MYL6 PE=1 SV=2 - [MYL6_HUMAN]	80.31	19.21	2	2	2	2	151	16.9191	4.65283
Q92945	Far upstream element-binding protein 2 OS=Homo sapiens GN=KHSRP PE=1 SV=4 - [FUBP2_HUMAN]	80.07	1.97	1	1	1	1	711	73.07	7.29834
P62081	40S ribosomal protein S7 OS=Homo sapiens GN=RPS7 PE=1 SV=1 - [RS7_HUMAN]	79.94	27.32	1	4	4	4	194	22.1133	10.0962
P28074	Proteasome subunit beta type-5 OS=Homo sapiens GN=PSMB5 PE=1 SV=3 - [PSB5_HUMAN]	79.0367	15.59	1	3	3	3	263	28.4622	6.91748
P30530	Tyrosine-protein kinase receptor UFO OS=Homo sapiens OX=9606 GN=AXL PE=1 SV=4 - [UFO_HUMAN]	78.8967	3.36	1	3	3	3	894	98.274	5.38916
O60911	Cathepsin L2 OS=Homo sapiens GN=CTSV PE=1 SV=2 - [CATL2_HUMAN]	78.8401	5.39	1	3	3	3	334	37.3051	8.76318
P17844	Probable ATP-dependent RNA helicase DDX5 OS=Homo sapiens GN=DDX5 PE=1 SV=1 - [DDX5_HUMAN]	78.5967	5.54	1	2	3	3	614	69.1047	8.92432
Q16629	Serine/arginine-rich splicing factor 7 OS=Homo sapiens GN=SRSF7 PE=1 SV=1 - [SRSF7_HUMAN]	78.4	19.75	1	3	3	3	238	27.35	11.8247
P20337	Ras-related protein Rab-3B OS=Homo sapiens GN=RAB3B PE=1 SV=2 - [RAB3B_HUMAN]	77.85	8.68	1	1	1	1	219	24.7421	5.021
P49915	GMP synthase [glutamine-hydrolyzing] OS=Homo sapiens GN=GMPS PE=1 SV=1 - [GUAA_HUMAN]	77.8337	4.33	1	3	3	4	693	76.667	6.87354
P13497	Bone morphogenetic protein 1 OS=Homo sapiens GN=BMP1 PE=1 SV=2 - [BMP1_HUMAN]	77.7467	3.96	1	3	3	3	986	111.178	6.90283
Q96JB2	Conserved oligomeric Golgi complex subunit 3 OS=Homo sapiens GN=COG3 PE=1 SV=3 - [COG3_HUMAN]	77.73	1.81	1	1	1	1	828	94.0363	5.56689
P35268	60S ribosomal protein L22 OS=Homo sapiens GN=RPL22 PE=1 SV=2 - [RL22_HUMAN]	77.62	18.75	1	2	2	2	128	14.7778	9.18799
O76061	Stanniocalcin-2 OS=Homo sapiens GN=STC2 PE=1 SV=1 - [STC2_HUMAN]	77.5421	11.92	1	3	3	3	302	33.2273	7.29834
P51665	26S proteasome non-ATPase regulatory subunit 7 OS=Homo sapiens GN=PSMD7 PE=1 SV=2 - [PSD7_HUMAN]	77.39	5.25	1	1	1	1	324	37.0025	6.771
Q13595	Transformer-2 protein homolog alpha OS=Homo sapiens GN=TRA2A PE=1 SV=1 - [TRA2A_HUMAN]	76.83	4.96	1	1	1	1	282	32.6691	11.2681
Q01082	Spectrin beta chain, brain 1 OS=Homo sapiens GN=SPTBN1 PE=1 SV=2 - [SPTB2_HUMAN]	76.41	1.06	1	1	2	2	2364	274.439	5.56689
O00299	Chloride intracellular channel protein 1 OS=Homo sapiens GN=CLIC1 PE=1 SV=4 - [CLIC1_HUMAN]	76.3933	20.33	1	3	3	3	241	26.9057	5.17334
O43324	Eukaryotic translation elongation factor 1 epsilon-1 OS=Homo sapiens GN=EEF1E1 PE=1 SV=1 - [MCA3_HUMAN]	76.07	6.32	1	1	1	1	174	19.7983	8.54346
P40123	Adenylyl cyclase-associated protein 2 OS=Homo sapiens GN=CAP2 PE=1 SV=1 - [CAP2_HUMAN]	75.6873	5.45	1	2	3	3	477	52.7908	6.3667
P33176	Kinesin-1 heavy chain OS=Homo sapiens GN=KIF5B PE=1 SV=1 - [KINH_HUMAN]	75.55	6.02	3	4	4	4	963	109.617	6.50732
P33992	DNA replication licensing factor MCM5 OS=Homo sapiens GN=MCM5 PE=1 SV=5 - [MCM5_HUMAN]	75.4467	5.59	1	3	3	3	734	82.2332	8.36768
P61163	Alpha-centractin OS=Homo sapiens GN=ACTR1A PE=1 SV=1 - [ACTZ_HUMAN]	75.3448	17.02	2	4	4	4	376	42.5869	6.63916
Q02241	Kinesin-like protein KIF23 OS=Homo sapiens GN=KIF23 PE=1 SV=3 - [KIF23_HUMAN]	74.46	1.35	1	1	1	1	960	109.99	8.51416
P11717	Cation-independent mannose-6-phosphate receptor OS=Homo sapiens GN=IGF2R PE=1 SV=3 - [MPRI_HUMAN]	74.43	0.92	1	2	2	2	2491	274.199	5.93506
P55268	Laminin subunit beta-2 OS=Homo sapiens GN=LAMB2 PE=1 SV=2 - [LAMB2_HUMAN]	74.3575	1.78	4	1	2	2	1798	195.854	6.52197
P27824	Calnexin OS=Homo sapiens GN=CANX PE=1 SV=2 - [CALX_HUMAN]	73.97	5.24	1	2	2	2	592	67.5259	4.60205
Q13263	Transcription intermediary factor 1-beta OS=Homo sapiens GN=TRIM28 PE=1 SV=5 - [TIF1B_HUMAN]	73.74	3.71	1	1	1	1	835	88.4934	5.77002
O60701	UDP-glucose 6-dehydrogenase OS=Homo sapiens GN=UGDH PE=1 SV=1 - [UGDH_HUMAN]	73.35	1.82	1	1	1	1	494	54.9893	7.12256
Q93063	Exostosin-2 OS=Homo sapiens GN=EXT2 PE=1 SV=1 - [EXT2_HUMAN]	72.51	4.32	1	2	2	2	718	82.2019	6.55127
Q6UWP8	Suprabasin OS=Homo sapiens GN=SBSN PE=1 SV=2 - [SBSN_HUMAN]	72.04	13.56	1	2	2	2	590	60.5046	7.00537
P53992	Protein transport protein Sec24C OS=Homo sapiens GN=SEC24C PE=1 SV=3 - [SC24C_HUMAN]	71.69	1.1	1	1	1	1	1094	118.249	7.06396
Q04837	Single-stranded DNA-binding protein, mitochondrial OS=Homo sapiens GN=SSBP1 PE=1 SV=1 - [SSBP_HUMAN]	71.52	15.54	1	2	2	2	148	17.249	9.59814
Q8N474	Secreted frizzled-related protein 1 OS=Homo sapiens GN=SFRP1 PE=1 SV=1 - [SFRP1_HUMAN]	71.1733	14.01	2	4	4	4	314	35.3621	8.85107
P05156	Complement factor I OS=Homo sapiens GN=CFI PE=1 SV=2 - [CFAI_HUMAN]	71.1	2.23	1	1	1	1	583	65.7066	7.50342
P31689	DnaJ homolog subfamily A member 1 OS=Homo sapiens GN=DNAJA1 PE=1 SV=2 - [DNJA1_HUMAN]	69.3423	8.56	3	3	3	3	397	44.8395	7.07861
Q07954	Prolow-density lipoprotein receptor-related protein 1 OS=Homo sapiens GN=LRP1 PE=1 SV=2 - [LRP1_HUMAN]	69.26	0.64	1	2	2	2	4544	504.276	5.38916
P62714	Serine/threonine-protein phosphatase 2A catalytic subunit beta isoform OS=Homo sapiens GN=PPP2CB PE=1 SV=1 - [PP2AB_HUMAN]	69.12	8.09	2	2	2	2	309	35.5523	5.42725
O43776	Asparagine--tRNA ligase, cytoplasmic OS=Homo sapiens GN=NARS PE=1 SV=1 - [SYNC_HUMAN]	69.0667	5.29	1	3	3	3	548	62.9025	6.25244
P02765	Alpha-2-HS-glycoprotein OS=Homo sapiens OX=9606 GN=AHSG PE=1 SV=2 - [FETUA_HUMAN]	68.5606	5.18	1	3	3	4	367	39.3157	5.71924
O95373	Importin-7 OS=Homo sapiens GN=IPO7 PE=1 SV=1 - [IPO7_HUMAN]	67.61	1.06	1	1	1	1	1038	119.44	4.81787
Q99613	Eukaryotic translation initiation factor 3 subunit C OS=Homo sapiens GN=EIF3C PE=1 SV=1 - [EIF3C_HUMAN]	67.32	3.18	2	2	2	2	913	105.278	5.68115
P62318	Small nuclear ribonucleoprotein Sm D3 OS=Homo sapiens GN=SNRPD3 PE=1 SV=1 - [SMD3_HUMAN]	67.1	15.08	1	2	2	2	126	13.9073	10.3159
O43447	Peptidyl-prolyl cis-trans isomerase H OS=Homo sapiens GN=PPIH PE=1 SV=1 - [PPIH_HUMAN]	67.08	14.12	1	1	1	1	177	19.1956	8.07471
P09622	Dihydrolipoyl dehydrogenase, mitochondrial OS=Homo sapiens GN=DLD PE=1 SV=2 - [DLDH_HUMAN]	66.77	2.75	1	1	1	1	509	54.143	7.85498
P46063	ATP-dependent DNA helicase Q1 OS=Homo sapiens GN=RECQL PE=1 SV=3 - [RECQ1_HUMAN]	66.63	4.31	1	3	3	4	649	73.41	7.88428
Q9P0V9	Septin-10 OS=Homo sapiens GN=SEPT10 PE=1 SV=2 - [SEP10_HUMAN]	66.4	6.61	1	1	2	2	454	52.5596	6.80029
Q9NRY6	Phospholipid scramblase 3 OS=Homo sapiens GN=PLSCR3 PE=1 SV=2 - [PLS3_HUMAN]	65.99	6.78	1	1	1	1	295	31.628	6.65381
P47756	F-actin-capping protein subunit beta OS=Homo sapiens GN=CAPZB PE=1 SV=4 - [CAPZB_HUMAN]	64.93	4.69	1	1	1	1	277	31.3308	5.59229
Q92979	Ribosomal RNA small subunit methyltransferase NEP1 OS=Homo sapiens GN=EMG1 PE=1 SV=4 - [NEP1_HUMAN]	64.25	8.2	1	1	1	1	244	26.7032	9.17334
O75955	Flotillin-1 OS=Homo sapiens GN=FLOT1 PE=1 SV=3 - [FLOT1_HUMAN]	64.18	4.45	1	1	1	1	427	47.3256	7.48877
P04062	Glucosylceramidase OS=Homo sapiens GN=GBA PE=1 SV=3 - [GLCM_HUMAN]	63.4764	7.46	1	2	2	2	536	59.6782	7.60596
O15144	Actin-related protein 2/3 complex subunit 2 OS=Homo sapiens GN=ARPC2 PE=1 SV=1 - [ARPC2_HUMAN]	63.2033	16.33	1	3	3	3	300	34.3115	7.35693
Q9Y285	Phenylalanine--tRNA ligase alpha subunit OS=Homo sapiens GN=FARSA PE=1 SV=3 - [SYFA_HUMAN]	62.98	2.17	1	1	1	1	508	57.5275	7.79639
O15427	Monocarboxylate transporter 4 OS=Homo sapiens GN=SLC16A3 PE=1 SV=1 - [MOT4_HUMAN]	62.67	4.52	1	2	2	2	465	49.4369	7.95752
P28070	Proteasome subunit beta type-4 OS=Homo sapiens GN=PSMB4 PE=1 SV=4 - [PSB4_HUMAN]	62.4933	15.53	1	3	3	3	264	29.1855	5.97314
P05204	Non-histone chromosomal protein HMG-17 OS=Homo sapiens GN=HMGN2 PE=1 SV=3 - [HMGN2_HUMAN]	62.4931	16.67	1	1	1	3	90	9.38706	9.99365
P25311	Zinc-alpha-2-glycoprotein OS=Homo sapiens GN=AZGP1 PE=1 SV=2 - [ZA2G_HUMAN]	61.94	7.05	1	1	1	1	298	34.2371	6.04932
P12110	Collagen alpha-2(VI) chain OS=Homo sapiens GN=COL6A2 PE=1 SV=4 - [CO6A2_HUMAN]	61.93	3.14	1	3	3	3	1019	108.512	6.21436
P12270	Nucleoprotein TPR OS=Homo sapiens GN=TPR PE=1 SV=3 - [TPR_HUMAN]	61.67	0.42	1	1	1	1	2363	267.131	5.021
O00629	Importin subunit alpha-4 OS=Homo sapiens GN=KPNA4 PE=1 SV=1 - [IMA4_HUMAN]	61.56	3.26	1	1	1	1	521	57.8506	4.95752
Q99733	Nucleosome assembly protein 1-like 4 OS=Homo sapiens GN=NAP1L4 PE=1 SV=1 - [NP1L4_HUMAN]	61.26	6.93	1	2	2	2	375	42.7969	4.69092
P25787	Proteasome subunit alpha type-2 OS=Homo sapiens GN=PSMA2 PE=1 SV=2 - [PSA2_HUMAN]	61.1003	13.25	1	2	2	2	234	25.8823	7.43018
Q15185	Prostaglandin E synthase 3 OS=Homo sapiens GN=PTGES3 PE=1 SV=1 - [TEBP_HUMAN]	60.83	12.5	1	2	2	2	160	18.6854	4.53857
Q13409	Cytoplasmic dynein 1 intermediate chain 2 OS=Homo sapiens GN=DYNC1I2 PE=1 SV=3 - [DC1I2_HUMAN]	60.7	4.23	1	1	1	1	638	71.4121	5.19873
P00736	Complement C1r subcomponent OS=Homo sapiens GN=C1R PE=1 SV=2 - [C1R_HUMAN]	60.68	6.52	1	2	2	2	705	80.0668	6.21436
P61626	Lysozyme C OS=Homo sapiens GN=LYZ PE=1 SV=1 - [LYSC_HUMAN]	60.49	8.11	1	1	1	1	148	16.5263	9.15869
P21980	Protein-glutamine gamma-glutamyltransferase 2 OS=Homo sapiens GN=TGM2 PE=1 SV=2 - [TGM2_HUMAN]	60.48	2.91	1	2	2	2	687	77.2797	5.22412
Q99729	Heterogeneous nuclear ribonucleoprotein A/B OS=Homo sapiens GN=HNRNPAB PE=1 SV=2 - [ROAA_HUMAN]	60.44	6.33	1	2	2	2	332	36.2024	8.20654
Q14118	Dystroglycan OS=Homo sapiens GN=DAG1 PE=1 SV=2 - [DAG1_HUMAN]	60.4	3.69	1	2	2	2	895	97.3807	8.55811
Q00005	Serine/threonine-protein phosphatase 2A 55 kDa regulatory subunit B beta isoform OS=Homo sapiens GN=PPP2R2B PE=1 SV=1 - [2ABB_HUMAN]	60.04	3.16	3	1	1	1	443	51.6776	6.44287
Q5VSP4	Putative lipocalin 1-like protein 1 OS=Homo sapiens GN=LCN1P1 PE=5 SV=1 - [LC1L1_HUMAN]	59.81	6.79	2	1	1	1	162	17.907	4.99561
Q12907	Vesicular integral-membrane protein VIP36 OS=Homo sapiens GN=LMAN2 PE=1 SV=1 - [LMAN2_HUMAN]	59.7	8.71	1	2	2	2	356	40.2031	6.94678
Q92859	Neogenin OS=Homo sapiens GN=NEO1 PE=1 SV=2 - [NEO1_HUMAN]	59.7	1.03	1	1	1	1	1461	159.917	6.53662
Q8WU90	Zinc finger CCCH domain-containing protein 15 OS=Homo sapiens GN=ZC3H15 PE=1 SV=1 - [ZC3HF_HUMAN]	59.69	2.35	1	1	1	1	426	48.5726	5.31299
P40925	Malate dehydrogenase, cytoplasmic OS=Homo sapiens GN=MDH1 PE=1 SV=4 - [MDHC_HUMAN]	59.43	6.89	1	2	2	2	334	36.403	7.35693
P62277	40S ribosomal protein S13 OS=Homo sapiens GN=RPS13 PE=1 SV=2 - [RS13_HUMAN]	58.8339	14.57	1	2	2	2	151	17.2117	10.5356
P49588	Alanine--tRNA ligase, cytoplasmic OS=Homo sapiens GN=AARS PE=1 SV=2 - [SYAC_HUMAN]	58.79	1.96	1	1	1	1	968	106.743	5.52881
P46776	60S ribosomal protein L27a OS=Homo sapiens GN=RPL27A PE=1 SV=2 - [RL27A_HUMAN]	58.44	12.84	1	2	2	2	148	16.551	11.0044
Q9P035	3-hydroxyacyl-CoA dehydratase 3 OS=Homo sapiens GN=PTPLAD1 PE=1 SV=2 - [HACD3_HUMAN]	58.31	5.8	1	1	1	1	362	43.1316	8.93896
Q5ZPR3	CD276 antigen OS=Homo sapiens GN=CD276 PE=1 SV=1 - [CD276_HUMAN]	58.31	4.87	1	1	1	1	534	57.1995	4.90674
Q6DKJ4	Nucleoredoxin OS=Homo sapiens GN=NXN PE=1 SV=2 - [NXN_HUMAN]	58.27	2.53	1	1	1	1	435	48.3616	4.97021
Q16563	Synaptophysin-like protein 1 OS=Homo sapiens GN=SYPL1 PE=1 SV=1 - [SYPL1_HUMAN]	58.04	4.25	1	1	1	1	259	28.5467	8.42627
P19022	Cadherin-2 OS=Homo sapiens GN=CDH2 PE=1 SV=4 - [CADH2_HUMAN]	58.0033	5.85	1	3	3	3	906	99.7473	4.80518
P07225	Vitamin K-dependent protein S OS=Homo sapiens GN=PROS1 PE=1 SV=1 - [PROS_HUMAN]	57.79	3.11	1	2	2	2	676	75.0739	5.66846
Q5SSJ5	Heterochromatin protein 1-binding protein 3 OS=Homo sapiens GN=HP1BP3 PE=1 SV=1 - [HP1B3_HUMAN]	57.6	6.33	1	2	2	2	553	61.1693	9.67139
Q9BZZ5	Apoptosis inhibitor 5 OS=Homo sapiens GN=API5 PE=1 SV=3 - [API5_HUMAN]	57.59	3.44	1	1	1	1	524	58.9679	7.34229
P05109	Protein S100-A8 OS=Homo sapiens GN=S100A8 PE=1 SV=1 - [S10A8_HUMAN]	57.51	11.83	1	1	1	1	93	10.8276	7.03467
P67870	Casein kinase II subunit beta OS=Homo sapiens GN=CSNK2B PE=1 SV=1 - [CSK2B_HUMAN]	57.37	5.12	1	1	1	1	215	24.926	5.5542
P11387	DNA topoisomerase 1 OS=Homo sapiens GN=TOP1 PE=1 SV=2 - [TOP1_HUMAN]	57.2733	5.23	2	4	4	4	765	90.6689	9.30518
P81605	Dermcidin OS=Homo sapiens GN=DCD PE=1 SV=2 - [DCD_HUMAN]	57.19	12.73	1	1	1	1	110	11.2768	6.53662
P78539	Sushi repeat-containing protein SRPX OS=Homo sapiens GN=SRPX PE=2 SV=1 - [SRPX_HUMAN]	57.03	2.8	1	1	1	1	464	51.5381	8.66064
Q5T750	Skin-specific protein 32 OS=Homo sapiens GN=XP32 PE=1 SV=1 - [XP32_HUMAN]	56.9	8	1	2	2	2	250	26.2193	7.97217
P62330	ADP-ribosylation factor 6 OS=Homo sapiens GN=ARF6 PE=1 SV=2 - [ARF6_HUMAN]	56.17	5.71	2	1	1	1	175	20.0694	8.95361
Q9UNS2	COP9 signalosome complex subunit 3 OS=Homo sapiens GN=COPS3 PE=1 SV=3 - [CSN3_HUMAN]	56.02	2.84	1	1	1	1	423	47.842	6.65381
P62888	60S ribosomal protein L30 OS=Homo sapiens GN=RPL30 PE=1 SV=2 - [RL30_HUMAN]	56.01	13.91	1	1	1	1	115	12.7757	9.62744
P04114	Apolipoprotein B-100 OS=Homo sapiens GN=APOB PE=1 SV=2 - [APOB_HUMAN]	56.0067	0.92	1	4	4	4	4563	515.283	7.04932
P17980	26S protease regulatory subunit 6A OS=Homo sapiens GN=PSMC3 PE=1 SV=3 - [PRS6A_HUMAN]	55.8549	5.69	1	2	2	2	439	49.1725	5.23682
Q15181	Inorganic pyrophosphatase OS=Homo sapiens GN=PPA1 PE=1 SV=2 - [IPYR_HUMAN]	55.74	4.84	1	1	1	1	289	32.6392	5.85889
O75882	Attractin OS=Homo sapiens GN=ATRN PE=1 SV=2 - [ATRN_HUMAN]	55.69	0.7	1	1	1	1	1429	158.432	7.31299
Q9NZ53	Podocalyxin-like protein 2 OS=Homo sapiens GN=PODXL2 PE=1 SV=1 - [PDXL2_HUMAN]	55.58	2.31	1	1	1	1	605	65.0356	4.33545
Q9Y3F4	Serine-threonine kinase receptor-associated protein OS=Homo sapiens GN=STRAP PE=1 SV=1 - [STRAP_HUMAN]	55.3	7.71	1	2	2	2	350	38.414	5.12256
Q99523	Sortilin OS=Homo sapiens GN=SORT1 PE=1 SV=3 - [SORT_HUMAN]	55.09	1.2	1	1	1	1	831	92.0095	5.74463
Q15233	Non-POU domain-containing octamer-binding protein OS=Homo sapiens GN=NONO PE=1 SV=4 - [NONO_HUMAN]	54.7294	8.92	1	4	4	5	471	54.1973	8.95361
Q15063	Periostin OS=Homo sapiens GN=POSTN PE=1 SV=2 - [POSTN_HUMAN]	54.5679	3.83	1	2	2	2	836	93.2553	7.53271
P00390	Glutathione reductase, mitochondrial OS=Homo sapiens GN=GSR PE=1 SV=2 - [GSHR_HUMAN]	54.54	2.3	1	1	1	1	522	56.221	8.49951
Q12906	Interleukin enhancer-binding factor 3 OS=Homo sapiens GN=ILF3 PE=1 SV=3 - [ILF3_HUMAN]	54.5087	2.35	1	2	2	3	894	95.2791	8.76318
O43242	26S proteasome non-ATPase regulatory subunit 3 OS=Homo sapiens GN=PSMD3 PE=1 SV=2 - [PSMD3_HUMAN]	54.5	2.81	1	1	1	1	534	60.9395	8.44092
Q8IZP2	Putative protein FAM10A4 OS=Homo sapiens GN=ST13P4 PE=5 SV=1 - [ST134_HUMAN]	53.61	4.17	3	1	1	1	240	27.3897	5.08447
Q96QK1	Vacuolar protein sorting-associated protein 35 OS=Homo sapiens GN=VPS35 PE=1 SV=2 - [VPS35_HUMAN]	53.45	1.76	1	1	1	1	796	91.6489	5.49072
Q03692	Collagen alpha-1(X) chain OS=Homo sapiens GN=COL10A1 PE=1 SV=2 - [COAA1_HUMAN]	53.15	1.91	1	1	1	1	680	66.1168	9.67139
Q9UK55	Protein Z-dependent protease inhibitor OS=Homo sapiens GN=SERPINA10 PE=1 SV=1 - [ZPI_HUMAN]	52.96	2.25	1	1	1	1	444	50.6742	8.26514
P36776	Lon protease homolog, mitochondrial OS=Homo sapiens GN=LONP1 PE=1 SV=2 - [LONM_HUMAN]	52.84	1.15	1	1	1	1	959	106.422	6.39209
O95456	Proteasome assembly chaperone 1 OS=Homo sapiens GN=PSMG1 PE=1 SV=1 - [PSMG1_HUMAN]	52.61	3.47	1	1	1	1	288	32.8325	7.1665
Q9Y315	Putative deoxyribose-phosphate aldolase OS=Homo sapiens GN=DERA PE=1 SV=2 - [DEOC_HUMAN]	52.61	3.46	1	1	1	1	318	35.2085	8.93896
Q92900	Regulator of nonsense transcripts 1 OS=Homo sapiens GN=UPF1 PE=1 SV=2 - [RENT1_HUMAN]	52.12	0.97	1	1	1	1	1129	124.267	6.60986
P11279	Lysosome-associated membrane glycoprotein 1 OS=Homo sapiens GN=LAMP1 PE=1 SV=3 - [LAMP1_HUMAN]	52.12	5.04	1	1	1	1	417	44.8538	8.74854
Q14624	Inter-alpha-trypsin inhibitor heavy chain H4 OS=Homo sapiens GN=ITIH4 PE=1 SV=4 - [ITIH4_HUMAN]	52.06	1.94	1	2	2	4	930	103.293	6.97607
Q07092	Collagen alpha-1(XVI) chain OS=Homo sapiens GN=COL16A1 PE=1 SV=2 - [COGA1_HUMAN]	51.9914	1.56	1	2	2	2	1604	157.653	7.84033
P51991	Heterogeneous nuclear ribonucleoprotein A3 OS=Homo sapiens GN=HNRNPA3 PE=1 SV=2 - [ROA3_HUMAN]	51.97	3.44	1	1	1	2	378	39.5706	9.01221
O00429	Dynamin-1-like protein OS=Homo sapiens GN=DNM1L PE=1 SV=2 - [DNM1L_HUMAN]	51.16	1.36	1	1	1	1	736	81.8261	6.81494
P49902	Cytosolic purine 5'-nucleotidase OS=Homo sapiens GN=NT5C2 PE=1 SV=1 - [5NTC_HUMAN]	51.13	3.92	1	1	1	1	561	64.9283	6.13818
P10619	Lysosomal protective protein OS=Homo sapiens GN=CTSA PE=1 SV=2 - [PPGB_HUMAN]	51.11	5.21	1	2	2	2	480	54.4311	6.60986
P84103	Serine/arginine-rich splicing factor 3 OS=Homo sapiens GN=SRSF3 PE=1 SV=1 - [SRSF3_HUMAN]	51.0319	21.95	1	3	3	3	164	19.3179	11.6489
Q9BWD1	Acetyl-CoA acetyltransferase, cytosolic OS=Homo sapiens GN=ACAT2 PE=1 SV=2 - [THIC_HUMAN]	51.02	10.83	1	2	2	2	397	41.3244	6.91748
Q6ZSZ5	Rho guanine nucleotide exchange factor 18 OS=Homo sapiens OX=9606 GN=ARHGEF18 PE=1 SV=4 - [ARHGI_HUMAN]	50.5373	0.88	18	1	2	2	1361	151.549	6.32861
Q16186	Proteasomal ubiquitin receptor ADRM1 OS=Homo sapiens GN=ADRM1 PE=1 SV=2 - [ADRM1_HUMAN]	50.44	3.69	1	1	1	1	407	42.1268	5.07178
Q16270	Insulin-like growth factor-binding protein 7 OS=Homo sapiens GN=IGFBP7 PE=1 SV=1 - [IBP7_HUMAN]	50.26	10.28	1	2	2	2	282	29.1114	7.89893
O95497	Pantetheinase OS=Homo sapiens GN=VNN1 PE=1 SV=2 - [VNN1_HUMAN]	50.01	3.7	1	1	1	1	513	56.9751	5.5542
P56192	Methionine--tRNA ligase, cytoplasmic OS=Homo sapiens GN=MARS PE=1 SV=2 - [SYMC_HUMAN]	49.95	2.33	1	2	2	2	900	101.052	6.16357
P62316	Small nuclear ribonucleoprotein Sm D2 OS=Homo sapiens GN=SNRPD2 PE=1 SV=1 - [SMD2_HUMAN]	49.9	7.63	1	1	1	1	118	13.5182	9.90576
Q9UNN8	Endothelial protein C receptor OS=Homo sapiens GN=PROCR PE=1 SV=1 - [EPCR_HUMAN]	49.28	7.14	1	1	1	1	238	26.6546	7.18115
O75534	Cold shock domain-containing protein E1 OS=Homo sapiens GN=CSDE1 PE=1 SV=2 - [CSDE1_HUMAN]	49.1	1	1	1	1	1	798	88.8289	6.25244
P11766	Alcohol dehydrogenase class-3 OS=Homo sapiens GN=ADH5 PE=1 SV=4 - [ADHX_HUMAN]	48.86	8.82	1	3	3	3	374	39.6984	7.48877
O15523	ATP-dependent RNA helicase DDX3Y OS=Homo sapiens GN=DDX3Y PE=1 SV=2 - [DDX3Y_HUMAN]	48.7	1.52	2	1	1	1	660	73.1081	7.54736
Q9NRX4	14 kDa phosphohistidine phosphatase OS=Homo sapiens GN=PHPT1 PE=1 SV=1 - [PHP14_HUMAN]	48.64	16	1	1	1	1	125	13.8237	6.07471
Q13547	Histone deacetylase 1 OS=Homo sapiens GN=HDAC1 PE=1 SV=1 - [HDAC1_HUMAN]	48.61	6.85	2	4	4	4	482	55.0677	5.47803
P17655	Calpain-2 catalytic subunit OS=Homo sapiens GN=CAPN2 PE=1 SV=6 - [CAN2_HUMAN]	48.54	4.14	1	2	2	2	700	79.9448	4.98291
Q9Y2V2	Calcium-regulated heat stable protein 1 OS=Homo sapiens GN=CARHSP1 PE=1 SV=2 - [CHSP1_HUMAN]	48.44	10.88	1	1	1	1	147	15.882	8.20654
P02042	Hemoglobin subunit delta OS=Homo sapiens GN=HBD PE=1 SV=2 - [HBD_HUMAN]	48.38	12.93	5	2	2	2	147	16.0453	8.04541
O43681	ATPase ASNA1 OS=Homo sapiens GN=ASNA1 PE=1 SV=2 - [ASNA_HUMAN]	48.16	9.77	1	1	1	1	348	38.7674	4.90674
Q92544	Transmembrane 9 superfamily member 4 OS=Homo sapiens GN=TM9SF4 PE=1 SV=2 - [TM9S4_HUMAN]	48.15	4.67	1	2	2	2	642	74.4697	6.53662
B9A064	Immunoglobulin lambda-like polypeptide 5 OS=Homo sapiens GN=IGLL5 PE=2 SV=2 - [IGLL5_HUMAN]	48.03	3.74	2	1	1	1	214	23.0486	8.83643
O00499	Myc box-dependent-interacting protein 1 OS=Homo sapiens GN=BIN1 PE=1 SV=1 - [BIN1_HUMAN]	47.81	5.56	1	2	2	2	593	64.6594	5.05908
Q9NR31	GTP-binding protein SAR1a OS=Homo sapiens GN=SAR1A PE=1 SV=1 - [SAR1A_HUMAN]	47.72	5.56	2	1	1	1	198	22.3525	6.68311
P06756	Integrin alpha-V OS=Homo sapiens GN=ITGAV PE=1 SV=2 - [ITAV_HUMAN]	47.53	2.29	1	2	2	2	1048	115.964	5.68115
P25205	DNA replication licensing factor MCM3 OS=Homo sapiens GN=MCM3 PE=1 SV=3 - [MCM3_HUMAN]	47.31	1.11	1	1	1	1	808	90.924	5.77002
P52272	Heterogeneous nuclear ribonucleoprotein M OS=Homo sapiens GN=HNRNPM PE=1 SV=3 - [HNRPM_HUMAN]	47.19	2.74	1	2	2	2	730	77.4643	8.70459
P46783	40S ribosomal protein S10 OS=Homo sapiens GN=RPS10 PE=1 SV=1 - [RS10_HUMAN]	47.15	5.45	1	1	1	1	165	18.8859	10.1548
P27708	CAD protein OS=Homo sapiens GN=CAD PE=1 SV=3 - [PYR1_HUMAN]	46.82	0.54	1	1	1	1	2225	242.829	6.45557
P60903	Protein S100-A10 OS=Homo sapiens GN=S100A10 PE=1 SV=2 - [S10AA_HUMAN]	46.73	27.84	1	2	2	2	97	11.1955	7.37158
P78346	Ribonuclease P protein subunit p30 OS=Homo sapiens GN=RPP30 PE=1 SV=1 - [RPP30_HUMAN]	46.72	3.36	1	1	1	1	268	29.3027	8.90967
Q9UKZ9	Procollagen C-endopeptidase enhancer 2 OS=Homo sapiens GN=PCOLCE2 PE=1 SV=1 - [PCOC2_HUMAN]	46.68	1.69	1	1	1	1	415	45.6869	8.47021
P42285	Superkiller viralicidic activity 2-like 2 OS=Homo sapiens GN=SKIV2L2 PE=1 SV=3 - [SK2L2_HUMAN]	46.53	1.06	1	1	1	1	1042	117.729	6.52197
P13473	Lysosome-associated membrane glycoprotein 2 OS=Homo sapiens GN=LAMP2 PE=1 SV=2 - [LAMP2_HUMAN]	46.5	1.95	1	1	1	1	410	44.9323	5.63037
Q9UJU6	Drebrin-like protein OS=Homo sapiens GN=DBNL PE=1 SV=1 - [DBNL_HUMAN]	46	3.72	1	1	1	1	430	48.1776	5.04639
P62191	26S protease regulatory subunit 4 OS=Homo sapiens GN=PSMC1 PE=1 SV=1 - [PRS4_HUMAN]	45.39	5.68	1	2	2	2	440	49.1537	6.21436
P55263	Adenosine kinase OS=Homo sapiens GN=ADK PE=1 SV=2 - [ADK_HUMAN]	45.18	4.42	1	1	1	1	362	40.5197	6.69775
Q1KMD3	Heterogeneous nuclear ribonucleoprotein U-like protein 2 OS=Homo sapiens GN=HNRNPUL2 PE=1 SV=1 - [HNRL2_HUMAN]	45.13	1.2	1	1	1	1	747	85.0522	4.90674
P14868	Aspartate--tRNA ligase, cytoplasmic OS=Homo sapiens GN=DARS PE=1 SV=2 - [SYDC_HUMAN]	45.0767	4.99	1	2	2	3	501	57.1	6.55127
O75494	Serine/arginine-rich splicing factor 10 OS=Homo sapiens GN=SRSF10 PE=1 SV=1 - [SRS10_HUMAN]	44.53	6.11	1	1	1	1	262	31.2818	11.2681
P83731	60S ribosomal protein L24 OS=Homo sapiens GN=RPL24 PE=1 SV=1 - [RL24_HUMAN]	44.42	5.73	1	1	1	1	157	17.7679	11.2534
Q9BQA1	Methylosome protein 50 OS=Homo sapiens GN=WDR77 PE=1 SV=1 - [MEP50_HUMAN]	44.34	2.05	1	1	1	1	342	36.7011	5.17334
P26599	Polypyrimidine tract-binding protein 1 OS=Homo sapiens GN=PTBP1 PE=1 SV=1 - [PTBP1_HUMAN]	44.02	3.77	1	1	1	1	531	57.1856	9.17334
P30711	Glutathione S-transferase theta-1 OS=Homo sapiens GN=GSTT1 PE=1 SV=4 - [GSTT1_HUMAN]	43.82	2.5	2	1	1	1	240	27.3176	7.48877
P17174	Aspartate aminotransferase, cytoplasmic OS=Homo sapiens GN=GOT1 PE=1 SV=3 - [AATC_HUMAN]	43.61	1.94	1	1	1	1	413	46.2185	7.00537
P39748	Flap endonuclease 1 OS=Homo sapiens GN=FEN1 PE=1 SV=1 - [FEN1_HUMAN]	43.4518	7.11	1	2	2	2	380	42.5661	8.6167
P06732	Creatine kinase M-type OS=Homo sapiens GN=CKM PE=1 SV=2 - [KCRM_HUMAN]	43.4219	1.57	1	1	1	2	381	43.0739	7.25439
Q9H0A0	N-acetyltransferase 10 OS=Homo sapiens GN=NAT10 PE=1 SV=2 - [NAT10_HUMAN]	43.32	2.05	1	1	1	1	1025	115.657	8.26514
P08621	U1 small nuclear ribonucleoprotein 70 kDa OS=Homo sapiens GN=SNRNP70 PE=1 SV=2 - [RU17_HUMAN]	43.25	7.78	1	3	3	3	437	51.5258	9.93506
Q96EY1	DnaJ homolog subfamily A member 3, mitochondrial OS=Homo sapiens GN=DNAJA3 PE=1 SV=2 - [DNJA3_HUMAN]	43.21	4.79	1	1	1	1	480	52.4555	9.26123
P42785	Lysosomal Pro-X carboxypeptidase OS=Homo sapiens GN=PRCP PE=1 SV=1 - [PCP_HUMAN]	43.21	4.23	1	1	1	1	496	55.7639	7.21045
P56159	GDNF family receptor alpha-1 OS=Homo sapiens GN=GFRA1 PE=2 SV=2 - [GFRA1_HUMAN]	43.1495	2.58	2	2	2	2	465	51.4222	7.91357
O75400	Pre-mRNA-processing factor 40 homolog A OS=Homo sapiens GN=PRPF40A PE=1 SV=2 - [PR40A_HUMAN]	43.06	0.94	1	1	1	1	957	108.737	7.56201
P01042	Kininogen-1 OS=Homo sapiens GN=KNG1 PE=1 SV=2 - [KNG1_HUMAN]	42.8986	1.4	1	1	1	2	644	71.9122	6.81494
Q7L1Q6	Basic leucine zipper and W2 domain-containing protein 1 OS=Homo sapiens GN=BZW1 PE=1 SV=1 - [BZW1_HUMAN]	42.85	6.21	1	1	1	1	419	48.0127	5.92236
P19623	Spermidine synthase OS=Homo sapiens GN=SRM PE=1 SV=1 - [SPEE_HUMAN]	42.63	3.31	1	1	1	1	302	33.8027	5.49072
P49591	Serine--tRNA ligase, cytoplasmic OS=Homo sapiens GN=SARS PE=1 SV=3 - [SYSC_HUMAN]	42.54	4.47	1	2	2	2	514	58.7401	6.43018
Q14694	Ubiquitin carboxyl-terminal hydrolase 10 OS=Homo sapiens GN=USP10 PE=1 SV=2 - [UBP10_HUMAN]	42.27	1.25	1	1	1	1	798	87.0798	5.31299
Q12904	Aminoacyl tRNA synthase complex-interacting multifunctional protein 1 OS=Homo sapiens GN=AIMP1 PE=1 SV=2 - [AIMP1_HUMAN]	42.19	3.85	1	1	1	1	312	34.3311	8.42627
Q9UHD1	Cysteine and histidine-rich domain-containing protein 1 OS=Homo sapiens GN=CHORDC1 PE=1 SV=2 - [CHRD1_HUMAN]	42.15	9.04	1	2	2	2	332	37.4656	7.86963
Q9GZS3	WD repeat-containing protein 61 OS=Homo sapiens GN=WDR61 PE=1 SV=1 - [WDR61_HUMAN]	41.87	9.51	1	1	1	1	305	33.5598	5.46533
P29992	Guanine nucleotide-binding protein subunit alpha-11 OS=Homo sapiens GN=GNA11 PE=1 SV=2 - [GNA11_HUMAN]	41.6233	8.91	2	2	2	3	359	42.0965	5.69385
O95340	Bifunctional 3'-phosphoadenosine 5'-phosphosulfate synthase 2 OS=Homo sapiens GN=PAPSS2 PE=1 SV=2 - [PAPS2_HUMAN]	41.57	2.12	1	1	1	1	614	69.4566	8.03076
P18077	60S ribosomal protein L35a OS=Homo sapiens GN=RPL35A PE=1 SV=2 - [RL35A_HUMAN]	41.4688	13.64	1	2	2	2	110	12.5298	11.063
P62854	40S ribosomal protein S26 OS=Homo sapiens GN=RPS26 PE=1 SV=3 - [RS26_HUMAN]	41.45	7.83	2	1	1	1	115	13.0071	11.0044
Q8TEA8	D-tyrosyl-tRNA(Tyr) deacylase 1 OS=Homo sapiens GN=DTD1 PE=1 SV=2 - [DTD1_HUMAN]	41.38	7.18	1	1	1	1	209	23.409	8.23584
O95445	Apolipoprotein M OS=Homo sapiens GN=APOM PE=1 SV=2 - [APOM_HUMAN]	41.081	6.91	1	2	2	2	188	21.2394	6.01123
Q14978	Nucleolar and coiled-body phosphoprotein 1 OS=Homo sapiens GN=NOLC1 PE=1 SV=2 - [NOLC1_HUMAN]	40.97	1.14	1	1	1	1	699	73.5596	9.46631
P15151	Poliovirus receptor OS=Homo sapiens GN=PVR PE=1 SV=2 - [PVR_HUMAN]	40.67	1.68	1	1	1	1	417	45.2738	6.52197
O95831	Apoptosis-inducing factor 1, mitochondrial OS=Homo sapiens GN=AIFM1 PE=1 SV=1 - [AIFM1_HUMAN]	40.45	2.12	1	1	1	1	613	66.8589	8.95361
Q9Y617	Phosphoserine aminotransferase OS=Homo sapiens GN=PSAT1 PE=1 SV=2 - [SERC_HUMAN]	40.36	2.43	1	1	1	1	370	40.3968	7.66455
Q9Y266	Nuclear migration protein nudC OS=Homo sapiens GN=NUDC PE=1 SV=1 - [NUDC_HUMAN]	40.2	4.53	1	1	1	1	331	38.2191	5.37646
Q9NXR7	BRCA1-A complex subunit BRE OS=Homo sapiens GN=BRE PE=1 SV=2 - [BRE_HUMAN]	39.94	3.66	1	1	1	1	383	43.5238	5.80811
P15121	Aldose reductase OS=Homo sapiens GN=AKR1B1 PE=1 SV=3 - [ALDR_HUMAN]	39.91	3.16	2	1	1	1	316	35.8305	6.97607
O14672	Disintegrin and metalloproteinase domain-containing protein 10 OS=Homo sapiens GN=ADAM10 PE=1 SV=1 - [ADA10_HUMAN]	39.8	2.01	1	1	1	1	748	84.0877	7.76709
Q14651	Plastin-1 OS=Homo sapiens GN=PLS1 PE=1 SV=2 - [PLSI_HUMAN]	39.69	3.34	1	1	1	1	629	70.2093	5.41455
P62491	Ras-related protein Rab-11A OS=Homo sapiens GN=RAB11A PE=1 SV=3 - [RB11A_HUMAN]	39.63	5.09	2	1	1	1	216	24.3784	6.56592
P09543	2',3'-cyclic-nucleotide 3'-phosphodiesterase OS=Homo sapiens GN=CNP PE=1 SV=2 - [CN37_HUMAN]	39.6	2.61	1	1	1	1	421	47.5487	9.0708
Q93009	Ubiquitin carboxyl-terminal hydrolase 7 OS=Homo sapiens GN=USP7 PE=1 SV=2 - [UBP7_HUMAN]	39.56	1.18	1	1	1	1	1102	128.22	5.5542
P10599	Thioredoxin OS=Homo sapiens GN=TXN PE=1 SV=3 - [THIO_HUMAN]	39.34	11.43	1	1	1	1	105	11.7297	4.91943
P10643	Complement component C7 OS=Homo sapiens GN=C7 PE=1 SV=2 - [CO7_HUMAN]	38.84	2.02	1	2	2	2	843	93.4573	6.48096
P02675	Fibrinogen beta chain OS=Homo sapiens GN=FGB PE=1 SV=2 - [FIBB_HUMAN]	38.77	3.26	1	2	2	2	491	55.8923	8.26514
Q9UGV2	Protein NDRG3 OS=Homo sapiens GN=NDRG3 PE=1 SV=2 - [NDRG3_HUMAN]	37.87	2.67	1	1	1	1	375	41.3825	5.31299
O75144	ICOS ligand OS=Homo sapiens GN=ICOSLG PE=1 SV=2 - [ICOSL_HUMAN]	37.86	3.31	1	1	1	1	302	33.3277	5.31299
P23258	Tubulin gamma-1 chain OS=Homo sapiens GN=TUBG1 PE=1 SV=2 - [TBG1_HUMAN]	37.77	4.21	2	2	2	2	451	51.1378	6.13818
Q14195	Dihydropyrimidinase-related protein 3 OS=Homo sapiens GN=DPYSL3 PE=1 SV=1 - [DPYL3_HUMAN]	37.76	1.23	2	1	1	1	570	61.9241	6.49365
O43852	Calumenin OS=Homo sapiens GN=CALU PE=1 SV=2 - [CALU_HUMAN]	37.55	2.54	1	1	1	1	315	37.0835	4.64014
P07948	Tyrosine-protein kinase Lyn OS=Homo sapiens GN=LYN PE=1 SV=3 - [LYN_HUMAN]	37.45	1.56	5	1	1	1	512	58.5368	7.10791
P11388	DNA topoisomerase 2-alpha OS=Homo sapiens GN=TOP2A PE=1 SV=3 - [TOP2A_HUMAN]	37.44	0.72	1	1	1	1	1531	174.276	8.71924
Q06481	Amyloid-like protein 2 OS=Homo sapiens GN=APLP2 PE=1 SV=2 - [APLP2_HUMAN]	37.23	1.05	1	1	1	1	763	86.9002	4.79248
Q9H074	Polyadenylate-binding protein-interacting protein 1 OS=Homo sapiens GN=PAIP1 PE=1 SV=1 - [PAIP1_HUMAN]	37.2	1.88	1	1	1	1	479	53.4911	4.80518
P55735	Protein SEC13 homolog OS=Homo sapiens GN=SEC13 PE=1 SV=3 - [SEC13_HUMAN]	37.1	9.63	1	2	2	2	322	35.5181	5.47803
P46779	60S ribosomal protein L28 OS=Homo sapiens GN=RPL28 PE=1 SV=3 - [RL28_HUMAN]	36.72	5.11	1	1	1	1	137	15.7377	12.0151
Q03135	Caveolin-1 OS=Homo sapiens GN=CAV1 PE=1 SV=4 - [CAV1_HUMAN]	36.65	11.8	1	1	1	1	178	20.4585	6.02393
P13591	Neural cell adhesion molecule 1 OS=Homo sapiens GN=NCAM1 PE=1 SV=3 - [NCAM1_HUMAN]	36.64	1.4	1	1	1	1	858	94.5152	4.86865
Q969P0	Immunoglobulin superfamily member 8 OS=Homo sapiens GN=IGSF8 PE=1 SV=1 - [IGSF8_HUMAN]	36.61	1.47	1	1	1	1	613	64.9935	8.00146
Q9HCK1	DBF4-type zinc finger-containing protein 2 OS=Homo sapiens GN=ZDBF2 PE=1 SV=3 - [ZDBF2_HUMAN]	36.55	0.47	13	1	2	2	2354	265.453	6.16357
P13489	Ribonuclease inhibitor OS=Homo sapiens GN=RNH1 PE=1 SV=2 - [RINI_HUMAN]	36.45	2.39	1	1	1	1	461	49.9411	4.81787
Q96M42	Putative uncharacterized protein LINC00479 OS=Homo sapiens GN=LINC00479 PE=5 SV=2 - [CU129_HUMAN]	36.2834	4.93	1	1	1	10	142	15.1985	8.00146
P10155	60 kDa SS-A/Ro ribonucleoprotein OS=Homo sapiens GN=TROVE2 PE=1 SV=2 - [RO60_HUMAN]	36.23	2.42	1	1	1	1	538	60.6312	8.03076
Q9H4M9	EH domain-containing protein 1 OS=Homo sapiens GN=EHD1 PE=1 SV=2 - [EHD1_HUMAN]	35.82	6.74	3	2	2	2	534	60.5887	6.82959
P25789	Proteasome subunit alpha type-4 OS=Homo sapiens GN=PSMA4 PE=1 SV=1 - [PSA4_HUMAN]	35.6	3.07	1	1	1	1	261	29.4652	7.72314
Q9UMS4	Pre-mRNA-processing factor 19 OS=Homo sapiens GN=PRPF19 PE=1 SV=1 - [PRP19_HUMAN]	35.496	3.77	17	1	2	2	504	55.1463	6.60986
P26196	Probable ATP-dependent RNA helicase DDX6 OS=Homo sapiens GN=DDX6 PE=1 SV=2 - [DDX6_HUMAN]	35.45	2.28	1	1	1	1	483	54.3823	8.66064
Q9HD42	Charged multivesicular body protein 1a OS=Homo sapiens GN=CHMP1A PE=1 SV=1 - [CHM1A_HUMAN]	35.44	4.59	1	1	1	1	196	21.6892	8.06006
O95347	Structural maintenance of chromosomes protein 2 OS=Homo sapiens GN=SMC2 PE=1 SV=2 - [SMC2_HUMAN]	34.8	0.92	1	1	1	1	1197	135.572	8.42627
P10768	S-formylglutathione hydrolase OS=Homo sapiens GN=ESD PE=1 SV=2 - [ESTD_HUMAN]	34.76	3.19	1	1	1	1	282	31.4425	7.02002
P42858	Huntingtin OS=Homo sapiens GN=HTT PE=1 SV=2 - [HD_HUMAN]	34.51	0.19	1	1	1	1	3142	347.383	6.20166
P08243	Asparagine synthetase [glutamine-hydrolyzing] OS=Homo sapiens GN=ASNS PE=1 SV=4 - [ASNS_HUMAN]	34.35	1.6	1	1	1	1	561	64.3286	6.85889
P00491	Purine nucleoside phosphorylase OS=Homo sapiens GN=PNP PE=1 SV=2 - [PNPH_HUMAN]	34.07	3.46	1	1	1	1	289	32.0972	6.94678
P13987	CD59 glycoprotein OS=Homo sapiens GN=CD59 PE=1 SV=1 - [CD59_HUMAN]	33.74	6.25	1	1	1	1	128	14.1678	6.48096
Q9UBB4	Ataxin-10 OS=Homo sapiens GN=ATXN10 PE=1 SV=1 - [ATX10_HUMAN]	33.59	2.11	1	1	1	1	475	53.4548	5.24951
P35659	Protein DEK OS=Homo sapiens GN=DEK PE=1 SV=1 - [DEK_HUMAN]	33.59	5.07	1	2	2	2	375	42.6479	8.55811
O75531	Barrier-to-autointegration factor OS=Homo sapiens GN=BANF1 PE=1 SV=1 - [BAF_HUMAN]	33.57	13.48	1	1	1	1	89	10.052	6.0874
Q9H8M2	Bromodomain-containing protein 9 OS=Homo sapiens GN=BRD9 PE=1 SV=2 - [BRD9_HUMAN]	33.48	1.17	1	1	1	1	597	66.9584	6.18896
Q9NS15	Latent-transforming growth factor beta-binding protein 3 OS=Homo sapiens GN=LTBP3 PE=1 SV=4 - [LTBP3_HUMAN]	33.46	1.15	1	1	1	1	1303	139.267	6.07471
P51858	Hepatoma-derived growth factor OS=Homo sapiens GN=HDGF PE=1 SV=1 - [HDGF_HUMAN]	33.45	7.08	1	1	1	1	240	26.7719	4.729
Q06124	Tyrosine-protein phosphatase non-receptor type 11 OS=Homo sapiens OX=9606 GN=PTPN11 PE=1 SV=3 - [PTN11_HUMAN]	33.32	1.69	1	1	1	1	593	67.9681	7.29834
P09211	Glutathione S-transferase P OS=Homo sapiens GN=GSTP1 PE=1 SV=2 - [GSTP1_HUMAN]	33.15	9.52	1	1	1	1	210	23.341	5.64307
P47914	60S ribosomal protein L29 OS=Homo sapiens GN=RPL29 PE=1 SV=2 - [RL29_HUMAN]	33.09	5.03	1	1	1	2	159	17.7411	11.6636
Q9HAV4	Exportin-5 OS=Homo sapiens GN=XPO5 PE=1 SV=1 - [XPO5_HUMAN]	33.08	0.83	1	1	1	1	1204	136.222	5.79541
Q8NE71	ATP-binding cassette sub-family F member 1 OS=Homo sapiens GN=ABCF1 PE=1 SV=2 - [ABCF1_HUMAN]	32.97	1.18	1	1	1	1	845	95.8665	6.80029
P49747	Cartilage oligomeric matrix protein OS=Homo sapiens GN=COMP PE=1 SV=2 - [COMP_HUMAN]	32.4	2.25	2	2	2	2	757	82.8076	4.60205
P05155	Plasma protease C1 inhibitor OS=Homo sapiens GN=SERPING1 PE=1 SV=2 - [IC1_HUMAN]	32.18	1.4	1	1	1	1	500	55.1194	6.55127
Q9UKF6	Cleavage and polyadenylation specificity factor subunit 3 OS=Homo sapiens GN=CPSF3 PE=1 SV=1 - [CPSF3_HUMAN]	31.91	1.46	1	1	1	1	684	77.4362	5.60498
O00622	Protein CYR61 OS=Homo sapiens GN=CYR61 PE=1 SV=1 - [CYR61_HUMAN]	31.86	2.62	1	1	1	1	381	41.9983	8.20654
P61201	COP9 signalosome complex subunit 2 OS=Homo sapiens GN=COPS2 PE=1 SV=1 - [CSN2_HUMAN]	31.69	2.93	1	1	1	1	443	51.5641	5.52881
A6NMB1	Sialic acid-binding Ig-like lectin 16 OS=Homo sapiens GN=SIGLEC16 PE=2 SV=3 - [SIG16_HUMAN]	31.53	1.46	1	1	1	1	481	52.9582	9.02686
P48444	Coatomer subunit delta OS=Homo sapiens GN=ARCN1 PE=1 SV=1 - [COPD_HUMAN]	31.39	2.54	1	1	1	1	511	57.1741	6.21436
Q96QA5	Gasdermin-A OS=Homo sapiens GN=GSDMA PE=1 SV=4 - [GSDMA_HUMAN]	31.1	6.07	1	1	1	1	445	49.3338	5.2876
P07954	Fumarate hydratase, mitochondrial OS=Homo sapiens GN=FH PE=1 SV=3 - [FUMH_HUMAN]	30.84	2.16	1	1	1	1	510	54.6022	8.76318
O15067	Phosphoribosylformylglycinamidine synthase OS=Homo sapiens GN=PFAS PE=1 SV=4 - [PUR4_HUMAN]	30.61	0.75	1	1	1	1	1338	144.643	5.75732
O60488	Long-chain-fatty-acid--CoA ligase 4 OS=Homo sapiens GN=ACSL4 PE=1 SV=2 - [ACSL4_HUMAN]	30.5282	3.38	2	2	2	2	711	79.1367	8.38232
Q01469	Fatty acid-binding protein, epidermal OS=Homo sapiens GN=FABP5 PE=1 SV=3 - [FABP5_HUMAN]	30.29	6.67	1	1	1	1	135	15.1546	7.00537
P29966	Myristoylated alanine-rich C-kinase substrate OS=Homo sapiens GN=MARCKS PE=1 SV=4 - [MARCS_HUMAN]	30.25	2.11	1	1	1	1	332	31.5359	4.44971
P27105	Erythrocyte band 7 integral membrane protein OS=Homo sapiens GN=STOM PE=1 SV=3 - [STOM_HUMAN]	29.96	5.56	1	1	1	1	288	31.7107	7.88428
P61923	Coatomer subunit zeta-1 OS=Homo sapiens GN=COPZ1 PE=1 SV=1 - [COPZ1_HUMAN]	29.95	7.91	1	1	1	1	177	20.1855	4.80518
P43686	26S protease regulatory subunit 6B OS=Homo sapiens GN=PSMC4 PE=1 SV=2 - [PRS6B_HUMAN]	29.33	2.87	1	1	1	1	418	47.3365	5.21143
P03952	Plasma kallikrein OS=Homo sapiens GN=KLKB1 PE=1 SV=1 - [KLKB1_HUMAN]	28.34	0.94	1	1	1	1	638	71.3228	8.22119
Q16836	Hydroxyacyl-coenzyme A dehydrogenase, mitochondrial OS=Homo sapiens GN=HADH PE=1 SV=3 - [HCDH_HUMAN]	28.24	3.18	1	1	1	1	314	34.2719	8.85107
Q32P28	Prolyl 3-hydroxylase 1 OS=Homo sapiens GN=LEPRE1 PE=1 SV=2 - [P3H1_HUMAN]	28.24	1.36	1	1	1	1	736	83.3411	5.13525
P01111	GTPase NRas OS=Homo sapiens GN=NRAS PE=1 SV=1 - [RASN_HUMAN]	28.23	6.35	2	1	1	1	189	21.2155	5.17334
P00488	Coagulation factor XIII A chain OS=Homo sapiens GN=F13A1 PE=1 SV=4 - [F13A_HUMAN]	28.07	2.19	1	1	1	1	732	83.2146	6.0874
O14745	Na(+)/H(+) exchange regulatory cofactor NHE-RF1 OS=Homo sapiens GN=SLC9A3R1 PE=1 SV=4 - [NHRF1_HUMAN]	27.75	3.91	1	1	1	1	358	38.8446	5.77002
Q05193	Dynamin-1 OS=Homo sapiens GN=DNM1 PE=1 SV=2 - [DYN1_HUMAN]	27.69	0.81	3	1	1	1	864	97.347	7.1665
P61769	Beta-2-microglobulin OS=Homo sapiens GN=B2M PE=1 SV=1 - [B2MG_HUMAN]	27.64	18.49	1	1	1	1	119	13.7059	6.52197
P07602	Proactivator polypeptide OS=Homo sapiens GN=PSAP PE=1 SV=2 - [SAP_HUMAN]	27.52	4.77	1	2	2	2	524	58.0739	5.17334
P10644	cAMP-dependent protein kinase type I-alpha regulatory subunit OS=Homo sapiens GN=PRKAR1A PE=1 SV=1 - [KAP0_HUMAN]	27.5	4.72	1	1	1	1	381	42.955	5.35107
P38606	V-type proton ATPase catalytic subunit A OS=Homo sapiens GN=ATP6V1A PE=1 SV=2 - [VATA_HUMAN]	27.31	1.13	1	1	1	1	617	68.2605	5.51611
P15559	NAD(P)H dehydrogenase [quinone] 1 OS=Homo sapiens GN=NQO1 PE=1 SV=1 - [NQO1_HUMAN]	27.25	4.01	1	1	1	1	274	30.848	8.88037
P61254	60S ribosomal protein L26 OS=Homo sapiens GN=RPL26 PE=1 SV=1 - [RL26_HUMAN]	27.13	12.41	2	2	2	2	145	17.2475	10.5503
Q13049	E3 ubiquitin-protein ligase TRIM32 OS=Homo sapiens GN=TRIM32 PE=1 SV=2 - [TRI32_HUMAN]	27.07	1.07	1	1	1	1	653	71.9424	6.97607
Q6ZVX7	Non-specific cytotoxic cell receptor protein 1 homolog OS=Homo sapiens GN=NCCRP1 PE=1 SV=1 - [NCRP1_HUMAN]	27.04	4	1	1	1	1	275	30.8279	6.62451
O60303	Uncharacterized protein KIAA0556 OS=Homo sapiens GN=KIAA0556 PE=1 SV=4 - [K0556_HUMAN]	26.75	0.37	1	1	1	1	1618	180.806	5.87158
P06865	Beta-hexosaminidase subunit alpha OS=Homo sapiens GN=HEXA PE=1 SV=2 - [HEXA_HUMAN]	26.63	2.08	1	1	1	1	529	60.6643	5.16064
Q99732	Lipopolysaccharide-induced tumor necrosis factor-alpha factor OS=Homo sapiens GN=LITAF PE=1 SV=2 - [LITAF_HUMAN]	26.53	4.35	1	1	1	1	161	17.0951	6.44287
Q15149	Plectin OS=Homo sapiens GN=PLEC PE=1 SV=3 - [PLEC_HUMAN]	26.09	0.53	1	2	2	2	4684	531.466	5.96045
P48509	CD151 antigen OS=Homo sapiens GN=CD151 PE=1 SV=3 - [CD151_HUMAN]	26.09	2.37	1	1	1	1	253	28.2763	7.47412
P12111	Collagen alpha-3(VI) chain OS=Homo sapiens GN=COL6A3 PE=1 SV=5 - [CO6A3_HUMAN]	26.03	0.22	1	1	1	1	3177	343.457	6.68311
Q9NP79	Vacuolar protein sorting-associated protein VTA1 homolog OS=Homo sapiens GN=VTA1 PE=1 SV=1 - [VTA1_HUMAN]	25.79	4.56	1	1	1	1	307	33.8579	6.29053
Q9NR45	Sialic acid synthase OS=Homo sapiens GN=NANS PE=1 SV=2 - [SIAS_HUMAN]	25.74	4.46	1	2	2	2	359	40.2815	6.7417
Q8NC51	Plasminogen activator inhibitor 1 RNA-binding protein OS=Homo sapiens GN=SERBP1 PE=1 SV=2 - [PAIRB_HUMAN]	25.57	2.21	1	1	1	1	408	44.9385	8.646
Q8IWA5	Choline transporter-like protein 2 OS=Homo sapiens GN=SLC44A2 PE=1 SV=3 - [CTL2_HUMAN]	25.51	2.27	1	1	1	1	706	80.0705	8.57275
Q9BZQ8	Protein Niban OS=Homo sapiens GN=FAM129A PE=1 SV=1 - [NIBAN_HUMAN]	25.46	1.29	1	1	1	1	928	103.07	4.77979
Q9Y2W1	Thyroid hormone receptor-associated protein 3 OS=Homo sapiens GN=THRAP3 PE=1 SV=2 - [TR150_HUMAN]	25.36	1.47	1	1	1	1	955	108.601	10.1548
P35606	Coatomer subunit beta' OS=Homo sapiens GN=COPB2 PE=1 SV=2 - [COPB2_HUMAN]	25.32	0.77	1	1	1	1	906	102.422	5.2749
P67936	Tropomyosin alpha-4 chain OS=Homo sapiens GN=TPM4 PE=1 SV=3 - [TPM4_HUMAN]	25.21	5.65	4	1	1	1	248	28.5045	4.69092
Q15459	Splicing factor 3A subunit 1 OS=Homo sapiens GN=SF3A1 PE=1 SV=1 - [SF3A1_HUMAN]	25.09	1.64	1	1	1	1	793	88.8305	5.22412
Q8NFJ5	Retinoic acid-induced protein 3 OS=Homo sapiens GN=GPRC5A PE=1 SV=2 - [RAI3_HUMAN]	24.93	1.68	1	1	1	1	357	40.2249	8.14795
P62753	40S ribosomal protein S6 OS=Homo sapiens GN=RPS6 PE=1 SV=1 - [RS6_HUMAN]	24.77	2.41	1	1	1	1	249	28.663	10.8433
P43652	Afamin OS=Homo sapiens GN=AFM PE=1 SV=1 - [AFAM_HUMAN]	24.71	1.17	1	1	1	1	599	69.024	5.89697
Q3KNS6	Zinc finger protein 829 OS=Homo sapiens GN=ZNF829 PE=2 SV=1 - [ZN829_HUMAN]	24.7	4.17	2	1	1	1	432	50.1093	7.92822
Q5JWR5	Protein dopey-1 OS=Homo sapiens GN=DOPEY1 PE=1 SV=1 - [DOP1_HUMAN]	24.62	0.24	1	1	1	1	2465	277.179	6.29053
P62906	60S ribosomal protein L10a OS=Homo sapiens GN=RPL10A PE=1 SV=2 - [RL10A_HUMAN]	24.48	3.69	1	1	1	1	217	24.8155	9.93506
Q9HD45	Transmembrane 9 superfamily member 3 OS=Homo sapiens GN=TM9SF3 PE=1 SV=2 - [TM9S3_HUMAN]	24.46	1.36	1	1	1	1	589	67.8431	7.21045
Q6PKX4	Docking protein 6 OS=Homo sapiens GN=DOK6 PE=1 SV=1 - [DOK6_HUMAN]	24.38	1.81	1	1	1	1	331	38.2931	8.48486
Q14126	Desmoglein-2 OS=Homo sapiens GN=DSG2 PE=1 SV=2 - [DSG2_HUMAN]	24.09	0.89	1	1	1	1	1118	122.218	5.23682
P42345	Serine/threonine-protein kinase mTOR OS=Homo sapiens GN=MTOR PE=1 SV=1 - [MTOR_HUMAN]	24.02	0.2	1	1	1	1	2549	288.707	7.1665
P62195	26S protease regulatory subunit 8 OS=Homo sapiens GN=PSMC5 PE=1 SV=1 - [PRS8_HUMAN]	23.89	2.96	1	1	1	1	406	45.5971	7.54736
O60341	Lysine-specific histone demethylase 1A OS=Homo sapiens GN=KDM1A PE=1 SV=2 - [KDM1A_HUMAN]	23.78	1.06	1	1	1	1	852	92.8447	6.52197
P42766	60S ribosomal protein L35 OS=Homo sapiens GN=RPL35 PE=1 SV=2 - [RL35_HUMAN]	23.16	10.57	1	1	1	1	123	14.5426	11.0483
P05141	ADP/ATP translocase 2 OS=Homo sapiens GN=SLC25A5 PE=1 SV=7 - [ADT2_HUMAN]	23.15	4.03	4	1	1	1	298	32.8312	9.68604
Q96SU4	Oxysterol-binding protein-related protein 9 OS=Homo sapiens GN=OSBPL9 PE=1 SV=2 - [OSBL9_HUMAN]	22.8	1.36	1	1	1	1	736	83.1324	6.17627
Q9BXR6	Complement factor H-related protein 5 OS=Homo sapiens GN=CFHR5 PE=1 SV=1 - [FHR5_HUMAN]	22.76	1.05	1	1	1	1	569	64.3771	7.06396
Q08722	Leukocyte surface antigen CD47 OS=Homo sapiens GN=CD47 PE=1 SV=1 - [CD47_HUMAN]	22.72	2.48	1	1	1	1	323	35.1907	7.21045
P05546	Heparin cofactor 2 OS=Homo sapiens GN=SERPIND1 PE=1 SV=3 - [HEP2_HUMAN]	22.39	2.4	1	1	1	1	499	57.0342	6.90283
P98095	Fibulin-2 OS=Homo sapiens GN=FBLN2 PE=1 SV=2 - [FBLN2_HUMAN]	22.33	2.79	1	2	2	2	1184	126.489	4.81787
Q13435	Splicing factor 3B subunit 2 OS=Homo sapiens GN=SF3B2 PE=1 SV=2 - [SF3B2_HUMAN]	22.16	0.78	1	1	1	1	895	100.165	5.66846
Q5T4S7	E3 ubiquitin-protein ligase UBR4 OS=Homo sapiens GN=UBR4 PE=1 SV=1 - [UBR4_HUMAN]	22.11	0.15	1	1	1	1	5183	573.476	6.03662
P35998	26S protease regulatory subunit 7 OS=Homo sapiens GN=PSMC2 PE=1 SV=3 - [PRS7_HUMAN]	22.1	4.85	1	1	2	2	433	48.6031	5.94775
P33527	Multidrug resistance-associated protein 1 OS=Homo sapiens GN=ABCC1 PE=1 SV=3 - [MRP1_HUMAN]	21.56	0.59	1	1	1	1	1531	171.481	7.10791
Q7Z5M8	Abhydrolase domain-containing protein 12B OS=Homo sapiens GN=ABHD12B PE=2 SV=1 - [AB12B_HUMAN]	21.54	1.66	1	1	1	1	362	40.75	8.27979
O14744	Protein arginine N-methyltransferase 5 OS=Homo sapiens GN=PRMT5 PE=1 SV=4 - [ANM5_HUMAN]	21.27	2.04	1	1	1	1	637	72.6376	6.29053
Q02750	Dual specificity mitogen-activated protein kinase kinase 1 OS=Homo sapiens GN=MAP2K1 PE=1 SV=2 - [MP2K1_HUMAN]	21.17	3.05	1	1	1	1	393	43.4113	6.62451
P06730	Eukaryotic translation initiation factor 4E OS=Homo sapiens GN=EIF4E PE=1 SV=2 - [IF4E_HUMAN]	20.91	3.23	1	1	1	1	217	25.0815	6.15088
Q8ND30	Liprin-beta-2 OS=Homo sapiens GN=PPFIBP2 PE=1 SV=3 - [LIPB2_HUMAN]	20.47	0.57	1	1	1	1	876	98.4823	6.26514
Q9UNM6	26S proteasome non-ATPase regulatory subunit 13 OS=Homo sapiens GN=PSMD13 PE=1 SV=2 - [PSD13_HUMAN]	20.41	2.66	1	1	1	1	376	42.9181	5.80811
O14786	Neuropilin-1 OS=Homo sapiens GN=NRP1 PE=1 SV=3 - [NRP1_HUMAN]	20.22	1.63	1	1	1	1	923	103.069	5.88428
P26012	Integrin beta-8 OS=Homo sapiens GN=ITGB8 PE=1 SV=1 - [ITB8_HUMAN]	15.15	2.21	1	1	1	1	769	85.5754	7.25439
Q63ZY3	KN motif and ankyrin repeat domain-containing protein 2 OS=Homo sapiens GN=KANK2 PE=1 SV=1 - [KANK2_HUMAN]	0	0.71	1	1	1	1	851	91.1179	5.63037
Q96MT7	Cilia- and flagella-associated protein 44 OS=Homo sapiens OX=9606 GN=CFAP44 PE=1 SV=2 - [CFA44_HUMAN]	0	0.65	1	1	1	1	1854	213.731	5.38916

## Sheet: Nthy-ori 3-1 Rep Biol 1 Tech 3
Accession	Description	Score	Coverage	# Proteins	# Unique Peptides	# Peptides	# PSMs	# AAs	MW [kDa]	calc. pI
P02751	Fibronectin OS=Homo sapiens OX=9606 GN=FN1 PE=1 SV=5 - [FINC_HUMAN]	20343.8	63.18	3	112	112	616	2477	272.15	5.50342
P04264	Keratin, type II cytoskeletal 1 OS=Homo sapiens GN=KRT1 PE=1 SV=6 - [K2C1_HUMAN]	7690.47	60.87	3	37	41	218	644	65.999	8.11865
Q99715	Collagen alpha-1(XII) chain OS=Homo sapiens GN=COL12A1 PE=1 SV=2 - [COCA1_HUMAN]	6222.11	47.86	1	118	118	168	3063	332.941	5.52881
P13645	Keratin, type I cytoskeletal 10 OS=Homo sapiens GN=KRT10 PE=1 SV=6 - [K1C10_HUMAN]	6192.19	62.67	9	33	37	146	584	58.7917	5.21143
P02452	Collagen alpha-1(I) chain OS=Homo sapiens GN=COL1A1 PE=1 SV=5 - [CO1A1_HUMAN]	5179.7	36.89	2	40	40	156	1464	138.857	5.79541
P35527	Keratin, type I cytoskeletal 9 OS=Homo sapiens GN=KRT9 PE=1 SV=3 - [K1C9_HUMAN]	5172.98	79.78	1	33	34	125	623	62.0268	5.23682
P04406	Glyceraldehyde-3-phosphate dehydrogenase OS=Homo sapiens GN=GAPDH PE=1 SV=3 - [G3P_HUMAN]	4782.73	76.72	2	20	20	143	335	36.0304	8.45557
P98160	Basement membrane-specific heparan sulfate proteoglycan core protein OS=Homo sapiens GN=HSPG2 PE=1 SV=4 - [PGBM_HUMAN]	4649.94	31.63	2	91	91	138	4391	468.532	6.50732
P35908	Keratin, type II cytoskeletal 2 epidermal OS=Homo sapiens GN=KRT2 PE=1 SV=2 - [K22E_HUMAN]	4617.63	75.12	3	34	45	125	639	65.3932	8.00146
P60709	Actin, cytoplasmic 1 OS=Homo sapiens GN=ACTB PE=1 SV=1 - [ACTB_HUMAN]	3321.01	71.2	7	1	24	108	375	41.7097	5.47803
P63261	Actin, cytoplasmic 2 OS=Homo sapiens GN=ACTG1 PE=1 SV=1 - [ACTG_HUMAN]	3281.17	71.2	7	1	24	108	375	41.7658	5.47803
P14618	Pyruvate kinase isozymes M1/M2 OS=Homo sapiens GN=PKM2 PE=1 SV=4 - [KPYM_HUMAN]	3004.92	81.17	2	37	37	79	531	57.9	7.84033
Q00610	Clathrin heavy chain 1 OS=Homo sapiens GN=CLTC PE=1 SV=5 - [CLH1_HUMAN]	2970.78	42.39	2	53	53	78	1675	191.493	5.69385
P21333	Filamin-A OS=Homo sapiens GN=FLNA PE=1 SV=4 - [FLNA_HUMAN]	2873.25	38.99	1	64	68	85	2647	280.564	6.06201
Q14315	Filamin-C OS=Homo sapiens GN=FLNC PE=1 SV=3 - [FLNC_HUMAN]	2757.95	35.34	2	65	71	81	2725	290.841	5.97314
O00468	Agrin OS=Homo sapiens OX=9606 GN=AGRN PE=1 SV=6 - [AGRIN_HUMAN]	2739.29	38.73	2	52	52	67	2068	217.179	6.39209
O43854	EGF-like repeat and discoidin I-like domain-containing protein 3 OS=Homo sapiens GN=EDIL3 PE=1 SV=1 - [EDIL3_HUMAN]	2641.3	55.21	1	28	28	81	480	53.73	7.28369
P02768	Serum albumin OS=Homo sapiens GN=ALB PE=1 SV=2 - [ALBU_HUMAN]	2521.54	10.02	1	8	8	140	609	69.3215	6.27783
P35579	Myosin-9 OS=Homo sapiens GN=MYH9 PE=1 SV=4 - [MYH9_HUMAN]	2456.68	31.53	3	44	53	69	1960	226.392	5.60498
P13639	Elongation factor 2 OS=Homo sapiens GN=EEF2 PE=1 SV=4 - [EF2_HUMAN]	2438.34	58.86	1	41	42	71	858	95.277	6.82959
P08238	Heat shock protein HSP 90-beta OS=Homo sapiens GN=HSP90AB1 PE=1 SV=4 - [HS90B_HUMAN]	2251.74	55.94	7	24	42	65	724	83.2121	5.03369
P02533	Keratin, type I cytoskeletal 14 OS=Homo sapiens GN=KRT14 PE=1 SV=4 - [K1C14_HUMAN]	2209.38	71.19	8	12	33	63	472	51.5294	5.16064
P25391	Laminin subunit alpha-1 OS=Homo sapiens GN=LAMA1 PE=1 SV=2 - [LAMA1_HUMAN]	2014.07	20.26	2	52	54	61	3075	336.867	6.354
P07942	Laminin subunit beta-1 OS=Homo sapiens GN=LAMB1 PE=1 SV=2 - [LAMB1_HUMAN]	1970.12	29.73	4	39	40	50	1786	197.909	4.94482
O15230	Laminin subunit alpha-5 OS=Homo sapiens GN=LAMA5 PE=1 SV=8 - [LAMA5_HUMAN]	1952.13	20.65	2	53	55	65	3695	399.479	7.02002
P07437	Tubulin beta chain OS=Homo sapiens GN=TUBB PE=1 SV=2 - [TBB5_HUMAN]	1898.67	73.42	2	5	26	57	444	49.639	4.89404
P29401	Transketolase OS=Homo sapiens GN=TKT PE=1 SV=3 - [TKT_HUMAN]	1877	60.67	2	28	28	53	623	67.8347	7.66455
Q15582	Transforming growth factor-beta-induced protein ig-h3 OS=Homo sapiens GN=TGFBI PE=1 SV=1 - [BGH3_HUMAN]	1866.78	56.22	1	29	29	49	683	74.634	7.7085
Q08431	Lactadherin OS=Homo sapiens OX=9606 GN=MFGE8 PE=1 SV=3 - [MFGM_HUMAN]	1759.96	76.23	1	25	25	61	387	43.0775	8.14795
P68371	Tubulin beta-4B chain OS=Homo sapiens GN=TUBB4B PE=1 SV=1 - [TBB4B_HUMAN]	1750.27	73.03	3	3	25	52	445	49.799	4.89404
P07996	Thrombospondin-1 OS=Homo sapiens GN=THBS1 PE=1 SV=2 - [TSP1_HUMAN]	1693.25	33.25	1	29	32	48	1170	129.3	4.94482
P07355	Annexin A2 OS=Homo sapiens GN=ANXA2 PE=1 SV=2 - [ANXA2_HUMAN]	1661.18	79.65	2	31	31	50	339	38.5798	7.75244
O75369	Filamin-B OS=Homo sapiens GN=FLNB PE=1 SV=2 - [FLNB_HUMAN]	1648.33	25.63	1	41	45	52	2602	277.99	5.73193
P11142	Heat shock cognate 71 kDa protein OS=Homo sapiens GN=HSPA8 PE=1 SV=1 - [HSP7C_HUMAN]	1637.71	45.2	2	21	25	42	646	70.8542	5.51611
P06733	Alpha-enolase OS=Homo sapiens GN=ENO1 PE=1 SV=2 - [ENOA_HUMAN]	1608.78	64.06	2	26	26	38	434	47.1393	7.38623
Q13885	Tubulin beta-2A chain OS=Homo sapiens GN=TUBB2A PE=1 SV=1 - [TBB2A_HUMAN]	1591.4	57.08	2	2	22	49	445	49.875	4.89404
P13647	Keratin, type II cytoskeletal 5 OS=Homo sapiens GN=KRT5 PE=1 SV=3 - [K2C5_HUMAN]	1544.88	46.44	2	18	31	54	590	62.34	7.73779
P08779	Keratin, type I cytoskeletal 16 OS=Homo sapiens GN=KRT16 PE=1 SV=4 - [K1C16_HUMAN]	1506.06	56.66	8	12	26	44	473	51.2362	5.04639
P02538	Keratin, type II cytoskeletal 6A OS=Homo sapiens GN=KRT6A PE=1 SV=3 - [K2C6A_HUMAN]	1504.29	44.5	3	13	28	47	564	60.0083	8.00146
P20908	Collagen alpha-1(V) chain OS=Homo sapiens GN=COL5A1 PE=1 SV=3 - [CO5A1_HUMAN]	1490.71	16.65	1	19	19	33	1838	183.447	5.05908
P04075	Fructose-bisphosphate aldolase A OS=Homo sapiens GN=ALDOA PE=1 SV=2 - [ALDOA_HUMAN]	1479.03	80.49	2	23	25	39	364	39.3953	8.08936
P07900	Heat shock protein HSP 90-alpha OS=Homo sapiens GN=HSP90AA1 PE=1 SV=5 - [HS90A_HUMAN]	1447.35	35.52	9	11	27	39	732	84.6067	5.021
P06899	Histone H2B type 1-J OS=Homo sapiens GN=HIST1H2BJ PE=1 SV=3 - [H2B1J_HUMAN]	1411.15	35.71	9	2	5	65	126	13.8956	10.3159
P68032	Actin, alpha cardiac muscle 1 OS=Homo sapiens GN=ACTC1 PE=1 SV=1 - [ACTC_HUMAN]	1391.54	31.56	5	1	14	66	377	41.9919	5.38916
O60814	Histone H2B type 1-K OS=Homo sapiens GN=HIST1H2BK PE=1 SV=3 - [H2B1K_HUMAN]	1373.05	35.71	11	2	5	64	126	13.8816	10.3159
P68366	Tubulin alpha-4A chain OS=Homo sapiens GN=TUBA4A PE=1 SV=1 - [TBA4A_HUMAN]	1361.94	49.11	3	6	18	35	448	49.8924	5.05908
P08758	Annexin A5 OS=Homo sapiens GN=ANXA5 PE=1 SV=2 - [ANXA5_HUMAN]	1324.42	70.63	1	19	19	28	320	35.9144	5.04639
P11047	Laminin subunit gamma-1 OS=Homo sapiens GN=LAMC1 PE=1 SV=3 - [LAMC1_HUMAN]	1287.41	26.48	2	33	33	38	1609	177.489	5.12256
P68104	Elongation factor 1-alpha 1 OS=Homo sapiens GN=EEF1A1 PE=1 SV=1 - [EF1A1_HUMAN]	1270.15	54.33	2	10	19	40	462	50.1091	9.01221
Q9BQE3	Tubulin alpha-1C chain OS=Homo sapiens GN=TUBA1C PE=1 SV=1 - [TBA1C_HUMAN]	1267.93	48.11	3	6	18	34	449	49.8635	5.09717
P00558	Phosphoglycerate kinase 1 OS=Homo sapiens GN=PGK1 PE=1 SV=3 - [PGK1_HUMAN]	1139.56	56.35	2	19	19	29	417	44.5861	8.104
Q13509	Tubulin beta-3 chain OS=Homo sapiens GN=TUBB3 PE=1 SV=2 - [TBB3_HUMAN]	1128.4	37.56	1	2	17	34	450	50.4003	4.93213
P39060	Collagen alpha-1(XVIII) chain OS=Homo sapiens GN=COL18A1 PE=1 SV=5 - [COIA1_HUMAN]	1113.03	16.31	1	21	21	36	1754	178.077	6.01123
Q08380	Galectin-3-binding protein OS=Homo sapiens GN=LGALS3BP PE=1 SV=1 - [LG3BP_HUMAN]	1015.23	31.62	1	15	15	25	585	65.2893	5.2749
P05023	Sodium/potassium-transporting ATPase subunit alpha-1 OS=Homo sapiens GN=ATP1A1 PE=1 SV=1 - [AT1A1_HUMAN]	988.95	28.05	6	21	21	24	1023	112.824	5.49072
Q9Y4K0	Lysyl oxidase homolog 2 OS=Homo sapiens GN=LOXL2 PE=1 SV=1 - [LOXL2_HUMAN]	987.551	24.55	1	16	16	23	774	86.6683	6.37939
P14543	Nidogen-1 OS=Homo sapiens GN=NID1 PE=1 SV=3 - [NID1_HUMAN]	985.201	28.79	1	26	26	35	1247	136.291	5.2876
P19338	Nucleolin OS=Homo sapiens GN=NCL PE=1 SV=3 - [NUCL_HUMAN]	956.192	23.24	1	14	14	17	710	76.5684	4.70361
Q92626	Peroxidasin homolog OS=Homo sapiens GN=PXDN PE=1 SV=2 - [PXDN_HUMAN]	955.58	22.58	3	28	28	33	1479	165.17	7.1665
Q9BUF5	Tubulin beta-6 chain OS=Homo sapiens GN=TUBB6 PE=1 SV=1 - [TBB6_HUMAN]	929.262	46.41	1	7	16	30	446	49.825	4.88135
P01024	Complement C3 OS=Homo sapiens GN=C3 PE=1 SV=2 - [CO3_HUMAN]	906.514	14.67	1	24	24	31	1663	187.03	6.40479
P05787	Keratin, type II cytoskeletal 8 OS=Homo sapiens GN=KRT8 PE=1 SV=7 - [K2C8_HUMAN]	898.568	10.56	3	2	6	28	483	53.6711	5.59229
P00338	L-lactate dehydrogenase A chain OS=Homo sapiens GN=LDHA PE=1 SV=2 - [LDHA_HUMAN]	844.256	55.72	4	18	20	24	332	36.6654	8.26514
P15311	Ezrin OS=Homo sapiens GN=EZR PE=1 SV=4 - [EZRI_HUMAN]	834.355	39.93	2	13	23	39	586	69.3697	6.26514
P05121	Plasminogen activator inhibitor 1 OS=Homo sapiens GN=SERPINE1 PE=1 SV=1 - [PAI1_HUMAN]	830.354	45.52	1	16	16	26	402	45.031	7.1958
Q7Z794	Keratin, type II cytoskeletal 1b OS=Homo sapiens GN=KRT77 PE=1 SV=3 - [K2C1B_HUMAN]	825.835	9.86	1	3	6	20	578	61.8635	5.98584
Q9Y490	Talin-1 OS=Homo sapiens GN=TLN1 PE=1 SV=3 - [TLN1_HUMAN]	794.615	13.46	2	21	21	22	2541	269.599	6.07471
P07195	L-lactate dehydrogenase B chain OS=Homo sapiens GN=LDHB PE=1 SV=2 - [LDHB_HUMAN]	793.24	51.8	2	14	16	23	334	36.6151	6.04932
P26038	Moesin OS=Homo sapiens GN=MSN PE=1 SV=3 - [MOES_HUMAN]	780.679	29.98	1	10	20	31	577	67.7778	6.40479
Q02809	Procollagen-lysine,2-oxoglutarate 5-dioxygenase 1 OS=Homo sapiens GN=PLOD1 PE=1 SV=2 - [PLOD1_HUMAN]	772.315	36.59	2	21	21	25	727	83.4974	6.94678
P50454	Serpin H1 OS=Homo sapiens GN=SERPINH1 PE=1 SV=2 - [SERPH_HUMAN]	770.169	49.04	1	16	16	22	418	46.4112	8.68994
P08107	Heat shock 70 kDa protein 1A/1B OS=Homo sapiens GN=HSPA1A PE=1 SV=5 - [HSP71_HUMAN]	752.478	40.09	2	16	19	22	641	70.009	5.65576
O00339	Matrilin-2 OS=Homo sapiens GN=MATN2 PE=1 SV=4 - [MATN2_HUMAN]	737.778	25	1	19	19	21	956	106.767	6.26514
Q05639	Elongation factor 1-alpha 2 OS=Homo sapiens GN=EEF1A2 PE=1 SV=1 - [EF1A2_HUMAN]	727.659	40.6	1	3	12	21	463	50.4383	9.02686
Q04695	Keratin, type I cytoskeletal 17 OS=Homo sapiens GN=KRT17 PE=1 SV=2 - [K1C17_HUMAN]	726.249	38.19	6	4	18	31	432	48.076	5.021
P62805	Histone H4 OS=Homo sapiens GN=HIST1H4A PE=1 SV=2 - [H4_HUMAN]	719.41	43.69	1	7	7	20	103	11.3604	11.356
P09972	Fructose-bisphosphate aldolase C OS=Homo sapiens GN=ALDOC PE=1 SV=2 - [ALDOC_HUMAN]	708.256	16.76	2	2	4	10	364	39.4312	6.87354
P22234	Multifunctional protein ADE2 OS=Homo sapiens GN=PAICS PE=1 SV=3 - [PUR6_HUMAN]	674.367	43.53	1	15	15	18	425	47.0491	7.2251
P23526	Adenosylhomocysteinase OS=Homo sapiens GN=AHCY PE=1 SV=4 - [SAHH_HUMAN]	672.528	31.94	3	13	13	17	432	47.6852	6.34131
P08133	Annexin A6 OS=Homo sapiens GN=ANXA6 PE=1 SV=3 - [ANXA6_HUMAN]	668.578	34.47	1	20	20	23	673	75.8256	5.60498
P22392	Nucleoside diphosphate kinase B OS=Homo sapiens GN=NME2 PE=1 SV=1 - [NDKB_HUMAN]	667.677	73.68	2	6	10	23	152	17.2869	8.41162
P35052	Glypican-1 OS=Homo sapiens GN=GPC1 PE=1 SV=2 - [GPC1_HUMAN]	664.169	32.08	1	14	14	20	558	61.641	7.29834
P09486	SPARC OS=Homo sapiens GN=SPARC PE=1 SV=1 - [SPRC_HUMAN]	656.73	56.44	1	10	10	21	303	34.6097	4.84326
P22314	Ubiquitin-like modifier-activating enzyme 1 OS=Homo sapiens GN=UBA1 PE=1 SV=3 - [UBA1_HUMAN]	652.636	16.35	1	11	11	14	1058	117.774	5.75732
P13611	Versican core protein OS=Homo sapiens GN=VCAN PE=1 SV=3 - [CSPG2_HUMAN]	651.443	4.86	1	14	14	19	3396	372.59	4.51318
P0C0L4	Complement C4-A OS=Homo sapiens GN=C4A PE=1 SV=2 - [CO4A_HUMAN]	644.1	11.7	2	17	17	21	1744	192.664	7.07861
P05556	Integrin beta-1 OS=Homo sapiens GN=ITGB1 PE=1 SV=2 - [ITB1_HUMAN]	641.776	23.06	1	14	14	16	798	88.357	5.38916
P40926	Malate dehydrogenase, mitochondrial OS=Homo sapiens GN=MDH2 PE=1 SV=3 - [MDHM_HUMAN]	641.248	44.08	1	11	11	13	338	35.4807	8.67529
Q01813	6-phosphofructokinase type C OS=Homo sapiens GN=PFKP PE=1 SV=2 - [K6PP_HUMAN]	635.153	32.27	1	20	23	24	784	85.5415	7.54736
P26641	Elongation factor 1-gamma OS=Homo sapiens GN=EEF1G PE=1 SV=3 - [EF1G_HUMAN]	619.111	30.43	1	11	11	17	437	50.0871	6.66846
Q08211	ATP-dependent RNA helicase A OS=Homo sapiens GN=DHX9 PE=1 SV=4 - [DHX9_HUMAN]	581.824	14.25	1	15	15	18	1270	140.869	6.84424
P12814	Alpha-actinin-1 OS=Homo sapiens GN=ACTN1 PE=1 SV=2 - [ACTN1_HUMAN]	581.741	22.42	3	8	16	17	892	102.993	5.41455
P40227	T-complex protein 1 subunit zeta OS=Homo sapiens GN=CCT6A PE=1 SV=3 - [TCPZ_HUMAN]	579.771	31.07	1	13	13	15	531	57.9876	6.68311
P02545	Prelamin-A/C OS=Homo sapiens GN=LMNA PE=1 SV=1 - [LMNA_HUMAN]	574.978	20.03	1	12	12	14	664	74.0947	7.02002
P55072	Transitional endoplasmic reticulum ATPase OS=Homo sapiens GN=VCP PE=1 SV=4 - [TERA_HUMAN]	573.064	24.32	2	17	17	19	806	89.2657	5.26221
Q01518	Adenylyl cyclase-associated protein 1 OS=Homo sapiens GN=CAP1 PE=1 SV=5 - [CAP1_HUMAN]	572.376	41.05	1	14	15	19	475	51.8687	8.06006
P04083	Annexin A1 OS=Homo sapiens GN=ANXA1 PE=1 SV=2 - [ANXA1_HUMAN]	571.43	39.02	1	11	11	12	346	38.69	7.02002
Q12841	Follistatin-related protein 1 OS=Homo sapiens GN=FSTL1 PE=1 SV=1 - [FSTL1_HUMAN]	565.405	53.25	1	13	13	19	308	34.9629	5.51611
O94985	Calsyntenin-1 OS=Homo sapiens GN=CLSTN1 PE=1 SV=1 - [CSTN1_HUMAN]	558.433	19.67	2	14	14	18	981	109.724	4.90674
O43707	Alpha-actinin-4 OS=Homo sapiens GN=ACTN4 PE=1 SV=2 - [ACTN4_HUMAN]	555.905	18.77	4	6	14	15	911	104.788	5.43994
P49327	Fatty acid synthase OS=Homo sapiens GN=FASN PE=1 SV=3 - [FAS_HUMAN]	543.409	13.38	1	24	24	25	2511	273.254	6.44287
P06748	Nucleophosmin OS=Homo sapiens GN=NPM1 PE=1 SV=2 - [NPM_HUMAN]	539.032	44.56	2	10	10	14	294	32.5548	4.77979
Q00839	Heterogeneous nuclear ribonucleoprotein U OS=Homo sapiens GN=HNRNPU PE=1 SV=6 - [HNRPU_HUMAN]	530.722	17.58	1	12	12	14	825	90.528	5.99854
P24821	Tenascin OS=Homo sapiens GN=TNC PE=1 SV=3 - [TENA_HUMAN]	520.496	11.59	1	16	16	19	2201	240.7	4.89404
P62937	Peptidyl-prolyl cis-trans isomerase A OS=Homo sapiens GN=PPIA PE=1 SV=2 - [PPIA_HUMAN]	515.433	48.48	7	9	9	14	165	18.0009	7.81104
P63244	Guanine nucleotide-binding protein subunit beta-2-like 1 OS=Homo sapiens GN=GNB2L1 PE=1 SV=3 - [GBLP_HUMAN]	511.127	47	1	12	12	14	317	35.0546	7.69385
P39023	60S ribosomal protein L3 OS=Homo sapiens GN=RPL3 PE=1 SV=2 - [RL3_HUMAN]	500.55	28.29	1	12	12	18	403	46.0798	10.1841
P62701	40S ribosomal protein S4, X isoform OS=Homo sapiens GN=RPS4X PE=1 SV=2 - [RS4X_HUMAN]	475.093	55.89	3	17	17	20	263	29.5791	10.1548
P11021	78 kDa glucose-regulated protein OS=Homo sapiens GN=HSPA5 PE=1 SV=2 - [GRP78_HUMAN]	473.434	25.84	2	12	14	15	654	72.2884	5.16064
P78371	T-complex protein 1 subunit beta OS=Homo sapiens GN=CCT2 PE=1 SV=4 - [TCPB_HUMAN]	471.958	29.91	1	10	10	12	535	57.4521	6.45557
P50991	T-complex protein 1 subunit delta OS=Homo sapiens GN=CCT4 PE=1 SV=4 - [TCPD_HUMAN]	469.998	29.31	1	12	12	13	539	57.8878	7.82568
Q9ULV4	Coronin-1C OS=Homo sapiens GN=CORO1C PE=1 SV=1 - [COR1C_HUMAN]	468.346	26.16	2	10	10	13	474	53.2151	7.07861
P49368	T-complex protein 1 subunit gamma OS=Homo sapiens GN=CCT3 PE=1 SV=4 - [TCPG_HUMAN]	460.465	29.36	1	12	12	13	545	60.4953	6.49365
P35241	Radixin OS=Homo sapiens GN=RDX PE=1 SV=1 - [RADI_HUMAN]	456.682	18.18	1	2	12	21	583	68.5214	6.3667
P50990	T-complex protein 1 subunit theta OS=Homo sapiens GN=CCT8 PE=1 SV=4 - [TCPQ_HUMAN]	456.63	25.73	1	13	13	13	548	59.5825	5.60498
P38646	Stress-70 protein, mitochondrial OS=Homo sapiens GN=HSPA9 PE=1 SV=2 - [GRP75_HUMAN]	453.699	18.41	1	9	9	11	679	73.6348	6.16357
P00747	Plasminogen OS=Homo sapiens GN=PLG PE=1 SV=2 - [PLMN_HUMAN]	452.645	4.44	1	4	4	13	810	90.5102	7.23975
P55060	Exportin-2 OS=Homo sapiens GN=CSE1L PE=1 SV=3 - [XPO2_HUMAN]	448.306	14.11	1	12	12	25	971	110.346	5.77002
P23396	40S ribosomal protein S3 OS=Homo sapiens GN=RPS3 PE=1 SV=2 - [RS3_HUMAN]	446.905	60.49	1	13	13	14	243	26.6714	9.65674
P16403	Histone H1.2 OS=Homo sapiens GN=HIST1H1C PE=1 SV=2 - [H12_HUMAN]	433.842	28.17	4	1	8	12	213	21.3517	10.9312
P19823	Inter-alpha-trypsin inhibitor heavy chain H2 OS=Homo sapiens GN=ITIH2 PE=1 SV=2 - [ITIH2_HUMAN]	432.892	9.51	1	8	8	11	946	106.397	6.85889
P08253	72 kDa type IV collagenase OS=Homo sapiens GN=MMP2 PE=1 SV=2 - [MMP2_HUMAN]	428.125	29.24	2	15	15	16	660	73.8347	5.46533
P10412	Histone H1.4 OS=Homo sapiens GN=HIST1H1E PE=1 SV=2 - [H14_HUMAN]	425.282	27.4	4	1	8	12	219	21.852	11.0337
P04792	Heat shock protein beta-1 OS=Homo sapiens GN=HSPB1 PE=1 SV=2 - [HSPB1_HUMAN]	423.09	54.63	1	9	9	12	205	22.7685	6.40479
Q86YZ3	Hornerin OS=Homo sapiens GN=HRNR PE=1 SV=2 - [HORN_HUMAN]	421.917	9.89	1	8	8	13	2850	282.228	10.0376
P06396	Gelsolin OS=Homo sapiens GN=GSN PE=1 SV=1 - [GELS_HUMAN]	417.537	17.77	1	10	10	13	782	85.6442	6.27783
P60174	Triosephosphate isomerase OS=Homo sapiens OX=9606 GN=TPI1 PE=1 SV=4 - [TPIS_HUMAN]	415.95	57.83	1	12	12	12	249	26.6527	6.90283
P62879	Guanine nucleotide-binding protein G(I)/G(S)/G(T) subunit beta-2 OS=Homo sapiens GN=GNB2 PE=1 SV=3 - [GBB2_HUMAN]	415.649	36.76	8	5	9	11	340	37.3071	5.99854
P34932	Heat shock 70 kDa protein 4 OS=Homo sapiens GN=HSPA4 PE=1 SV=4 - [HSP74_HUMAN]	413.163	20	2	9	10	11	840	94.2712	5.18604
P53396	ATP-citrate synthase OS=Homo sapiens GN=ACLY PE=1 SV=3 - [ACLY_HUMAN]	412.873	12.81	1	15	15	15	1101	120.762	7.32764
O00560	Syntenin-1 OS=Homo sapiens GN=SDCBP PE=1 SV=1 - [SDCB1_HUMAN]	412.232	39.93	1	8	8	12	298	32.4239	7.53271
P02462	Collagen alpha-1(IV) chain OS=Homo sapiens OX=9606 GN=COL4A1 PE=1 SV=4 - [CO4A1_HUMAN]	412.197	7.55	2	8	8	11	1669	160.51	8.27979
P78385	Keratin, type II cuticular Hb3 OS=Homo sapiens GN=KRT83 PE=1 SV=2 - [KRT83_HUMAN]	402.008	24.34	5	3	11	14	493	54.1605	5.64307
P15531	Nucleoside diphosphate kinase A OS=Homo sapiens GN=NME1 PE=1 SV=1 - [NDKA_HUMAN]	395.247	52.63	1	2	6	11	152	17.1377	6.18896
P62873	Guanine nucleotide-binding protein G(I)/G(S)/G(T) subunit beta-1 OS=Homo sapiens GN=GNB1 PE=1 SV=3 - [GBB1_HUMAN]	394.123	36.76	8	4	8	10	340	37.353	5.99854
P06744	Glucose-6-phosphate isomerase OS=Homo sapiens GN=GPI PE=1 SV=4 - [G6PI_HUMAN]	392.714	20.97	1	8	8	11	558	63.1072	8.32373
Q9GZM7	Tubulointerstitial nephritis antigen-like OS=Homo sapiens GN=TINAGL1 PE=1 SV=1 - [TINAL_HUMAN]	388.603	34.48	1	12	12	14	467	52.353	6.99072
P48643	T-complex protein 1 subunit epsilon OS=Homo sapiens GN=CCT5 PE=1 SV=1 - [TCPE_HUMAN]	384.607	25.69	1	10	10	11	541	59.6328	5.65576
P08195	4F2 cell-surface antigen heavy chain OS=Homo sapiens GN=SLC3A2 PE=1 SV=3 - [4F2_HUMAN]	383.418	20.95	1	10	10	13	630	67.9517	5.0083
O00391	Sulfhydryl oxidase 1 OS=Homo sapiens GN=QSOX1 PE=1 SV=3 - [QSOX1_HUMAN]	374.894	18.47	1	11	11	12	747	82.5255	8.92432
Q14764	Major vault protein OS=Homo sapiens GN=MVP PE=1 SV=4 - [MVP_HUMAN]	373.148	18.59	1	12	12	12	893	99.2659	5.47803
Q96KK5	Histone H2A type 1-H OS=Homo sapiens GN=HIST1H2AH PE=1 SV=3 - [H2A1H_HUMAN]	372.461	35.94	7	1	4	11	128	13.8978	10.8872
P55058	Phospholipid transfer protein OS=Homo sapiens GN=PLTP PE=1 SV=1 - [PLTP_HUMAN]	370.929	24.54	1	7	7	10	493	54.7045	7.00537
P35613	Basigin OS=Homo sapiens GN=BSG PE=1 SV=2 - [BASI_HUMAN]	370.209	23.12	1	7	7	9	385	42.1741	5.65576
Q02878	60S ribosomal protein L6 OS=Homo sapiens GN=RPL6 PE=1 SV=3 - [RL6_HUMAN]	365.093	26.74	1	8	8	11	288	32.7076	10.5796
Q15393	Splicing factor 3B subunit 3 OS=Homo sapiens GN=SF3B3 PE=1 SV=4 - [SF3B3_HUMAN]	364.898	9.61	1	11	11	11	1217	135.492	5.26221
P52209	6-phosphogluconate dehydrogenase, decarboxylating OS=Homo sapiens GN=PGD PE=1 SV=3 - [6PGD_HUMAN]	364.594	21.95	1	7	7	9	483	53.106	7.2251
P02774	Vitamin D-binding protein OS=Homo sapiens OX=9606 GN=GC PE=1 SV=2 - [VTDB_HUMAN]	363.528	10.34	1	6	6	9	474	52.8829	5.45264
P35580	Myosin-10 OS=Homo sapiens GN=MYH10 PE=1 SV=3 - [MYH10_HUMAN]	362.036	5.01	1	1	10	12	1976	228.858	5.5415
Q02388	Collagen alpha-1(VII) chain OS=Homo sapiens GN=COL7A1 PE=1 SV=2 - [CO7A1_HUMAN]	361.974	5.3	1	10	10	11	2944	295.041	6.26514
P01023	Alpha-2-macroglobulin OS=Homo sapiens GN=A2M PE=1 SV=3 - [A2MG_HUMAN]	360.903	5.97	1	5	7	15	1474	163.188	6.45557
P50395	Rab GDP dissociation inhibitor beta OS=Homo sapiens GN=GDI2 PE=1 SV=2 - [GDIB_HUMAN]	359.683	22.92	2	8	8	10	445	50.6309	6.46826
Q15323	Keratin, type I cuticular Ha1 OS=Homo sapiens GN=KRT31 PE=2 SV=3 - [K1H1_HUMAN]	351.902	22.84	9	3	10	12	416	47.2071	4.88135
P58397	A disintegrin and metalloproteinase with thrombospondin motifs 12 OS=Homo sapiens GN=ADAMTS12 PE=1 SV=2 - [ATS12_HUMAN]	348.483	9.16	1	11	11	11	1594	177.56	7.86963
P61313	60S ribosomal protein L15 OS=Homo sapiens GN=RPL15 PE=1 SV=2 - [RL15_HUMAN]	346.694	35.29	1	6	6	12	204	24.1311	11.6196
P05067	Amyloid beta A4 protein OS=Homo sapiens GN=APP PE=1 SV=3 - [A4_HUMAN]	345.666	14.55	1	11	11	15	770	86.8881	4.81787
P15924	Desmoplakin OS=Homo sapiens GN=DSP PE=1 SV=3 - [DESP_HUMAN]	343.341	6.2	1	15	15	15	2871	331.569	6.81494
P01889	HLA class I histocompatibility antigen, B-7 alpha chain OS=Homo sapiens GN=HLA-B PE=1 SV=3 - [1B07_HUMAN]	342.237	34.25	3	7	9	15	362	40.435	5.84619
Q99832	T-complex protein 1 subunit eta OS=Homo sapiens GN=CCT7 PE=1 SV=2 - [TCPH_HUMAN]	341.962	17.68	1	8	8	9	543	59.3289	7.6499
Q06033	Inter-alpha-trypsin inhibitor heavy chain H3 OS=Homo sapiens GN=ITIH3 PE=1 SV=2 - [ITIH3_HUMAN]	333.14	5.84	1	7	7	10	890	99.7865	5.74463
P09429	High mobility group protein B1 OS=Homo sapiens GN=HMGB1 PE=1 SV=3 - [HMGB1_HUMAN]	331.988	42.33	3	6	8	13	215	24.8782	5.74463
O76011	Keratin, type I cuticular Ha4 OS=Homo sapiens GN=KRT34 PE=2 SV=2 - [KRT34_HUMAN]	329.9	16.74	3	3	9	9	436	49.3922	5.05908
O75340	Programmed cell death protein 6 OS=Homo sapiens GN=PDCD6 PE=1 SV=1 - [PDCD6_HUMAN]	328.873	43.46	1	7	7	9	191	21.8548	5.40186
P04908	Histone H2A type 1-B/E OS=Homo sapiens GN=HIST1H2AB PE=1 SV=2 - [H2A1B_HUMAN]	327.828	35.38	3	1	4	10	130	14.127	11.0483
P18124	60S ribosomal protein L7 OS=Homo sapiens GN=RPL7 PE=1 SV=1 - [RL7_HUMAN]	321.031	32.66	1	11	11	12	248	29.2072	10.6528
P17987	T-complex protein 1 subunit alpha OS=Homo sapiens GN=TCP1 PE=1 SV=1 - [TCPA_HUMAN]	320.21	18.71	1	7	7	8	556	60.3056	6.11279
P04439	HLA class I histocompatibility antigen, A-3 alpha chain OS=Homo sapiens GN=HLA-A PE=1 SV=2 - [1A03_HUMAN]	320.075	39.45	2	8	10	14	365	40.8152	5.99854
Q00796	Sorbitol dehydrogenase OS=Homo sapiens GN=SORD PE=1 SV=4 - [DHSO_HUMAN]	315.613	22.13	1	5	5	8	357	38.2998	7.97217
P12956	X-ray repair cross-complementing protein 6 OS=Homo sapiens GN=XRCC6 PE=1 SV=2 - [XRCC6_HUMAN]	314.649	19.7	1	9	9	10	609	69.7991	6.63916
O43175	D-3-phosphoglycerate dehydrogenase OS=Homo sapiens GN=PHGDH PE=1 SV=4 - [SERA_HUMAN]	312.524	16.7	1	7	7	7	533	56.6144	6.7124
P41091	Eukaryotic translation initiation factor 2 subunit 3 OS=Homo sapiens GN=EIF2S3 PE=1 SV=3 - [IF2G_HUMAN]	311.888	20.55	2	7	7	7	472	51.0772	8.39697
Q71DI3	Histone H3.2 OS=Homo sapiens GN=HIST2H3A PE=1 SV=3 - [H32_HUMAN]	306.062	52.94	8	2	8	17	136	15.3785	11.2681
P09382	Galectin-1 OS=Homo sapiens GN=LGALS1 PE=1 SV=2 - [LEG1_HUMAN]	304.78	51.11	1	5	5	6	135	14.7062	5.50342
P46777	60S ribosomal protein L5 OS=Homo sapiens GN=RPL5 PE=1 SV=3 - [RL5_HUMAN]	304.533	38.72	1	8	8	9	297	34.3407	9.71533
Q9UQ80	Proliferation-associated protein 2G4 OS=Homo sapiens GN=PA2G4 PE=1 SV=3 - [PA2G4_HUMAN]	303.014	34.77	1	10	10	11	394	43.7592	6.55127
Q9H4B7	Tubulin beta-1 chain OS=Homo sapiens GN=TUBB1 PE=1 SV=1 - [TBB1_HUMAN]	302.465	9.76	1	1	6	11	451	50.2946	5.17334
O76003	Glutaredoxin-3 OS=Homo sapiens GN=GLRX3 PE=1 SV=2 - [GLRX3_HUMAN]	300.803	7.76	1	1	1	3	335	37.4082	5.38916
Q06830	Peroxiredoxin-1 OS=Homo sapiens GN=PRDX1 PE=1 SV=1 - [PRDX1_HUMAN]	296.653	40.2	2	9	9	12	199	22.0963	8.1333
P43490	Nicotinamide phosphoribosyltransferase OS=Homo sapiens GN=NAMPT PE=1 SV=1 - [NAMPT_HUMAN]	296	30.14	1	10	10	10	491	55.4866	7.15186
P11940	Polyadenylate-binding protein 1 OS=Homo sapiens GN=PABPC1 PE=1 SV=2 - [PABP1_HUMAN]	295.908	13.36	2	4	7	7	636	70.6259	9.49561
P30101	Protein disulfide-isomerase A3 OS=Homo sapiens GN=PDIA3 PE=1 SV=4 - [PDIA3_HUMAN]	295.315	28.51	1	11	11	11	505	56.7468	6.354
P26006	Integrin alpha-3 OS=Homo sapiens GN=ITGA3 PE=1 SV=5 - [ITA3_HUMAN]	291.862	12.27	1	10	10	13	1051	116.538	6.771
Q5D862	Filaggrin-2 OS=Homo sapiens GN=FLG2 PE=1 SV=1 - [FILA2_HUMAN]	290.212	6.11	1	7	7	7	2391	247.928	8.30908
P13010	X-ray repair cross-complementing protein 5 OS=Homo sapiens GN=XRCC5 PE=1 SV=3 - [XRCC5_HUMAN]	289.873	22.81	2	11	11	12	732	82.6523	5.80811
P12109	Collagen alpha-1(VI) chain OS=Homo sapiens GN=COL6A1 PE=1 SV=3 - [CO6A1_HUMAN]	289.428	11.96	1	10	10	12	1028	108.462	5.42725
P61160	Actin-related protein 2 OS=Homo sapiens GN=ACTR2 PE=1 SV=1 - [ARP2_HUMAN]	285.456	21.32	1	6	6	7	394	44.7322	6.7417
P15880	40S ribosomal protein S2 OS=Homo sapiens GN=RPS2 PE=1 SV=2 - [RS2_HUMAN]	282.188	35.84	2	11	11	14	293	31.3046	10.2427
P05388	60S acidic ribosomal protein P0 OS=Homo sapiens GN=RPLP0 PE=1 SV=1 - [RLA0_HUMAN]	280.851	31.86	2	6	6	7	317	34.2518	5.97314
P26583	High mobility group protein B2 OS=Homo sapiens GN=HMGB2 PE=1 SV=2 - [HMGB2_HUMAN]	280.539	27.75	1	4	6	10	209	24.0187	7.81104
P61247	40S ribosomal protein S3a OS=Homo sapiens GN=RPS3A PE=1 SV=2 - [RS3A_HUMAN]	278.625	35.23	1	9	9	11	264	29.9257	9.72998
P16401	Histone H1.5 OS=Homo sapiens GN=HIST1H1B PE=1 SV=3 - [H15_HUMAN]	275.916	15.04	1	4	5	6	226	22.5665	10.9165
Q02413	Desmoglein-1 OS=Homo sapiens GN=DSG1 PE=1 SV=2 - [DSG1_HUMAN]	275.043	13.82	1	8	8	10	1049	113.676	5.03369
P23528	Cofilin-1 OS=Homo sapiens GN=CFL1 PE=1 SV=3 - [COF1_HUMAN]	274.301	56.02	2	6	6	6	166	18.4907	8.08936
Q92820	Gamma-glutamyl hydrolase OS=Homo sapiens GN=GGH PE=1 SV=2 - [GGH_HUMAN]	269.405	27.67	1	6	6	8	318	35.9412	7.10791
P46821	Microtubule-associated protein 1B OS=Homo sapiens GN=MAP1B PE=1 SV=2 - [MAP1B_HUMAN]	269.354	5.31	2	8	8	8	2468	270.468	4.80518
P0C0S5	Histone H2A.Z OS=Homo sapiens GN=H2AFZ PE=1 SV=2 - [H2AZ_HUMAN]	266.161	31.25	2	2	4	9	128	13.5446	10.5796
P08670	Vimentin OS=Homo sapiens GN=VIM PE=1 SV=4 - [VIME_HUMAN]	265.311	22.1	2	9	9	9	466	53.6191	5.12256
Q13838	Spliceosome RNA helicase DDX39B OS=Homo sapiens GN=DDX39B PE=1 SV=1 - [DX39B_HUMAN]	263.538	19.39	3	8	8	10	428	48.9599	5.66846
P08572	Collagen alpha-2(IV) chain OS=Homo sapiens GN=COL4A2 PE=1 SV=4 - [CO4A2_HUMAN]	259.402	7.83	1	8	8	8	1712	167.449	8.66064
P78386	Keratin, type II cuticular Hb5 OS=Homo sapiens GN=KRT85 PE=1 SV=1 - [KRT85_HUMAN]	258.161	19.92	2	2	10	12	507	55.7665	6.55127
Q9NVA2	Septin-11 OS=Homo sapiens GN=SEPT11 PE=1 SV=3 - [SEP11_HUMAN]	257.322	38.69	6	10	13	14	429	49.3672	6.81494
P61158	Actin-related protein 3 OS=Homo sapiens GN=ACTR3 PE=1 SV=3 - [ARP3_HUMAN]	253.438	37.8	3	10	10	11	418	47.341	5.88428
P62266	40S ribosomal protein S23 OS=Homo sapiens GN=RPS23 PE=1 SV=3 - [RS23_HUMAN]	252.518	48.95	1	7	7	10	143	15.7977	10.4917
P36578	60S ribosomal protein L4 OS=Homo sapiens GN=RPL4 PE=1 SV=5 - [RL4_HUMAN]	249.955	18.27	13	8	8	10	427	47.6674	11.063
P20645	Cation-dependent mannose-6-phosphate receptor OS=Homo sapiens GN=M6PR PE=1 SV=1 - [MPRD_HUMAN]	249.905	11.55	1	2	2	4	277	30.9734	5.8335
P20742	Pregnancy zone protein OS=Homo sapiens GN=PZP PE=1 SV=4 - [PZP_HUMAN]	249.552	2.29	1	1	3	10	1482	163.76	6.37939
O00469	Procollagen-lysine,2-oxoglutarate 5-dioxygenase 2 OS=Homo sapiens GN=PLOD2 PE=1 SV=2 - [PLOD2_HUMAN]	249.421	11.94	1	7	7	7	737	84.6316	6.7124
Q7KZF4	Staphylococcal nuclease domain-containing protein 1 OS=Homo sapiens GN=SND1 PE=1 SV=1 - [SND1_HUMAN]	247.517	13.52	1	9	9	9	910	101.934	7.1665
Q96QV6	Histone H2A type 1-A OS=Homo sapiens GN=HIST1H2AA PE=1 SV=3 - [H2A1A_HUMAN]	245.122	35.11	3	2	4	7	131	14.2249	10.8579
O95084	Serine protease 23 OS=Homo sapiens GN=PRSS23 PE=1 SV=1 - [PRS23_HUMAN]	242.167	14.88	2	5	5	7	383	42.9738	9.42236
P26639	Threonine--tRNA ligase, cytoplasmic OS=Homo sapiens GN=TARS PE=1 SV=3 - [SYTC_HUMAN]	241.94	13.42	1	8	8	8	723	83.3819	6.66846
Q6P2Q9	Pre-mRNA-processing-splicing factor 8 OS=Homo sapiens GN=PRPF8 PE=1 SV=2 - [PRP8_HUMAN]	240.294	3.47	1	7	7	8	2335	273.427	8.83643
P31943	Heterogeneous nuclear ribonucleoprotein H OS=Homo sapiens GN=HNRNPH1 PE=1 SV=4 - [HNRH1_HUMAN]	239.676	15.81	2	4	6	8	449	49.1984	6.30322
P62241	40S ribosomal protein S8 OS=Homo sapiens GN=RPS8 PE=1 SV=2 - [RS8_HUMAN]	238.222	37.5	1	7	7	9	208	24.1902	10.3159
P14923	Junction plakoglobin OS=Homo sapiens GN=JUP PE=1 SV=3 - [PLAK_HUMAN]	234.576	12.35	2	9	9	9	745	81.6927	6.13818
P61204	ADP-ribosylation factor 3 OS=Homo sapiens GN=ARF3 PE=1 SV=2 - [ARF3_HUMAN]	232.337	48.07	5	7	8	10	181	20.5877	7.43018
P63241	Eukaryotic translation initiation factor 5A-1 OS=Homo sapiens GN=EIF5A PE=1 SV=2 - [IF5A1_HUMAN]	231.732	55.84	3	5	5	6	154	16.8214	5.23682
P46940	Ras GTPase-activating-like protein IQGAP1 OS=Homo sapiens GN=IQGAP1 PE=1 SV=1 - [IQGA1_HUMAN]	231.497	5.61	1	5	5	6	1657	189.134	6.48096
P55884	Eukaryotic translation initiation factor 3 subunit B OS=Homo sapiens GN=EIF3B PE=1 SV=3 - [EIF3B_HUMAN]	230.72	14.25	1	9	9	10	814	92.4238	4.99561
Q16881	Thioredoxin reductase 1, cytoplasmic OS=Homo sapiens GN=TXNRD1 PE=1 SV=3 - [TRXR1_HUMAN]	229.497	19.41	1	7	7	7	649	70.8622	7.38623
P60033	CD81 antigen OS=Homo sapiens GN=CD81 PE=1 SV=1 - [CD81_HUMAN]	224.06	18.22	1	2	2	3	236	25.7921	5.2876
Q7RTS7	Keratin, type II cytoskeletal 74 OS=Homo sapiens GN=KRT74 PE=1 SV=2 - [K2C74_HUMAN]	222.737	5.67	4	1	5	8	529	57.8296	7.7085
Q15029	116 kDa U5 small nuclear ribonucleoprotein component OS=Homo sapiens GN=EFTUD2 PE=1 SV=1 - [U5S1_HUMAN]	221.406	10.29	1	7	8	8	972	109.366	4.99561
Q15019	Septin-2 OS=Homo sapiens GN=SEPT2 PE=1 SV=1 - [SEPT2_HUMAN]	220.677	25.76	1	6	6	7	361	41.4613	6.59521
P32004	Neural cell adhesion molecule L1 OS=Homo sapiens GN=L1CAM PE=1 SV=2 - [L1CAM_HUMAN]	220.471	7.08	1	9	9	9	1257	139.915	6.23975
P19827	Inter-alpha-trypsin inhibitor heavy chain H1 OS=Homo sapiens GN=ITIH1 PE=1 SV=3 - [ITIH1_HUMAN]	219.707	4.17	1	5	5	8	911	101.326	6.78564
P50914	60S ribosomal protein L14 OS=Homo sapiens GN=RPL14 PE=1 SV=4 - [RL14_HUMAN]	219.42	23.72	1	5	5	6	215	23.417	10.9312
O75083	WD repeat-containing protein 1 OS=Homo sapiens GN=WDR1 PE=1 SV=4 - [WDR1_HUMAN]	218.503	17.33	1	7	7	8	606	66.1519	6.65381
O60568	Procollagen-lysine,2-oxoglutarate 5-dioxygenase 3 OS=Homo sapiens GN=PLOD3 PE=1 SV=1 - [PLOD3_HUMAN]	216.966	14.23	1	7	7	7	738	84.7315	6.04932
P00734	Prothrombin OS=Homo sapiens GN=F2 PE=1 SV=2 - [THRB_HUMAN]	216.773	6.43	1	5	5	5	622	69.9921	5.89697
Q14974	Importin subunit beta-1 OS=Homo sapiens GN=KPNB1 PE=1 SV=2 - [IMB1_HUMAN]	214.581	6.62	1	5	5	9	876	97.108	4.77979
Q08945	FACT complex subunit SSRP1 OS=Homo sapiens GN=SSRP1 PE=1 SV=1 - [SSRP1_HUMAN]	214.476	12.27	1	7	7	7	709	81.0244	6.87354
P62979	Ubiquitin-40S ribosomal protein S27a OS=Homo sapiens GN=RPS27A PE=1 SV=2 - [RS27A_HUMAN]	214.059	37.82	4	5	5	5	156	17.9535	9.64209
P60842	Eukaryotic initiation factor 4A-I OS=Homo sapiens GN=EIF4A1 PE=1 SV=1 - [IF4A1_HUMAN]	213.234	24.63	2	7	9	10	406	46.1246	5.47803
P06737	Glycogen phosphorylase, liver form OS=Homo sapiens GN=PYGL PE=1 SV=4 - [PYGL_HUMAN]	212.968	7.2	2	3	5	6	847	97.087	7.1665
Q9P2J5	Leucine--tRNA ligase, cytoplasmic OS=Homo sapiens GN=LARS PE=1 SV=2 - [SYLC_HUMAN]	212.268	5.19	1	4	4	4	1176	134.379	7.29834
P11216	Glycogen phosphorylase, brain form OS=Homo sapiens GN=PYGB PE=1 SV=5 - [PYGB_HUMAN]	212.214	6.76	2	2	4	4	843	96.6345	6.85889
P17858	6-phosphofructokinase, liver type OS=Homo sapiens GN=PFKL PE=1 SV=6 - [K6PL_HUMAN]	211.567	11.67	1	3	6	6	780	84.9642	7.50342
P07384	Calpain-1 catalytic subunit OS=Homo sapiens GN=CAPN1 PE=1 SV=1 - [CAN1_HUMAN]	210.904	11.62	1	6	6	6	714	81.8382	5.66846
Q13200	26S proteasome non-ATPase regulatory subunit 2 OS=Homo sapiens GN=PSMD2 PE=1 SV=3 - [PSMD2_HUMAN]	210.608	10.57	1	6	6	7	908	100.136	5.19873
P25398	40S ribosomal protein S12 OS=Homo sapiens GN=RPS12 PE=1 SV=3 - [RS12_HUMAN]	209.55	24.24	1	2	2	4	132	14.5055	7.21045
P07737	Profilin-1 OS=Homo sapiens GN=PFN1 PE=1 SV=2 - [PROF1_HUMAN]	209.12	45	1	6	6	7	140	15.0446	8.26514
P18669	Phosphoglycerate mutase 1 OS=Homo sapiens GN=PGAM1 PE=1 SV=2 - [PGAM1_HUMAN]	209.097	30.31	3	5	5	7	254	28.7858	7.18115
P62424	60S ribosomal protein L7a OS=Homo sapiens GN=RPL7A PE=1 SV=2 - [RL7A_HUMAN]	208.287	26.32	2	7	7	7	266	29.977	10.6089
P61604	10 kDa heat shock protein, mitochondrial OS=Homo sapiens GN=HSPE1 PE=1 SV=2 - [CH10_HUMAN]	207.566	62.75	1	7	7	7	102	10.9249	8.92432
Q8IZ83	Aldehyde dehydrogenase family 16 member A1 OS=Homo sapiens GN=ALDH16A1 PE=1 SV=2 - [A16A1_HUMAN]	207.122	4.49	1	3	3	5	802	85.0737	6.78564
Q02543	60S ribosomal protein L18a OS=Homo sapiens GN=RPL18A PE=1 SV=2 - [RL18A_HUMAN]	207.095	38.64	1	7	7	8	176	20.7489	10.7114
Q14112	Nidogen-2 OS=Homo sapiens GN=NID2 PE=1 SV=3 - [NID2_HUMAN]	206.093	7.13	1	6	6	6	1375	151.158	5.2876
Q92598	Heat shock protein 105 kDa OS=Homo sapiens GN=HSPH1 PE=1 SV=1 - [HS105_HUMAN]	205.885	8.74	2	4	5	5	858	96.8037	5.38916
Q07020	60S ribosomal protein L18 OS=Homo sapiens GN=RPL18 PE=1 SV=2 - [RL18_HUMAN]	205.489	34.04	1	6	6	8	188	21.6211	11.7222
P01033	Metalloproteinase inhibitor 1 OS=Homo sapiens GN=TIMP1 PE=1 SV=1 - [TIMP1_HUMAN]	205.115	48.79	1	6	6	6	207	23.1555	8.104
P62826	GTP-binding nuclear protein Ran OS=Homo sapiens GN=RAN PE=1 SV=3 - [RAN_HUMAN]	203.751	41.67	1	10	10	10	216	24.4076	7.48877
P13497	Bone morphogenetic protein 1 OS=Homo sapiens GN=BMP1 PE=1 SV=2 - [BMP1_HUMAN]	203.18	9.43	2	7	7	7	986	111.178	6.90283
P16070	CD44 antigen OS=Homo sapiens GN=CD44 PE=1 SV=3 - [CD44_HUMAN]	203.06	5.53	1	4	4	6	742	81.4874	5.32568
P23284	Peptidyl-prolyl cis-trans isomerase B OS=Homo sapiens GN=PPIB PE=1 SV=2 - [PPIB_HUMAN]	202.796	28.7	1	6	6	6	216	23.7275	9.40771
P32969	60S ribosomal protein L9 OS=Homo sapiens GN=RPL9 PE=1 SV=1 - [RL9_HUMAN]	202.67	22.92	1	4	4	4	192	21.8498	9.94971
P05452	Tetranectin OS=Homo sapiens GN=CLEC3B PE=1 SV=3 - [TETN_HUMAN]	201.59	21.78	1	3	3	5	202	22.5223	5.66846
P05783	Keratin, type I cytoskeletal 18 OS=Homo sapiens GN=KRT18 PE=1 SV=2 - [K1C18_HUMAN]	201.282	13.02	3	5	6	8	430	48.0285	5.45264
Q14103	Heterogeneous nuclear ribonucleoprotein D0 OS=Homo sapiens GN=HNRNPD PE=1 SV=1 - [HNRPD_HUMAN]	199.237	17.46	2	5	6	7	355	38.4103	7.81104
Q92743	Serine protease HTRA1 OS=Homo sapiens GN=HTRA1 PE=1 SV=1 - [HTRA1_HUMAN]	198.384	16.04	1	5	5	5	480	51.2546	7.82568
P62917	60S ribosomal protein L8 OS=Homo sapiens GN=RPL8 PE=1 SV=2 - [RL8_HUMAN]	198.146	31.13	1	7	7	8	257	28.0073	11.0337
Q14697	Neutral alpha-glucosidase AB OS=Homo sapiens GN=GANAB PE=1 SV=3 - [GANAB_HUMAN]	197.084	11.65	1	7	7	7	944	106.807	6.13818
P50895	Basal cell adhesion molecule OS=Homo sapiens GN=BCAM PE=1 SV=2 - [BCAM_HUMAN]	195.76	8.28	1	4	4	4	628	67.3626	5.80811
P07093	Glia-derived nexin OS=Homo sapiens GN=SERPINE2 PE=1 SV=1 - [GDN_HUMAN]	195.18	14.07	1	4	4	6	398	43.9742	9.29053
P36955	Pigment epithelium-derived factor OS=Homo sapiens GN=SERPINF1 PE=1 SV=4 - [PEDF_HUMAN]	195.13	9.33	1	4	4	6	418	46.2833	6.37939
Q16706	Alpha-mannosidase 2 OS=Homo sapiens GN=MAN2A1 PE=1 SV=2 - [MA2A1_HUMAN]	195.046	8.22	1	7	7	7	1144	131.057	7.57666
Q96P70	Importin-9 OS=Homo sapiens GN=IPO9 PE=1 SV=3 - [IPO9_HUMAN]	191.652	4.42	1	2	2	3	1041	115.889	4.80518
P11586	C-1-tetrahydrofolate synthase, cytoplasmic OS=Homo sapiens GN=MTHFD1 PE=1 SV=3 - [C1TC_HUMAN]	191.62	6.84	1	5	5	5	935	101.495	7.29834
Q86VP6	Cullin-associated NEDD8-dissociated protein 1 OS=Homo sapiens GN=CAND1 PE=1 SV=2 - [CAND1_HUMAN]	189.907	5.53	1	5	5	6	1230	136.289	5.78271
O75367	Core histone macro-H2A.1 OS=Homo sapiens GN=H2AFY PE=1 SV=4 - [H2AY_HUMAN]	189.219	16.13	2	4	4	4	372	39.5925	9.78857
Q13310	Polyadenylate-binding protein 4 OS=Homo sapiens GN=PABPC4 PE=1 SV=1 - [PABP4_HUMAN]	188.78	8.39	1	1	4	4	644	70.7381	9.26123
P63104	14-3-3 protein zeta/delta OS=Homo sapiens GN=YWHAZ PE=1 SV=1 - [1433Z_HUMAN]	188.465	21.63	3	2	5	7	245	27.7277	4.79248
O00159	Unconventional myosin-Ic OS=Homo sapiens GN=MYO1C PE=1 SV=4 - [MYO1C_HUMAN]	187.942	8.18	1	6	6	6	1063	121.606	9.40771
P12081	Histidine--tRNA ligase, cytoplasmic OS=Homo sapiens GN=HARS PE=1 SV=2 - [SYHC_HUMAN]	187.493	15.13	2	6	6	6	509	57.3742	5.88428
P23246	Splicing factor, proline- and glutamine-rich OS=Homo sapiens GN=SFPQ PE=1 SV=2 - [SFPQ_HUMAN]	186.977	7.64	1	3	4	4	707	76.1016	9.43701
P54136	Arginine--tRNA ligase, cytoplasmic OS=Homo sapiens GN=RARS PE=1 SV=2 - [SYRC_HUMAN]	186.945	19.39	1	9	9	10	660	75.3309	6.68311
Q9HB71	Calcyclin-binding protein OS=Homo sapiens GN=CACYBP PE=1 SV=2 - [CYBP_HUMAN]	185.813	28.51	1	4	4	5	228	26.1936	8.25049
Q9BSJ8	Extended synaptotagmin-1 OS=Homo sapiens GN=ESYT1 PE=1 SV=1 - [ESYT1_HUMAN]	185.6	4.62	1	3	3	4	1104	122.78	5.8335
Q9UHD8	Septin-9 OS=Homo sapiens GN=SEPT9 PE=1 SV=2 - [SEPT9_HUMAN]	185.513	11.6	1	6	6	7	586	65.3608	8.96826
P07910	Heterogeneous nuclear ribonucleoproteins C1/C2 OS=Homo sapiens GN=HNRNPC PE=1 SV=4 - [HNRPC_HUMAN]	184.324	9.15	4	2	2	3	306	33.6495	5.08447
P27635	60S ribosomal protein L10 OS=Homo sapiens GN=RPL10 PE=1 SV=4 - [RL10_HUMAN]	183.742	42.06	2	8	8	9	214	24.5879	10.0815
P30050	60S ribosomal protein L12 OS=Homo sapiens GN=RPL12 PE=1 SV=1 - [RL12_HUMAN]	181.76	24.24	1	3	3	4	165	17.8075	9.42236
P09651	Heterogeneous nuclear ribonucleoprotein A1 OS=Homo sapiens GN=HNRNPA1 PE=1 SV=5 - [ROA1_HUMAN]	179.13	20.43	2	5	5	6	372	38.7231	9.12939
Q5TEC6	Histone HIST2H3PS2 OS=Homo sapiens OX=9606 GN=H3-2 PE=1 SV=1 - [H3PS2_HUMAN]	178.652	29.41	5	1	7	16	136	15.4206	11.2681
O60565	Gremlin-1 OS=Homo sapiens GN=GREM1 PE=1 SV=1 - [GREM1_HUMAN]	177.914	23.91	2	3	3	4	184	20.6835	9.39307
P02788	Lactotransferrin OS=Homo sapiens GN=LTF PE=1 SV=6 - [TRFL_HUMAN]	177.855	11.83	1	5	5	8	710	78.1319	8.11865
P62314	Small nuclear ribonucleoprotein Sm D1 OS=Homo sapiens GN=SNRPD1 PE=1 SV=1 - [SMD1_HUMAN]	177.476	27.73	1	2	2	4	119	13.2734	11.561
Q9BXJ4	Complement C1q tumor necrosis factor-related protein 3 OS=Homo sapiens GN=C1QTNF3 PE=1 SV=1 - [C1QT3_HUMAN]	175.85	11.79	1	3	3	5	246	26.9768	6.52197
P52597	Heterogeneous nuclear ribonucleoprotein F OS=Homo sapiens GN=HNRNPF PE=1 SV=3 - [HNRPF_HUMAN]	173.487	13.49	1	2	4	6	415	45.6429	5.57959
P84098	60S ribosomal protein L19 OS=Homo sapiens GN=RPL19 PE=1 SV=1 - [RL19_HUMAN]	172.508	23.98	2	5	5	6	196	23.4512	11.4731
Q92499	ATP-dependent RNA helicase DDX1 OS=Homo sapiens GN=DDX1 PE=1 SV=2 - [DDX1_HUMAN]	171.566	15.14	1	7	7	7	740	82.3798	7.2251
P62258	14-3-3 protein epsilon OS=Homo sapiens GN=YWHAE PE=1 SV=1 - [1433E_HUMAN]	170.326	22.75	3	4	6	8	255	29.1554	4.7417
P07814	Bifunctional glutamate/proline--tRNA ligase OS=Homo sapiens GN=EPRS PE=1 SV=5 - [SYEP_HUMAN]	170.031	5.22	1	6	6	7	1512	170.483	7.32764
P04004	Vitronectin OS=Homo sapiens GN=VTN PE=1 SV=1 - [VTNC_HUMAN]	169.66	3.14	1	1	1	3	478	54.2712	5.79541
Q99829	Copine-1 OS=Homo sapiens GN=CPNE1 PE=1 SV=1 - [CPNE1_HUMAN]	168.74	9.68	1	4	4	4	537	59.0215	5.8335
Q09028	Histone-binding protein RBBP4 OS=Homo sapiens GN=RBBP4 PE=1 SV=3 - [RBBP4_HUMAN]	168.424	16.71	1	3	7	7	425	47.6261	4.89404
Q07955	Serine/arginine-rich splicing factor 1 OS=Homo sapiens GN=SRSF1 PE=1 SV=2 - [SRSF1_HUMAN]	168.15	34.27	1	8	8	10	248	27.7278	10.3599
P35442	Thrombospondin-2 OS=Homo sapiens GN=THBS2 PE=1 SV=2 - [TSP2_HUMAN]	167.79	3.24	1	1	4	7	1172	129.908	4.83057
P41250	Glycine--tRNA ligase OS=Homo sapiens GN=GARS PE=1 SV=3 - [SYG_HUMAN]	166.927	11.5	1	6	6	6	739	83.1126	7.03467
P09874	Poly [ADP-ribose] polymerase 1 OS=Homo sapiens GN=PARP1 PE=1 SV=4 - [PARP1_HUMAN]	166.3	8.38	2	6	6	6	1014	113.012	8.88037
P07237	Protein disulfide-isomerase OS=Homo sapiens GN=P4HB PE=1 SV=3 - [PDIA1_HUMAN]	165.611	12.6	1	5	5	5	508	57.0807	4.86865
P43034	Platelet-activating factor acetylhydrolase IB subunit alpha OS=Homo sapiens GN=PAFAH1B1 PE=1 SV=2 - [LIS1_HUMAN]	165.317	13.9	2	5	5	5	410	46.6082	7.37158
P10909	Clusterin OS=Homo sapiens GN=CLU PE=1 SV=1 - [CLUS_HUMAN]	164.337	11.58	1	3	3	3	449	52.461	6.26514
P02771	Alpha-fetoprotein OS=Homo sapiens GN=AFP PE=1 SV=1 - [FETA_HUMAN]	163.726	5.09	1	3	3	4	609	68.633	5.68115
Q12905	Interleukin enhancer-binding factor 2 OS=Homo sapiens GN=ILF2 PE=1 SV=2 - [ILF2_HUMAN]	163.495	12.05	1	3	3	3	390	43.0352	5.26221
P34897	Serine hydroxymethyltransferase, mitochondrial OS=Homo sapiens GN=SHMT2 PE=1 SV=3 - [GLYM_HUMAN]	163.044	20.24	2	9	9	9	504	55.9577	8.52881
P54709	Sodium/potassium-transporting ATPase subunit beta-3 OS=Homo sapiens GN=ATP1B3 PE=1 SV=1 - [AT1B3_HUMAN]	162.96	26.52	1	5	5	5	279	31.4921	8.35303
Q9H4M9	EH domain-containing protein 1 OS=Homo sapiens GN=EHD1 PE=1 SV=2 - [EHD1_HUMAN]	162.375	22.28	3	8	8	8	534	60.5887	6.82959
Q9UBP4	Dickkopf-related protein 3 OS=Homo sapiens GN=DKK3 PE=1 SV=2 - [DKK3_HUMAN]	162.136	14.29	1	3	3	3	350	38.3651	4.65283
P08865	40S ribosomal protein SA OS=Homo sapiens GN=RPSA PE=1 SV=4 - [RSSA_HUMAN]	162.003	13.56	1	3	3	3	295	32.8334	4.86865
Q9H4D0	Calsyntenin-2 OS=Homo sapiens GN=CLSTN2 PE=1 SV=2 - [CSTN2_HUMAN]	160.71	8.17	1	8	8	10	955	106.938	5.38916
P52292	Importin subunit alpha-2 OS=Homo sapiens GN=KPNA2 PE=1 SV=1 - [IMA2_HUMAN]	160.067	12.1	1	4	4	4	529	57.8259	5.40186
P69905	Hemoglobin subunit alpha OS=Homo sapiens GN=HBA1 PE=1 SV=2 - [HBA_HUMAN]	159.9	34.51	2	5	5	8	142	15.2479	8.67529
P49746	Thrombospondin-3 OS=Homo sapiens GN=THBS3 PE=1 SV=1 - [TSP3_HUMAN]	158.923	5.23	1	3	4	6	956	104.135	4.65283
P55209	Nucleosome assembly protein 1-like 1 OS=Homo sapiens GN=NAP1L1 PE=1 SV=1 - [NP1L1_HUMAN]	157.7	19.95	1	4	4	4	391	45.3459	4.4624
P02786	Transferrin receptor protein 1 OS=Homo sapiens GN=TFRC PE=1 SV=2 - [TFR1_HUMAN]	157.599	7.89	1	5	5	5	760	84.8179	6.60986
Q14204	Cytoplasmic dynein 1 heavy chain 1 OS=Homo sapiens GN=DYNC1H1 PE=1 SV=5 - [DYHC1_HUMAN]	155.532	1.42	1	5	5	5	4646	532.072	6.40479
P62263	40S ribosomal protein S14 OS=Homo sapiens GN=RPS14 PE=1 SV=3 - [RS14_HUMAN]	155.08	31.13	1	4	4	4	151	16.2625	10.0522
O75390	Citrate synthase, mitochondrial OS=Homo sapiens GN=CS PE=1 SV=2 - [CISY_HUMAN]	154.56	9.87	1	4	4	5	466	51.6795	8.32373
Q76M96	Coiled-coil domain-containing protein 80 OS=Homo sapiens GN=CCDC80 PE=1 SV=1 - [CCD80_HUMAN]	154.533	7.05	1	6	6	6	950	108.106	9.71533
O43390	Heterogeneous nuclear ribonucleoprotein R OS=Homo sapiens GN=HNRNPR PE=1 SV=1 - [HNRPR_HUMAN]	154.2	8.53	1	3	5	5	633	70.8993	8.1333
O15232	Matrilin-3 OS=Homo sapiens GN=MATN3 PE=1 SV=2 - [MATN3_HUMAN]	152.183	16.87	1	6	6	6	486	52.7827	6.69775
P27348	14-3-3 protein theta OS=Homo sapiens GN=YWHAQ PE=1 SV=1 - [1433T_HUMAN]	152.019	19.59	3	1	5	7	245	27.7468	4.77979
Q15233	Non-POU domain-containing octamer-binding protein OS=Homo sapiens GN=NONO PE=1 SV=4 - [NONO_HUMAN]	151.891	18.9	2	7	8	8	471	54.1973	8.95361
P67809	Nuclease-sensitive element-binding protein 1 OS=Homo sapiens GN=YBX1 PE=1 SV=3 - [YBOX1_HUMAN]	151.527	24.69	3	3	3	3	324	35.9027	9.87646
P27797	Calreticulin OS=Homo sapiens GN=CALR PE=1 SV=1 - [CALR_HUMAN]	150.798	13.91	1	3	3	4	417	48.1118	4.43701
Q16181	Septin-7 OS=Homo sapiens GN=SEPT7 PE=1 SV=2 - [SEPT7_HUMAN]	150.228	16.7	2	5	6	9	437	50.648	8.63135
P51610	Host cell factor 1 OS=Homo sapiens GN=HCFC1 PE=1 SV=2 - [HCFC1_HUMAN]	149.528	1.33	1	2	2	3	2035	208.602	7.45947
P62913	60S ribosomal protein L11 OS=Homo sapiens GN=RPL11 PE=1 SV=2 - [RL11_HUMAN]	149.233	23.03	1	4	4	4	178	20.2396	9.59814
O43143	Putative pre-mRNA-splicing factor ATP-dependent RNA helicase DHX15 OS=Homo sapiens GN=DHX15 PE=1 SV=2 - [DHX15_HUMAN]	149.143	7.8	1	6	6	6	795	90.8752	7.45947
Q16394	Exostosin-1 OS=Homo sapiens GN=EXT1 PE=1 SV=2 - [EXT1_HUMAN]	148.757	9.79	1	5	5	6	746	86.1998	9.0415
Q6UXH8	Collagen and calcium-binding EGF domain-containing protein 1 OS=Homo sapiens GN=CCBE1 PE=1 SV=1 - [CCBE1_HUMAN]	148.213	12.81	1	3	3	3	406	44.0743	7.57666
P61978	Heterogeneous nuclear ribonucleoprotein K OS=Homo sapiens GN=HNRNPK PE=1 SV=1 - [HNRPK_HUMAN]	147.704	12.1	1	4	4	4	463	50.9444	5.5415
P31948	Stress-induced-phosphoprotein 1 OS=Homo sapiens GN=STIP1 PE=1 SV=1 - [STIP1_HUMAN]	147.501	10.13	1	5	5	6	543	62.5994	6.80029
O75643	U5 small nuclear ribonucleoprotein 200 kDa helicase OS=Homo sapiens GN=SNRNP200 PE=1 SV=2 - [U520_HUMAN]	146.43	2.43	1	4	4	4	2136	244.353	6.06201
P31946	14-3-3 protein beta/alpha OS=Homo sapiens GN=YWHAB PE=1 SV=3 - [1433B_HUMAN]	145.809	19.51	3	1	5	7	246	28.0648	4.83057
O15144	Actin-related protein 2/3 complex subunit 2 OS=Homo sapiens GN=ARPC2 PE=1 SV=1 - [ARPC2_HUMAN]	143.9	23.33	1	4	4	4	300	34.3115	7.35693
P06756	Integrin alpha-V OS=Homo sapiens GN=ITGAV PE=1 SV=2 - [ITAV_HUMAN]	143.63	8.11	1	6	6	6	1048	115.964	5.68115
Q9NTK5	Obg-like ATPase 1 OS=Homo sapiens GN=OLA1 PE=1 SV=2 - [OLA1_HUMAN]	143.11	12.12	1	4	4	4	396	44.7153	7.81104
P51149	Ras-related protein Rab-7a OS=Homo sapiens GN=RAB7A PE=1 SV=1 - [RAB7A_HUMAN]	142.773	19.81	1	3	3	3	207	23.4748	6.69775
Q15436	Protein transport protein Sec23A OS=Homo sapiens GN=SEC23A PE=1 SV=2 - [SC23A_HUMAN]	142.5	6.27	2	4	4	4	765	86.1053	7.07861
P61586	Transforming protein RhoA OS=Homo sapiens GN=RHOA PE=1 SV=1 - [RHOA_HUMAN]	141.51	33.16	2	1	5	5	193	21.7541	6.1001
P61353	60S ribosomal protein L27 OS=Homo sapiens GN=RPL27 PE=1 SV=2 - [RL27_HUMAN]	141.323	27.21	1	4	4	5	136	15.7877	10.5649
O75131	Copine-3 OS=Homo sapiens GN=CPNE3 PE=1 SV=1 - [CPNE3_HUMAN]	140.82	9.68	8	6	6	6	537	60.0921	5.84619
P29692	Elongation factor 1-delta OS=Homo sapiens GN=EEF1D PE=1 SV=5 - [EF1D_HUMAN]	140.23	20.64	1	4	4	4	281	31.1028	5.0083
P14625	Endoplasmin OS=Homo sapiens GN=HSP90B1 PE=1 SV=1 - [ENPL_HUMAN]	137.222	3.74	2	1	4	5	803	92.4113	4.84326
P51884	Lumican OS=Homo sapiens GN=LUM PE=1 SV=2 - [LUM_HUMAN]	136.827	11.24	1	3	3	4	338	38.4048	6.60986
P56537	Eukaryotic translation initiation factor 6 OS=Homo sapiens GN=EIF6 PE=1 SV=1 - [IF6_HUMAN]	135.882	20	1	2	2	3	245	26.5822	4.67822
P14866	Heterogeneous nuclear ribonucleoprotein L OS=Homo sapiens GN=HNRNPL PE=1 SV=2 - [HNRPL_HUMAN]	135.28	6.28	1	3	3	3	589	64.0924	8.22119
Q16630	Cleavage and polyadenylation specificity factor subunit 6 OS=Homo sapiens GN=CPSF6 PE=1 SV=2 - [CPSF6_HUMAN]	135.07	4.54	1	1	1	2	551	59.1734	7.15186
P60900	Proteasome subunit alpha type-6 OS=Homo sapiens GN=PSMA6 PE=1 SV=1 - [PSA6_HUMAN]	133.657	17.48	1	3	3	3	246	27.3818	6.75635
P10809	60 kDa heat shock protein, mitochondrial OS=Homo sapiens GN=HSPD1 PE=1 SV=2 - [CH60_HUMAN]	133.317	8.55	1	3	3	3	573	61.0164	5.87158
Q15113	Procollagen C-endopeptidase enhancer 1 OS=Homo sapiens GN=PCOLCE PE=1 SV=2 - [PCOC1_HUMAN]	132.33	12.92	1	5	5	5	449	47.942	7.43018
Q8NI35	InaD-like protein OS=Homo sapiens GN=INADL PE=1 SV=3 - [INADL_HUMAN]	131.366	0.33	1	1	1	7	1801	196.247	4.94482
Q9P258	Protein RCC2 OS=Homo sapiens GN=RCC2 PE=1 SV=2 - [RCC2_HUMAN]	130.92	9	1	4	4	5	522	56.0492	8.77783
Q8N1N4	Keratin, type II cytoskeletal 78 OS=Homo sapiens GN=KRT78 PE=2 SV=2 - [K2C78_HUMAN]	130.86	9.04	1	4	5	5	520	56.8305	6.02393
Q8WUM4	Programmed cell death 6-interacting protein OS=Homo sapiens GN=PDCD6IP PE=1 SV=1 - [PDC6I_HUMAN]	130.41	8.76	1	6	6	6	868	95.9631	6.52197
P49915	GMP synthase [glutamine-hydrolyzing] OS=Homo sapiens GN=GMPS PE=1 SV=1 - [GUAA_HUMAN]	130.38	9.38	1	5	5	5	693	76.667	6.87354
P62140	Serine/threonine-protein phosphatase PP1-beta catalytic subunit OS=Homo sapiens GN=PPP1CB PE=1 SV=3 - [PP1B_HUMAN]	130.229	9.17	3	2	2	2	327	37.1626	6.18896
Q10471	Polypeptide N-acetylgalactosaminyltransferase 2 OS=Homo sapiens GN=GALNT2 PE=1 SV=1 - [GALT2_HUMAN]	130.013	8.23	1	3	3	3	571	64.6915	8.35303
P12259	Coagulation factor V OS=Homo sapiens GN=F5 PE=1 SV=4 - [FA5_HUMAN]	129.378	2.11	1	4	4	4	2224	251.546	6.04932
P62249	40S ribosomal protein S16 OS=Homo sapiens GN=RPS16 PE=1 SV=2 - [RS16_HUMAN]	129.369	26.71	1	4	4	4	146	16.435	10.2134
P30419	Glycylpeptide N-tetradecanoyltransferase 1 OS=Homo sapiens GN=NMT1 PE=1 SV=2 - [NMT1_HUMAN]	129.343	6.45	2	3	3	3	496	56.7699	7.79639
P12268	Inosine-5'-monophosphate dehydrogenase 2 OS=Homo sapiens GN=IMPDH2 PE=1 SV=2 - [IMDH2_HUMAN]	129.316	5.25	1	2	2	2	514	55.7696	6.90283
Q01105	Protein SET OS=Homo sapiens GN=SET PE=1 SV=3 - [SET_HUMAN]	128.058	15.52	2	4	4	4	290	33.4687	4.32275
P31431	Syndecan-4 OS=Homo sapiens GN=SDC4 PE=1 SV=2 - [SDC4_HUMAN]	126.712	19.19	1	3	3	4	198	21.628	4.50049
Q5T749	Keratinocyte proline-rich protein OS=Homo sapiens GN=KPRP PE=1 SV=1 - [KPRP_HUMAN]	126.459	16.06	1	6	6	6	579	64.0932	8.26514
Q01130	Serine/arginine-rich splicing factor 2 OS=Homo sapiens GN=SRSF2 PE=1 SV=4 - [SRSF2_HUMAN]	126.026	11.31	2	2	2	2	221	25.4612	11.854
O00410	Importin-5 OS=Homo sapiens GN=IPO5 PE=1 SV=4 - [IPO5_HUMAN]	125.947	6.56	2	6	6	6	1097	123.55	4.94482
P21741	Midkine OS=Homo sapiens GN=MDK PE=1 SV=1 - [MK_HUMAN]	125.299	18.18	1	2	2	2	143	15.575	9.78857
Q9NZM1	Myoferlin OS=Homo sapiens GN=MYOF PE=1 SV=1 - [MYOF_HUMAN]	125.2	3.54	1	5	5	5	2061	234.561	6.17627
P33176	Kinesin-1 heavy chain OS=Homo sapiens GN=KIF5B PE=1 SV=1 - [KINH_HUMAN]	124.907	4.47	3	3	3	3	963	109.617	6.50732
Q96P63	Serpin B12 OS=Homo sapiens GN=SERPINB12 PE=1 SV=1 - [SPB12_HUMAN]	124.867	9.38	1	3	3	3	405	46.2471	5.52881
P01008	Antithrombin-III OS=Homo sapiens GN=SERPINC1 PE=1 SV=1 - [ANT3_HUMAN]	123.74	12.93	1	6	6	7	464	52.5689	6.7124
Q99873	Protein arginine N-methyltransferase 1 OS=Homo sapiens OX=9606 GN=PRMT1 PE=1 SV=3 - [ANM1_HUMAN]	123.65	15.09	1	4	4	4	371	42.4339	5.35107
P15170	Eukaryotic peptide chain release factor GTP-binding subunit ERF3A OS=Homo sapiens GN=GSPT1 PE=1 SV=1 - [ERF3A_HUMAN]	123.372	7.41	2	3	3	3	499	55.7203	5.61768
Q9UI42	Carboxypeptidase A4 OS=Homo sapiens GN=CPA4 PE=1 SV=2 - [CBPA4_HUMAN]	123.34	15.2	1	4	4	4	421	47.3217	6.69775
O14617	AP-3 complex subunit delta-1 OS=Homo sapiens GN=AP3D1 PE=1 SV=1 - [AP3D1_HUMAN]	123.22	1.91	1	1	1	2	1153	130.076	8.48486
P60660	Myosin light polypeptide 6 OS=Homo sapiens GN=MYL6 PE=1 SV=2 - [MYL6_HUMAN]	123.1	32.45	2	3	3	3	151	16.9191	4.65283
P46778	60S ribosomal protein L21 OS=Homo sapiens GN=RPL21 PE=1 SV=2 - [RL21_HUMAN]	122.163	16.25	1	2	2	3	160	18.5531	10.4917
O15143	Actin-related protein 2/3 complex subunit 1B OS=Homo sapiens GN=ARPC1B PE=1 SV=3 - [ARC1B_HUMAN]	121.026	11.02	1	2	3	3	372	40.9234	8.35303
P49736	DNA replication licensing factor MCM2 OS=Homo sapiens GN=MCM2 PE=1 SV=4 - [MCM2_HUMAN]	120.007	3.87	1	3	3	3	904	101.832	5.51611
P00367	Glutamate dehydrogenase 1, mitochondrial OS=Homo sapiens GN=GLUD1 PE=1 SV=2 - [DHE3_HUMAN]	119.76	9.5	2	5	5	5	558	61.3592	7.79639
Q15758	Neutral amino acid transporter B(0) OS=Homo sapiens GN=SLC1A5 PE=1 SV=2 - [AAAT_HUMAN]	118.993	6.1	1	2	2	3	541	56.5623	5.47803
P40429	60S ribosomal protein L13a OS=Homo sapiens GN=RPL13A PE=1 SV=2 - [RL13A_HUMAN]	118.953	28.08	2	8	8	9	203	23.5624	10.9312
P46781	40S ribosomal protein S9 OS=Homo sapiens GN=RPS9 PE=1 SV=3 - [RS9_HUMAN]	118.275	22.68	1	7	7	7	194	22.5776	10.6528
Q16658	Fascin OS=Homo sapiens GN=FSCN1 PE=1 SV=3 - [FSCN1_HUMAN]	117.263	12.78	1	5	5	6	493	54.4961	7.23975
O00299	Chloride intracellular channel protein 1 OS=Homo sapiens GN=CLIC1 PE=1 SV=4 - [CLIC1_HUMAN]	116.56	14.94	3	3	3	3	241	26.9057	5.17334
Q99536	Synaptic vesicle membrane protein VAT-1 homolog OS=Homo sapiens GN=VAT1 PE=1 SV=2 - [VAT1_HUMAN]	116.34	17.05	1	5	5	5	393	41.8934	6.29053
P17812	CTP synthase 1 OS=Homo sapiens GN=CTPS PE=1 SV=2 - [PYRG1_HUMAN]	115.362	6.77	2	3	3	3	591	66.648	6.45557
P60866	40S ribosomal protein S20 OS=Homo sapiens GN=RPS20 PE=1 SV=1 - [RS20_HUMAN]	114.66	22.69	1	2	2	4	119	13.3643	9.93506
Q9NR30	Nucleolar RNA helicase 2 OS=Homo sapiens GN=DDX21 PE=1 SV=5 - [DDX21_HUMAN]	114.272	8.68	2	5	5	5	783	87.2904	9.27588
P08134	Rho-related GTP-binding protein RhoC OS=Homo sapiens GN=RHOC PE=1 SV=1 - [RHOC_HUMAN]	114.26	26.94	2	1	5	5	193	21.9923	6.58057
Q08554	Desmocollin-1 OS=Homo sapiens GN=DSC1 PE=1 SV=2 - [DSC1_HUMAN]	113.94	1.68	1	1	1	2	894	99.9238	5.42725
P31939	Bifunctional purine biosynthesis protein PURH OS=Homo sapiens GN=ATIC PE=1 SV=3 - [PUR9_HUMAN]	113.79	8.45	1	5	5	6	592	64.5753	6.7124
P43686	26S protease regulatory subunit 6B OS=Homo sapiens GN=PSMC4 PE=1 SV=2 - [PRS6B_HUMAN]	113.53	8.61	1	3	3	3	418	47.3365	5.21143
P02749	Beta-2-glycoprotein 1 OS=Homo sapiens GN=APOH PE=1 SV=3 - [APOH_HUMAN]	113.22	5.22	1	3	3	6	345	38.2727	7.97217
O00499	Myc box-dependent-interacting protein 1 OS=Homo sapiens GN=BIN1 PE=1 SV=1 - [BIN1_HUMAN]	112.883	9.95	1	3	3	3	593	64.6594	5.05908
Q12805	EGF-containing fibulin-like extracellular matrix protein 1 OS=Homo sapiens GN=EFEMP1 PE=1 SV=2 - [FBLN3_HUMAN]	112.637	10.14	1	4	4	4	493	54.6042	5.07178
P00749	Urokinase-type plasminogen activator OS=Homo sapiens GN=PLAU PE=1 SV=2 - [UROK_HUMAN]	112.34	6.96	1	3	3	3	431	48.4757	8.41162
O43242	26S proteasome non-ATPase regulatory subunit 3 OS=Homo sapiens GN=PSMD3 PE=1 SV=2 - [PSMD3_HUMAN]	112.033	9.74	1	3	3	3	534	60.9395	8.44092
P32119	Peroxiredoxin-2 OS=Homo sapiens GN=PRDX2 PE=1 SV=5 - [PRDX2_HUMAN]	111.691	18.18	1	4	4	4	198	21.8782	5.97314
Q16576	Histone-binding protein RBBP7 OS=Homo sapiens GN=RBBP7 PE=1 SV=1 - [RBBP7_HUMAN]	111.459	12	1	1	5	5	425	47.7902	5.04639
O95486	Protein transport protein Sec24A OS=Homo sapiens GN=SEC24A PE=1 SV=2 - [SC24A_HUMAN]	111.26	1.37	1	1	1	2	1093	119.674	7.66455
P62753	40S ribosomal protein S6 OS=Homo sapiens GN=RPS6 PE=1 SV=1 - [RS6_HUMAN]	109.85	10.44	1	2	2	2	249	28.663	10.8433
P33993	DNA replication licensing factor MCM7 OS=Homo sapiens GN=MCM7 PE=1 SV=4 - [MCM7_HUMAN]	109.445	4.59	1	2	2	2	719	81.2566	6.45557
P49411	Elongation factor Tu, mitochondrial OS=Homo sapiens GN=TUFM PE=1 SV=2 - [EFTU_HUMAN]	109.247	9.51	1	3	3	3	452	49.5102	7.60596
P04899	Guanine nucleotide-binding protein G(i) subunit alpha-2 OS=Homo sapiens GN=GNAI2 PE=1 SV=3 - [GNAI2_HUMAN]	108.803	12.39	9	1	4	4	355	40.4251	5.5415
O00303	Eukaryotic translation initiation factor 3 subunit F OS=Homo sapiens GN=EIF3F PE=1 SV=1 - [EIF3F_HUMAN]	108.57	5.32	1	1	1	2	357	37.5402	5.45264
P35555	Fibrillin-1 OS=Homo sapiens OX=9606 GN=FBN1 PE=1 SV=4 - [FBN1_HUMAN]	108.03	2.26	2	5	5	5	2871	312.083	4.93213
P0CW22	40S ribosomal protein S17-like OS=Homo sapiens GN=RPS17L PE=3 SV=1 - [RS17L_HUMAN]	107.88	16.3	1	1	1	1	135	15.5404	9.84717
A6NEC2	Puromycin-sensitive aminopeptidase-like protein OS=Homo sapiens GN=NPEPPSL1 PE=2 SV=3 - [PSAL_HUMAN]	107.5	13.6	2	4	4	4	478	53.713	5.33838
Q92841	Probable ATP-dependent RNA helicase DDX17 OS=Homo sapiens GN=DDX17 PE=1 SV=2 - [DDX17_HUMAN]	107.277	4.66	2	3	3	3	729	80.222	8.26514
P47755	F-actin-capping protein subunit alpha-2 OS=Homo sapiens GN=CAPZA2 PE=1 SV=3 - [CAZA2_HUMAN]	107.192	8.39	1	1	2	2	286	32.9286	5.84619
P12004	Proliferating cell nuclear antigen OS=Homo sapiens GN=PCNA PE=1 SV=1 - [PCNA_HUMAN]	106.663	13.79	1	4	4	6	261	28.7503	4.69092
Q6EMK4	Vasorin OS=Homo sapiens GN=VASN PE=1 SV=1 - [VASN_HUMAN]	106.42	2.38	1	1	1	1	673	71.6675	7.38623
P26599	Polypyrimidine tract-binding protein 1 OS=Homo sapiens GN=PTBP1 PE=1 SV=1 - [PTBP1_HUMAN]	105.546	8.1	1	2	2	2	531	57.1856	9.17334
Q01650	Large neutral amino acids transporter small subunit 1 OS=Homo sapiens GN=SLC7A5 PE=1 SV=2 - [LAT1_HUMAN]	105.361	4.93	3	2	2	2	507	54.9743	7.72314
P00736	Complement C1r subcomponent OS=Homo sapiens GN=C1R PE=1 SV=2 - [C1R_HUMAN]	105.17	5.82	1	2	2	2	705	80.0668	6.21436
P00505	Aspartate aminotransferase, mitochondrial OS=Homo sapiens GN=GOT2 PE=1 SV=3 - [AATM_HUMAN]	103.52	8.84	1	2	2	2	430	47.4873	9.01221
P45974	Ubiquitin carboxyl-terminal hydrolase 5 OS=Homo sapiens GN=USP5 PE=1 SV=2 - [UBP5_HUMAN]	103.47	4.9	1	2	2	2	858	95.7253	5.03369
P08237	6-phosphofructokinase, muscle type OS=Homo sapiens GN=PFKM PE=1 SV=2 - [K6PF_HUMAN]	103.105	5.51	1	2	5	5	780	85.1284	7.98682
Q99460	26S proteasome non-ATPase regulatory subunit 1 OS=Homo sapiens GN=PSMD1 PE=1 SV=2 - [PSMD1_HUMAN]	102.66	2.52	1	2	2	2	953	105.769	5.38916
P26640	Valine--tRNA ligase OS=Homo sapiens GN=VARS PE=1 SV=4 - [SYVC_HUMAN]	102.542	3.72	1	3	3	3	1264	140.387	7.59131
P09525	Annexin A4 OS=Homo sapiens GN=ANXA4 PE=1 SV=4 - [ANXA4_HUMAN]	102.25	5.02	1	1	1	1	319	35.8601	6.12549
P15291	Beta-1,4-galactosyltransferase 1 OS=Homo sapiens GN=B4GALT1 PE=1 SV=5 - [B4GT1_HUMAN]	102.2	11.81	1	3	3	3	398	43.8923	8.646
O00571	ATP-dependent RNA helicase DDX3X OS=Homo sapiens GN=DDX3X PE=1 SV=3 - [DDX3X_HUMAN]	101.043	5.44	2	3	3	3	662	73.198	7.18115
P05997	Collagen alpha-2(V) chain OS=Homo sapiens GN=COL5A2 PE=1 SV=3 - [CO5A2_HUMAN]	100.787	2.67	1	3	3	3	1499	144.821	6.45557
Q96AC1	Fermitin family homolog 2 OS=Homo sapiens GN=FERMT2 PE=1 SV=1 - [FERM2_HUMAN]	100.173	7.94	1	3	3	3	680	77.8106	6.69775
P68400	Casein kinase II subunit alpha OS=Homo sapiens GN=CSNK2A1 PE=1 SV=1 - [CSK21_HUMAN]	99.4167	17.65	2	6	6	8	391	45.1148	7.73779
P21926	CD9 antigen OS=Homo sapiens GN=CD9 PE=1 SV=4 - [CD9_HUMAN]	98.9633	9.65	1	2	2	3	228	25.399	7.15186
Q16531	DNA damage-binding protein 1 OS=Homo sapiens GN=DDB1 PE=1 SV=1 - [DDB1_HUMAN]	98.77	4.39	1	4	4	4	1140	126.887	5.26221
Q12874	Splicing factor 3A subunit 3 OS=Homo sapiens GN=SF3A3 PE=1 SV=1 - [SF3A3_HUMAN]	98.65	4.19	1	2	2	2	501	58.8123	5.37646
P26373	60S ribosomal protein L13 OS=Homo sapiens GN=RPL13 PE=1 SV=4 - [RL13_HUMAN]	98.557	16.11	1	4	4	4	211	24.2465	11.6489
P07339	Cathepsin D OS=Homo sapiens GN=CTSD PE=1 SV=1 - [CATD_HUMAN]	97.6433	8.5	1	3	3	3	412	44.5236	6.53662
P61026	Ras-related protein Rab-10 OS=Homo sapiens GN=RAB10 PE=1 SV=1 - [RAB10_HUMAN]	97.183	11	5	1	2	2	200	22.5266	8.38232
Q13263	Transcription intermediary factor 1-beta OS=Homo sapiens GN=TRIM28 PE=1 SV=5 - [TIF1B_HUMAN]	97.1	2.04	1	1	1	1	835	88.4934	5.77002
P62280	40S ribosomal protein S11 OS=Homo sapiens GN=RPS11 PE=1 SV=3 - [RS11_HUMAN]	97.0574	29.75	2	5	5	5	158	18.419	10.3013
P50995	Annexin A11 OS=Homo sapiens GN=ANXA11 PE=1 SV=1 - [ANX11_HUMAN]	97.03	8.91	1	4	4	4	505	54.3551	7.6499
P08581	Hepatocyte growth factor receptor OS=Homo sapiens GN=MET PE=1 SV=4 - [MET_HUMAN]	96.5801	4.53	1	4	4	4	1390	155.441	7.32764
Q07954	Prolow-density lipoprotein receptor-related protein 1 OS=Homo sapiens GN=LRP1 PE=1 SV=2 - [LRP1_HUMAN]	96.52	0.64	1	2	2	2	4544	504.276	5.38916
P62081	40S ribosomal protein S7 OS=Homo sapiens GN=RPS7 PE=1 SV=1 - [RS7_HUMAN]	95.66	23.71	1	4	4	4	194	22.1133	10.0962
O00429	Dynamin-1-like protein OS=Homo sapiens GN=DNM1L PE=1 SV=2 - [DNM1L_HUMAN]	94.8911	5.16	1	2	2	2	736	81.8261	6.81494
O14817	Tetraspanin-4 OS=Homo sapiens GN=TSPAN4 PE=1 SV=1 - [TSN4_HUMAN]	94.6	10.5	1	1	1	1	238	26.1002	6.46826
P83731	60S ribosomal protein L24 OS=Homo sapiens GN=RPL24 PE=1 SV=1 - [RL24_HUMAN]	94.4524	14.01	1	2	2	2	157	17.7679	11.2534
P11413	Glucose-6-phosphate 1-dehydrogenase OS=Homo sapiens GN=G6PD PE=1 SV=4 - [G6PD_HUMAN]	94.22	10.49	1	4	4	4	515	59.219	6.84424
P40925	Malate dehydrogenase, cytoplasmic OS=Homo sapiens GN=MDH1 PE=1 SV=4 - [MDHC_HUMAN]	94.15	6.89	1	2	2	2	334	36.403	7.35693
Q00341	Vigilin OS=Homo sapiens GN=HDLBP PE=1 SV=2 - [VIGLN_HUMAN]	94.13	2.52	1	2	2	2	1268	141.368	6.87354
P61812	Transforming growth factor beta-2 OS=Homo sapiens GN=TGFB2 PE=1 SV=1 - [TGFB2_HUMAN]	93.91	3.86	1	1	1	1	414	47.7172	8.52881
O43405	Cochlin OS=Homo sapiens GN=COCH PE=1 SV=1 - [COCH_HUMAN]	93.63	8.36	1	5	5	5	550	59.4452	7.95752
P62829	60S ribosomal protein L23 OS=Homo sapiens GN=RPL23 PE=1 SV=1 - [RL23_HUMAN]	93.49	30.71	1	3	3	3	140	14.8561	10.5063
O00487	26S proteasome non-ATPase regulatory subunit 14 OS=Homo sapiens GN=PSMD14 PE=1 SV=1 - [PSDE_HUMAN]	93.03	15.16	1	2	2	2	310	34.5546	6.52197
Q9H0U4	Ras-related protein Rab-1B OS=Homo sapiens GN=RAB1B PE=1 SV=1 - [RAB1B_HUMAN]	92.5829	12.44	7	2	3	3	201	22.1572	5.73193
P04632	Calpain small subunit 1 OS=Homo sapiens GN=CAPNS1 PE=1 SV=1 - [CPNS1_HUMAN]	92.39	12.31	1	2	2	3	268	28.2977	5.19873
O15371	Eukaryotic translation initiation factor 3 subunit D OS=Homo sapiens GN=EIF3D PE=1 SV=1 - [EIF3D_HUMAN]	92.1824	3.83	1	2	2	2	548	63.9324	6.04932
P38919	Eukaryotic initiation factor 4A-III OS=Homo sapiens GN=EIF4A3 PE=1 SV=4 - [IF4A3_HUMAN]	92.0402	7.79	1	1	3	4	411	46.8412	6.72705
P19623	Spermidine synthase OS=Homo sapiens GN=SRM PE=1 SV=1 - [SPEE_HUMAN]	92.0133	10.26	1	3	3	3	302	33.8027	5.49072
Q16851	UTP--glucose-1-phosphate uridylyltransferase OS=Homo sapiens GN=UGP2 PE=1 SV=5 - [UGPA_HUMAN]	91.01	12.4	1	5	5	5	508	56.9047	8.14795
P02787	Serotransferrin OS=Homo sapiens GN=TF PE=1 SV=3 - [TRFE_HUMAN]	90.9133	2.72	1	2	2	3	698	77.0136	7.12256
P63092	Guanine nucleotide-binding protein G(s) subunit alpha isoforms short OS=Homo sapiens GN=GNAS PE=1 SV=1 - [GNAS2_HUMAN]	90.43	6.85	7	1	2	2	394	45.6359	5.8208
O60911	Cathepsin L2 OS=Homo sapiens GN=CTSV PE=1 SV=2 - [CATL2_HUMAN]	89.82	8.68	1	4	4	4	334	37.3051	8.76318
P23381	Tryptophan--tRNA ligase, cytoplasmic OS=Homo sapiens GN=WARS PE=1 SV=2 - [SYWC_HUMAN]	89.8	7.86	1	2	2	2	471	53.1316	6.22705
P62244	40S ribosomal protein S15a OS=Homo sapiens GN=RPS15A PE=1 SV=2 - [RS15A_HUMAN]	89.0533	29.23	1	3	3	3	130	14.83	10.1255
Q99733	Nucleosome assembly protein 1-like 4 OS=Homo sapiens GN=NAP1L4 PE=1 SV=1 - [NP1L4_HUMAN]	88.48	9.87	1	3	3	3	375	42.7969	4.69092
P31689	DnaJ homolog subfamily A member 1 OS=Homo sapiens GN=DNAJA1 PE=1 SV=2 - [DNJA1_HUMAN]	88.4283	12.85	3	3	3	4	397	44.8395	7.07861
P23142	Fibulin-1 OS=Homo sapiens GN=FBLN1 PE=1 SV=4 - [FBLN1_HUMAN]	88.2867	5.97	1	4	4	6	703	77.1624	5.22412
P61224	Ras-related protein Rap-1b OS=Homo sapiens GN=RAP1B PE=1 SV=1 - [RAP1B_HUMAN]	87.4434	13.59	3	2	2	2	184	20.8116	5.78271
P62847	40S ribosomal protein S24 OS=Homo sapiens GN=RPS24 PE=1 SV=1 - [RS24_HUMAN]	86.7567	17.29	1	2	2	3	133	15.4134	10.7847
P14678	Small nuclear ribonucleoprotein-associated proteins B and B' OS=Homo sapiens GN=SNRPB PE=1 SV=2 - [RSMB_HUMAN]	86.5186	6.25	2	2	2	2	240	24.5937	11.1948
O43684	Mitotic checkpoint protein BUB3 OS=Homo sapiens GN=BUB3 PE=1 SV=1 - [BUB3_HUMAN]	86.3459	11.28	2	4	4	4	328	37.1312	6.84424
Q8N474	Secreted frizzled-related protein 1 OS=Homo sapiens GN=SFRP1 PE=1 SV=1 - [SFRP1_HUMAN]	86.1267	10.19	2	3	3	3	314	35.3621	8.85107
P20618	Proteasome subunit beta type-1 OS=Homo sapiens GN=PSMB1 PE=1 SV=2 - [PSB1_HUMAN]	85.96	12.45	1	2	2	3	241	26.4724	8.1333
Q9BXS5	AP-1 complex subunit mu-1 OS=Homo sapiens GN=AP1M1 PE=1 SV=3 - [AP1M1_HUMAN]	85.2	4.96	2	2	2	2	423	48.5561	7.29834
Q16629	Serine/arginine-rich splicing factor 7 OS=Homo sapiens GN=SRSF7 PE=1 SV=1 - [SRSF7_HUMAN]	84.87	19.75	1	3	3	3	238	27.35	11.8247
Q99808	Equilibrative nucleoside transporter 1 OS=Homo sapiens GN=SLC29A1 PE=1 SV=3 - [S29A1_HUMAN]	84.51	7.46	1	2	2	2	456	50.1864	8.29443
P09622	Dihydrolipoyl dehydrogenase, mitochondrial OS=Homo sapiens GN=DLD PE=1 SV=2 - [DLDH_HUMAN]	84.49	2.75	1	1	1	1	509	54.143	7.85498
P62495	Eukaryotic peptide chain release factor subunit 1 OS=Homo sapiens GN=ETF1 PE=1 SV=3 - [ERF1_HUMAN]	84.1957	4.58	1	2	2	2	437	49.0002	5.70654
P61006	Ras-related protein Rab-8A OS=Homo sapiens GN=RAB8A PE=1 SV=1 - [RAB8A_HUMAN]	83.613	12.08	5	1	2	2	207	23.6532	9.0708
Q9Y265	RuvB-like 1 OS=Homo sapiens GN=RUVBL1 PE=1 SV=1 - [RUVB1_HUMAN]	83.31	8.99	1	3	3	3	456	50.1963	6.41748
P35268	60S ribosomal protein L22 OS=Homo sapiens GN=RPL22 PE=1 SV=2 - [RL22_HUMAN]	83.31	18.75	1	2	2	2	128	14.7778	9.18799
Q16222	UDP-N-acetylhexosamine pyrophosphorylase OS=Homo sapiens GN=UAP1 PE=1 SV=3 - [UAP1_HUMAN]	83.29	4.41	2	2	2	2	522	58.7318	6.32861
P05026	Sodium/potassium-transporting ATPase subunit beta-1 OS=Homo sapiens GN=ATP1B1 PE=1 SV=1 - [AT1B1_HUMAN]	83.0942	8.25	1	2	2	2	303	35.0389	8.52881
Q9NZ53	Podocalyxin-like protein 2 OS=Homo sapiens GN=PODXL2 PE=1 SV=1 - [PDXL2_HUMAN]	82.9303	2.31	1	1	1	2	605	65.0356	4.33545
P62851	40S ribosomal protein S25 OS=Homo sapiens GN=RPS25 PE=1 SV=1 - [RS25_HUMAN]	82.36	15.2	1	2	2	2	125	13.7337	10.1108
P33991	DNA replication licensing factor MCM4 OS=Homo sapiens GN=MCM4 PE=1 SV=5 - [MCM4_HUMAN]	81.61	3.48	1	2	2	2	863	96.4976	6.7417
P27824	Calnexin OS=Homo sapiens GN=CANX PE=1 SV=2 - [CALX_HUMAN]	81.54	5.24	1	2	2	2	592	67.5259	4.60205
Q14118	Dystroglycan OS=Homo sapiens GN=DAG1 PE=1 SV=2 - [DAG1_HUMAN]	80.76	3.69	1	2	2	2	895	97.3807	8.55811
Q10567	AP-1 complex subunit beta-1 OS=Homo sapiens GN=AP1B1 PE=1 SV=2 - [AP1B1_HUMAN]	80.3409	3.06	1	2	2	2	949	104.57	5.05908
P28065	Proteasome subunit beta type-9 OS=Homo sapiens GN=PSMB9 PE=1 SV=2 - [PSB9_HUMAN]	80.23	9.59	1	1	1	1	219	23.2495	5.03369
P02765	Alpha-2-HS-glycoprotein OS=Homo sapiens OX=9606 GN=AHSG PE=1 SV=2 - [FETUA_HUMAN]	80.1542	5.18	1	3	3	6	367	39.3157	5.71924
P11908	Ribose-phosphate pyrophosphokinase 2 OS=Homo sapiens GN=PRPS2 PE=1 SV=2 - [PRPS2_HUMAN]	80.037	7.55	3	2	2	2	318	34.747	6.60986
Q9P0V9	Septin-10 OS=Homo sapiens GN=SEPT10 PE=1 SV=2 - [SEP10_HUMAN]	80.0267	10.13	1	2	4	4	454	52.5596	6.80029
P46782	40S ribosomal protein S5 OS=Homo sapiens GN=RPS5 PE=1 SV=4 - [RS5_HUMAN]	79.75	7.35	1	1	1	1	204	22.8621	9.71533
Q9Y678	Coatomer subunit gamma OS=Homo sapiens GN=COPG PE=1 SV=1 - [COPG_HUMAN]	79.17	3.09	2	2	2	2	874	97.6555	5.46533
P62906	60S ribosomal protein L10a OS=Homo sapiens GN=RPL10A PE=1 SV=2 - [RL10A_HUMAN]	78.9667	17.05	1	3	3	3	217	24.8155	9.93506
Q92747	Actin-related protein 2/3 complex subunit 1A OS=Homo sapiens GN=ARPC1A PE=1 SV=2 - [ARC1A_HUMAN]	78.07	9.46	1	1	2	2	370	41.5427	8.17725
Q8NDH3	Probable aminopeptidase NPEPL1 OS=Homo sapiens GN=NPEPL1 PE=1 SV=3 - [PEPL1_HUMAN]	77.7	4.4	1	1	1	1	523	55.8255	6.87354
P47897	Glutamine--tRNA ligase OS=Homo sapiens GN=QARS PE=1 SV=1 - [SYQ_HUMAN]	77.48	2.32	1	1	1	1	775	87.7429	7.15186
Q04837	Single-stranded DNA-binding protein, mitochondrial OS=Homo sapiens GN=SSBP1 PE=1 SV=1 - [SSBP_HUMAN]	77.46	14.19	1	2	2	2	148	17.249	9.59814
O43795	Unconventional myosin-Ib OS=Homo sapiens GN=MYO1B PE=2 SV=3 - [MYO1B_HUMAN]	77.4367	3.87	1	2	2	3	1136	131.902	9.37842
Q02241	Kinesin-like protein KIF23 OS=Homo sapiens GN=KIF23 PE=1 SV=3 - [KIF23_HUMAN]	77.42	1.35	1	1	1	1	960	109.99	8.51416
P55268	Laminin subunit beta-2 OS=Homo sapiens GN=LAMB2 PE=1 SV=2 - [LAMB2_HUMAN]	77.3075	1.78	4	1	2	2	1798	195.854	6.52197
P51665	26S proteasome non-ATPase regulatory subunit 7 OS=Homo sapiens GN=PSMD7 PE=1 SV=2 - [PSD7_HUMAN]	77.28	5.25	1	1	1	1	324	37.0025	6.771
O75955	Flotillin-1 OS=Homo sapiens GN=FLOT1 PE=1 SV=3 - [FLOT1_HUMAN]	77.23	4.45	1	1	1	1	427	47.3256	7.48877
P25787	Proteasome subunit alpha type-2 OS=Homo sapiens GN=PSMA2 PE=1 SV=2 - [PSA2_HUMAN]	76.7603	13.25	1	2	2	2	234	25.8823	7.43018
O75607	Nucleoplasmin-3 OS=Homo sapiens GN=NPM3 PE=1 SV=3 - [NPM3_HUMAN]	76.52	8.99	1	1	1	1	178	19.3314	4.62744
O14980	Exportin-1 OS=Homo sapiens GN=XPO1 PE=1 SV=1 - [XPO1_HUMAN]	76.3167	5.14	1	3	3	3	1071	123.306	6.06201
P07686	Beta-hexosaminidase subunit beta OS=Homo sapiens GN=HEXB PE=1 SV=3 - [HEXB_HUMAN]	75.5267	9.35	1	3	3	3	556	63.0712	6.75635
P60953	Cell division control protein 42 homolog OS=Homo sapiens GN=CDC42 PE=1 SV=2 - [CDC42_HUMAN]	75.41	19.9	1	2	2	2	191	21.245	6.55127
P11387	DNA topoisomerase 1 OS=Homo sapiens GN=TOP1 PE=1 SV=2 - [TOP1_HUMAN]	74.6067	3.53	2	3	3	3	765	90.6689	9.30518
P05204	Non-histone chromosomal protein HMG-17 OS=Homo sapiens GN=HMGN2 PE=1 SV=3 - [HMGN2_HUMAN]	74.5946	16.67	1	1	1	4	90	9.38706	9.99365
Q15366	Poly(rC)-binding protein 2 OS=Homo sapiens GN=PCBP2 PE=1 SV=1 - [PCBP2_HUMAN]	74.1867	12.88	3	3	3	3	365	38.5556	6.78564
P23921	Ribonucleoside-diphosphate reductase large subunit OS=Homo sapiens GN=RRM1 PE=1 SV=1 - [RIR1_HUMAN]	74.0867	6.31	1	3	3	3	792	90.0125	7.15186
O14786	Neuropilin-1 OS=Homo sapiens GN=NRP1 PE=1 SV=3 - [NRP1_HUMAN]	73.92	3.47	1	2	2	2	923	103.069	5.88428
P11279	Lysosome-associated membrane glycoprotein 1 OS=Homo sapiens GN=LAMP1 PE=1 SV=3 - [LAMP1_HUMAN]	73.65	6.47	1	2	2	2	417	44.8538	8.74854
O60701	UDP-glucose 6-dehydrogenase OS=Homo sapiens GN=UGDH PE=1 SV=1 - [UGDH_HUMAN]	73.2	1.82	1	1	1	1	494	54.9893	7.12256
P30530	Tyrosine-protein kinase receptor UFO OS=Homo sapiens OX=9606 GN=AXL PE=1 SV=4 - [UFO_HUMAN]	73.19	2.57	1	2	2	2	894	98.274	5.38916
P32970	CD70 antigen OS=Homo sapiens GN=CD70 PE=1 SV=2 - [CD70_HUMAN]	73.15	19.69	1	3	3	3	193	21.1049	8.52881
O75533	Splicing factor 3B subunit 1 OS=Homo sapiens GN=SF3B1 PE=1 SV=3 - [SF3B1_HUMAN]	73.0642	1.92	1	2	2	2	1304	145.738	7.09326
P49902	Cytosolic purine 5'-nucleotidase OS=Homo sapiens GN=NT5C2 PE=1 SV=1 - [5NTC_HUMAN]	72.8	3.92	1	1	1	1	561	64.9283	6.13818
P22102	Trifunctional purine biosynthetic protein adenosine-3 OS=Homo sapiens GN=GART PE=1 SV=1 - [PUR2_HUMAN]	72.54	1.29	1	1	1	1	1010	107.699	6.69775
P05543	Thyroxine-binding globulin OS=Homo sapiens GN=SERPINA7 PE=1 SV=2 - [THBG_HUMAN]	71.9542	6.27	1	3	3	3	415	46.2946	6.30322
P61981	14-3-3 protein gamma OS=Homo sapiens GN=YWHAG PE=1 SV=2 - [1433G_HUMAN]	71.9525	9.72	3	1	3	4	247	28.2849	4.89404
O76094	Signal recognition particle 72 kDa protein OS=Homo sapiens GN=SRP72 PE=1 SV=3 - [SRP72_HUMAN]	71.82	2.83	1	1	1	1	671	74.56	9.26123
P33992	DNA replication licensing factor MCM5 OS=Homo sapiens GN=MCM5 PE=1 SV=5 - [MCM5_HUMAN]	71.71	5.59	1	3	3	3	734	82.2332	8.36768
Q16836	Hydroxyacyl-coenzyme A dehydrogenase, mitochondrial OS=Homo sapiens GN=HADH PE=1 SV=3 - [HCDH_HUMAN]	71.698	8.92	2	1	2	2	314	34.2719	8.85107
Q92544	Transmembrane 9 superfamily member 4 OS=Homo sapiens GN=TM9SF4 PE=1 SV=2 - [TM9S4_HUMAN]	71.69	2.96	1	1	1	1	642	74.4697	6.53662
P52907	F-actin-capping protein subunit alpha-1 OS=Homo sapiens GN=CAPZA1 PE=1 SV=3 - [CAZA1_HUMAN]	71.2623	8.74	1	1	2	2	286	32.9023	5.69385
Q14393	Growth arrest-specific protein 6 OS=Homo sapiens OX=9606 GN=GAS6 PE=1 SV=3 - [GAS6_HUMAN]	71.01	2.95	1	2	2	2	678	74.8768	5.69385
P22626	Heterogeneous nuclear ribonucleoproteins A2/B1 OS=Homo sapiens GN=HNRNPA2B1 PE=1 SV=2 - [ROA2_HUMAN]	70.8133	12.75	1	3	3	3	353	37.4067	8.95361
P53999	Activated RNA polymerase II transcriptional coactivator p15 OS=Homo sapiens GN=SUB1 PE=1 SV=3 - [TCP4_HUMAN]	70.8075	23.62	1	2	2	2	127	14.3864	9.59814
Q99729	Heterogeneous nuclear ribonucleoprotein A/B OS=Homo sapiens GN=HNRNPAB PE=1 SV=2 - [ROAA_HUMAN]	70.79	5.42	1	1	2	2	332	36.2024	8.20654
Q13765	Nascent polypeptide-associated complex subunit alpha OS=Homo sapiens GN=NACA PE=1 SV=1 - [NACA_HUMAN]	70.29	6.51	2	1	1	1	215	23.3697	4.56396
P31153	S-adenosylmethionine synthase isoform type-2 OS=Homo sapiens GN=MAT2A PE=1 SV=1 - [METK2_HUMAN]	70.11	6.08	1	2	2	2	395	43.6333	6.48096
O00160	Unconventional myosin-If OS=Homo sapiens GN=MYO1F PE=1 SV=3 - [MYO1F_HUMAN]	69.63	1.55	2	1	1	1	1098	124.766	9.11475
P12270	Nucleoprotein TPR OS=Homo sapiens GN=TPR PE=1 SV=3 - [TPR_HUMAN]	69.61	0.42	1	1	1	1	2363	267.131	5.021
O95747	Serine/threonine-protein kinase OSR1 OS=Homo sapiens GN=OXSR1 PE=1 SV=1 - [OXSR1_HUMAN]	69.35	4.17	1	1	1	1	527	57.9861	6.43018
P81605	Dermcidin OS=Homo sapiens GN=DCD PE=1 SV=2 - [DCD_HUMAN]	69.03	12.73	1	1	1	2	110	11.2768	6.53662
P19021	Peptidyl-glycine alpha-amidating monooxygenase OS=Homo sapiens GN=PAM PE=1 SV=2 - [AMD_HUMAN]	68.47	1.54	1	1	1	1	973	108.263	6.41748
Q9UIA9	Exportin-7 OS=Homo sapiens GN=XPO7 PE=1 SV=3 - [XPO7_HUMAN]	68.41	2.3	1	1	1	1	1087	123.828	6.31592
Q14978	Nucleolar and coiled-body phosphoprotein 1 OS=Homo sapiens GN=NOLC1 PE=1 SV=2 - [NOLC1_HUMAN]	68.27	3.43	1	2	2	2	699	73.5596	9.46631
Q14624	Inter-alpha-trypsin inhibitor heavy chain H4 OS=Homo sapiens GN=ITIH4 PE=1 SV=4 - [ITIH4_HUMAN]	68.27	1.94	1	2	2	4	930	103.293	6.97607
Q99714	3-hydroxyacyl-CoA dehydrogenase type-2 OS=Homo sapiens GN=HSD17B10 PE=1 SV=3 - [HCD2_HUMAN]	68.16	7.66	1	1	1	1	261	26.9061	7.78174
P08754	Guanine nucleotide-binding protein G(k) subunit alpha OS=Homo sapiens GN=GNAI3 PE=1 SV=3 - [GNAI3_HUMAN]	68.1567	12.43	9	1	4	4	354	40.5063	5.69385
Q16401	26S proteasome non-ATPase regulatory subunit 5 OS=Homo sapiens GN=PSMD5 PE=1 SV=3 - [PSMD5_HUMAN]	68.14	1.79	1	1	1	1	504	56.1604	5.47803
Q9Y3I0	tRNA-splicing ligase RtcB homolog OS=Homo sapiens GN=C22orf28 PE=1 SV=1 - [RTCB_HUMAN]	67.65	5.94	1	2	2	2	505	55.1749	7.2251
P62995	Transformer-2 protein homolog beta OS=Homo sapiens GN=TRA2B PE=1 SV=1 - [TRA2B_HUMAN]	67.63	11.46	1	2	2	2	288	33.6456	11.2534
Q8WU68	Splicing factor U2AF 26 kDa subunit OS=Homo sapiens GN=U2AF1L4 PE=1 SV=2 - [U2AF4_HUMAN]	67.54	6.36	2	1	1	1	220	25.7272	7.15186
P27708	CAD protein OS=Homo sapiens GN=CAD PE=1 SV=3 - [PYR1_HUMAN]	67.49	1.03	1	2	2	2	2225	242.829	6.45557
P43007	Neutral amino acid transporter A OS=Homo sapiens GN=SLC1A4 PE=1 SV=1 - [SATT_HUMAN]	66.93	2.07	1	1	1	1	532	55.6876	6.25244
P30041	Peroxiredoxin-6 OS=Homo sapiens GN=PRDX6 PE=1 SV=3 - [PRDX6_HUMAN]	66.85	9.38	1	1	1	1	224	25.0192	6.37939
P28074	Proteasome subunit beta type-5 OS=Homo sapiens GN=PSMB5 PE=1 SV=3 - [PSB5_HUMAN]	66.78	10.65	1	2	2	2	263	28.4622	6.91748
O43776	Asparagine--tRNA ligase, cytoplasmic OS=Homo sapiens GN=NARS PE=1 SV=1 - [SYNC_HUMAN]	66.22	5.11	1	2	2	2	548	62.9025	6.25244
P42285	Superkiller viralicidic activity 2-like 2 OS=Homo sapiens GN=SKIV2L2 PE=1 SV=3 - [SK2L2_HUMAN]	65.79	2.21	1	2	2	2	1042	117.729	6.52197
Q14566	DNA replication licensing factor MCM6 OS=Homo sapiens GN=MCM6 PE=1 SV=1 - [MCM6_HUMAN]	65.72	2.44	1	2	2	2	821	92.8312	5.41455
P61626	Lysozyme C OS=Homo sapiens GN=LYZ PE=1 SV=1 - [LYSC_HUMAN]	65.61	12.16	1	2	2	2	148	16.5263	9.15869
P11166	Solute carrier family 2, facilitated glucose transporter member 1 OS=Homo sapiens GN=SLC2A1 PE=1 SV=2 - [GTR1_HUMAN]	65.5421	2.85	3	2	2	2	492	54.0485	8.71924
Q9UMS4	Pre-mRNA-processing factor 19 OS=Homo sapiens GN=PRPF19 PE=1 SV=1 - [PRP19_HUMAN]	65.38	17.86	17	4	4	4	504	55.1463	6.60986
P34741	Syndecan-2 OS=Homo sapiens GN=SDC2 PE=1 SV=2 - [SDC2_HUMAN]	65.35	7.46	1	1	1	1	201	22.1462	4.85596
P62888	60S ribosomal protein L30 OS=Homo sapiens GN=RPL30 PE=1 SV=2 - [RL30_HUMAN]	65.0745	19.13	1	2	2	2	115	12.7757	9.62744
P53621	Coatomer subunit alpha OS=Homo sapiens GN=COPA PE=1 SV=2 - [COPA_HUMAN]	65.05	1.72	1	2	2	2	1224	138.258	7.66455
P04114	Apolipoprotein B-100 OS=Homo sapiens GN=APOB PE=1 SV=2 - [APOB_HUMAN]	65.0233	0.77	1	3	3	3	4563	515.283	7.04932
P08603	Complement factor H OS=Homo sapiens GN=CFH PE=1 SV=4 - [CFAH_HUMAN]	64.46	1.46	1	1	1	1	1231	139.005	6.60986
P62277	40S ribosomal protein S13 OS=Homo sapiens GN=RPS13 PE=1 SV=2 - [RS13_HUMAN]	64.3786	14.57	1	2	2	2	151	17.2117	10.5356
Q16543	Hsp90 co-chaperone Cdc37 OS=Homo sapiens GN=CDC37 PE=1 SV=1 - [CDC37_HUMAN]	64.26	5.56	1	1	1	2	378	44.44	5.24951
Q99798	Aconitate hydratase, mitochondrial OS=Homo sapiens GN=ACO2 PE=1 SV=2 - [ACON_HUMAN]	64.17	2.05	1	1	1	1	780	85.3719	7.60596
P05156	Complement factor I OS=Homo sapiens GN=CFI PE=1 SV=2 - [CFAI_HUMAN]	64.03	2.23	1	1	1	1	583	65.7066	7.50342
P13473	Lysosome-associated membrane glycoprotein 2 OS=Homo sapiens GN=LAMP2 PE=1 SV=2 - [LAMP2_HUMAN]	64.0216	4.15	1	2	2	2	410	44.9323	5.63037
O15427	Monocarboxylate transporter 4 OS=Homo sapiens GN=SLC16A3 PE=1 SV=1 - [MOT4_HUMAN]	63.8433	6.02	1	3	3	3	465	49.4369	7.95752
Q00005	Serine/threonine-protein phosphatase 2A 55 kDa regulatory subunit B beta isoform OS=Homo sapiens GN=PPP2R2B PE=1 SV=1 - [2ABB_HUMAN]	63.25	3.16	3	1	1	1	443	51.6776	6.44287
P00492	Hypoxanthine-guanine phosphoribosyltransferase OS=Homo sapiens GN=HPRT1 PE=1 SV=2 - [HPRT_HUMAN]	63.15	4.59	1	1	1	1	218	24.5636	6.68311
Q16270	Insulin-like growth factor-binding protein 7 OS=Homo sapiens GN=IGFBP7 PE=1 SV=1 - [IBP7_HUMAN]	63.1251	11.7	1	2	2	2	282	29.1114	7.89893
P63000	Ras-related C3 botulinum toxin substrate 1 OS=Homo sapiens GN=RAC1 PE=1 SV=1 - [RAC1_HUMAN]	63.1233	11.46	2	3	3	3	192	21.4362	8.49951
P62330	ADP-ribosylation factor 6 OS=Homo sapiens GN=ARF6 PE=1 SV=2 - [ARF6_HUMAN]	63.0203	9.14	3	1	2	2	175	20.0694	8.95361
Q9Y285	Phenylalanine--tRNA ligase alpha subunit OS=Homo sapiens GN=FARSA PE=1 SV=3 - [SYFA_HUMAN]	62.91	2.17	1	1	1	1	508	57.5275	7.79639
Q8WU90	Zinc finger CCCH domain-containing protein 15 OS=Homo sapiens GN=ZC3H15 PE=1 SV=1 - [ZC3HF_HUMAN]	62.84	2.35	1	1	1	1	426	48.5726	5.31299
Q6UWP8	Suprabasin OS=Homo sapiens GN=SBSN PE=1 SV=2 - [SBSN_HUMAN]	62.84	6.1	1	1	1	1	590	60.5046	7.00537
Q5T750	Skin-specific protein 32 OS=Homo sapiens GN=XP32 PE=1 SV=1 - [XP32_HUMAN]	61.33	8	1	2	2	2	250	26.2193	7.97217
P04062	Glucosylceramidase OS=Homo sapiens GN=GBA PE=1 SV=3 - [GLCM_HUMAN]	61.1149	7.46	1	2	2	2	536	59.6782	7.60596
Q68BL8	Olfactomedin-like protein 2B OS=Homo sapiens GN=OLFML2B PE=2 SV=2 - [OLM2B_HUMAN]	61.05	1.87	1	1	1	1	750	83.9466	5.19873
O76061	Stanniocalcin-2 OS=Homo sapiens GN=STC2 PE=1 SV=1 - [STC2_HUMAN]	60.6411	11.92	1	3	3	4	302	33.2273	7.29834
O76021	Ribosomal L1 domain-containing protein 1 OS=Homo sapiens GN=RSL1D1 PE=1 SV=3 - [RL1D1_HUMAN]	60.64	4.08	1	1	1	1	490	54.9389	10.1255
Q9BWD1	Acetyl-CoA acetyltransferase, cytosolic OS=Homo sapiens GN=ACAT2 PE=1 SV=2 - [THIC_HUMAN]	60.6137	8.82	1	2	2	2	397	41.3244	6.91748
Q5T4S7	E3 ubiquitin-protein ligase UBR4 OS=Homo sapiens GN=UBR4 PE=1 SV=1 - [UBR4_HUMAN]	60.16	0.46	1	1	1	1	5183	573.476	6.03662
Q14152	Eukaryotic translation initiation factor 3 subunit A OS=Homo sapiens GN=EIF3A PE=1 SV=1 - [EIF3A_HUMAN]	60.0476	2.24	1	3	3	3	1382	166.468	6.78564
O95373	Importin-7 OS=Homo sapiens GN=IPO7 PE=1 SV=1 - [IPO7_HUMAN]	60.03	1.06	1	1	1	1	1038	119.44	4.81787
Q5VSP4	Putative lipocalin 1-like protein 1 OS=Homo sapiens GN=LCN1P1 PE=5 SV=1 - [LC1L1_HUMAN]	59.67	6.79	2	1	1	1	162	17.907	4.99561
Q13547	Histone deacetylase 1 OS=Homo sapiens GN=HDAC1 PE=1 SV=1 - [HDAC1_HUMAN]	59.431	5.6	3	3	3	3	482	55.0677	5.47803
Q9NRX4	14 kDa phosphohistidine phosphatase OS=Homo sapiens GN=PHPT1 PE=1 SV=1 - [PHP14_HUMAN]	59.43	16	1	1	1	1	125	13.8237	6.07471
P18621	60S ribosomal protein L17 OS=Homo sapiens GN=RPL17 PE=1 SV=3 - [RL17_HUMAN]	59.1934	13.04	1	2	2	2	184	21.3833	10.1694
P49588	Alanine--tRNA ligase, cytoplasmic OS=Homo sapiens GN=AARS PE=1 SV=2 - [SYAC_HUMAN]	59.19	3.93	1	2	2	2	968	106.743	5.52881
P43243	Matrin-3 OS=Homo sapiens GN=MATR3 PE=1 SV=2 - [MATR3_HUMAN]	59.17	2.48	1	1	1	1	847	94.5648	6.25244
P09668	Pro-cathepsin H OS=Homo sapiens GN=CTSH PE=1 SV=4 - [CATH_HUMAN]	58.76	5.07	1	1	1	1	335	37.369	8.07471
P52565	Rho GDP-dissociation inhibitor 1 OS=Homo sapiens GN=ARHGDIA PE=1 SV=3 - [GDIR1_HUMAN]	58.757	10.29	1	2	2	2	204	23.1927	5.10986
Q13243	Serine/arginine-rich splicing factor 5 OS=Homo sapiens GN=SRSF5 PE=1 SV=1 - [SRSF5_HUMAN]	58.35	3.31	3	1	1	1	272	31.2453	11.5903
Q9HD45	Transmembrane 9 superfamily member 3 OS=Homo sapiens GN=TM9SF3 PE=1 SV=2 - [TM9S3_HUMAN]	57.62	3.23	1	2	2	2	589	67.8431	7.21045
P28072	Proteasome subunit beta type-6 OS=Homo sapiens GN=PSMB6 PE=1 SV=4 - [PSB6_HUMAN]	57.39	4.6	1	1	1	1	239	25.3414	4.91943
O43447	Peptidyl-prolyl cis-trans isomerase H OS=Homo sapiens GN=PPIH PE=1 SV=1 - [PPIH_HUMAN]	57.34	14.12	1	1	1	1	177	19.1956	8.07471
P60903	Protein S100-A10 OS=Homo sapiens GN=S100A10 PE=1 SV=2 - [S10AA_HUMAN]	57.33	27.84	1	2	2	2	97	11.1955	7.37158
P17655	Calpain-2 catalytic subunit OS=Homo sapiens GN=CAPN2 PE=1 SV=6 - [CAN2_HUMAN]	57.24	2.71	1	2	2	2	700	79.9448	4.98291
P46063	ATP-dependent DNA helicase Q1 OS=Homo sapiens GN=RECQL PE=1 SV=3 - [RECQ1_HUMAN]	57.1067	3.54	1	2	2	3	649	73.41	7.88428
Q03692	Collagen alpha-1(X) chain OS=Homo sapiens GN=COL10A1 PE=1 SV=2 - [COAA1_HUMAN]	56.65	1.91	1	1	1	1	680	66.1168	9.67139
P78539	Sushi repeat-containing protein SRPX OS=Homo sapiens GN=SRPX PE=2 SV=1 - [SRPX_HUMAN]	56.58	2.8	1	1	1	1	464	51.5381	8.66064
P62714	Serine/threonine-protein phosphatase 2A catalytic subunit beta isoform OS=Homo sapiens GN=PPP2CB PE=1 SV=1 - [PP2AB_HUMAN]	56.27	3.56	2	1	1	1	309	35.5523	5.42725
Q5SSJ5	Heterochromatin protein 1-binding protein 3 OS=Homo sapiens GN=HP1BP3 PE=1 SV=1 - [HP1B3_HUMAN]	56.17	4.88	1	1	1	1	553	61.1693	9.67139
Q9NR31	GTP-binding protein SAR1a OS=Homo sapiens GN=SAR1A PE=1 SV=1 - [SAR1A_HUMAN]	56.06	5.56	2	1	1	1	198	22.3525	6.68311
Q05682	Caldesmon OS=Homo sapiens GN=CALD1 PE=1 SV=3 - [CALD1_HUMAN]	56.0187	3.28	1	2	2	2	793	93.1754	5.65576
O75882	Attractin OS=Homo sapiens GN=ATRN PE=1 SV=2 - [ATRN_HUMAN]	55.64	0.7	1	1	1	1	1429	158.432	7.31299
Q9P035	3-hydroxyacyl-CoA dehydratase 3 OS=Homo sapiens GN=PTPLAD1 PE=1 SV=2 - [HACD3_HUMAN]	55.51	5.8	1	1	1	1	362	43.1316	8.93896
P35606	Coatomer subunit beta' OS=Homo sapiens GN=COPB2 PE=1 SV=2 - [COPB2_HUMAN]	55.48	4.08	1	2	2	2	906	102.422	5.2749
Q02790	Peptidyl-prolyl cis-trans isomerase FKBP4 OS=Homo sapiens GN=FKBP4 PE=1 SV=3 - [FKBP4_HUMAN]	55.3	3.49	1	2	2	2	459	51.7721	5.42725
Q86X55	Histone-arginine methyltransferase CARM1 OS=Homo sapiens GN=CARM1 PE=1 SV=3 - [CARM1_HUMAN]	54.68	1.97	1	1	1	1	608	65.8114	6.72705
P00390	Glutathione reductase, mitochondrial OS=Homo sapiens GN=GSR PE=1 SV=2 - [GSHR_HUMAN]	54.54	2.3	1	1	1	1	522	56.221	8.49951
Q8IZP2	Putative protein FAM10A4 OS=Homo sapiens GN=ST13P4 PE=5 SV=1 - [ST134_HUMAN]	53.52	4.17	3	1	1	1	240	27.3897	5.08447
O95967	EGF-containing fibulin-like extracellular matrix protein 2 OS=Homo sapiens GN=EFEMP2 PE=1 SV=3 - [FBLN4_HUMAN]	53.49	2.48	1	1	1	1	443	49.3723	4.94482
P40123	Adenylyl cyclase-associated protein 2 OS=Homo sapiens GN=CAP2 PE=1 SV=1 - [CAP2_HUMAN]	53.4795	3.77	1	1	2	2	477	52.7908	6.3667
Q5SYB0	FERM and PDZ domain-containing protein 1 OS=Homo sapiens GN=FRMPD1 PE=1 SV=1 - [FRPD1_HUMAN]	53.39	0.44	1	1	1	1	1578	173.328	5.24951
O94973	AP-2 complex subunit alpha-2 OS=Homo sapiens GN=AP2A2 PE=1 SV=2 - [AP2A2_HUMAN]	53.27	1.06	2	1	1	1	939	103.895	6.96143
P21980	Protein-glutamine gamma-glutamyltransferase 2 OS=Homo sapiens GN=TGM2 PE=1 SV=2 - [TGM2_HUMAN]	53.17	1.16	1	1	1	1	687	77.2797	5.22412
Q9Y315	Putative deoxyribose-phosphate aldolase OS=Homo sapiens GN=DERA PE=1 SV=2 - [DEOC_HUMAN]	52.8	3.46	1	1	1	1	318	35.2085	8.93896
P84103	Serine/arginine-rich splicing factor 3 OS=Homo sapiens GN=SRSF3 PE=1 SV=1 - [SRSF3_HUMAN]	52.3999	21.95	1	3	3	3	164	19.3179	11.6489
P10619	Lysosomal protective protein OS=Homo sapiens GN=CTSA PE=1 SV=2 - [PPGB_HUMAN]	52.36	5.21	1	2	2	2	480	54.4311	6.60986
O95456	Proteasome assembly chaperone 1 OS=Homo sapiens GN=PSMG1 PE=1 SV=1 - [PSMG1_HUMAN]	52.27	3.47	1	1	1	1	288	32.8325	7.1665
Q92900	Regulator of nonsense transcripts 1 OS=Homo sapiens GN=UPF1 PE=1 SV=2 - [RENT1_HUMAN]	52.23	0.97	1	1	1	1	1129	124.267	6.60986
P62070	Ras-related protein R-Ras2 OS=Homo sapiens GN=RRAS2 PE=1 SV=1 - [RRAS2_HUMAN]	52.22	5.88	1	1	1	1	204	23.3847	6.01123
P29992	Guanine nucleotide-binding protein subunit alpha-11 OS=Homo sapiens GN=GNA11 PE=1 SV=2 - [GNA11_HUMAN]	52.21	12.53	2	3	3	3	359	42.0965	5.69385
P13489	Ribonuclease inhibitor OS=Homo sapiens GN=RNH1 PE=1 SV=2 - [RINI_HUMAN]	52.08	7.16	1	2	2	2	461	49.9411	4.81787
P18206	Vinculin OS=Homo sapiens GN=VCL PE=1 SV=4 - [VINC_HUMAN]	51.56	1.85	1	1	1	1	1134	123.722	5.65576
Q00888	Pregnancy-specific beta-1-glycoprotein 4 OS=Homo sapiens GN=PSG4 PE=2 SV=3 - [PSG4_HUMAN]	51.55	4.77	8	2	2	2	419	47.0832	9.26123
P42785	Lysosomal Pro-X carboxypeptidase OS=Homo sapiens GN=PRCP PE=1 SV=1 - [PCP_HUMAN]	51.45	4.23	1	1	1	1	496	55.7639	7.21045
P47756	F-actin-capping protein subunit beta OS=Homo sapiens GN=CAPZB PE=1 SV=4 - [CAPZB_HUMAN]	51.23	4.69	1	1	1	1	277	31.3308	5.59229
P46779	60S ribosomal protein L28 OS=Homo sapiens GN=RPL28 PE=1 SV=3 - [RL28_HUMAN]	51.18	12.41	1	2	2	2	137	15.7377	12.0151
P31040	Succinate dehydrogenase [ubiquinone] flavoprotein subunit, mitochondrial OS=Homo sapiens GN=SDHA PE=1 SV=2 - [DHSA_HUMAN]	51.05	2.11	1	1	1	1	664	72.6453	7.38623
O60506	Heterogeneous nuclear ribonucleoprotein Q OS=Homo sapiens GN=SYNCRIP PE=1 SV=2 - [HNRPQ_HUMAN]	50.5733	5.14	1	1	3	3	623	69.5596	8.5874
O95497	Pantetheinase OS=Homo sapiens GN=VNN1 PE=1 SV=2 - [VNN1_HUMAN]	50.2	3.7	1	1	1	1	513	56.9751	5.5542
P62316	Small nuclear ribonucleoprotein Sm D2 OS=Homo sapiens GN=SNRPD2 PE=1 SV=1 - [SMD2_HUMAN]	50.04	7.63	1	1	1	1	118	13.5182	9.90576
Q16186	Proteasomal ubiquitin receptor ADRM1 OS=Homo sapiens GN=ADRM1 PE=1 SV=2 - [ADRM1_HUMAN]	49.5	3.69	1	1	1	1	407	42.1268	5.07178
Q99613	Eukaryotic translation initiation factor 3 subunit C OS=Homo sapiens GN=EIF3C PE=1 SV=1 - [EIF3C_HUMAN]	49.48	2.08	2	1	1	1	913	105.278	5.68115
P56192	Methionine--tRNA ligase, cytoplasmic OS=Homo sapiens GN=MARS PE=1 SV=2 - [SYMC_HUMAN]	49.36	2.33	1	2	2	2	900	101.052	6.16357
P25788	Proteasome subunit alpha type-3 OS=Homo sapiens GN=PSMA3 PE=1 SV=2 - [PSA3_HUMAN]	49.29	4.71	1	1	1	1	255	28.4151	5.32568
P05109	Protein S100-A8 OS=Homo sapiens GN=S100A8 PE=1 SV=1 - [S10A8_HUMAN]	49.17	11.83	1	1	1	1	93	10.8276	7.03467
P55735	Protein SEC13 homolog OS=Homo sapiens GN=SEC13 PE=1 SV=3 - [SEC13_HUMAN]	48.99	8.07	1	1	1	1	322	35.5181	5.47803
P05362	Intercellular adhesion molecule 1 OS=Homo sapiens GN=ICAM1 PE=1 SV=2 - [ICAM1_HUMAN]	48.8	1.88	1	1	1	1	532	57.789	7.98682
P56159	GDNF family receptor alpha-1 OS=Homo sapiens GN=GFRA1 PE=2 SV=2 - [GFRA1_HUMAN]	48.6935	2.58	2	2	2	2	465	51.4222	7.91357
P28066	Proteasome subunit alpha type-5 OS=Homo sapiens GN=PSMA5 PE=1 SV=3 - [PSA5_HUMAN]	48.55	2.9	1	1	1	1	241	26.3942	4.79248
P43652	Afamin OS=Homo sapiens GN=AFM PE=1 SV=1 - [AFAM_HUMAN]	48.4789	2.17	1	2	2	2	599	69.024	5.89697
P00751	Complement factor B OS=Homo sapiens GN=CFB PE=1 SV=2 - [CFAB_HUMAN]	48.34	1.44	1	1	1	1	764	85.4785	7.06396
B9A064	Immunoglobulin lambda-like polypeptide 5 OS=Homo sapiens GN=IGLL5 PE=2 SV=2 - [IGLL5_HUMAN]	48.21	3.74	2	1	1	1	214	23.0486	8.83643
Q09666	Neuroblast differentiation-associated protein AHNAK OS=Homo sapiens GN=AHNAK PE=1 SV=2 - [AHNK_HUMAN]	48.02	0.27	1	1	1	1	5890	628.699	6.15088
Q08257	Quinone oxidoreductase OS=Homo sapiens GN=CRYZ PE=1 SV=1 - [QOR_HUMAN]	47.95	5.17	1	1	1	1	329	35.1845	8.44092
P00533	Epidermal growth factor receptor OS=Homo sapiens GN=EGFR PE=1 SV=2 - [EGFR_HUMAN]	47.91	0.83	1	1	1	1	1210	134.19	6.68311
P41252	Isoleucine--tRNA ligase, cytoplasmic OS=Homo sapiens GN=IARS PE=1 SV=2 - [SYIC_HUMAN]	47.77	3.17	1	4	4	4	1262	144.406	6.15088
Q15185	Prostaglandin E synthase 3 OS=Homo sapiens GN=PTGES3 PE=1 SV=1 - [TEBP_HUMAN]	47.64	8.13	1	1	1	1	160	18.6854	4.53857
P62191	26S protease regulatory subunit 4 OS=Homo sapiens GN=PSMC1 PE=1 SV=1 - [PRS4_HUMAN]	47.38	3.64	1	1	1	1	440	49.1537	6.21436
Q9NR45	Sialic acid synthase OS=Homo sapiens GN=NANS PE=1 SV=2 - [SIAS_HUMAN]	47.29	2.79	1	1	1	1	359	40.2815	6.7417
Q12907	Vesicular integral-membrane protein VIP36 OS=Homo sapiens GN=LMAN2 PE=1 SV=1 - [LMAN2_HUMAN]	46.94	5.9	1	1	1	1	356	40.2031	6.94678
P01031	Complement C5 OS=Homo sapiens GN=C5 PE=1 SV=4 - [CO5_HUMAN]	46.87	1.01	1	2	2	2	1676	188.186	6.52197
P17980	26S protease regulatory subunit 6A OS=Homo sapiens GN=PSMC3 PE=1 SV=3 - [PRS6A_HUMAN]	46.77	5.69	1	2	2	2	439	49.1725	5.23682
Q9H4G4	Golgi-associated plant pathogenesis-related protein 1 OS=Homo sapiens GN=GLIPR2 PE=1 SV=3 - [GAPR1_HUMAN]	46.62	8.44	1	1	1	1	154	17.2075	9.40771
O95433	Activator of 90 kDa heat shock protein ATPase homolog 1 OS=Homo sapiens GN=AHSA1 PE=1 SV=1 - [AHSA1_HUMAN]	46.54	6.51	1	1	1	1	338	38.2503	5.52881
Q9NZI8	Insulin-like growth factor 2 mRNA-binding protein 1 OS=Homo sapiens GN=IGF2BP1 PE=1 SV=2 - [IF2B1_HUMAN]	46.5	2.43	1	1	1	1	577	63.4412	9.20264
P07225	Vitamin K-dependent protein S OS=Homo sapiens GN=PROS1 PE=1 SV=1 - [PROS_HUMAN]	46.34	3.11	1	2	2	2	676	75.0739	5.66846
P10155	60 kDa SS-A/Ro ribonucleoprotein OS=Homo sapiens GN=TROVE2 PE=1 SV=2 - [RO60_HUMAN]	46.24	2.42	1	1	1	1	538	60.6312	8.03076
Q14320	Protein FAM50A OS=Homo sapiens GN=FAM50A PE=1 SV=2 - [FA50A_HUMAN]	46.07	4.72	1	1	1	1	339	40.2165	6.82959
P61923	Coatomer subunit zeta-1 OS=Homo sapiens GN=COPZ1 PE=1 SV=1 - [COPZ1_HUMAN]	45.7	7.91	1	1	1	1	177	20.1855	4.80518
Q6DKJ4	Nucleoredoxin OS=Homo sapiens GN=NXN PE=1 SV=2 - [NXN_HUMAN]	45.61	2.53	1	1	1	1	435	48.3616	4.97021
Q06481	Amyloid-like protein 2 OS=Homo sapiens GN=APLP2 PE=1 SV=2 - [APLP2_HUMAN]	45.51	1.31	1	1	1	1	763	86.9002	4.79248
P51991	Heterogeneous nuclear ribonucleoprotein A3 OS=Homo sapiens GN=HNRNPA3 PE=1 SV=2 - [ROA3_HUMAN]	44.79	3.44	1	1	1	1	378	39.5706	9.01221
P10643	Complement component C7 OS=Homo sapiens GN=C7 PE=1 SV=2 - [CO7_HUMAN]	44.77	2.02	1	2	2	2	843	93.4573	6.48096
P09211	Glutathione S-transferase P OS=Homo sapiens GN=GSTP1 PE=1 SV=2 - [GSTP1_HUMAN]	44.42	9.52	1	1	1	1	210	23.341	5.64307
Q1KMD3	Heterogeneous nuclear ribonucleoprotein U-like protein 2 OS=Homo sapiens GN=HNRNPUL2 PE=1 SV=1 - [HNRL2_HUMAN]	44.4	1.2	1	1	1	1	747	85.0522	4.90674
Q12906	Interleukin enhancer-binding factor 3 OS=Homo sapiens GN=ILF3 PE=1 SV=3 - [ILF3_HUMAN]	44.2441	2.35	1	2	2	2	894	95.2791	8.76318
P15559	NAD(P)H dehydrogenase [quinone] 1 OS=Homo sapiens GN=NQO1 PE=1 SV=1 - [NQO1_HUMAN]	44.22	8.76	1	2	2	2	274	30.848	8.88037
P02675	Fibrinogen beta chain OS=Homo sapiens GN=FGB PE=1 SV=2 - [FIBB_HUMAN]	44.16	3.26	1	2	2	2	491	55.8923	8.26514
P12273	Prolactin-inducible protein OS=Homo sapiens GN=PIP PE=1 SV=1 - [PIP_HUMAN]	44.15	6.85	1	1	1	1	146	16.5618	8.04541
P53992	Protein transport protein Sec24C OS=Homo sapiens GN=SEC24C PE=1 SV=3 - [SC24C_HUMAN]	43.87	1.1	1	1	1	1	1094	118.249	7.06396
Q93009	Ubiquitin carboxyl-terminal hydrolase 7 OS=Homo sapiens GN=USP7 PE=1 SV=2 - [UBP7_HUMAN]	43.85	1.18	1	1	1	1	1102	128.22	5.5542
Q9BU68	Proline-rich protein 15-like protein OS=Homo sapiens GN=PRR15L PE=2 SV=1 - [PR15L_HUMAN]	43.41	4.85	3	1	1	1	103	11.6981	9.49561
P05455	Lupus La protein OS=Homo sapiens GN=SSB PE=1 SV=2 - [LA_HUMAN]	43.32	1.72	1	1	1	1	408	46.8082	7.12256
P15121	Aldose reductase OS=Homo sapiens GN=AKR1B1 PE=1 SV=3 - [ALDR_HUMAN]	42.83	3.16	2	1	1	1	316	35.8305	6.97607
Q9BQA1	Methylosome protein 50 OS=Homo sapiens GN=WDR77 PE=1 SV=1 - [MEP50_HUMAN]	42.71	2.05	1	1	1	1	342	36.7011	5.17334
P08962	CD63 antigen OS=Homo sapiens GN=CD63 PE=1 SV=2 - [CD63_HUMAN]	42.71	4.2	1	1	1	1	238	25.6191	7.81104
Q9Y5B9	FACT complex subunit SPT16 OS=Homo sapiens GN=SUPT16H PE=1 SV=1 - [SP16H_HUMAN]	42.69	1.62	1	2	2	2	1047	119.838	5.65576
P07602	Proactivator polypeptide OS=Homo sapiens GN=PSAP PE=1 SV=2 - [SAP_HUMAN]	42.6249	4.39	1	2	2	2	524	58.0739	5.17334
P12110	Collagen alpha-2(VI) chain OS=Homo sapiens GN=COL6A2 PE=1 SV=4 - [CO6A2_HUMAN]	42.41	1.18	1	1	1	1	1019	108.512	6.21436
Q13347	Eukaryotic translation initiation factor 3 subunit I OS=Homo sapiens GN=EIF3I PE=1 SV=1 - [EIF3I_HUMAN]	42.17	9.85	1	3	3	3	325	36.4786	5.64307
P35659	Protein DEK OS=Homo sapiens GN=DEK PE=1 SV=1 - [DEK_HUMAN]	42.06	3.47	1	1	1	1	375	42.6479	8.55811
P02042	Hemoglobin subunit delta OS=Homo sapiens GN=HBD PE=1 SV=2 - [HBD_HUMAN]	41.93	12.93	5	2	2	2	147	16.0453	8.04541
O00629	Importin subunit alpha-4 OS=Homo sapiens GN=KPNA4 PE=1 SV=1 - [IMA4_HUMAN]	41.82	3.26	1	1	1	1	521	57.8506	4.95752
Q14574	Desmocollin-3 OS=Homo sapiens GN=DSC3 PE=1 SV=3 - [DSC3_HUMAN]	41.68	1.56	1	1	1	1	896	99.9063	6.1001
P62854	40S ribosomal protein S26 OS=Homo sapiens GN=RPS26 PE=1 SV=3 - [RS26_HUMAN]	41.3	7.83	2	1	1	1	115	13.0071	11.0044
P07954	Fumarate hydratase, mitochondrial OS=Homo sapiens GN=FH PE=1 SV=3 - [FUMH_HUMAN]	41.07	6.27	1	2	2	2	510	54.6022	8.76318
O60832	H/ACA ribonucleoprotein complex subunit 4 OS=Homo sapiens GN=DKC1 PE=1 SV=3 - [DKC1_HUMAN]	41.01	1.95	1	1	1	1	514	57.6378	9.42236
Q9BR76	Coronin-1B OS=Homo sapiens GN=CORO1B PE=1 SV=1 - [COR1B_HUMAN]	40.52	2.04	1	1	1	1	489	54.2003	5.88428
Q32P28	Prolyl 3-hydroxylase 1 OS=Homo sapiens GN=LEPRE1 PE=1 SV=2 - [P3H1_HUMAN]	40.5	3.67	1	2	2	2	736	83.3411	5.13525
P15151	Poliovirus receptor OS=Homo sapiens GN=PVR PE=1 SV=2 - [PVR_HUMAN]	40.5	1.68	1	1	1	1	417	45.2738	6.52197
Q9NRY6	Phospholipid scramblase 3 OS=Homo sapiens GN=PLSCR3 PE=1 SV=2 - [PLS3_HUMAN]	40.37	6.78	1	1	1	1	295	31.628	6.65381
O00154	Cytosolic acyl coenzyme A thioester hydrolase OS=Homo sapiens GN=ACOT7 PE=1 SV=3 - [BACH_HUMAN]	39.91	2.89	1	1	1	1	380	41.7693	8.54346
Q8IWA5	Choline transporter-like protein 2 OS=Homo sapiens GN=SLC44A2 PE=1 SV=3 - [CTL2_HUMAN]	39.85	1.13	1	1	1	1	706	80.0705	8.57275
O95831	Apoptosis-inducing factor 1, mitochondrial OS=Homo sapiens GN=AIFM1 PE=1 SV=1 - [AIFM1_HUMAN]	39.82	2.12	1	1	1	1	613	66.8589	8.95361
O75144	ICOS ligand OS=Homo sapiens GN=ICOSLG PE=1 SV=2 - [ICOSL_HUMAN]	39.78	3.31	1	1	1	1	302	33.3277	5.31299
Q9UGV2	Protein NDRG3 OS=Homo sapiens GN=NDRG3 PE=1 SV=2 - [NDRG3_HUMAN]	39.7	2.67	1	1	1	1	375	41.3825	5.31299
P46783	40S ribosomal protein S10 OS=Homo sapiens GN=RPS10 PE=1 SV=1 - [RS10_HUMAN]	39.7	5.45	1	1	1	1	165	18.8859	10.1548
Q9UNS2	COP9 signalosome complex subunit 3 OS=Homo sapiens GN=COPS3 PE=1 SV=3 - [CSN3_HUMAN]	39.64	2.84	1	1	1	1	423	47.842	6.65381
Q9HB63	Netrin-4 OS=Homo sapiens GN=NTN4 PE=2 SV=2 - [NET4_HUMAN]	39.59	1.75	1	1	1	2	628	70.0244	8.04541
Q15046	Lysine--tRNA ligase OS=Homo sapiens GN=KARS PE=1 SV=3 - [SYK_HUMAN]	39.54	1.17	1	1	1	1	597	68.0046	6.354
Q9H8M2	Bromodomain-containing protein 9 OS=Homo sapiens GN=BRD9 PE=1 SV=2 - [BRD9_HUMAN]	39.53	1.17	1	1	1	1	597	66.9584	6.18896
P11802	Cyclin-dependent kinase 4 OS=Homo sapiens GN=CDK4 PE=1 SV=2 - [CDK4_HUMAN]	39.4267	14.19	1	3	3	3	303	33.7084	7.00537
P78346	Ribonuclease P protein subunit p30 OS=Homo sapiens GN=RPP30 PE=1 SV=1 - [RPP30_HUMAN]	39.36	3.36	1	1	1	1	268	29.3027	8.90967
P11766	Alcohol dehydrogenase class-3 OS=Homo sapiens GN=ADH5 PE=1 SV=4 - [ADHX_HUMAN]	39.17	2.67	1	1	1	1	374	39.6984	7.48877
P01042	Kininogen-1 OS=Homo sapiens GN=KNG1 PE=1 SV=2 - [KNG1_HUMAN]	39.0586	1.4	1	1	1	2	644	71.9122	6.81494
Q9NP72	Ras-related protein Rab-18 OS=Homo sapiens GN=RAB18 PE=1 SV=1 - [RAB18_HUMAN]	38.91	5.34	1	1	1	1	206	22.9626	5.23682
O75475	PC4 and SFRS1-interacting protein OS=Homo sapiens GN=PSIP1 PE=1 SV=1 - [PSIP1_HUMAN]	38.57	3.21	1	1	1	1	530	60.0667	9.12939
Q14195	Dihydropyrimidinase-related protein 3 OS=Homo sapiens GN=DPYSL3 PE=1 SV=1 - [DPYL3_HUMAN]	38.3	1.23	2	1	1	1	570	61.9241	6.49365
P06732	Creatine kinase M-type OS=Homo sapiens GN=CKM PE=1 SV=2 - [KCRM_HUMAN]	38.09	1.57	1	1	1	2	381	43.0739	7.25439
P08621	U1 small nuclear ribonucleoprotein 70 kDa OS=Homo sapiens GN=SNRNP70 PE=1 SV=2 - [RU17_HUMAN]	38	4.81	1	2	2	2	437	51.5258	9.93506
P15169	Carboxypeptidase N catalytic chain OS=Homo sapiens GN=CPN1 PE=1 SV=1 - [CBPN_HUMAN]	37.91	3.28	1	1	1	1	458	52.2533	7.34229
Q0VDF9	Heat shock 70 kDa protein 14 OS=Homo sapiens GN=HSPA14 PE=1 SV=1 - [HSP7E_HUMAN]	37.88	2.75	1	1	1	1	509	54.7601	5.59229
P24941	Cyclin-dependent kinase 2 OS=Homo sapiens GN=CDK2 PE=1 SV=2 - [CDK2_HUMAN]	37.82	4.7	2	1	1	1	298	33.908	8.67529
P18077	60S ribosomal protein L35a OS=Homo sapiens GN=RPL35A PE=1 SV=2 - [RL35A_HUMAN]	37.8	6.36	1	1	1	1	110	12.5298	11.063
Q9Y617	Phosphoserine aminotransferase OS=Homo sapiens GN=PSAT1 PE=1 SV=2 - [SERC_HUMAN]	37.69	2.43	1	1	1	1	370	40.3968	7.66455
Q04756	Hepatocyte growth factor activator OS=Homo sapiens GN=HGFAC PE=1 SV=1 - [HGFA_HUMAN]	37.66	1.68	1	1	1	1	655	70.6361	7.23975
Q9UHX1	Poly(U)-binding-splicing factor PUF60 OS=Homo sapiens GN=PUF60 PE=1 SV=1 - [PUF60_HUMAN]	37.4	2.86	1	1	1	1	559	59.8376	5.2876
O43852	Calumenin OS=Homo sapiens GN=CALU PE=1 SV=2 - [CALU_HUMAN]	37.37	2.54	1	1	1	1	315	37.0835	4.64014
P28070	Proteasome subunit beta type-4 OS=Homo sapiens GN=PSMB4 PE=1 SV=4 - [PSB4_HUMAN]	37.21	3.41	1	1	1	1	264	29.1855	5.97314
P08243	Asparagine synthetase [glutamine-hydrolyzing] OS=Homo sapiens GN=ASNS PE=1 SV=4 - [ASNS_HUMAN]	36.99	1.6	1	1	1	1	561	64.3286	6.85889
Q9H074	Polyadenylate-binding protein-interacting protein 1 OS=Homo sapiens GN=PAIP1 PE=1 SV=1 - [PAIP1_HUMAN]	36.92	1.88	1	1	1	1	479	53.4911	4.80518
Q16563	Synaptophysin-like protein 1 OS=Homo sapiens GN=SYPL1 PE=1 SV=1 - [SYPL1_HUMAN]	36.83	4.25	1	1	1	1	259	28.5467	8.42627
P49747	Cartilage oligomeric matrix protein OS=Homo sapiens GN=COMP PE=1 SV=2 - [COMP_HUMAN]	36.6159	2.25	2	2	2	2	757	82.8076	4.60205
Q14160	Protein scribble homolog OS=Homo sapiens GN=SCRIB PE=1 SV=4 - [SCRIB_HUMAN]	36.59	0.37	1	1	1	1	1630	174.778	5.07178
O75874	Isocitrate dehydrogenase [NADP] cytoplasmic OS=Homo sapiens GN=IDH1 PE=1 SV=2 - [IDHC_HUMAN]	36.36	1.69	1	1	1	1	414	46.6295	7.00537
Q96CW1	AP-2 complex subunit mu OS=Homo sapiens GN=AP2M1 PE=1 SV=2 - [AP2M1_HUMAN]	36.14	3.91	1	2	2	2	435	49.623	9.53955
Q9Y2W1	Thyroid hormone receptor-associated protein 3 OS=Homo sapiens GN=THRAP3 PE=1 SV=2 - [TR150_HUMAN]	36.06	1.47	1	1	1	1	955	108.601	10.1548
P49591	Serine--tRNA ligase, cytoplasmic OS=Homo sapiens GN=SARS PE=1 SV=3 - [SYSC_HUMAN]	36.05	1.56	1	1	1	1	514	58.7401	6.43018
P47914	60S ribosomal protein L29 OS=Homo sapiens GN=RPL29 PE=1 SV=2 - [RL29_HUMAN]	35.82	5.03	1	1	1	2	159	17.7411	11.6636
P00491	Purine nucleoside phosphorylase OS=Homo sapiens GN=PNP PE=1 SV=2 - [PNPH_HUMAN]	35.8	3.46	1	1	1	1	289	32.0972	6.94678
P25789	Proteasome subunit alpha type-4 OS=Homo sapiens GN=PSMA4 PE=1 SV=1 - [PSA4_HUMAN]	35.51	3.07	1	1	1	1	261	29.4652	7.72314
P39748	Flap endonuclease 1 OS=Homo sapiens GN=FEN1 PE=1 SV=1 - [FEN1_HUMAN]	35.12	1.84	1	1	1	1	380	42.5661	8.6167
P61769	Beta-2-microglobulin OS=Homo sapiens GN=B2M PE=1 SV=1 - [B2MG_HUMAN]	35.01	18.49	1	1	1	1	119	13.7059	6.52197
Q02880	DNA topoisomerase 2-beta OS=Homo sapiens GN=TOP2B PE=1 SV=3 - [TOP2B_HUMAN]	34.95	0.55	1	1	1	1	1626	183.152	8.00146
Q13435	Splicing factor 3B subunit 2 OS=Homo sapiens GN=SF3B2 PE=1 SV=2 - [SF3B2_HUMAN]	34.68	0.67	1	1	1	1	895	100.165	5.66846
Q9Y5L0	Transportin-3 OS=Homo sapiens GN=TNPO3 PE=1 SV=3 - [TNPO3_HUMAN]	34.66	1.84	1	1	1	1	923	104.136	5.56689
Q93063	Exostosin-2 OS=Homo sapiens GN=EXT2 PE=1 SV=1 - [EXT2_HUMAN]	34.59	2.37	1	1	1	1	718	82.2019	6.55127
Q9HC35	Echinoderm microtubule-associated protein-like 4 OS=Homo sapiens GN=EML4 PE=1 SV=3 - [EMAL4_HUMAN]	34.48	0.92	1	1	1	1	981	108.848	6.40479
Q9GZS3	WD repeat-containing protein 61 OS=Homo sapiens GN=WDR61 PE=1 SV=1 - [WDR61_HUMAN]	34.36	9.51	1	1	1	1	305	33.5598	5.46533
P30711	Glutathione S-transferase theta-1 OS=Homo sapiens GN=GSTT1 PE=1 SV=4 - [GSTT1_HUMAN]	34.12	2.5	2	1	1	1	240	27.3176	7.48877
Q96JB2	Conserved oligomeric Golgi complex subunit 3 OS=Homo sapiens GN=COG3 PE=1 SV=3 - [COG3_HUMAN]	34.11	1.81	1	1	1	1	828	94.0363	5.56689
Q03135	Caveolin-1 OS=Homo sapiens GN=CAV1 PE=1 SV=4 - [CAV1_HUMAN]	33.89	4.49	1	1	1	1	178	20.4585	6.02393
O15067	Phosphoribosylformylglycinamidine synthase OS=Homo sapiens GN=PFAS PE=1 SV=4 - [PUR4_HUMAN]	33.75	0.75	1	1	1	1	1338	144.643	5.75732
P16035	Metalloproteinase inhibitor 2 OS=Homo sapiens GN=TIMP2 PE=1 SV=2 - [TIMP2_HUMAN]	33.5901	10.91	1	4	4	4	220	24.3831	7.48877
P05155	Plasma protease C1 inhibitor OS=Homo sapiens GN=SERPING1 PE=1 SV=2 - [IC1_HUMAN]	33.47	1.4	1	1	1	1	500	55.1194	6.55127
O75534	Cold shock domain-containing protein E1 OS=Homo sapiens GN=CSDE1 PE=1 SV=2 - [CSDE1_HUMAN]	33.4289	2.01	1	2	2	2	798	88.8289	6.25244
P11717	Cation-independent mannose-6-phosphate receptor OS=Homo sapiens GN=IGF2R PE=1 SV=3 - [MPRI_HUMAN]	33.3397	0.64	1	2	2	2	2491	274.199	5.93506
Q8NBS9	Thioredoxin domain-containing protein 5 OS=Homo sapiens GN=TXNDC5 PE=1 SV=2 - [TXND5_HUMAN]	33.25	2.08	1	1	1	1	432	47.5987	5.97314
P10644	cAMP-dependent protein kinase type I-alpha regulatory subunit OS=Homo sapiens GN=PRKAR1A PE=1 SV=1 - [KAP0_HUMAN]	33.18	9.19	1	2	2	2	381	42.955	5.35107
P09496	Clathrin light chain A OS=Homo sapiens GN=CLTA PE=1 SV=1 - [CLCA_HUMAN]	33.15	2.82	2	1	1	1	248	27.06	4.51318
P00488	Coagulation factor XIII A chain OS=Homo sapiens GN=F13A1 PE=1 SV=4 - [F13A_HUMAN]	32.69	2.19	1	1	1	1	732	83.2146	6.0874
Q15459	Splicing factor 3A subunit 1 OS=Homo sapiens GN=SF3A1 PE=1 SV=1 - [SF3A1_HUMAN]	32.68	0.88	1	1	1	1	793	88.8305	5.22412
P01111	GTPase NRas OS=Homo sapiens GN=NRAS PE=1 SV=1 - [RASN_HUMAN]	32.67	6.35	2	1	1	1	189	21.2155	5.17334
O00622	Protein CYR61 OS=Homo sapiens GN=CYR61 PE=1 SV=1 - [CYR61_HUMAN]	31.9	2.62	1	1	1	1	381	41.9983	8.20654
P06493	Cyclin-dependent kinase 1 OS=Homo sapiens GN=CDK1 PE=1 SV=3 - [CDK1_HUMAN]	31.82	2.36	1	1	1	1	297	34.0739	8.39697
Q6DD88	Atlastin-3 OS=Homo sapiens GN=ATL3 PE=1 SV=1 - [ATLA3_HUMAN]	31.79	2.03	1	1	1	1	541	60.5034	5.65576
P31944	Caspase-14 OS=Homo sapiens GN=CASP14 PE=1 SV=2 - [CASPE_HUMAN]	31.7	4.55	1	1	1	1	242	27.662	5.57959
Q01469	Fatty acid-binding protein, epidermal OS=Homo sapiens GN=FABP5 PE=1 SV=3 - [FABP5_HUMAN]	31.69	6.67	1	1	1	1	135	15.1546	7.00537
P62318	Small nuclear ribonucleoprotein Sm D3 OS=Homo sapiens GN=SNRPD3 PE=1 SV=1 - [SMD3_HUMAN]	31.6	7.14	1	1	1	1	126	13.9073	10.3159
P04745	Alpha-amylase 1 OS=Homo sapiens GN=AMY1A PE=1 SV=2 - [AMY1_HUMAN]	31.31	3.13	3	1	1	1	511	57.7309	6.93213
Q9NSD9	Phenylalanine--tRNA ligase beta subunit OS=Homo sapiens GN=FARSB PE=1 SV=3 - [SYFB_HUMAN]	31.14	1.87	1	1	1	1	589	66.0735	6.84424
P42025	Beta-centractin OS=Homo sapiens GN=ACTR1B PE=1 SV=1 - [ACTY_HUMAN]	30.79	2.66	2	1	1	1	376	42.2667	6.40479
Q9Y639	Neuroplastin OS=Homo sapiens GN=NPTN PE=1 SV=2 - [NPTN_HUMAN]	30.68	3.02	1	1	1	1	398	44.3595	7.98682
P04217	Alpha-1B-glycoprotein OS=Homo sapiens GN=A1BG PE=1 SV=4 - [A1BG_HUMAN]	30.4	1.41	1	1	1	1	495	54.2195	5.85889
P29966	Myristoylated alanine-rich C-kinase substrate OS=Homo sapiens GN=MARCKS PE=1 SV=4 - [MARCS_HUMAN]	30.19	2.11	1	1	1	1	332	31.5359	4.44971
P22087	rRNA 2'-O-methyltransferase fibrillarin OS=Homo sapiens GN=FBL PE=1 SV=2 - [FBRL_HUMAN]	30.07	2.18	1	1	1	1	321	33.7634	10.1841
Q9HD42	Charged multivesicular body protein 1a OS=Homo sapiens GN=CHMP1A PE=1 SV=1 - [CHM1A_HUMAN]	30.04	4.59	1	1	1	1	196	21.6892	8.06006
Q9HAV4	Exportin-5 OS=Homo sapiens GN=XPO5 PE=1 SV=1 - [XPO5_HUMAN]	29.96	0.83	1	1	1	1	1204	136.222	5.79541
Q08188	Protein-glutamine gamma-glutamyltransferase E OS=Homo sapiens GN=TGM3 PE=1 SV=4 - [TGM3_HUMAN]	29.9	1.3	1	1	1	1	693	76.5836	5.85889
Q9HB90	Ras-related GTP-binding protein C OS=Homo sapiens GN=RRAGC PE=1 SV=1 - [RRAGC_HUMAN]	29.86	2.26	2	1	1	1	399	44.1958	5.09717
P10599	Thioredoxin OS=Homo sapiens GN=TXN PE=1 SV=3 - [THIO_HUMAN]	29.69	11.43	1	1	1	1	105	11.7297	4.91943
P06865	Beta-hexosaminidase subunit alpha OS=Homo sapiens GN=HEXA PE=1 SV=2 - [HEXA_HUMAN]	29.68	2.08	1	1	1	1	529	60.6643	5.16064
P23634	Plasma membrane calcium-transporting ATPase 4 OS=Homo sapiens GN=ATP2B4 PE=1 SV=2 - [AT2B4_HUMAN]	29.22	2.01	3	2	2	2	1241	137.833	6.59521
P53618	Coatomer subunit beta OS=Homo sapiens GN=COPB1 PE=1 SV=3 - [COPB_HUMAN]	28.81	1.47	1	1	1	1	953	107.074	6.04932
P42766	60S ribosomal protein L35 OS=Homo sapiens GN=RPL35 PE=1 SV=2 - [RL35_HUMAN]	28.62	17.89	1	2	2	2	123	14.5426	11.0483
A6NMB1	Sialic acid-binding Ig-like lectin 16 OS=Homo sapiens GN=SIGLEC16 PE=2 SV=3 - [SIG16_HUMAN]	28.61	1.46	1	1	1	1	481	52.9582	9.02686
P29144	Tripeptidyl-peptidase 2 OS=Homo sapiens GN=TPP2 PE=1 SV=4 - [TPP2_HUMAN]	28.58	0.48	1	1	1	1	1249	138.263	6.31592
P07948	Tyrosine-protein kinase Lyn OS=Homo sapiens GN=LYN PE=1 SV=3 - [LYN_HUMAN]	28.12	1.56	5	1	1	1	512	58.5368	7.10791
Q9BTW9	Tubulin-specific chaperone D OS=Homo sapiens GN=TBCD PE=1 SV=2 - [TBCD_HUMAN]	28.01	0.84	1	1	1	1	1192	132.515	6.18896
P62333	26S protease regulatory subunit 10B OS=Homo sapiens GN=PSMC6 PE=1 SV=1 - [PRS10_HUMAN]	27.58	2.83	1	1	1	1	389	44.1451	7.48877
Q96S86	Hyaluronan and proteoglycan link protein 3 OS=Homo sapiens GN=HAPLN3 PE=2 SV=1 - [HPLN3_HUMAN]	27.56	2.5	1	1	1	1	360	40.8684	6.52197
P03952	Plasma kallikrein OS=Homo sapiens GN=KLKB1 PE=1 SV=1 - [KLKB1_HUMAN]	27.21	0.94	1	1	1	1	638	71.3228	8.22119
P50570	Dynamin-2 OS=Homo sapiens GN=DNM2 PE=1 SV=2 - [DYN2_HUMAN]	27.17	1.95	3	2	2	2	870	98.0032	7.44482
P18827	Syndecan-1 OS=Homo sapiens GN=SDC1 PE=1 SV=3 - [SDC1_HUMAN]	26.93	5.48	1	1	1	1	310	32.4419	4.62744
P52788	Spermine synthase OS=Homo sapiens GN=SMS PE=1 SV=2 - [SPSY_HUMAN]	26.82	2.46	1	1	1	1	366	41.2418	5.021
Q5JWR5	Protein dopey-1 OS=Homo sapiens GN=DOPEY1 PE=1 SV=1 - [DOP1_HUMAN]	26.79	0.24	1	1	1	1	2465	277.179	6.29053
P62195	26S protease regulatory subunit 8 OS=Homo sapiens GN=PSMC5 PE=1 SV=1 - [PRS8_HUMAN]	26.31	6.16	1	2	2	2	406	45.5971	7.54736
Q16649	Nuclear factor interleukin-3-regulated protein OS=Homo sapiens GN=NFIL3 PE=1 SV=2 - [NFIL3_HUMAN]	26.26	1.08	3	1	1	1	462	51.4398	7.18115
Q9BZG1	Ras-related protein Rab-34 OS=Homo sapiens GN=RAB34 PE=1 SV=1 - [RAB34_HUMAN]	25.9	5.02	1	1	1	1	259	29.0259	7.88428
P10768	S-formylglutathione hydrolase OS=Homo sapiens GN=ESD PE=1 SV=2 - [ESTD_HUMAN]	25.88	2.48	1	1	1	1	282	31.4425	7.02002
Q13740	CD166 antigen OS=Homo sapiens GN=ALCAM PE=1 SV=2 - [CD166_HUMAN]	25.34	3.09	1	1	1	1	583	65.0611	6.25244
Q9BZQ8	Protein Niban OS=Homo sapiens GN=FAM129A PE=1 SV=1 - [NIBAN_HUMAN]	25.32	1.29	1	1	1	1	928	103.07	4.77979
Q96QA5	Gasdermin-A OS=Homo sapiens GN=GSDMA PE=1 SV=4 - [GSDMA_HUMAN]	24.65	6.07	1	1	1	1	445	49.3338	5.2876
Q63ZY3	KN motif and ankyrin repeat domain-containing protein 2 OS=Homo sapiens GN=KANK2 PE=1 SV=1 - [KANK2_HUMAN]	24.52	0.71	1	1	1	1	851	91.1179	5.63037
P27658	Collagen alpha-1(VIII) chain OS=Homo sapiens GN=COL8A1 PE=1 SV=2 - [CO8A1_HUMAN]	24.06	2.55	1	1	1	1	744	73.3171	9.61279
Q9NP79	Vacuolar protein sorting-associated protein VTA1 homolog OS=Homo sapiens GN=VTA1 PE=1 SV=1 - [VTA1_HUMAN]	24.04	4.56	1	1	1	1	307	33.8579	6.29053
Q8N357	Solute carrier family 35 member F6 OS=Homo sapiens GN=SLC35F6 PE=1 SV=1 - [S35F6_HUMAN]	23.95	3.23	1	1	1	1	371	40.1882	6.93213
P26196	Probable ATP-dependent RNA helicase DDX6 OS=Homo sapiens GN=DDX6 PE=1 SV=2 - [DDX6_HUMAN]	23.89	2.28	1	1	1	1	483	54.3823	8.66064
P13987	CD59 glycoprotein OS=Homo sapiens GN=CD59 PE=1 SV=1 - [CD59_HUMAN]	23.5	6.25	1	1	1	1	128	14.1678	6.48096
Q13428	Treacle protein OS=Homo sapiens GN=TCOF1 PE=1 SV=3 - [TCOF_HUMAN]	23.38	0.94	1	1	1	1	1488	152.015	9.0415
Q99523	Sortilin OS=Homo sapiens GN=SORT1 PE=1 SV=3 - [SORT_HUMAN]	22.98	1.08	1	1	1	1	831	92.0095	5.74463
Q14192	Four and a half LIM domains protein 2 OS=Homo sapiens GN=FHL2 PE=1 SV=3 - [FHL2_HUMAN]	22.87	3.94	1	1	1	1	279	32.1706	7.54736
P21281	V-type proton ATPase subunit B, brain isoform OS=Homo sapiens GN=ATP6V1B2 PE=1 SV=3 - [VATB2_HUMAN]	22.72	2.94	1	1	1	1	511	56.4649	5.80811
Q9BXR6	Complement factor H-related protein 5 OS=Homo sapiens GN=CFHR5 PE=1 SV=1 - [FHR5_HUMAN]	22.64	1.05	1	1	1	1	569	64.3771	7.06396
Q15063	Periostin OS=Homo sapiens GN=POSTN PE=1 SV=2 - [POSTN_HUMAN]	22.58	1.32	1	1	1	1	836	93.2553	7.53271
P46776	60S ribosomal protein L27a OS=Homo sapiens GN=RPL27A PE=1 SV=2 - [RL27A_HUMAN]	22.35	5.41	1	1	1	1	148	16.551	11.0044
P62910	60S ribosomal protein L32 OS=Homo sapiens GN=RPL32 PE=1 SV=2 - [RL32_HUMAN]	22.28	7.41	1	1	1	1	135	15.8498	11.3267
O95445	Apolipoprotein M OS=Homo sapiens GN=APOM PE=1 SV=2 - [APOM_HUMAN]	22.19	3.19	1	1	1	1	188	21.2394	6.01123
P61254	60S ribosomal protein L26 OS=Homo sapiens GN=RPL26 PE=1 SV=1 - [RL26_HUMAN]	21.78	6.21	2	1	1	1	145	17.2475	10.5503
Q7Z5M8	Abhydrolase domain-containing protein 12B OS=Homo sapiens GN=ABHD12B PE=2 SV=1 - [AB12B_HUMAN]	21.58	1.66	1	1	1	1	362	40.75	8.27979
P41227	N-alpha-acetyltransferase 10 OS=Homo sapiens GN=NAA10 PE=1 SV=1 - [NAA10_HUMAN]	21.34	4.68	1	1	1	1	235	26.4419	5.64307
P42892	Endothelin-converting enzyme 1 OS=Homo sapiens GN=ECE1 PE=1 SV=2 - [ECE1_HUMAN]	21.28	2.34	1	1	1	1	770	87.1082	5.88428
P05089	Arginase-1 OS=Homo sapiens GN=ARG1 PE=1 SV=2 - [ARGI1_HUMAN]	20.42	2.48	1	1	1	1	322	34.7133	7.21045
P14210	Hepatocyte growth factor OS=Homo sapiens GN=HGF PE=1 SV=2 - [HGF_HUMAN]	15.21	1.1	1	1	1	1	728	83.0792	7.88428
Q5VZ66	Janus kinase and microtubule-interacting protein 3 OS=Homo sapiens GN=JAKMIP3 PE=2 SV=2 - [JKIP3_HUMAN]	0	0.71	1	1	1	1	844	98.4687	5.65576
Q13332	Receptor-type tyrosine-protein phosphatase S OS=Homo sapiens GN=PTPRS PE=1 SV=3 - [PTPRS_HUMAN]	0	1.18	1	1	1	1	1948	216.905	6.45557
Q92736	Ryanodine receptor 2 OS=Homo sapiens GN=RYR2 PE=1 SV=3 - [RYR2_HUMAN]	0	0.16	1	1	1	1	4967	564.206	6.07471
Q96MT7	Cilia- and flagella-associated protein 44 OS=Homo sapiens OX=9606 GN=CFAP44 PE=1 SV=2 - [CFA44_HUMAN]	0	0.65	1	1	1	1	1854	213.731	5.38916

## Sheet: Nthy-ori 3-1 Rep Biol 2 Tech 1
Accession	Description	Score	Coverage	# Proteins	# Unique Peptides	# Peptides	# PSMs	# AAs	MW [kDa]	calc. pI
P02751	Fibronectin OS=Homo sapiens OX=9606 GN=FN1 PE=1 SV=5 - [FINC_HUMAN]	19149.1	58.13	3	113	113	577	2477	272.15	5.50342
P04264	Keratin, type II cytoskeletal 1 OS=Homo sapiens GN=KRT1 PE=1 SV=6 - [K2C1_HUMAN]	7253.8	59.47	2	35	39	203	644	65.999	8.11865
P13645	Keratin, type I cytoskeletal 10 OS=Homo sapiens GN=KRT10 PE=1 SV=6 - [K1C10_HUMAN]	6737.9	60.27	9	30	36	155	584	58.7917	5.21143
Q99715	Collagen alpha-1(XII) chain OS=Homo sapiens GN=COL12A1 PE=1 SV=2 - [COCA1_HUMAN]	5552.53	46.75	1	109	109	152	3063	332.941	5.52881
P35527	Keratin, type I cytoskeletal 9 OS=Homo sapiens GN=KRT9 PE=1 SV=3 - [K1C9_HUMAN]	4973.17	77.21	1	31	32	118	623	62.0268	5.23682
P35908	Keratin, type II cytoskeletal 2 epidermal OS=Homo sapiens GN=KRT2 PE=1 SV=2 - [K22E_HUMAN]	4663.85	75.12	2	36	46	126	639	65.3932	8.00146
P04406	Glyceraldehyde-3-phosphate dehydrogenase OS=Homo sapiens GN=GAPDH PE=1 SV=3 - [G3P_HUMAN]	4407.55	80	1	21	22	141	335	36.0304	8.45557
P98160	Basement membrane-specific heparan sulfate proteoglycan core protein OS=Homo sapiens GN=HSPG2 PE=1 SV=4 - [PGBM_HUMAN]	4039.14	28.44	2	82	82	121	4391	468.532	6.50732
P02452	Collagen alpha-1(I) chain OS=Homo sapiens GN=COL1A1 PE=1 SV=5 - [CO1A1_HUMAN]	4018.59	40.37	2	45	45	130	1464	138.857	5.79541
P63261	Actin, cytoplasmic 2 OS=Homo sapiens GN=ACTG1 PE=1 SV=1 - [ACTG_HUMAN]	3561.21	74.13	7	1	25	117	375	41.7658	5.47803
P60709	Actin, cytoplasmic 1 OS=Homo sapiens GN=ACTB PE=1 SV=1 - [ACTB_HUMAN]	3500.41	74.13	7	1	25	115	375	41.7097	5.47803
P14618	Pyruvate kinase isozymes M1/M2 OS=Homo sapiens GN=PKM2 PE=1 SV=4 - [KPYM_HUMAN]	3142.99	80.6	2	40	40	83	531	57.9	7.84033
Q00610	Clathrin heavy chain 1 OS=Homo sapiens GN=CLTC PE=1 SV=5 - [CLH1_HUMAN]	3011.37	45.37	2	57	57	81	1675	191.493	5.69385
P02768	Serum albumin OS=Homo sapiens GN=ALB PE=1 SV=2 - [ALBU_HUMAN]	2930.42	9.85	1	8	8	156	609	69.3215	6.27783
P08238	Heat shock protein HSP 90-beta OS=Homo sapiens GN=HSP90AB1 PE=1 SV=4 - [HS90B_HUMAN]	2581.79	48.9	6	21	38	69	724	83.2121	5.03369
P21333	Filamin-A OS=Homo sapiens GN=FLNA PE=1 SV=4 - [FLNA_HUMAN]	2539.21	34.34	1	56	62	81	2647	280.564	6.06201
O00468	Agrin OS=Homo sapiens OX=9606 GN=AGRN PE=1 SV=6 - [AGRIN_HUMAN]	2493.65	38.73	2	55	55	67	2068	217.179	6.39209
P02533	Keratin, type I cytoskeletal 14 OS=Homo sapiens GN=KRT14 PE=1 SV=4 - [K1C14_HUMAN]	2426.59	69.28	7	14	34	71	472	51.5294	5.16064
P13639	Elongation factor 2 OS=Homo sapiens GN=EEF2 PE=1 SV=4 - [EF2_HUMAN]	2422.53	60.96	1	44	45	74	858	95.277	6.82959
O43854	EGF-like repeat and discoidin I-like domain-containing protein 3 OS=Homo sapiens GN=EDIL3 PE=1 SV=1 - [EDIL3_HUMAN]	2365.6	58.33	1	33	33	72	480	53.73	7.28369
Q14315	Filamin-C OS=Homo sapiens GN=FLNC PE=1 SV=3 - [FLNC_HUMAN]	2326.73	33.43	2	55	61	71	2725	290.841	5.97314
P35579	Myosin-9 OS=Homo sapiens GN=MYH9 PE=1 SV=4 - [MYH9_HUMAN]	2067.59	29.54	3	43	53	65	1960	226.392	5.60498
Q15582	Transforming growth factor-beta-induced protein ig-h3 OS=Homo sapiens GN=TGFBI PE=1 SV=1 - [BGH3_HUMAN]	1965.42	56.52	1	29	29	52	683	74.634	7.7085
P29401	Transketolase OS=Homo sapiens GN=TKT PE=1 SV=3 - [TKT_HUMAN]	1944.94	65.01	2	30	30	54	623	67.8347	7.66455
P07437	Tubulin beta chain OS=Homo sapiens GN=TUBB PE=1 SV=2 - [TBB5_HUMAN]	1820.4	72.3	2	6	26	58	444	49.639	4.89404
P07900	Heat shock protein HSP 90-alpha OS=Homo sapiens GN=HSP90AA1 PE=1 SV=5 - [HS90A_HUMAN]	1806.86	48.91	8	18	33	49	732	84.6067	5.021
P07942	Laminin subunit beta-1 OS=Homo sapiens GN=LAMB1 PE=1 SV=2 - [LAMB1_HUMAN]	1795.14	27.16	14	38	39	52	1786	197.909	4.94482
P07355	Annexin A2 OS=Homo sapiens GN=ANXA2 PE=1 SV=2 - [ANXA2_HUMAN]	1772.29	74.34	2	29	29	50	339	38.5798	7.75244
P11142	Heat shock cognate 71 kDa protein OS=Homo sapiens GN=HSPA8 PE=1 SV=1 - [HSP7C_HUMAN]	1769.31	50.77	2	24	29	47	646	70.8542	5.51611
P25391	Laminin subunit alpha-1 OS=Homo sapiens GN=LAMA1 PE=1 SV=2 - [LAMA1_HUMAN]	1705.41	21.24	2	51	52	58	3075	336.867	6.354
O75369	Filamin-B OS=Homo sapiens GN=FLNB PE=1 SV=2 - [FLNB_HUMAN]	1704.73	25.13	1	40	45	52	2602	277.99	5.73193
Q08431	Lactadherin OS=Homo sapiens OX=9606 GN=MFGE8 PE=1 SV=3 - [MFGM_HUMAN]	1702.41	71.58	1	24	24	54	387	43.0775	8.14795
P04075	Fructose-bisphosphate aldolase A OS=Homo sapiens GN=ALDOA PE=1 SV=2 - [ALDOA_HUMAN]	1672.99	78.57	2	25	26	42	364	39.3953	8.08936
P68371	Tubulin beta-4B chain OS=Homo sapiens GN=TUBB4B PE=1 SV=1 - [TBB4B_HUMAN]	1662.39	72.13	3	3	25	53	445	49.799	4.89404
P08779	Keratin, type I cytoskeletal 16 OS=Homo sapiens GN=KRT16 PE=1 SV=4 - [K1C16_HUMAN]	1646.04	55.6	7	12	26	53	473	51.2362	5.04639
O15230	Laminin subunit alpha-5 OS=Homo sapiens GN=LAMA5 PE=1 SV=8 - [LAMA5_HUMAN]	1631.58	19.08	1	48	50	60	3695	399.479	7.02002
P04259	Keratin, type II cytoskeletal 6B OS=Homo sapiens GN=KRT6B PE=1 SV=5 - [K2C6B_HUMAN]	1620.49	47.7	1	3	29	50	564	60.0303	8.00146
P13647	Keratin, type II cytoskeletal 5 OS=Homo sapiens GN=KRT5 PE=1 SV=3 - [K2C5_HUMAN]	1610.9	41.36	1	17	29	50	590	62.34	7.73779
P02538	Keratin, type II cytoskeletal 6A OS=Homo sapiens GN=KRT6A PE=1 SV=3 - [K2C6A_HUMAN]	1551.99	42.91	1	1	28	48	564	60.0083	8.00146
P68032	Actin, alpha cardiac muscle 1 OS=Homo sapiens GN=ACTC1 PE=1 SV=1 - [ACTC_HUMAN]	1541.38	34.48	5	2	16	73	377	41.9919	5.38916
P68366	Tubulin alpha-4A chain OS=Homo sapiens GN=TUBA4A PE=1 SV=1 - [TBA4A_HUMAN]	1503.39	49.11	3	6	18	41	448	49.8924	5.05908
Q9BQE3	Tubulin alpha-1C chain OS=Homo sapiens GN=TUBA1C PE=1 SV=1 - [TBA1C_HUMAN]	1487.06	49.44	3	8	20	42	449	49.8635	5.09717
P07996	Thrombospondin-1 OS=Homo sapiens GN=THBS1 PE=1 SV=2 - [TSP1_HUMAN]	1484.99	28.8	1	26	29	39	1170	129.3	4.94482
P06733	Alpha-enolase OS=Homo sapiens GN=ENO1 PE=1 SV=2 - [ENOA_HUMAN]	1451.72	66.13	2	26	26	37	434	47.1393	7.38623
Q13885	Tubulin beta-2A chain OS=Homo sapiens GN=TUBB2A PE=1 SV=1 - [TBB2A_HUMAN]	1412.24	55.28	2	2	21	48	445	49.875	4.89404
P68104	Elongation factor 1-alpha 1 OS=Homo sapiens GN=EEF1A1 PE=1 SV=1 - [EF1A1_HUMAN]	1360.24	53.46	2	10	18	40	462	50.1091	9.01221
O60814	Histone H2B type 1-K OS=Homo sapiens GN=HIST1H2BK PE=1 SV=3 - [H2B1K_HUMAN]	1320.7	38.1	11	2	5	56	126	13.8816	10.3159
P19013	Keratin, type II cytoskeletal 4 OS=Homo sapiens OX=9606 GN=KRT4 PE=1 SV=5 - [K2C4_HUMAN]	1317.45	24.62	2	8	11	33	520	56.1093	6.60986
P06899	Histone H2B type 1-J OS=Homo sapiens GN=HIST1H2BJ PE=1 SV=3 - [H2B1J_HUMAN]	1311.78	38.1	9	1	4	55	126	13.8956	10.3159
P08758	Annexin A5 OS=Homo sapiens GN=ANXA5 PE=1 SV=2 - [ANXA5_HUMAN]	1263.12	70.63	1	18	18	28	320	35.9144	5.04639
P39060	Collagen alpha-1(XVIII) chain OS=Homo sapiens GN=COL18A1 PE=1 SV=5 - [COIA1_HUMAN]	1212.91	17.67	1	21	21	38	1754	178.077	6.01123
P15311	Ezrin OS=Homo sapiens GN=EZR PE=1 SV=4 - [EZRI_HUMAN]	1135.1	43.52	2	16	27	44	586	69.3697	6.26514
Q92626	Peroxidasin homolog OS=Homo sapiens GN=PXDN PE=1 SV=2 - [PXDN_HUMAN]	1134.8	30.16	3	35	35	43	1479	165.17	7.1665
Q13509	Tubulin beta-3 chain OS=Homo sapiens GN=TUBB3 PE=1 SV=2 - [TBB3_HUMAN]	1087.88	37.56	1	1	17	36	450	50.4003	4.93213
Q08380	Galectin-3-binding protein OS=Homo sapiens GN=LGALS3BP PE=1 SV=1 - [LG3BP_HUMAN]	1086.95	35.38	1	17	17	27	585	65.2893	5.2749
P11047	Laminin subunit gamma-1 OS=Homo sapiens GN=LAMC1 PE=1 SV=3 - [LAMC1_HUMAN]	1078.45	26.23	2	32	32	33	1609	177.489	5.12256
P19338	Nucleolin OS=Homo sapiens GN=NCL PE=1 SV=3 - [NUCL_HUMAN]	1045.17	24.79	1	15	15	21	710	76.5684	4.70361
Q9Y4K0	Lysyl oxidase homolog 2 OS=Homo sapiens GN=LOXL2 PE=1 SV=1 - [LOXL2_HUMAN]	1025.88	26.74	1	16	16	23	774	86.6683	6.37939
Q9Y490	Talin-1 OS=Homo sapiens GN=TLN1 PE=1 SV=3 - [TLN1_HUMAN]	994.357	14.05	2	20	20	22	2541	269.599	6.07471
Q6KB66	Keratin, type II cytoskeletal 80 OS=Homo sapiens GN=KRT80 PE=1 SV=2 - [K2C80_HUMAN]	947.64	6.42	2	1	2	22	452	50.4938	5.66846
P14543	Nidogen-1 OS=Homo sapiens GN=NID1 PE=1 SV=3 - [NID1_HUMAN]	937.675	21.65	1	22	22	31	1247	136.291	5.2876
P26038	Moesin OS=Homo sapiens GN=MSN PE=1 SV=3 - [MOES_HUMAN]	913.147	32.93	1	8	18	30	577	67.7778	6.40479
P20908	Collagen alpha-1(V) chain OS=Homo sapiens GN=COL5A1 PE=1 SV=3 - [CO5A1_HUMAN]	904.47	15.45	1	18	18	26	1838	183.447	5.05908
P00338	L-lactate dehydrogenase A chain OS=Homo sapiens GN=LDHA PE=1 SV=2 - [LDHA_HUMAN]	904.466	65.66	4	18	20	28	332	36.6654	8.26514
P00558	Phosphoglycerate kinase 1 OS=Homo sapiens GN=PGK1 PE=1 SV=3 - [PGK1_HUMAN]	871.785	53.24	1	17	17	25	417	44.5861	8.104
Q7Z794	Keratin, type II cytoskeletal 1b OS=Homo sapiens GN=KRT77 PE=1 SV=3 - [K2C1B_HUMAN]	855.83	9.86	1	3	6	21	578	61.8635	5.98584
Q04695	Keratin, type I cytoskeletal 17 OS=Homo sapiens GN=KRT17 PE=1 SV=2 - [K1C17_HUMAN]	803.489	42.36	6	6	20	38	432	48.076	5.021
Q02809	Procollagen-lysine,2-oxoglutarate 5-dioxygenase 1 OS=Homo sapiens GN=PLOD1 PE=1 SV=2 - [PLOD1_HUMAN]	797.722	35.9	2	20	20	25	727	83.4974	6.94678
P40926	Malate dehydrogenase, mitochondrial OS=Homo sapiens GN=MDH2 PE=1 SV=3 - [MDHM_HUMAN]	796.999	48.82	1	12	12	16	338	35.4807	8.67529
Q9BUF5	Tubulin beta-6 chain OS=Homo sapiens GN=TUBB6 PE=1 SV=1 - [TBB6_HUMAN]	796.472	42.6	1	7	16	31	446	49.825	4.88135
O00339	Matrilin-2 OS=Homo sapiens GN=MATN2 PE=1 SV=4 - [MATN2_HUMAN]	790.198	25.1	1	19	19	22	956	106.767	6.26514
Q01518	Adenylyl cyclase-associated protein 1 OS=Homo sapiens GN=CAP1 PE=1 SV=5 - [CAP1_HUMAN]	779.494	44	1	16	17	23	475	51.8687	8.06006
P05121	Plasminogen activator inhibitor 1 OS=Homo sapiens GN=SERPINE1 PE=1 SV=1 - [PAI1_HUMAN]	764.766	48.76	1	14	14	25	402	45.031	7.1958
P62805	Histone H4 OS=Homo sapiens GN=HIST1H4A PE=1 SV=2 - [H4_HUMAN]	751.673	44.66	1	8	8	24	103	11.3604	11.356
P08107	Heat shock 70 kDa protein 1A/1B OS=Homo sapiens GN=HSPA1A PE=1 SV=5 - [HSP71_HUMAN]	740.399	41.97	2	16	20	22	641	70.009	5.65576
O43790	Keratin, type II cuticular Hb6 OS=Homo sapiens GN=KRT86 PE=1 SV=1 - [KRT86_HUMAN]	727.953	40.95	3	9	15	18	486	53.4663	5.65576
Q05639	Elongation factor 1-alpha 2 OS=Homo sapiens GN=EEF1A2 PE=1 SV=1 - [EF1A2_HUMAN]	724.253	39.96	1	4	12	20	463	50.4383	9.02686
P40227	T-complex protein 1 subunit zeta OS=Homo sapiens GN=CCT6A PE=1 SV=3 - [TCPZ_HUMAN]	709.073	47.27	14	19	20	24	531	57.9876	6.68311
P05023	Sodium/potassium-transporting ATPase subunit alpha-1 OS=Homo sapiens GN=ATP1A1 PE=1 SV=1 - [AT1A1_HUMAN]	702.466	16.23	6	12	12	15	1023	112.824	5.49072
P07195	L-lactate dehydrogenase B chain OS=Homo sapiens GN=LDHB PE=1 SV=2 - [LDHB_HUMAN]	699.181	51.8	3	14	16	20	334	36.6151	6.04932
P09486	SPARC OS=Homo sapiens GN=SPARC PE=1 SV=1 - [SPRC_HUMAN]	697.186	49.17	1	11	11	25	303	34.6097	4.84326
P26641	Elongation factor 1-gamma OS=Homo sapiens GN=EEF1G PE=1 SV=3 - [EF1G_HUMAN]	689.074	40.27	1	15	15	21	437	50.0871	6.66846
P23526	Adenosylhomocysteinase OS=Homo sapiens GN=AHCY PE=1 SV=4 - [SAHH_HUMAN]	673.056	37.04	3	15	15	20	432	47.6852	6.34131
P12814	Alpha-actinin-1 OS=Homo sapiens GN=ACTN1 PE=1 SV=2 - [ACTN1_HUMAN]	669.091	21.75	2	8	16	19	892	102.993	5.41455
P55072	Transitional endoplasmic reticulum ATPase OS=Homo sapiens GN=VCP PE=1 SV=4 - [TERA_HUMAN]	643.256	23.95	1	16	16	18	806	89.2657	5.26221
Q12841	Follistatin-related protein 1 OS=Homo sapiens GN=FSTL1 PE=1 SV=1 - [FSTL1_HUMAN]	638.513	44.16	1	13	13	20	308	34.9629	5.51611
P01024	Complement C3 OS=Homo sapiens GN=C3 PE=1 SV=2 - [CO3_HUMAN]	626.534	12.45	1	19	19	25	1663	187.03	6.40479
P08133	Annexin A6 OS=Homo sapiens GN=ANXA6 PE=1 SV=3 - [ANXA6_HUMAN]	625.606	35.81	1	21	21	23	673	75.8256	5.60498
P62937	Peptidyl-prolyl cis-trans isomerase A OS=Homo sapiens GN=PPIA PE=1 SV=2 - [PPIA_HUMAN]	601.954	62.42	7	12	12	17	165	18.0009	7.81104
P22392	Nucleoside diphosphate kinase B OS=Homo sapiens GN=NME2 PE=1 SV=1 - [NDKB_HUMAN]	597.117	73.68	2	6	10	22	152	17.2869	8.41162
P50454	Serpin H1 OS=Homo sapiens GN=SERPINH1 PE=1 SV=2 - [SERPH_HUMAN]	593.087	49.76	1	14	14	19	418	46.4112	8.68994
P02545	Prelamin-A/C OS=Homo sapiens GN=LMNA PE=1 SV=1 - [LMNA_HUMAN]	592.194	25.9	1	14	14	15	664	74.0947	7.02002
P35052	Glypican-1 OS=Homo sapiens GN=GPC1 PE=1 SV=2 - [GPC1_HUMAN]	588.498	30.65	1	14	14	18	558	61.641	7.29834
O43707	Alpha-actinin-4 OS=Homo sapiens GN=ACTN4 PE=1 SV=2 - [ACTN4_HUMAN]	588.234	20.53	4	7	15	18	911	104.788	5.43994
O94985	Calsyntenin-1 OS=Homo sapiens GN=CLSTN1 PE=1 SV=1 - [CSTN1_HUMAN]	585.9	17.74	2	14	14	19	981	109.724	4.90674
P06748	Nucleophosmin OS=Homo sapiens GN=NPM1 PE=1 SV=2 - [NPM_HUMAN]	574.078	36.73	2	10	10	14	294	32.5548	4.77979
P0C0L4	Complement C4-A OS=Homo sapiens GN=C4A PE=1 SV=2 - [CO4A_HUMAN]	556.761	12.56	2	16	16	21	1744	192.664	7.07861
P78371	T-complex protein 1 subunit beta OS=Homo sapiens GN=CCT2 PE=1 SV=4 - [TCPB_HUMAN]	553.861	31.03	1	10	10	13	535	57.4521	6.45557
P22234	Multifunctional protein ADE2 OS=Homo sapiens GN=PAICS PE=1 SV=3 - [PUR6_HUMAN]	553.668	36.24	1	14	14	15	425	47.0491	7.2251
P04083	Annexin A1 OS=Homo sapiens GN=ANXA1 PE=1 SV=2 - [ANXA1_HUMAN]	545.267	31.79	1	9	9	11	346	38.69	7.02002
Q01813	6-phosphofructokinase type C OS=Homo sapiens GN=PFKP PE=1 SV=2 - [K6PP_HUMAN]	533.233	25.89	1	15	17	18	784	85.5415	7.54736
P63244	Guanine nucleotide-binding protein subunit beta-2-like 1 OS=Homo sapiens GN=GNB2L1 PE=1 SV=3 - [GBLP_HUMAN]	522.007	58.04	1	13	13	15	317	35.0546	7.69385
P24821	Tenascin OS=Homo sapiens GN=TNC PE=1 SV=3 - [TENA_HUMAN]	515.921	11.77	2	17	17	19	2201	240.7	4.89404
P05556	Integrin beta-1 OS=Homo sapiens GN=ITGB1 PE=1 SV=2 - [ITB1_HUMAN]	515.373	21.93	1	12	12	12	798	88.357	5.38916
Q15323	Keratin, type I cuticular Ha1 OS=Homo sapiens GN=KRT31 PE=2 SV=3 - [K1H1_HUMAN]	505.453	31.73	6	2	10	13	416	47.2071	4.88135
Q86YZ3	Hornerin OS=Homo sapiens GN=HRNR PE=1 SV=2 - [HORN_HUMAN]	500.67	9.3	1	9	9	13	2850	282.228	10.0376
P13646	Keratin, type I cytoskeletal 13 OS=Homo sapiens GN=KRT13 PE=1 SV=4 - [K1C13_HUMAN]	497.665	27.07	7	11	16	20	458	49.5574	4.95752
P49327	Fatty acid synthase OS=Homo sapiens GN=FASN PE=1 SV=3 - [FAS_HUMAN]	497.583	10.35	1	17	17	19	2511	273.254	6.44287
P35241	Radixin OS=Homo sapiens GN=RDX PE=1 SV=1 - [RADI_HUMAN]	496.565	19.55	1	2	13	21	583	68.5214	6.3667
P10412	Histone H1.4 OS=Homo sapiens GN=HIST1H1E PE=1 SV=2 - [H14_HUMAN]	492.31	32.88	4	1	9	13	219	21.852	11.0337
P16403	Histone H1.2 OS=Homo sapiens GN=HIST1H1C PE=1 SV=2 - [H12_HUMAN]	485.28	33.8	4	1	9	13	213	21.3517	10.9312
Q14525	Keratin, type I cuticular Ha3-II OS=Homo sapiens GN=KRT33B PE=2 SV=3 - [KT33B_HUMAN]	480.682	28.22	6	1	9	11	404	46.1845	4.84326
P39023	60S ribosomal protein L3 OS=Homo sapiens GN=RPL3 PE=1 SV=2 - [RL3_HUMAN]	477.24	33.25	1	12	12	18	403	46.0798	10.1841
P13611	Versican core protein OS=Homo sapiens GN=VCAN PE=1 SV=3 - [CSPG2_HUMAN]	476.506	3.98	1	11	11	15	3396	372.59	4.51318
P17987	T-complex protein 1 subunit alpha OS=Homo sapiens GN=TCP1 PE=1 SV=1 - [TCPA_HUMAN]	474.681	31.12	1	12	12	13	556	60.3056	6.11279
Q00796	Sorbitol dehydrogenase OS=Homo sapiens GN=SORD PE=1 SV=4 - [DHSO_HUMAN]	470.598	36.41	1	9	9	13	357	38.2998	7.97217
P60174	Triosephosphate isomerase OS=Homo sapiens OX=9606 GN=TPI1 PE=1 SV=4 - [TPIS_HUMAN]	467.24	50.6	1	11	11	12	249	26.6527	6.90283
P34932	Heat shock 70 kDa protein 4 OS=Homo sapiens GN=HSPA4 PE=1 SV=4 - [HSP74_HUMAN]	461.693	19.52	3	11	12	13	840	94.2712	5.18604
O00391	Sulfhydryl oxidase 1 OS=Homo sapiens GN=QSOX1 PE=1 SV=3 - [QSOX1_HUMAN]	453.71	19.81	1	12	12	14	747	82.5255	8.92432
P55058	Phospholipid transfer protein OS=Homo sapiens GN=PLTP PE=1 SV=1 - [PLTP_HUMAN]	448.913	26.17	1	9	9	14	493	54.7045	7.00537
P62701	40S ribosomal protein S4, X isoform OS=Homo sapiens GN=RPS4X PE=1 SV=2 - [RS4X_HUMAN]	445.608	51.33	3	16	16	17	263	29.5791	10.1548
Q9ULV4	Coronin-1C OS=Homo sapiens GN=CORO1C PE=1 SV=1 - [COR1C_HUMAN]	444.116	26.16	2	10	10	14	474	53.2151	7.07861
Q08211	ATP-dependent RNA helicase A OS=Homo sapiens GN=DHX9 PE=1 SV=4 - [DHX9_HUMAN]	442.954	12.6	1	13	13	17	1270	140.869	6.84424
Q99832	T-complex protein 1 subunit eta OS=Homo sapiens GN=CCT7 PE=1 SV=2 - [TCPH_HUMAN]	439.189	24.86	1	9	9	11	543	59.3289	7.6499
P50395	Rab GDP dissociation inhibitor beta OS=Homo sapiens GN=GDI2 PE=1 SV=2 - [GDIB_HUMAN]	436.468	24.72	3	9	9	12	445	50.6309	6.46826
P15924	Desmoplakin OS=Homo sapiens GN=DSP PE=1 SV=3 - [DESP_HUMAN]	422.557	6.79	1	15	15	15	2871	331.569	6.81494
P08670	Vimentin OS=Homo sapiens GN=VIM PE=1 SV=4 - [VIME_HUMAN]	420.396	30.9	6	13	13	13	466	53.6191	5.12256
P50991	T-complex protein 1 subunit delta OS=Homo sapiens GN=CCT4 PE=1 SV=4 - [TCPD_HUMAN]	417.775	26.53	1	11	11	12	539	57.8878	7.82568
P22314	Ubiquitin-like modifier-activating enzyme 1 OS=Homo sapiens GN=UBA1 PE=1 SV=3 - [UBA1_HUMAN]	414.234	12.19	1	8	8	10	1058	117.774	5.75732
Q00839	Heterogeneous nuclear ribonucleoprotein U OS=Homo sapiens GN=HNRNPU PE=1 SV=6 - [HNRPU_HUMAN]	403.974	21.33	1	12	12	15	825	90.528	5.99854
P53396	ATP-citrate synthase OS=Homo sapiens GN=ACLY PE=1 SV=3 - [ACLY_HUMAN]	402.055	14.8	1	14	14	15	1101	120.762	7.32764
P55060	Exportin-2 OS=Homo sapiens GN=CSE1L PE=1 SV=3 - [XPO2_HUMAN]	396.949	11.53	1	9	9	10	971	110.346	5.77002
P52209	6-phosphogluconate dehydrogenase, decarboxylating OS=Homo sapiens GN=PGD PE=1 SV=3 - [6PGD_HUMAN]	389.397	27.33	1	10	10	13	483	53.106	7.2251
P04792	Heat shock protein beta-1 OS=Homo sapiens GN=HSPB1 PE=1 SV=2 - [HSPB1_HUMAN]	384.68	79.02	1	9	9	10	205	22.7685	6.40479
P01023	Alpha-2-macroglobulin OS=Homo sapiens GN=A2M PE=1 SV=3 - [A2MG_HUMAN]	380.064	3.93	1	6	6	14	1474	163.188	6.45557
P49368	T-complex protein 1 subunit gamma OS=Homo sapiens GN=CCT3 PE=1 SV=4 - [TCPG_HUMAN]	378.749	20.73	1	8	8	8	545	60.4953	6.49365
P08195	4F2 cell-surface antigen heavy chain OS=Homo sapiens GN=SLC3A2 PE=1 SV=3 - [4F2_HUMAN]	377.34	27.14	1	11	11	13	630	67.9517	5.0083
P16401	Histone H1.5 OS=Homo sapiens GN=HIST1H1B PE=1 SV=3 - [H15_HUMAN]	372.982	29.2	1	5	7	8	226	22.5665	10.9165
P62879	Guanine nucleotide-binding protein G(I)/G(S)/G(T) subunit beta-2 OS=Homo sapiens GN=GNB2 PE=1 SV=3 - [GBB2_HUMAN]	372.435	30.88	2	3	7	8	340	37.3071	5.99854
P02774	Vitamin D-binding protein OS=Homo sapiens OX=9606 GN=GC PE=1 SV=2 - [VTDB_HUMAN]	370.037	10.13	1	4	4	9	474	52.8829	5.45264
P14923	Junction plakoglobin OS=Homo sapiens GN=JUP PE=1 SV=3 - [PLAK_HUMAN]	366.118	18.26	2	11	11	11	745	81.6927	6.13818
P15531	Nucleoside diphosphate kinase A OS=Homo sapiens GN=NME1 PE=1 SV=1 - [NDKA_HUMAN]	365.723	42.11	1	1	5	11	152	17.1377	6.18896
P09382	Galectin-1 OS=Homo sapiens GN=LGALS1 PE=1 SV=2 - [LEG1_HUMAN]	365.43	57.04	1	6	6	8	135	14.7062	5.50342
P30101	Protein disulfide-isomerase A3 OS=Homo sapiens GN=PDIA3 PE=1 SV=4 - [PDIA3_HUMAN]	362.687	30.1	1	12	12	12	505	56.7468	6.354
P48643	T-complex protein 1 subunit epsilon OS=Homo sapiens GN=CCT5 PE=1 SV=1 - [TCPE_HUMAN]	359.228	26.8	1	9	9	11	541	59.6328	5.65576
O00469	Procollagen-lysine,2-oxoglutarate 5-dioxygenase 2 OS=Homo sapiens GN=PLOD2 PE=1 SV=2 - [PLOD2_HUMAN]	358.837	15.33	1	8	8	8	737	84.6316	6.7124
P19823	Inter-alpha-trypsin inhibitor heavy chain H2 OS=Homo sapiens GN=ITIH2 PE=1 SV=2 - [ITIH2_HUMAN]	358.269	9.3	1	8	8	9	946	106.397	6.85889
P60842	Eukaryotic initiation factor 4A-I OS=Homo sapiens GN=EIF4A1 PE=1 SV=1 - [IF4A1_HUMAN]	356.243	24.14	2	7	8	9	406	46.1246	5.47803
P46777	60S ribosomal protein L5 OS=Homo sapiens GN=RPL5 PE=1 SV=3 - [RL5_HUMAN]	356.012	29.63	1	8	8	9	297	34.3407	9.71533
P35580	Myosin-10 OS=Homo sapiens GN=MYH10 PE=1 SV=3 - [MYH10_HUMAN]	354.591	5.26	1	1	11	13	1976	228.858	5.5415
P11021	78 kDa glucose-regulated protein OS=Homo sapiens GN=HSPA5 PE=1 SV=2 - [GRP78_HUMAN]	344.897	18.35	1	8	10	12	654	72.2884	5.16064
P06744	Glucose-6-phosphate isomerase OS=Homo sapiens GN=GPI PE=1 SV=4 - [G6PI_HUMAN]	343.154	16.13	1	7	7	10	558	63.1072	8.32373
Q06830	Peroxiredoxin-1 OS=Homo sapiens GN=PRDX1 PE=1 SV=1 - [PRDX1_HUMAN]	340.327	45.73	2	9	10	14	199	22.0963	8.1333
P36578	60S ribosomal protein L4 OS=Homo sapiens GN=RPL4 PE=1 SV=5 - [RL4_HUMAN]	334.123	26.23	1	10	10	14	427	47.6674	11.063
Q96KK5	Histone H2A type 1-H OS=Homo sapiens GN=HIST1H2AH PE=1 SV=3 - [H2A1H_HUMAN]	330.408	35.94	7	1	5	11	128	13.8978	10.8872
Q02388	Collagen alpha-1(VII) chain OS=Homo sapiens GN=COL7A1 PE=1 SV=2 - [CO7A1_HUMAN]	326.937	5.67	1	10	10	10	2944	295.041	6.26514
P62873	Guanine nucleotide-binding protein G(I)/G(S)/G(T) subunit beta-1 OS=Homo sapiens GN=GNB1 PE=1 SV=3 - [GBB1_HUMAN]	326.604	37.94	2	4	8	9	340	37.353	5.99854
P00747	Plasminogen OS=Homo sapiens GN=PLG PE=1 SV=2 - [PLMN_HUMAN]	325.439	4.2	3	3	4	10	810	90.5102	7.23975
P06396	Gelsolin OS=Homo sapiens GN=GSN PE=1 SV=1 - [GELS_HUMAN]	324.811	11	1	9	9	12	782	85.6442	6.27783
O00560	Syntenin-1 OS=Homo sapiens GN=SDCBP PE=1 SV=1 - [SDCB1_HUMAN]	324.192	37.92	1	7	7	9	298	32.4239	7.53271
Q16394	Exostosin-1 OS=Homo sapiens GN=EXT1 PE=1 SV=2 - [EXT1_HUMAN]	320.88	16.49	2	8	8	10	746	86.1998	9.0415
Q02878	60S ribosomal protein L6 OS=Homo sapiens GN=RPL6 PE=1 SV=3 - [RL6_HUMAN]	318.881	19.79	1	5	5	8	288	32.7076	10.5796
P05067	Amyloid beta A4 protein OS=Homo sapiens GN=APP PE=1 SV=3 - [A4_HUMAN]	316.21	17.66	1	12	12	16	770	86.8881	4.81787
P08253	72 kDa type IV collagenase OS=Homo sapiens GN=MMP2 PE=1 SV=2 - [MMP2_HUMAN]	315.876	25.15	2	13	13	14	660	73.8347	5.46533
P09972	Fructose-bisphosphate aldolase C OS=Homo sapiens GN=ALDOC PE=1 SV=2 - [ALDOC_HUMAN]	315.865	9.07	2	2	3	5	364	39.4312	6.87354
Q14974	Importin subunit beta-1 OS=Homo sapiens GN=KPNB1 PE=1 SV=2 - [IMB1_HUMAN]	313.436	10.27	1	7	7	11	876	97.108	4.77979
Q9H4B7	Tubulin beta-1 chain OS=Homo sapiens GN=TUBB1 PE=1 SV=1 - [TBB1_HUMAN]	313.33	11.75	1	2	7	12	451	50.2946	5.17334
Q15393	Splicing factor 3B subunit 3 OS=Homo sapiens GN=SF3B3 PE=1 SV=4 - [SF3B3_HUMAN]	311.935	10.02	1	11	11	11	1217	135.492	5.26221
P18669	Phosphoglycerate mutase 1 OS=Homo sapiens GN=PGAM1 PE=1 SV=2 - [PGAM1_HUMAN]	310.331	42.91	3	7	7	9	254	28.7858	7.18115
P38646	Stress-70 protein, mitochondrial OS=Homo sapiens GN=HSPA9 PE=1 SV=2 - [GRP75_HUMAN]	309.655	10.6	1	6	6	8	679	73.6348	6.16357
P78386	Keratin, type II cuticular Hb5 OS=Homo sapiens GN=KRT85 PE=1 SV=1 - [KRT85_HUMAN]	309.398	21.1	2	4	10	11	507	55.7665	6.55127
P00734	Prothrombin OS=Homo sapiens GN=F2 PE=1 SV=2 - [THRB_HUMAN]	309.366	8.84	1	6	6	7	622	69.9921	5.89697
P05388	60S acidic ribosomal protein P0 OS=Homo sapiens GN=RPLP0 PE=1 SV=1 - [RLA0_HUMAN]	308.528	38.49	2	8	8	9	317	34.2518	5.97314
P34897	Serine hydroxymethyltransferase, mitochondrial OS=Homo sapiens GN=SHMT2 PE=1 SV=3 - [GLYM_HUMAN]	308.445	27.58	1	9	10	11	504	55.9577	8.52881
Q06033	Inter-alpha-trypsin inhibitor heavy chain H3 OS=Homo sapiens GN=ITIH3 PE=1 SV=2 - [ITIH3_HUMAN]	305.87	7.19	1	7	7	11	890	99.7865	5.74463
P05783	Keratin, type I cytoskeletal 18 OS=Homo sapiens GN=KRT18 PE=1 SV=2 - [K1C18_HUMAN]	304.909	17.21	4	6	7	10	430	48.0285	5.45264
P01889	HLA class I histocompatibility antigen, B-7 alpha chain OS=Homo sapiens GN=HLA-B PE=1 SV=3 - [1B07_HUMAN]	300.77	32.87	3	6	8	12	362	40.435	5.84619
Q13838	Spliceosome RNA helicase DDX39B OS=Homo sapiens GN=DDX39B PE=1 SV=1 - [DX39B_HUMAN]	300.378	20.33	3	8	8	10	428	48.9599	5.66846
P23528	Cofilin-1 OS=Homo sapiens GN=CFL1 PE=1 SV=3 - [COF1_HUMAN]	299.896	51.2	2	7	7	7	166	18.4907	8.08936
P02462	Collagen alpha-1(IV) chain OS=Homo sapiens OX=9606 GN=COL4A1 PE=1 SV=4 - [CO4A1_HUMAN]	298.084	6.41	2	7	7	10	1669	160.51	8.27979
P26006	Integrin alpha-3 OS=Homo sapiens GN=ITGA3 PE=1 SV=5 - [ITA3_HUMAN]	297.48	11.23	1	8	8	10	1051	116.538	6.771
P31943	Heterogeneous nuclear ribonucleoprotein H OS=Homo sapiens GN=HNRNPH1 PE=1 SV=4 - [HNRH1_HUMAN]	296.892	15.81	2	4	6	8	449	49.1984	6.30322
P04908	Histone H2A type 1-B/E OS=Homo sapiens GN=HIST1H2AB PE=1 SV=2 - [H2A1B_HUMAN]	295.424	35.38	3	1	5	10	130	14.127	11.0483
P15880	40S ribosomal protein S2 OS=Homo sapiens GN=RPS2 PE=1 SV=2 - [RS2_HUMAN]	294.768	35.84	2	11	11	13	293	31.3046	10.2427
P61978	Heterogeneous nuclear ribonucleoprotein K OS=Homo sapiens GN=HNRNPK PE=1 SV=1 - [HNRPK_HUMAN]	294.399	17.93	1	6	6	7	463	50.9444	5.5415
P36955	Pigment epithelium-derived factor OS=Homo sapiens GN=SERPINF1 PE=1 SV=4 - [PEDF_HUMAN]	294.247	9.33	1	4	4	7	418	46.2833	6.37939
Q7KZF4	Staphylococcal nuclease domain-containing protein 1 OS=Homo sapiens GN=SND1 PE=1 SV=1 - [SND1_HUMAN]	294.03	11.98	1	9	9	10	910	101.934	7.1665
P62826	GTP-binding nuclear protein Ran OS=Homo sapiens GN=RAN PE=1 SV=3 - [RAN_HUMAN]	288.99	44.91	1	10	10	13	216	24.4076	7.48877
P11940	Polyadenylate-binding protein 1 OS=Homo sapiens GN=PABPC1 PE=1 SV=2 - [PABP1_HUMAN]	288.928	15.25	2	5	8	9	636	70.6259	9.49561
P12109	Collagen alpha-1(VI) chain OS=Homo sapiens GN=COL6A1 PE=1 SV=3 - [CO6A1_HUMAN]	284.503	11.96	1	10	10	11	1028	108.462	5.42725
O15144	Actin-related protein 2/3 complex subunit 2 OS=Homo sapiens GN=ARPC2 PE=1 SV=1 - [ARPC2_HUMAN]	283.764	26.33	1	5	5	7	300	34.3115	7.35693
Q5D862	Filaggrin-2 OS=Homo sapiens GN=FLG2 PE=1 SV=1 - [FILA2_HUMAN]	282.996	4.6	1	6	6	6	2391	247.928	8.30908
Q92499	ATP-dependent RNA helicase DDX1 OS=Homo sapiens GN=DDX1 PE=1 SV=2 - [DDX1_HUMAN]	282.502	14.05	1	6	6	7	740	82.3798	7.2251
O75083	WD repeat-containing protein 1 OS=Homo sapiens GN=WDR1 PE=1 SV=4 - [WDR1_HUMAN]	281.161	19.31	1	8	8	9	606	66.1519	6.65381
Q9UQ80	Proliferation-associated protein 2G4 OS=Homo sapiens GN=PA2G4 PE=1 SV=3 - [PA2G4_HUMAN]	280.988	36.8	1	10	10	11	394	43.7592	6.55127
Q92820	Gamma-glutamyl hydrolase OS=Homo sapiens GN=GGH PE=1 SV=2 - [GGH_HUMAN]	279.4	27.67	1	6	6	8	318	35.9412	7.10791
P18124	60S ribosomal protein L7 OS=Homo sapiens GN=RPL7 PE=1 SV=1 - [RL7_HUMAN]	278.415	41.94	2	12	12	12	248	29.2072	10.6528
P07237	Protein disulfide-isomerase OS=Homo sapiens GN=P4HB PE=1 SV=3 - [PDIA1_HUMAN]	278.284	23.43	1	9	9	9	508	57.0807	4.86865
P11216	Glycogen phosphorylase, brain form OS=Homo sapiens GN=PYGB PE=1 SV=5 - [PYGB_HUMAN]	278.259	8.9	2	3	5	5	843	96.6345	6.85889
Q14112	Nidogen-2 OS=Homo sapiens GN=NID2 PE=1 SV=3 - [NID2_HUMAN]	276.674	9.38	1	7	7	7	1375	151.158	5.2876
P07737	Profilin-1 OS=Homo sapiens GN=PFN1 PE=1 SV=2 - [PROF1_HUMAN]	275.363	57.14	1	6	6	7	140	15.0446	8.26514
O75340	Programmed cell death protein 6 OS=Homo sapiens GN=PDCD6 PE=1 SV=1 - [PDCD6_HUMAN]	274.42	31.41	1	7	7	8	191	21.8548	5.40186
P09429	High mobility group protein B1 OS=Homo sapiens GN=HMGB1 PE=1 SV=3 - [HMGB1_HUMAN]	273.995	26.51	2	4	6	9	215	24.8782	5.74463
Q15019	Septin-2 OS=Homo sapiens GN=SEPT2 PE=1 SV=1 - [SEPT2_HUMAN]	273.689	28.81	1	7	7	8	361	41.4613	6.59521
P60033	CD81 antigen OS=Homo sapiens GN=CD81 PE=1 SV=1 - [CD81_HUMAN]	271.83	25	1	3	3	4	236	25.7921	5.2876
O95084	Serine protease 23 OS=Homo sapiens GN=PRSS23 PE=1 SV=1 - [PRS23_HUMAN]	271.651	14.88	1	4	5	7	383	42.9738	9.42236
P12956	X-ray repair cross-complementing protein 6 OS=Homo sapiens GN=XRCC6 PE=1 SV=2 - [XRCC6_HUMAN]	271.258	23.65	1	10	10	12	609	69.7991	6.63916
Q9GZM7	Tubulointerstitial nephritis antigen-like OS=Homo sapiens GN=TINAGL1 PE=1 SV=1 - [TINAL_HUMAN]	271.01	32.76	1	10	10	11	467	52.353	6.99072
P43490	Nicotinamide phosphoribosyltransferase OS=Homo sapiens GN=NAMPT PE=1 SV=1 - [NAMPT_HUMAN]	270.5	27.29	1	9	9	9	491	55.4866	7.15186
Q15029	116 kDa U5 small nuclear ribonucleoprotein component OS=Homo sapiens GN=EFTUD2 PE=1 SV=1 - [U5S1_HUMAN]	270.372	10.6	1	7	8	9	972	109.366	4.99561
O43175	D-3-phosphoglycerate dehydrogenase OS=Homo sapiens GN=PHGDH PE=1 SV=4 - [SERA_HUMAN]	268.447	16.7	1	6	6	6	533	56.6144	6.7124
Q96P70	Importin-9 OS=Homo sapiens GN=IPO9 PE=1 SV=3 - [IPO9_HUMAN]	267.822	4.71	1	2	2	3	1041	115.889	4.80518
P41091	Eukaryotic translation initiation factor 2 subunit 3 OS=Homo sapiens GN=EIF2S3 PE=1 SV=3 - [IF2G_HUMAN]	266.454	19.07	9	7	7	9	472	51.0772	8.39697
Q07020	60S ribosomal protein L18 OS=Homo sapiens GN=RPL18 PE=1 SV=2 - [RL18_HUMAN]	266.135	34.57	1	6	6	9	188	21.6211	11.7222
Q02543	60S ribosomal protein L18a OS=Homo sapiens GN=RPL18A PE=1 SV=2 - [RL18A_HUMAN]	265.487	39.77	1	8	8	9	176	20.7489	10.7114
P61313	60S ribosomal protein L15 OS=Homo sapiens GN=RPL15 PE=1 SV=2 - [RL15_HUMAN]	260.014	30.88	1	5	5	8	204	24.1311	11.6196
P61204	ADP-ribosylation factor 3 OS=Homo sapiens GN=ARF3 PE=1 SV=2 - [ARF3_HUMAN]	259.664	44.75	3	5	7	10	181	20.5877	7.43018
Q9P2J5	Leucine--tRNA ligase, cytoplasmic OS=Homo sapiens GN=LARS PE=1 SV=2 - [SYLC_HUMAN]	258.8	5.95	1	5	5	5	1176	134.379	7.29834
P50914	60S ribosomal protein L14 OS=Homo sapiens GN=RPL14 PE=1 SV=4 - [RL14_HUMAN]	257.615	27.44	1	6	6	8	215	23.417	10.9312
P52597	Heterogeneous nuclear ribonucleoprotein F OS=Homo sapiens GN=HNRNPF PE=1 SV=3 - [HNRPF_HUMAN]	252.29	13.49	1	2	4	6	415	45.6429	5.57959
P23246	Splicing factor, proline- and glutamine-rich OS=Homo sapiens GN=SFPQ PE=1 SV=2 - [SFPQ_HUMAN]	252.065	8.2	1	4	4	5	707	76.1016	9.43701
P45974	Ubiquitin carboxyl-terminal hydrolase 5 OS=Homo sapiens GN=USP5 PE=1 SV=2 - [UBP5_HUMAN]	250.718	8.62	2	6	6	7	858	95.7253	5.03369
P04439	HLA class I histocompatibility antigen, A-3 alpha chain OS=Homo sapiens GN=HLA-A PE=1 SV=2 - [1A03_HUMAN]	248.902	39.73	3	8	10	13	365	40.8152	5.99854
O76003	Glutaredoxin-3 OS=Homo sapiens GN=GLRX3 PE=1 SV=2 - [GLRX3_HUMAN]	248.266	7.76	1	1	1	2	335	37.4082	5.38916
Q9NVA2	Septin-11 OS=Homo sapiens GN=SEPT11 PE=1 SV=3 - [SEP11_HUMAN]	246.18	29.37	6	7	10	12	429	49.3672	6.81494
P13010	X-ray repair cross-complementing protein 5 OS=Homo sapiens GN=XRCC5 PE=1 SV=3 - [XRCC5_HUMAN]	245.326	19.81	1	11	11	12	732	82.6523	5.80811
Q8NI35	InaD-like protein OS=Homo sapiens GN=INADL PE=1 SV=3 - [INADL_HUMAN]	245.034	0.33	1	1	1	10	1801	196.247	4.94482
P58397	A disintegrin and metalloproteinase with thrombospondin motifs 12 OS=Homo sapiens GN=ADAMTS12 PE=1 SV=2 - [ATS12_HUMAN]	244.523	5.21	1	6	6	6	1594	177.56	7.86963
P46940	Ras GTPase-activating-like protein IQGAP1 OS=Homo sapiens GN=IQGAP1 PE=1 SV=1 - [IQGA1_HUMAN]	243.861	7.24	1	8	8	8	1657	189.134	6.48096
Q14764	Major vault protein OS=Homo sapiens GN=MVP PE=1 SV=4 - [MVP_HUMAN]	242.646	13.33	1	8	8	8	893	99.2659	5.47803
O43143	Putative pre-mRNA-splicing factor ATP-dependent RNA helicase DHX15 OS=Homo sapiens GN=DHX15 PE=1 SV=2 - [DHX15_HUMAN]	242.529	9.43	1	7	7	7	795	90.8752	7.45947
Q9UHD8	Septin-9 OS=Homo sapiens GN=SEPT9 PE=1 SV=2 - [SEPT9_HUMAN]	242.031	12.46	16	7	7	9	586	65.3608	8.96826
P25398	40S ribosomal protein S12 OS=Homo sapiens GN=RPS12 PE=1 SV=3 - [RS12_HUMAN]	241.78	24.24	1	2	2	4	132	14.5055	7.21045
P63241	Eukaryotic translation initiation factor 5A-1 OS=Homo sapiens GN=EIF5A PE=1 SV=2 - [IF5A1_HUMAN]	240.519	43.51	3	4	4	5	154	16.8214	5.23682
P32004	Neural cell adhesion molecule L1 OS=Homo sapiens GN=L1CAM PE=1 SV=2 - [L1CAM_HUMAN]	239.945	8.27	1	8	8	8	1257	139.915	6.23975
P61160	Actin-related protein 2 OS=Homo sapiens GN=ACTR2 PE=1 SV=1 - [ARP2_HUMAN]	239.767	24.87	1	8	8	8	394	44.7322	6.7417
P84098	60S ribosomal protein L19 OS=Homo sapiens GN=RPL19 PE=1 SV=1 - [RL19_HUMAN]	237.751	28.57	2	6	6	7	196	23.4512	11.4731
P31939	Bifunctional purine biosynthesis protein PURH OS=Homo sapiens GN=ATIC PE=1 SV=3 - [PUR9_HUMAN]	235.253	16.55	1	7	7	7	592	64.5753	6.7124
P08865	40S ribosomal protein SA OS=Homo sapiens GN=RPSA PE=1 SV=4 - [RSSA_HUMAN]	234.851	21.02	3	4	5	5	295	32.8334	4.86865
O76011	Keratin, type I cuticular Ha4 OS=Homo sapiens GN=KRT34 PE=2 SV=2 - [KRT34_HUMAN]	234.54	14.68	1	1	5	5	436	49.3922	5.05908
P09651	Heterogeneous nuclear ribonucleoprotein A1 OS=Homo sapiens GN=HNRNPA1 PE=1 SV=5 - [ROA1_HUMAN]	232.848	20.7	2	6	6	8	372	38.7231	9.12939
P08572	Collagen alpha-2(IV) chain OS=Homo sapiens GN=COL4A2 PE=1 SV=4 - [CO4A2_HUMAN]	231.813	4.96	1	6	6	6	1712	167.449	8.66064
P62424	60S ribosomal protein L7a OS=Homo sapiens GN=RPL7A PE=1 SV=2 - [RL7A_HUMAN]	228.86	28.2	2	6	6	6	266	29.977	10.6089
P0C0S5	Histone H2A.Z OS=Homo sapiens GN=H2AFZ PE=1 SV=2 - [H2AZ_HUMAN]	228.645	31.25	2	2	4	7	128	13.5446	10.5796
P10809	60 kDa heat shock protein, mitochondrial OS=Homo sapiens GN=HSPD1 PE=1 SV=2 - [CH60_HUMAN]	228.629	7.5	1	2	2	3	573	61.0164	5.87158
P07910	Heterogeneous nuclear ribonucleoproteins C1/C2 OS=Homo sapiens GN=HNRNPC PE=1 SV=4 - [HNRPC_HUMAN]	227.907	12.42	4	4	4	4	306	33.6495	5.08447
Q14204	Cytoplasmic dynein 1 heavy chain 1 OS=Homo sapiens GN=DYNC1H1 PE=1 SV=5 - [DYHC1_HUMAN]	226.733	2.35	1	7	7	7	4646	532.072	6.40479
P50990	T-complex protein 1 subunit theta OS=Homo sapiens GN=CCT8 PE=1 SV=4 - [TCPQ_HUMAN]	226.244	16.42	1	7	7	7	548	59.5825	5.60498
Q8N1N4	Keratin, type II cytoskeletal 78 OS=Homo sapiens GN=KRT78 PE=2 SV=2 - [K2C78_HUMAN]	224.473	11.73	1	6	6	6	520	56.8305	6.02393
Q96P63	Serpin B12 OS=Homo sapiens GN=SERPINB12 PE=1 SV=1 - [SPB12_HUMAN]	223.545	19.75	1	6	6	7	405	46.2471	5.52881
P61604	10 kDa heat shock protein, mitochondrial OS=Homo sapiens GN=HSPE1 PE=1 SV=2 - [CH10_HUMAN]	221.932	62.75	1	7	7	8	102	10.9249	8.92432
P05452	Tetranectin OS=Homo sapiens GN=CLEC3B PE=1 SV=3 - [TETN_HUMAN]	218.61	21.78	1	3	3	5	202	22.5223	5.66846
P07093	Glia-derived nexin OS=Homo sapiens GN=SERPINE2 PE=1 SV=1 - [GDN_HUMAN]	218.49	13.57	1	4	4	5	398	43.9742	9.29053
P55884	Eukaryotic translation initiation factor 3 subunit B OS=Homo sapiens GN=EIF3B PE=1 SV=3 - [EIF3B_HUMAN]	218.008	16.71	1	10	10	11	814	92.4238	4.99561
Q92598	Heat shock protein 105 kDa OS=Homo sapiens GN=HSPH1 PE=1 SV=1 - [HS105_HUMAN]	216.334	10.49	4	5	6	6	858	96.8037	5.38916
P63104	14-3-3 protein zeta/delta OS=Homo sapiens GN=YWHAZ PE=1 SV=1 - [1433Z_HUMAN]	210.629	29.39	4	3	6	7	245	27.7277	4.79248
P06737	Glycogen phosphorylase, liver form OS=Homo sapiens GN=PYGL PE=1 SV=4 - [PYGL_HUMAN]	207.249	5.08	2	1	3	4	847	97.087	7.1665
O00159	Unconventional myosin-Ic OS=Homo sapiens GN=MYO1C PE=1 SV=4 - [MYO1C_HUMAN]	205.607	7.43	1	5	5	6	1063	121.606	9.40771
Q92743	Serine protease HTRA1 OS=Homo sapiens GN=HTRA1 PE=1 SV=1 - [HTRA1_HUMAN]	203.247	20.83	1	6	6	6	480	51.2546	7.82568
Q14697	Neutral alpha-glucosidase AB OS=Homo sapiens GN=GANAB PE=1 SV=3 - [GANAB_HUMAN]	202.554	12.92	1	8	8	8	944	106.807	6.13818
Q9HB71	Calcyclin-binding protein OS=Homo sapiens GN=CACYBP PE=1 SV=2 - [CYBP_HUMAN]	201.711	33.33	1	5	5	6	228	26.1936	8.25049
P07384	Calpain-1 catalytic subunit OS=Homo sapiens GN=CAPN1 PE=1 SV=1 - [CAN1_HUMAN]	200.9	9.66	1	5	5	5	714	81.8382	5.66846
Q13200	26S proteasome non-ATPase regulatory subunit 2 OS=Homo sapiens GN=PSMD2 PE=1 SV=3 - [PSMD2_HUMAN]	200.562	8.7	1	5	5	5	908	100.136	5.19873
P18085	ADP-ribosylation factor 4 OS=Homo sapiens GN=ARF4 PE=1 SV=3 - [ARF4_HUMAN]	200.125	21.67	1	1	3	4	180	20.4977	7.13721
P62258	14-3-3 protein epsilon OS=Homo sapiens GN=YWHAE PE=1 SV=1 - [1433E_HUMAN]	199.893	30.2	4	5	7	8	255	29.1554	4.7417
P35613	Basigin OS=Homo sapiens GN=BSG PE=1 SV=2 - [BASI_HUMAN]	198.77	15.32	1	4	4	4	385	42.1741	5.65576
Q02413	Desmoglein-1 OS=Homo sapiens GN=DSG1 PE=1 SV=2 - [DSG1_HUMAN]	197.913	6.86	1	5	5	7	1049	113.676	5.03369
Q86VP6	Cullin-associated NEDD8-dissociated protein 1 OS=Homo sapiens GN=CAND1 PE=1 SV=2 - [CAND1_HUMAN]	197.053	7.64	1	7	7	7	1230	136.289	5.78271
O00410	Importin-5 OS=Homo sapiens GN=IPO5 PE=1 SV=4 - [IPO5_HUMAN]	194.272	6.11	2	5	5	5	1097	123.55	4.94482
Q15758	Neutral amino acid transporter B(0) OS=Homo sapiens GN=SLC1A5 PE=1 SV=2 - [AAAT_HUMAN]	193.52	9.98	1	4	4	5	541	56.5623	5.47803
P33993	DNA replication licensing factor MCM7 OS=Homo sapiens GN=MCM7 PE=1 SV=4 - [MCM7_HUMAN]	192.65	10.57	1	5	5	5	719	81.2566	6.45557
P35555	Fibrillin-1 OS=Homo sapiens OX=9606 GN=FBN1 PE=1 SV=4 - [FBN1_HUMAN]	192.023	2.54	1	5	5	6	2871	312.083	4.93213
O75367	Core histone macro-H2A.1 OS=Homo sapiens GN=H2AFY PE=1 SV=4 - [H2AY_HUMAN]	190.769	18.55	2	4	4	4	372	39.5925	9.78857
Q16881	Thioredoxin reductase 1, cytoplasmic OS=Homo sapiens GN=TXNRD1 PE=1 SV=3 - [TRXR1_HUMAN]	188.514	10.79	1	5	5	5	649	70.8622	7.38623
P26639	Threonine--tRNA ligase, cytoplasmic OS=Homo sapiens GN=TARS PE=1 SV=3 - [SYTC_HUMAN]	188.435	12.45	2	8	8	8	723	83.3819	6.66846
O15143	Actin-related protein 2/3 complex subunit 1B OS=Homo sapiens GN=ARPC1B PE=1 SV=3 - [ARC1B_HUMAN]	188.087	14.78	1	3	4	6	372	40.9234	8.35303
O43390	Heterogeneous nuclear ribonucleoprotein R OS=Homo sapiens GN=HNRNPR PE=1 SV=1 - [HNRPR_HUMAN]	187.88	9.16	1	2	6	6	633	70.8993	8.1333
Q12905	Interleukin enhancer-binding factor 2 OS=Homo sapiens GN=ILF2 PE=1 SV=2 - [ILF2_HUMAN]	187.647	17.44	1	4	4	4	390	43.0352	5.26221
Q8IZ83	Aldehyde dehydrogenase family 16 member A1 OS=Homo sapiens GN=ALDH16A1 PE=1 SV=2 - [A16A1_HUMAN]	186.803	12.09	1	6	6	8	802	85.0737	6.78564
P26583	High mobility group protein B2 OS=Homo sapiens GN=HMGB2 PE=1 SV=2 - [HMGB2_HUMAN]	185.833	22.97	1	2	4	5	209	24.0187	7.81104
P62266	40S ribosomal protein S23 OS=Homo sapiens GN=RPS23 PE=1 SV=3 - [RS23_HUMAN]	183.775	34.97	1	4	4	5	143	15.7977	10.4917
P12004	Proliferating cell nuclear antigen OS=Homo sapiens GN=PCNA PE=1 SV=1 - [PCNA_HUMAN]	183.457	31.03	1	8	8	11	261	28.7503	4.69092
P04004	Vitronectin OS=Homo sapiens GN=VTN PE=1 SV=1 - [VTNC_HUMAN]	182.81	3.77	1	2	2	4	478	54.2712	5.79541
P02771	Alpha-fetoprotein OS=Homo sapiens GN=AFP PE=1 SV=1 - [FETA_HUMAN]	182.141	5.09	1	3	3	4	609	68.633	5.68115
Q14152	Eukaryotic translation initiation factor 3 subunit A OS=Homo sapiens GN=EIF3A PE=1 SV=1 - [EIF3A_HUMAN]	180.501	5.43	1	7	7	7	1382	166.468	6.78564
P10909	Clusterin OS=Homo sapiens GN=CLU PE=1 SV=1 - [CLUS_HUMAN]	179.231	14.03	1	4	4	4	449	52.461	6.26514
O75131	Copine-3 OS=Homo sapiens GN=CPNE3 PE=1 SV=1 - [CPNE3_HUMAN]	178.861	14.53	8	6	6	7	537	60.0921	5.84619
Q13310	Polyadenylate-binding protein 4 OS=Homo sapiens GN=PABPC4 PE=1 SV=1 - [PABP4_HUMAN]	178.84	8.39	1	1	4	4	644	70.7381	9.26123
O75643	U5 small nuclear ribonucleoprotein 200 kDa helicase OS=Homo sapiens GN=SNRNP200 PE=1 SV=2 - [U520_HUMAN]	178.65	3.51	1	5	5	5	2136	244.353	6.06201
Q9H4M9	EH domain-containing protein 1 OS=Homo sapiens GN=EHD1 PE=1 SV=2 - [EHD1_HUMAN]	178.645	20.97	3	7	7	7	534	60.5887	6.82959
P16070	CD44 antigen OS=Homo sapiens GN=CD44 PE=1 SV=3 - [CD44_HUMAN]	177.754	5.26	1	4	4	6	742	81.4874	5.32568
P62241	40S ribosomal protein S8 OS=Homo sapiens GN=RPS8 PE=1 SV=2 - [RS8_HUMAN]	176.757	23.56	1	5	5	6	208	24.1902	10.3159
P12081	Histidine--tRNA ligase, cytoplasmic OS=Homo sapiens GN=HARS PE=1 SV=2 - [SYHC_HUMAN]	176.238	15.72	2	7	7	7	509	57.3742	5.88428
P11586	C-1-tetrahydrofolate synthase, cytoplasmic OS=Homo sapiens GN=MTHFD1 PE=1 SV=3 - [C1TC_HUMAN]	175.54	8.66	1	5	5	5	935	101.495	7.29834
O14556	Glyceraldehyde-3-phosphate dehydrogenase, testis-specific OS=Homo sapiens GN=GAPDHS PE=1 SV=2 - [G3PT_HUMAN]	175.28	2.94	1	1	2	10	408	44.4728	8.19189
O60565	Gremlin-1 OS=Homo sapiens GN=GREM1 PE=1 SV=1 - [GREM1_HUMAN]	174.724	36.41	2	4	4	5	184	20.6835	9.39307
P00505	Aspartate aminotransferase, mitochondrial OS=Homo sapiens GN=GOT2 PE=1 SV=3 - [AATM_HUMAN]	173.887	19.3	1	6	6	6	430	47.4873	9.01221
P02788	Lactotransferrin OS=Homo sapiens GN=LTF PE=1 SV=6 - [TRFL_HUMAN]	172.88	9.15	1	4	4	8	710	78.1319	8.11865
P68431	Histone H3.1 OS=Homo sapiens GN=HIST1H3A PE=1 SV=2 - [H31_HUMAN]	171.342	28.68	8	1	6	13	136	15.3945	11.1216
Q9H4D0	Calsyntenin-2 OS=Homo sapiens GN=CLSTN2 PE=1 SV=2 - [CSTN2_HUMAN]	171.181	8.17	1	8	8	10	955	106.938	5.38916
Q99829	Copine-1 OS=Homo sapiens GN=CPNE1 PE=1 SV=1 - [CPNE1_HUMAN]	170.64	11.17	1	5	5	5	537	59.0215	5.8335
P05997	Collagen alpha-2(V) chain OS=Homo sapiens GN=COL5A2 PE=1 SV=3 - [CO5A2_HUMAN]	169.8	3.54	1	4	4	5	1499	144.821	6.45557
Q9NTK5	Obg-like ATPase 1 OS=Homo sapiens GN=OLA1 PE=1 SV=2 - [OLA1_HUMAN]	168.733	12.12	1	4	4	4	396	44.7153	7.81104
P62495	Eukaryotic peptide chain release factor subunit 1 OS=Homo sapiens GN=ETF1 PE=1 SV=3 - [ERF1_HUMAN]	168.163	13.27	1	4	4	5	437	49.0002	5.70654
P19827	Inter-alpha-trypsin inhibitor heavy chain H1 OS=Homo sapiens GN=ITIH1 PE=1 SV=3 - [ITIH1_HUMAN]	166.445	3.95	1	4	4	5	911	101.326	6.78564
Q96QV6	Histone H2A type 1-A OS=Homo sapiens GN=HIST1H2AA PE=1 SV=3 - [H2A1A_HUMAN]	166.028	35.11	3	1	4	6	131	14.2249	10.8579
P27635	60S ribosomal protein L10 OS=Homo sapiens GN=RPL10 PE=1 SV=4 - [RL10_HUMAN]	165.078	37.38	2	7	7	8	214	24.5879	10.0815
P60891	Ribose-phosphate pyrophosphokinase 1 OS=Homo sapiens GN=PRPS1 PE=1 SV=2 - [PRPS1_HUMAN]	164.281	14.78	3	5	5	5	318	34.8119	6.97607
O00303	Eukaryotic translation initiation factor 3 subunit F OS=Homo sapiens GN=EIF3F PE=1 SV=1 - [EIF3F_HUMAN]	163.553	5.32	1	1	1	2	357	37.5402	5.45264
P61247	40S ribosomal protein S3a OS=Homo sapiens GN=RPS3A PE=1 SV=2 - [RS3A_HUMAN]	163.29	20.83	1	4	4	5	264	29.9257	9.72998
P02765	Alpha-2-HS-glycoprotein OS=Homo sapiens OX=9606 GN=AHSG PE=1 SV=2 - [FETUA_HUMAN]	163.267	3.54	1	3	3	6	367	39.3157	5.71924
P62249	40S ribosomal protein S16 OS=Homo sapiens GN=RPS16 PE=1 SV=2 - [RS16_HUMAN]	161.894	34.93	1	5	5	5	146	16.435	10.2134
Q99460	26S proteasome non-ATPase regulatory subunit 1 OS=Homo sapiens GN=PSMD1 PE=1 SV=2 - [PSMD1_HUMAN]	160.89	3.99	1	2	2	2	953	105.769	5.38916
P54136	Arginine--tRNA ligase, cytoplasmic OS=Homo sapiens GN=RARS PE=1 SV=2 - [SYRC_HUMAN]	160.145	13.79	1	7	7	8	660	75.3309	6.68311
Q9UBP4	Dickkopf-related protein 3 OS=Homo sapiens GN=DKK3 PE=1 SV=2 - [DKK3_HUMAN]	159.669	14.29	1	3	3	4	350	38.3651	4.65283
P56537	Eukaryotic translation initiation factor 6 OS=Homo sapiens GN=EIF6 PE=1 SV=1 - [IF6_HUMAN]	159.529	22.86	1	3	3	3	245	26.5822	4.67822
P32119	Peroxiredoxin-2 OS=Homo sapiens GN=PRDX2 PE=1 SV=5 - [PRDX2_HUMAN]	159.072	23.23	1	4	5	5	198	21.8782	5.97314
P30419	Glycylpeptide N-tetradecanoyltransferase 1 OS=Homo sapiens GN=NMT1 PE=1 SV=2 - [NMT1_HUMAN]	159.027	9.48	2	3	3	3	496	56.7699	7.79639
P62820	Ras-related protein Rab-1A OS=Homo sapiens GN=RAB1A PE=1 SV=3 - [RAB1A_HUMAN]	158.43	28.29	5	1	5	5	205	22.6634	6.21436
P61163	Alpha-centractin OS=Homo sapiens GN=ACTR1A PE=1 SV=1 - [ACTZ_HUMAN]	158.342	35.11	2	7	7	7	376	42.5869	6.63916
Q09028	Histone-binding protein RBBP4 OS=Homo sapiens GN=RBBP4 PE=1 SV=3 - [RBBP4_HUMAN]	158.151	16.71	2	7	7	7	425	47.6261	4.89404
P23381	Tryptophan--tRNA ligase, cytoplasmic OS=Homo sapiens GN=WARS PE=1 SV=2 - [SYWC_HUMAN]	157.917	7.86	1	2	2	3	471	53.1316	6.22705
P69905	Hemoglobin subunit alpha OS=Homo sapiens GN=HBA1 PE=1 SV=2 - [HBA_HUMAN]	157.785	34.51	2	5	5	8	142	15.2479	8.67529
P41250	Glycine--tRNA ligase OS=Homo sapiens GN=GARS PE=1 SV=3 - [SYG_HUMAN]	157.03	6.36	1	3	3	3	739	83.1126	7.03467
P22102	Trifunctional purine biosynthetic protein adenosine-3 OS=Homo sapiens GN=GART PE=1 SV=1 - [PUR2_HUMAN]	156.253	5.94	1	3	3	3	1010	107.699	6.69775
Q06481	Amyloid-like protein 2 OS=Homo sapiens GN=APLP2 PE=1 SV=2 - [APLP2_HUMAN]	156.192	5.77	1	4	4	4	763	86.9002	4.79248
P01008	Antithrombin-III OS=Homo sapiens GN=SERPINC1 PE=1 SV=1 - [ANT3_HUMAN]	155.718	11.42	1	5	5	6	464	52.5689	6.7124
P62314	Small nuclear ribonucleoprotein Sm D1 OS=Homo sapiens GN=SNRPD1 PE=1 SV=1 - [SMD1_HUMAN]	155.098	27.73	1	2	2	4	119	13.2734	11.561
P62917	60S ribosomal protein L8 OS=Homo sapiens GN=RPL8 PE=1 SV=2 - [RL8_HUMAN]	155.01	35.41	1	7	7	9	257	28.0073	11.0337
P52788	Spermine synthase OS=Homo sapiens GN=SMS PE=1 SV=2 - [SPSY_HUMAN]	152.614	13.39	1	4	4	4	366	41.2418	5.021
P23396	40S ribosomal protein S3 OS=Homo sapiens GN=RPS3 PE=1 SV=2 - [RS3_HUMAN]	151.619	31.69	1	7	7	7	243	26.6714	9.65674
P23142	Fibulin-1 OS=Homo sapiens GN=FBLN1 PE=1 SV=4 - [FBLN1_HUMAN]	149.49	11.66	1	6	6	8	703	77.1624	5.22412
P51884	Lumican OS=Homo sapiens GN=LUM PE=1 SV=2 - [LUM_HUMAN]	149.188	13.91	1	4	4	5	338	38.4048	6.60986
Q10471	Polypeptide N-acetylgalactosaminyltransferase 2 OS=Homo sapiens GN=GALNT2 PE=1 SV=1 - [GALT2_HUMAN]	148.41	8.93	1	3	3	3	571	64.6915	8.35303
Q9P258	Protein RCC2 OS=Homo sapiens GN=RCC2 PE=1 SV=2 - [RCC2_HUMAN]	147.45	9.2	1	4	4	6	522	56.0492	8.77783
P46821	Microtubule-associated protein 1B OS=Homo sapiens GN=MAP1B PE=1 SV=2 - [MAP1B_HUMAN]	147.248	2.55	2	4	4	4	2468	270.468	4.80518
P54709	Sodium/potassium-transporting ATPase subunit beta-3 OS=Homo sapiens GN=ATP1B3 PE=1 SV=1 - [AT1B3_HUMAN]	147.243	22.94	1	4	4	4	279	31.4921	8.35303
P61158	Actin-related protein 3 OS=Homo sapiens GN=ACTR3 PE=1 SV=3 - [ARP3_HUMAN]	147.072	28.71	3	8	8	8	418	47.341	5.88428
P21980	Protein-glutamine gamma-glutamyltransferase 2 OS=Homo sapiens GN=TGM2 PE=1 SV=2 - [TGM2_HUMAN]	146.952	8.88	1	5	5	5	687	77.2797	5.22412
Q9Y265	RuvB-like 1 OS=Homo sapiens GN=RUVBL1 PE=1 SV=1 - [RUVB1_HUMAN]	146.61	13.82	1	4	4	4	456	50.1963	6.41748
P50895	Basal cell adhesion molecule OS=Homo sapiens GN=BCAM PE=1 SV=2 - [BCAM_HUMAN]	146.027	11.31	1	5	5	5	628	67.3626	5.80811
O00499	Myc box-dependent-interacting protein 1 OS=Homo sapiens GN=BIN1 PE=1 SV=1 - [BIN1_HUMAN]	145.52	9.11	1	3	3	3	593	64.6594	5.05908
Q16630	Cleavage and polyadenylation specificity factor subunit 6 OS=Homo sapiens GN=CPSF6 PE=1 SV=2 - [CPSF6_HUMAN]	144.12	4.54	1	1	1	2	551	59.1734	7.15186
Q5TEC6	Histone HIST2H3PS2 OS=Homo sapiens OX=9606 GN=H3-2 PE=1 SV=1 - [H3PS2_HUMAN]	143.507	28.68	5	1	6	14	136	15.4206	11.2681
P35442	Thrombospondin-2 OS=Homo sapiens GN=THBS2 PE=1 SV=2 - [TSP2_HUMAN]	143.177	3.07	1	1	4	7	1172	129.908	4.83057
P17858	6-phosphofructokinase, liver type OS=Homo sapiens GN=PFKL PE=1 SV=6 - [K6PL_HUMAN]	143.09	4.36	1	1	3	3	780	84.9642	7.50342
P33991	DNA replication licensing factor MCM4 OS=Homo sapiens GN=MCM4 PE=1 SV=5 - [MCM4_HUMAN]	143.06	3.71	1	2	2	3	863	96.4976	6.7417
Q13347	Eukaryotic translation initiation factor 3 subunit I OS=Homo sapiens GN=EIF3I PE=1 SV=1 - [EIF3I_HUMAN]	141.4	19.08	1	4	4	4	325	36.4786	5.64307
P62140	Serine/threonine-protein phosphatase PP1-beta catalytic subunit OS=Homo sapiens GN=PPP1CB PE=1 SV=3 - [PP1B_HUMAN]	138.639	14.07	8	4	4	4	327	37.1626	6.18896
P49411	Elongation factor Tu, mitochondrial OS=Homo sapiens GN=TUFM PE=1 SV=2 - [EFTU_HUMAN]	138.45	9.96	1	3	3	3	452	49.5102	7.60596
P47755	F-actin-capping protein subunit alpha-2 OS=Homo sapiens GN=CAPZA2 PE=1 SV=3 - [CAZA2_HUMAN]	138.412	8.39	1	1	2	2	286	32.9286	5.84619
P60900	Proteasome subunit alpha type-6 OS=Homo sapiens GN=PSMA6 PE=1 SV=1 - [PSA6_HUMAN]	138.208	17.89	1	4	4	4	246	27.3818	6.75635
P61353	60S ribosomal protein L27 OS=Homo sapiens GN=RPL27 PE=1 SV=2 - [RL27_HUMAN]	137.934	20.59	1	3	3	4	136	15.7877	10.5649
P62995	Transformer-2 protein homolog beta OS=Homo sapiens GN=TRA2B PE=1 SV=1 - [TRA2B_HUMAN]	137.93	12.85	1	2	2	2	288	33.6456	11.2534
P62913	60S ribosomal protein L11 OS=Homo sapiens GN=RPL11 PE=1 SV=2 - [RL11_HUMAN]	137.136	17.42	1	3	3	4	178	20.2396	9.59814
P12268	Inosine-5'-monophosphate dehydrogenase 2 OS=Homo sapiens GN=IMPDH2 PE=1 SV=2 - [IMDH2_HUMAN]	136.663	5.25	1	2	2	2	514	55.7696	6.90283
P01033	Metalloproteinase inhibitor 1 OS=Homo sapiens GN=TIMP1 PE=1 SV=1 - [TIMP1_HUMAN]	134.95	27.05	1	4	4	4	207	23.1555	8.104
Q9NR30	Nucleolar RNA helicase 2 OS=Homo sapiens GN=DDX21 PE=1 SV=5 - [DDX21_HUMAN]	134.426	8.68	2	5	5	5	783	87.2904	9.27588
O43405	Cochlin OS=Homo sapiens GN=COCH PE=1 SV=1 - [COCH_HUMAN]	133.05	9.27	1	5	5	5	550	59.4452	7.95752
P46778	60S ribosomal protein L21 OS=Homo sapiens GN=RPL21 PE=1 SV=2 - [RL21_HUMAN]	132.96	21.88	1	3	3	4	160	18.5531	10.4917
O75390	Citrate synthase, mitochondrial OS=Homo sapiens GN=CS PE=1 SV=2 - [CISY_HUMAN]	132.8	17.17	1	5	5	5	466	51.6795	8.32373
O60568	Procollagen-lysine,2-oxoglutarate 5-dioxygenase 3 OS=Homo sapiens GN=PLOD3 PE=1 SV=1 - [PLOD3_HUMAN]	132.117	7.72	1	5	5	5	738	84.7315	6.04932
P55209	Nucleosome assembly protein 1-like 1 OS=Homo sapiens GN=NAP1L1 PE=1 SV=1 - [NP1L1_HUMAN]	131.13	11.76	1	3	3	3	391	45.3459	4.4624
P30530	Tyrosine-protein kinase receptor UFO OS=Homo sapiens OX=9606 GN=AXL PE=1 SV=4 - [UFO_HUMAN]	130.91	8.39	1	5	5	5	894	98.274	5.38916
Q09666	Neuroblast differentiation-associated protein AHNAK OS=Homo sapiens GN=AHNAK PE=1 SV=2 - [AHNK_HUMAN]	130.848	0.78	2	4	4	4	5890	628.699	6.15088
Q16181	Septin-7 OS=Homo sapiens GN=SEPT7 PE=1 SV=2 - [SEPT7_HUMAN]	130.546	12.81	2	4	5	8	437	50.648	8.63135
P0CW22	40S ribosomal protein S17-like OS=Homo sapiens GN=RPS17L PE=3 SV=1 - [RS17L_HUMAN]	130.17	25.19	1	2	2	2	135	15.5404	9.84717
P62263	40S ribosomal protein S14 OS=Homo sapiens GN=RPS14 PE=1 SV=3 - [RS14_HUMAN]	130.123	24.5	1	3	3	3	151	16.2625	10.0522
P14625	Endoplasmin OS=Homo sapiens GN=HSP90B1 PE=1 SV=1 - [ENPL_HUMAN]	129.727	3.11	1	1	3	4	803	92.4113	4.84326
P23921	Ribonucleoside-diphosphate reductase large subunit OS=Homo sapiens GN=RRM1 PE=1 SV=1 - [RIR1_HUMAN]	129.51	5.05	1	2	2	2	792	90.0125	7.15186
P60866	40S ribosomal protein S20 OS=Homo sapiens GN=RPS20 PE=1 SV=1 - [RS20_HUMAN]	129.31	22.69	1	2	2	4	119	13.3643	9.93506
Q9H0U4	Ras-related protein Rab-1B OS=Homo sapiens GN=RAB1B PE=1 SV=1 - [RAB1B_HUMAN]	129.176	28.86	6	1	5	5	201	22.1572	5.73193
P46781	40S ribosomal protein S9 OS=Homo sapiens GN=RPS9 PE=1 SV=3 - [RS9_HUMAN]	128.549	23.71	1	6	6	8	194	22.5776	10.6528
Q9BSJ8	Extended synaptotagmin-1 OS=Homo sapiens GN=ESYT1 PE=1 SV=1 - [ESYT1_HUMAN]	127.58	6.16	1	5	5	5	1104	122.78	5.8335
P51149	Ras-related protein Rab-7a OS=Homo sapiens GN=RAB7A PE=1 SV=1 - [RAB7A_HUMAN]	126.997	16.43	1	3	3	3	207	23.4748	6.69775
P60953	Cell division control protein 42 homolog OS=Homo sapiens GN=CDC42 PE=1 SV=2 - [CDC42_HUMAN]	126.847	25.13	1	3	3	3	191	21.245	6.55127
P61586	Transforming protein RhoA OS=Homo sapiens GN=RHOA PE=1 SV=1 - [RHOA_HUMAN]	126.8	28.5	2	1	3	4	193	21.7541	6.1001
Q5T749	Keratinocyte proline-rich protein OS=Homo sapiens GN=KPRP PE=1 SV=1 - [KPRP_HUMAN]	126.398	13.13	1	6	6	6	579	64.0932	8.26514
P04899	Guanine nucleotide-binding protein G(i) subunit alpha-2 OS=Homo sapiens GN=GNAI2 PE=1 SV=3 - [GNAI2_HUMAN]	126.083	10.7	10	1	3	3	355	40.4251	5.5415
Q6EMK4	Vasorin OS=Homo sapiens GN=VASN PE=1 SV=1 - [VASN_HUMAN]	126.019	5.35	14	2	3	3	673	71.6675	7.38623
O14617	AP-3 complex subunit delta-1 OS=Homo sapiens GN=AP3D1 PE=1 SV=1 - [AP3D1_HUMAN]	124.38	2.95	1	2	2	3	1153	130.076	8.48486
P02786	Transferrin receptor protein 1 OS=Homo sapiens GN=TFRC PE=1 SV=2 - [TFR1_HUMAN]	123.329	5.79	1	4	4	4	760	84.8179	6.60986
Q9BXJ4	Complement C1q tumor necrosis factor-related protein 3 OS=Homo sapiens GN=C1QTNF3 PE=1 SV=1 - [C1QT3_HUMAN]	123.2	11.79	1	3	3	3	246	26.9768	6.52197
O60506	Heterogeneous nuclear ribonucleoprotein Q OS=Homo sapiens GN=SYNCRIP PE=1 SV=2 - [HNRPQ_HUMAN]	122.785	11.88	1	3	7	8	623	69.5596	8.5874
Q15113	Procollagen C-endopeptidase enhancer 1 OS=Homo sapiens GN=PCOLCE PE=1 SV=2 - [PCOC1_HUMAN]	122.685	12.92	1	5	5	5	449	47.942	7.43018
Q02790	Peptidyl-prolyl cis-trans isomerase FKBP4 OS=Homo sapiens GN=FKBP4 PE=1 SV=3 - [FKBP4_HUMAN]	122.666	7.63	2	4	4	4	459	51.7721	5.42725
Q8WUM4	Programmed cell death 6-interacting protein OS=Homo sapiens GN=PDCD6IP PE=1 SV=1 - [PDC6I_HUMAN]	122.33	4.61	1	5	5	5	868	95.9631	6.52197
Q07955	Serine/arginine-rich splicing factor 1 OS=Homo sapiens GN=SRSF1 PE=1 SV=2 - [SRSF1_HUMAN]	122.24	16.53	1	3	3	5	248	27.7278	10.3599
P28072	Proteasome subunit beta type-6 OS=Homo sapiens GN=PSMB6 PE=1 SV=4 - [PSB6_HUMAN]	121.73	9.21	1	2	2	4	239	25.3414	4.91943
P17812	CTP synthase 1 OS=Homo sapiens GN=CTPS PE=1 SV=2 - [PYRG1_HUMAN]	121.56	6.77	2	3	3	3	591	66.648	6.45557
P33176	Kinesin-1 heavy chain OS=Homo sapiens GN=KIF5B PE=1 SV=1 - [KINH_HUMAN]	120.965	6.13	3	4	4	4	963	109.617	6.50732
P49746	Thrombospondin-3 OS=Homo sapiens GN=THBS3 PE=1 SV=1 - [TSP3_HUMAN]	120.18	3.77	1	2	3	4	956	104.135	4.65283
P0CG48	Polyubiquitin-C OS=Homo sapiens GN=UBC PE=1 SV=3 - [UBC_HUMAN]	119.652	48.61	4	4	4	5	685	76.9915	7.66455
O15232	Matrilin-3 OS=Homo sapiens GN=MATN3 PE=1 SV=2 - [MATN3_HUMAN]	119.26	12.35	1	4	4	4	486	52.7827	6.69775
Q15365	Poly(rC)-binding protein 1 OS=Homo sapiens GN=PCBP1 PE=1 SV=2 - [PCBP1_HUMAN]	117.382	9.55	1	1	2	3	356	37.4739	7.09326
O14980	Exportin-1 OS=Homo sapiens GN=XPO1 PE=1 SV=1 - [XPO1_HUMAN]	116.947	5.14	1	3	3	4	1071	123.306	6.06201
Q14566	DNA replication licensing factor MCM6 OS=Homo sapiens GN=MCM6 PE=1 SV=1 - [MCM6_HUMAN]	116.818	4.14	1	4	4	4	821	92.8312	5.41455
P32969	60S ribosomal protein L9 OS=Homo sapiens GN=RPL9 PE=1 SV=1 - [RL9_HUMAN]	116.53	22.4	1	3	3	3	192	21.8498	9.94971
Q92747	Actin-related protein 2/3 complex subunit 1A OS=Homo sapiens GN=ARPC1A PE=1 SV=2 - [ARC1A_HUMAN]	115.43	11.35	1	2	3	4	370	41.5427	8.17725
Q01105	Protein SET OS=Homo sapiens GN=SET PE=1 SV=3 - [SET_HUMAN]	115.186	12.76	2	3	3	3	290	33.4687	4.32275
Q01082	Spectrin beta chain, brain 1 OS=Homo sapiens GN=SPTBN1 PE=1 SV=2 - [SPTB2_HUMAN]	114.731	1.48	1	2	3	3	2364	274.439	5.56689
Q16658	Fascin OS=Homo sapiens GN=FSCN1 PE=1 SV=3 - [FSCN1_HUMAN]	114.03	15.62	1	6	6	7	493	54.4961	7.23975
Q01130	Serine/arginine-rich splicing factor 2 OS=Homo sapiens GN=SRSF2 PE=1 SV=4 - [SRSF2_HUMAN]	113.634	10.41	2	2	2	2	221	25.4612	11.854
P04632	Calpain small subunit 1 OS=Homo sapiens GN=CAPNS1 PE=1 SV=1 - [CPNS1_HUMAN]	113.507	14.55	1	2	2	3	268	28.2977	5.19873
P12259	Coagulation factor V OS=Homo sapiens GN=F5 PE=1 SV=4 - [FA5_HUMAN]	112.962	1.53	1	3	3	3	2224	251.546	6.04932
Q15436	Protein transport protein Sec23A OS=Homo sapiens GN=SEC23A PE=1 SV=2 - [SC23A_HUMAN]	112.575	4.44	2	3	3	4	765	86.1053	7.07861
P31153	S-adenosylmethionine synthase isoform type-2 OS=Homo sapiens GN=MAT2A PE=1 SV=1 - [METK2_HUMAN]	111.647	9.87	1	3	3	3	395	43.6333	6.48096
Q99536	Synaptic vesicle membrane protein VAT-1 homolog OS=Homo sapiens GN=VAT1 PE=1 SV=2 - [VAT1_HUMAN]	111.488	14.5	2	4	4	4	393	41.8934	6.29053
O95486	Protein transport protein Sec24A OS=Homo sapiens GN=SEC24A PE=1 SV=2 - [SC24A_HUMAN]	111.28	1.37	1	1	1	2	1093	119.674	7.66455
P18206	Vinculin OS=Homo sapiens GN=VCL PE=1 SV=4 - [VINC_HUMAN]	111.019	1.85	1	1	1	2	1134	123.722	5.65576
P07814	Bifunctional glutamate/proline--tRNA ligase OS=Homo sapiens GN=EPRS PE=1 SV=5 - [SYEP_HUMAN]	110.637	3.9	1	5	5	5	1512	170.483	7.32764
P04114	Apolipoprotein B-100 OS=Homo sapiens GN=APOB PE=1 SV=2 - [APOB_HUMAN]	110.198	1.45	2	7	7	7	4563	515.283	7.04932
P11413	Glucose-6-phosphate 1-dehydrogenase OS=Homo sapiens GN=G6PD PE=1 SV=4 - [G6PD_HUMAN]	110.101	9.51	1	4	4	4	515	59.219	6.84424
P31948	Stress-induced-phosphoprotein 1 OS=Homo sapiens GN=STIP1 PE=1 SV=1 - [STIP1_HUMAN]	109.888	9.21	1	4	4	4	543	62.5994	6.80029
P07339	Cathepsin D OS=Homo sapiens GN=CTSD PE=1 SV=1 - [CATD_HUMAN]	109.83	5.83	1	2	2	2	412	44.5236	6.53662
P14868	Aspartate--tRNA ligase, cytoplasmic OS=Homo sapiens GN=DARS PE=1 SV=2 - [SYDC_HUMAN]	109.743	6.99	1	3	3	3	501	57.1	6.55127
P50995	Annexin A11 OS=Homo sapiens GN=ANXA11 PE=1 SV=1 - [ANX11_HUMAN]	109.53	8.91	1	4	4	4	505	54.3551	7.6499
P40429	60S ribosomal protein L13a OS=Homo sapiens GN=RPL13A PE=1 SV=2 - [RL13A_HUMAN]	109.408	19.21	2	5	5	5	203	23.5624	10.9312
P41252	Isoleucine--tRNA ligase, cytoplasmic OS=Homo sapiens GN=IARS PE=1 SV=2 - [SYIC_HUMAN]	108.81	4.75	1	5	5	5	1262	144.406	6.15088
P08134	Rho-related GTP-binding protein RhoC OS=Homo sapiens GN=RHOC PE=1 SV=1 - [RHOC_HUMAN]	107.963	22.28	2	1	3	3	193	21.9923	6.58057
P27348	14-3-3 protein theta OS=Homo sapiens GN=YWHAQ PE=1 SV=1 - [1433T_HUMAN]	107.619	15.92	14	1	5	6	245	27.7468	4.77979
Q12805	EGF-containing fibulin-like extracellular matrix protein 1 OS=Homo sapiens GN=EFEMP1 PE=1 SV=2 - [FBLN3_HUMAN]	107.383	10.14	1	3	3	3	493	54.6042	5.07178
P62280	40S ribosomal protein S11 OS=Homo sapiens GN=RPS11 PE=1 SV=3 - [RS11_HUMAN]	107.102	32.91	1	6	6	6	158	18.419	10.3013
Q76M96	Coiled-coil domain-containing protein 80 OS=Homo sapiens GN=CCDC80 PE=1 SV=1 - [CCD80_HUMAN]	106.367	4	1	4	4	4	950	108.106	9.71533
O75533	Splicing factor 3B subunit 1 OS=Homo sapiens GN=SF3B1 PE=1 SV=3 - [SF3B1_HUMAN]	105.926	3.83	1	4	4	4	1304	145.738	7.09326
Q13813	Spectrin alpha chain, brain OS=Homo sapiens GN=SPTAN1 PE=1 SV=3 - [SPTA2_HUMAN]	105.76	1.5	1	2	2	2	2472	284.364	5.35107
P22626	Heterogeneous nuclear ribonucleoproteins A2/B1 OS=Homo sapiens GN=HNRNPA2B1 PE=1 SV=2 - [ROA2_HUMAN]	105.5	12.75	1	3	3	4	353	37.4067	8.95361
P52292	Importin subunit alpha-2 OS=Homo sapiens GN=KPNA2 PE=1 SV=1 - [IMA2_HUMAN]	105.292	7.75	1	3	3	3	529	57.8259	5.40186
P26599	Polypyrimidine tract-binding protein 1 OS=Homo sapiens GN=PTBP1 PE=1 SV=1 - [PTBP1_HUMAN]	104.637	8.1	1	2	2	2	531	57.1856	9.17334
P21741	Midkine OS=Homo sapiens GN=MDK PE=1 SV=1 - [MK_HUMAN]	104.131	18.18	1	2	2	2	143	15.575	9.78857
Q16531	DNA damage-binding protein 1 OS=Homo sapiens GN=DDB1 PE=1 SV=1 - [DDB1_HUMAN]	103.814	4.47	1	4	4	4	1140	126.887	5.26221
P40925	Malate dehydrogenase, cytoplasmic OS=Homo sapiens GN=MDH1 PE=1 SV=4 - [MDHC_HUMAN]	103.76	7.49	1	2	2	2	334	36.403	7.35693
O00299	Chloride intracellular channel protein 1 OS=Homo sapiens GN=CLIC1 PE=1 SV=4 - [CLIC1_HUMAN]	102.998	18.67	4	4	4	4	241	26.9057	5.17334
P35268	60S ribosomal protein L22 OS=Homo sapiens GN=RPL22 PE=1 SV=2 - [RL22_HUMAN]	102.7	18.75	1	2	2	2	128	14.7778	9.18799
P23284	Peptidyl-prolyl cis-trans isomerase B OS=Homo sapiens GN=PPIB PE=1 SV=2 - [PPIB_HUMAN]	102.409	25	1	5	5	5	216	23.7275	9.40771
P38919	Eukaryotic initiation factor 4A-III OS=Homo sapiens GN=EIF4A3 PE=1 SV=4 - [IF4A3_HUMAN]	101.843	7.54	1	1	2	3	411	46.8412	6.72705
O75607	Nucleoplasmin-3 OS=Homo sapiens GN=NPM3 PE=1 SV=3 - [NPM3_HUMAN]	101.53	8.99	1	1	1	1	178	19.3314	4.62744
P30050	60S ribosomal protein L12 OS=Homo sapiens GN=RPL12 PE=1 SV=1 - [RL12_HUMAN]	101.46	24.24	1	3	3	3	165	17.8075	9.42236
P53621	Coatomer subunit alpha OS=Homo sapiens GN=COPA PE=1 SV=2 - [COPA_HUMAN]	101.08	6.05	1	5	5	5	1224	138.258	7.66455
Q15366	Poly(rC)-binding protein 2 OS=Homo sapiens GN=PCBP2 PE=1 SV=1 - [PCBP2_HUMAN]	100.927	9.32	2	1	2	3	365	38.5556	6.78564
Q99808	Equilibrative nucleoside transporter 1 OS=Homo sapiens GN=SLC29A1 PE=1 SV=3 - [S29A1_HUMAN]	100.723	9.87	1	3	3	3	456	50.1864	8.29443
O15523	ATP-dependent RNA helicase DDX3Y OS=Homo sapiens GN=DDX3Y PE=1 SV=2 - [DDX3Y_HUMAN]	100.48	3.48	2	2	2	2	660	73.1081	7.54736
P20337	Ras-related protein Rab-3B OS=Homo sapiens GN=RAB3B PE=1 SV=2 - [RAB3B_HUMAN]	100.12	8.68	1	1	1	1	219	24.7421	5.021
Q08945	FACT complex subunit SSRP1 OS=Homo sapiens GN=SSRP1 PE=1 SV=1 - [SSRP1_HUMAN]	99.18	7.33	1	4	4	4	709	81.0244	6.87354
P51610	Host cell factor 1 OS=Homo sapiens GN=HCFC1 PE=1 SV=2 - [HCFC1_HUMAN]	98.3274	1.33	1	2	2	2	2035	208.602	7.45947
P83731	60S ribosomal protein L24 OS=Homo sapiens GN=RPL24 PE=1 SV=1 - [RL24_HUMAN]	97.93	14.01	1	2	2	2	157	17.7679	11.2534
P02787	Serotransferrin OS=Homo sapiens GN=TF PE=1 SV=3 - [TRFE_HUMAN]	97.88	2.72	1	2	2	3	698	77.0136	7.12256
P63000	Ras-related C3 botulinum toxin substrate 1 OS=Homo sapiens GN=RAC1 PE=1 SV=1 - [RAC1_HUMAN]	96.6	17.19	3	3	3	3	192	21.4362	8.49951
Q16706	Alpha-mannosidase 2 OS=Homo sapiens GN=MAN2A1 PE=1 SV=2 - [MA2A1_HUMAN]	95.91	5.68	1	3	3	3	1144	131.057	7.57666
P61224	Ras-related protein Rap-1b OS=Homo sapiens GN=RAP1B PE=1 SV=1 - [RAP1B_HUMAN]	94.7934	13.59	3	2	2	2	184	20.8116	5.78271
P26640	Valine--tRNA ligase OS=Homo sapiens GN=VARS PE=1 SV=4 - [SYVC_HUMAN]	94.4133	3.16	1	3	3	3	1264	140.387	7.59131
P34896	Serine hydroxymethyltransferase, cytosolic OS=Homo sapiens GN=SHMT1 PE=1 SV=1 - [GLYC_HUMAN]	93.83	4.76	1	1	2	2	483	53.049	7.7085
P05109	Protein S100-A8 OS=Homo sapiens GN=S100A8 PE=1 SV=1 - [S10A8_HUMAN]	93.6633	17.2	2	2	2	2	93	10.8276	7.03467
P31689	DnaJ homolog subfamily A member 1 OS=Homo sapiens GN=DNAJA1 PE=1 SV=2 - [DNJA1_HUMAN]	93.5463	11.59	3	4	4	4	397	44.8395	7.07861
Q13765	Nascent polypeptide-associated complex subunit alpha OS=Homo sapiens GN=NACA PE=1 SV=1 - [NACA_HUMAN]	91.12	12.56	3	2	2	2	215	23.3697	4.56396
P02749	Beta-2-glycoprotein 1 OS=Homo sapiens GN=APOH PE=1 SV=3 - [APOH_HUMAN]	91.0833	5.22	1	3	3	6	345	38.2727	7.97217
P10619	Lysosomal protective protein OS=Homo sapiens GN=CTSA PE=1 SV=2 - [PPGB_HUMAN]	91.0267	7.92	1	3	3	3	480	54.4311	6.60986
P62851	40S ribosomal protein S25 OS=Homo sapiens GN=RPS25 PE=1 SV=1 - [RS25_HUMAN]	90.53	15.2	1	2	2	2	125	13.7337	10.1108
Q13247	Serine/arginine-rich splicing factor 6 OS=Homo sapiens GN=SRSF6 PE=1 SV=2 - [SRSF6_HUMAN]	90.43	6.69	3	2	2	2	344	39.5634	11.4292
Q14978	Nucleolar and coiled-body phosphoprotein 1 OS=Homo sapiens GN=NOLC1 PE=1 SV=2 - [NOLC1_HUMAN]	90.4198	6.72	1	3	3	3	699	73.5596	9.46631
P52907	F-actin-capping protein subunit alpha-1 OS=Homo sapiens GN=CAPZA1 PE=1 SV=3 - [CAZA1_HUMAN]	90.2524	9.79	1	1	2	2	286	32.9023	5.69385
P49915	GMP synthase [glutamine-hydrolyzing] OS=Homo sapiens GN=GMPS PE=1 SV=1 - [GUAA_HUMAN]	89.5137	5.48	1	3	3	4	693	76.667	6.87354
Q6P2Q9	Pre-mRNA-processing-splicing factor 8 OS=Homo sapiens GN=PRPF8 PE=1 SV=2 - [PRP8_HUMAN]	88.85	2.36	1	3	3	3	2335	273.427	8.83643
P55786	Puromycin-sensitive aminopeptidase OS=Homo sapiens GN=NPEPPS PE=1 SV=2 - [PSA_HUMAN]	87.69	3.48	2	3	3	3	919	103.211	5.71924
Q01650	Large neutral amino acids transporter small subunit 1 OS=Homo sapiens GN=SLC7A5 PE=1 SV=2 - [LAT1_HUMAN]	87.681	4.93	3	2	2	2	507	54.9743	7.72314
Q07954	Prolow-density lipoprotein receptor-related protein 1 OS=Homo sapiens GN=LRP1 PE=1 SV=2 - [LRP1_HUMAN]	87.59	0.64	1	2	2	2	4544	504.276	5.38916
P49736	DNA replication licensing factor MCM2 OS=Homo sapiens GN=MCM2 PE=1 SV=4 - [MCM2_HUMAN]	86.67	4.09	1	3	3	3	904	101.832	5.51611
P04062	Glucosylceramidase OS=Homo sapiens GN=GBA PE=1 SV=3 - [GLCM_HUMAN]	86.3664	7.46	1	2	2	2	536	59.6782	7.60596
P43686	26S protease regulatory subunit 6B OS=Homo sapiens GN=PSMC4 PE=1 SV=2 - [PRS6B_HUMAN]	86.0267	7.89	1	3	3	3	418	47.3365	5.21143
O14818	Proteasome subunit alpha type-7 OS=Homo sapiens GN=PSMA7 PE=1 SV=1 - [PSA7_HUMAN]	85.99	10.08	2	2	2	2	248	27.8696	8.45557
P62888	60S ribosomal protein L30 OS=Homo sapiens GN=RPL30 PE=1 SV=2 - [RL30_HUMAN]	85.4445	19.13	1	2	2	2	115	12.7757	9.62744
P47897	Glutamine--tRNA ligase OS=Homo sapiens GN=QARS PE=1 SV=1 - [SYQ_HUMAN]	84.93	4.26	1	2	2	2	775	87.7429	7.15186
O14817	Tetraspanin-4 OS=Homo sapiens GN=TSPAN4 PE=1 SV=1 - [TSN4_HUMAN]	84.9	10.5	1	1	1	1	238	26.1002	6.46826
P51665	26S proteasome non-ATPase regulatory subunit 7 OS=Homo sapiens GN=PSMD7 PE=1 SV=2 - [PSD7_HUMAN]	84.5781	6.79	10	2	2	2	324	37.0025	6.771
Q9NZM1	Myoferlin OS=Homo sapiens GN=MYOF PE=1 SV=1 - [MYOF_HUMAN]	84.48	2.72	1	4	4	4	2061	234.561	6.17627
Q14103	Heterogeneous nuclear ribonucleoprotein D0 OS=Homo sapiens GN=HNRNPD PE=1 SV=1 - [HNRPD_HUMAN]	84.46	10.99	2	3	4	5	355	38.4103	7.81104
Q96AC1	Fermitin family homolog 2 OS=Homo sapiens GN=FERMT2 PE=1 SV=1 - [FERM2_HUMAN]	84.26	7.94	1	3	3	3	680	77.8106	6.69775
P19021	Peptidyl-glycine alpha-amidating monooxygenase OS=Homo sapiens GN=PAM PE=1 SV=2 - [AMD_HUMAN]	83.92	1.54	1	1	1	1	973	108.263	6.41748
P60660	Myosin light polypeptide 6 OS=Homo sapiens GN=MYL6 PE=1 SV=2 - [MYL6_HUMAN]	83.66	19.21	2	2	2	2	151	16.9191	4.65283
O95967	EGF-containing fibulin-like extracellular matrix protein 2 OS=Homo sapiens GN=EFEMP2 PE=1 SV=3 - [FBLN4_HUMAN]	83.53	8.13	1	2	2	2	443	49.3723	4.94482
P08581	Hepatocyte growth factor receptor OS=Homo sapiens GN=MET PE=1 SV=4 - [MET_HUMAN]	82.82	3.31	1	3	3	3	1390	155.441	7.32764
P43034	Platelet-activating factor acetylhydrolase IB subunit alpha OS=Homo sapiens GN=PAFAH1B1 PE=1 SV=2 - [LIS1_HUMAN]	82.6772	6.59	2	3	3	3	410	46.6082	7.37158
Q16836	Hydroxyacyl-coenzyme A dehydrogenase, mitochondrial OS=Homo sapiens GN=HADH PE=1 SV=3 - [HCDH_HUMAN]	82.248	8.92	2	2	2	2	314	34.2719	8.85107
Q6UXH8	Collagen and calcium-binding EGF domain-containing protein 1 OS=Homo sapiens GN=CCBE1 PE=1 SV=1 - [CCBE1_HUMAN]	81.63	7.88	1	3	3	3	406	44.0743	7.57666
Q9UI42	Carboxypeptidase A4 OS=Homo sapiens GN=CPA4 PE=1 SV=2 - [CBPA4_HUMAN]	81.63	11.4	1	2	2	2	421	47.3217	6.69775
Q9UIA9	Exportin-7 OS=Homo sapiens GN=XPO7 PE=1 SV=3 - [XPO7_HUMAN]	81.36	2.3	1	1	1	1	1087	123.828	6.31592
P62714	Serine/threonine-protein phosphatase 2A catalytic subunit beta isoform OS=Homo sapiens GN=PPP2CB PE=1 SV=1 - [PP2AB_HUMAN]	81.33	8.09	2	2	2	2	309	35.5523	5.42725
P05026	Sodium/potassium-transporting ATPase subunit beta-1 OS=Homo sapiens GN=ATP1B1 PE=1 SV=1 - [AT1B1_HUMAN]	81.1489	8.25	1	2	2	2	303	35.0389	8.52881
P08754	Guanine nucleotide-binding protein G(k) subunit alpha OS=Homo sapiens GN=GNAI3 PE=1 SV=3 - [GNAI3_HUMAN]	81.11	7.91	10	1	3	3	354	40.5063	5.69385
P61026	Ras-related protein Rab-10 OS=Homo sapiens GN=RAB10 PE=1 SV=1 - [RAB10_HUMAN]	80.3531	11	5	1	2	2	200	22.5266	8.38232
P56192	Methionine--tRNA ligase, cytoplasmic OS=Homo sapiens GN=MARS PE=1 SV=2 - [SYMC_HUMAN]	79.92	4.33	1	2	2	2	900	101.052	6.16357
P47756	F-actin-capping protein subunit beta OS=Homo sapiens GN=CAPZB PE=1 SV=4 - [CAPZB_HUMAN]	79.29	8.3	1	2	2	2	277	31.3308	5.59229
P14866	Heterogeneous nuclear ribonucleoprotein L OS=Homo sapiens GN=HNRNPL PE=1 SV=2 - [HNRPL_HUMAN]	79.1544	3.57	1	2	2	2	589	64.0924	8.22119
P46782	40S ribosomal protein S5 OS=Homo sapiens GN=RPS5 PE=1 SV=4 - [RS5_HUMAN]	78.83	7.35	1	1	1	1	204	22.8621	9.71533
Q16543	Hsp90 co-chaperone Cdc37 OS=Homo sapiens GN=CDC37 PE=1 SV=1 - [CDC37_HUMAN]	78.62	5.56	1	1	1	2	378	44.44	5.24951
Q14624	Inter-alpha-trypsin inhibitor heavy chain H4 OS=Homo sapiens GN=ITIH4 PE=1 SV=4 - [ITIH4_HUMAN]	78.17	3.33	1	3	3	5	930	103.293	6.97607
P14678	Small nuclear ribonucleoprotein-associated proteins B and B' OS=Homo sapiens GN=SNRPB PE=1 SV=2 - [RSMB_HUMAN]	78.1386	6.25	2	2	2	2	240	24.5937	11.1948
P08237	6-phosphofructokinase, muscle type OS=Homo sapiens GN=PFKM PE=1 SV=2 - [K6PF_HUMAN]	77.83	3.46	1	1	3	3	780	85.1284	7.98682
Q9NP72	Ras-related protein Rab-18 OS=Homo sapiens GN=RAB18 PE=1 SV=1 - [RAB18_HUMAN]	77.6361	8.25	3	1	2	2	206	22.9626	5.23682
P17844	Probable ATP-dependent RNA helicase DDX5 OS=Homo sapiens GN=DDX5 PE=1 SV=1 - [DDX5_HUMAN]	77.4367	6.35	2	3	3	3	614	69.1047	8.92432
Q15459	Splicing factor 3A subunit 1 OS=Homo sapiens GN=SF3A1 PE=1 SV=1 - [SF3A1_HUMAN]	77.288	3.91	1	2	2	2	793	88.8305	5.22412
P68400	Casein kinase II subunit alpha OS=Homo sapiens GN=CSNK2A1 PE=1 SV=1 - [CSK21_HUMAN]	77.1567	14.83	5	6	6	7	391	45.1148	7.73779
P62753	40S ribosomal protein S6 OS=Homo sapiens GN=RPS6 PE=1 SV=1 - [RS6_HUMAN]	77.0744	11.65	1	2	2	2	249	28.663	10.8433
Q8NDH3	Probable aminopeptidase NPEPL1 OS=Homo sapiens GN=NPEPL1 PE=1 SV=3 - [PEPL1_HUMAN]	75.95	4.4	1	1	1	1	523	55.8255	6.87354
Q96D15	Reticulocalbin-3 OS=Homo sapiens GN=RCN3 PE=1 SV=1 - [RCN3_HUMAN]	75.37	4.27	1	1	1	1	328	37.47	4.89404
Q16787	Laminin subunit alpha-3 OS=Homo sapiens GN=LAMA3 PE=1 SV=2 - [LAMA3_HUMAN]	74.174	0.87	1	1	3	3	3333	366.414	7.23975
P25787	Proteasome subunit alpha type-2 OS=Homo sapiens GN=PSMA2 PE=1 SV=2 - [PSA2_HUMAN]	74.0071	16.24	1	3	3	3	234	25.8823	7.43018
Q15063	Periostin OS=Homo sapiens GN=POSTN PE=1 SV=2 - [POSTN_HUMAN]	73.86	3.71	1	2	2	2	836	93.2553	7.53271
Q9BZZ5	Apoptosis inhibitor 5 OS=Homo sapiens GN=API5 PE=1 SV=3 - [API5_HUMAN]	73.63	7.25	1	2	2	2	524	58.9679	7.34229
P52565	Rho GDP-dissociation inhibitor 1 OS=Homo sapiens GN=ARHGDIA PE=1 SV=3 - [GDIR1_HUMAN]	73.44	14.22	1	2	2	2	204	23.1927	5.10986
P61626	Lysozyme C OS=Homo sapiens GN=LYZ PE=1 SV=1 - [LYSC_HUMAN]	73.43	12.16	1	2	2	2	148	16.5263	9.15869
O60701	UDP-glucose 6-dehydrogenase OS=Homo sapiens GN=UGDH PE=1 SV=1 - [UGDH_HUMAN]	73.41	1.82	1	1	1	1	494	54.9893	7.12256
P42285	Superkiller viralicidic activity 2-like 2 OS=Homo sapiens GN=SKIV2L2 PE=1 SV=3 - [SK2L2_HUMAN]	72.8732	1.82	1	2	2	2	1042	117.729	6.52197
Q00888	Pregnancy-specific beta-1-glycoprotein 4 OS=Homo sapiens GN=PSG4 PE=2 SV=3 - [PSG4_HUMAN]	72.61	8.59	7	2	2	2	419	47.0832	9.26123
P62081	40S ribosomal protein S7 OS=Homo sapiens GN=RPS7 PE=1 SV=1 - [RS7_HUMAN]	72.3833	18.04	1	3	3	3	194	22.1133	10.0962
Q9BXS5	AP-1 complex subunit mu-1 OS=Homo sapiens GN=AP1M1 PE=1 SV=3 - [AP1M1_HUMAN]	72.18	4.96	2	2	2	2	423	48.5561	7.29834
P60903	Protein S100-A10 OS=Homo sapiens GN=S100A10 PE=1 SV=2 - [S10AA_HUMAN]	72.09	27.84	1	2	2	3	97	11.1955	7.37158
Q07021	Complement component 1 Q subcomponent-binding protein, mitochondrial OS=Homo sapiens GN=C1QBP PE=1 SV=1 - [C1QBP_HUMAN]	71.52	9.57	1	1	1	1	282	31.3426	4.84326
P54687	Branched-chain-amino-acid aminotransferase, cytosolic OS=Homo sapiens GN=BCAT1 PE=1 SV=3 - [BCAT1_HUMAN]	71.17	3.89	1	1	1	1	386	42.9385	5.30029
Q9P0V9	Septin-10 OS=Homo sapiens GN=SEPT10 PE=1 SV=2 - [SEP10_HUMAN]	70.92	8.15	1	1	3	3	454	52.5596	6.80029
Q07666	KH domain-containing, RNA-binding, signal transduction-associated protein 1 OS=Homo sapiens GN=KHDRBS1 PE=1 SV=1 - [KHDR1_HUMAN]	70.7433	3.84	2	2	2	3	443	48.1972	8.66064
P27824	Calnexin OS=Homo sapiens GN=CANX PE=1 SV=2 - [CALX_HUMAN]	70.46	5.24	1	2	2	2	592	67.5259	4.60205
P05543	Thyroxine-binding globulin OS=Homo sapiens GN=SERPINA7 PE=1 SV=2 - [THBG_HUMAN]	70.1575	6.27	1	3	3	3	415	46.2946	6.30322
O75874	Isocitrate dehydrogenase [NADP] cytoplasmic OS=Homo sapiens GN=IDH1 PE=1 SV=2 - [IDHC_HUMAN]	69.5187	13.29	2	5	5	5	414	46.6295	7.00537
P46063	ATP-dependent DNA helicase Q1 OS=Homo sapiens GN=RECQL PE=1 SV=3 - [RECQ1_HUMAN]	69.3	4.31	1	3	3	4	649	73.41	7.88428
Q96CW1	AP-2 complex subunit mu OS=Homo sapiens GN=AP2M1 PE=1 SV=2 - [AP2M1_HUMAN]	69.21	10.57	1	4	4	4	435	49.623	9.53955
P11166	Solute carrier family 2, facilitated glucose transporter member 1 OS=Homo sapiens GN=SLC2A1 PE=1 SV=2 - [GTR1_HUMAN]	69.1921	2.85	3	2	2	2	492	54.0485	8.71924
Q16851	UTP--glucose-1-phosphate uridylyltransferase OS=Homo sapiens GN=UGP2 PE=1 SV=5 - [UGPA_HUMAN]	68.45	9.45	1	4	4	4	508	56.9047	8.14795
P09622	Dihydrolipoyl dehydrogenase, mitochondrial OS=Homo sapiens GN=DLD PE=1 SV=2 - [DLDH_HUMAN]	67.95	2.75	1	1	1	1	509	54.143	7.85498
P17980	26S protease regulatory subunit 6A OS=Homo sapiens GN=PSMC3 PE=1 SV=3 - [PRS6A_HUMAN]	67.12	7.52	1	2	2	2	439	49.1725	5.23682
Q5SSJ5	Heterochromatin protein 1-binding protein 3 OS=Homo sapiens GN=HP1BP3 PE=1 SV=1 - [HP1B3_HUMAN]	66.92	8.86	1	2	2	2	553	61.1693	9.67139
P43007	Neutral amino acid transporter A OS=Homo sapiens GN=SLC1A4 PE=1 SV=1 - [SATT_HUMAN]	66.87	2.07	1	1	1	1	532	55.6876	6.25244
P06702	Protein S100-A9 OS=Homo sapiens GN=S100A9 PE=1 SV=1 - [S10A9_HUMAN]	66.5459	30.7	1	3	3	3	114	13.2335	6.12549
P18621	60S ribosomal protein L17 OS=Homo sapiens GN=RPL17 PE=1 SV=3 - [RL17_HUMAN]	66.36	13.59	1	2	2	2	184	21.3833	10.1694
P12270	Nucleoprotein TPR OS=Homo sapiens GN=TPR PE=1 SV=3 - [TPR_HUMAN]	66.16	0.42	1	1	1	1	2363	267.131	5.021
Q16401	26S proteasome non-ATPase regulatory subunit 5 OS=Homo sapiens GN=PSMD5 PE=1 SV=3 - [PSMD5_HUMAN]	65.99	1.79	1	1	1	1	504	56.1604	5.47803
O95747	Serine/threonine-protein kinase OSR1 OS=Homo sapiens GN=OXSR1 PE=1 SV=1 - [OXSR1_HUMAN]	65.97	4.17	1	1	1	1	527	57.9861	6.43018
Q99798	Aconitate hydratase, mitochondrial OS=Homo sapiens GN=ACO2 PE=1 SV=2 - [ACON_HUMAN]	65.93	2.05	1	1	1	1	780	85.3719	7.60596
Q9BWD1	Acetyl-CoA acetyltransferase, cytosolic OS=Homo sapiens GN=ACAT2 PE=1 SV=2 - [THIC_HUMAN]	65.4933	8.82	1	2	2	2	397	41.3244	6.91748
Q96QK1	Vacuolar protein sorting-associated protein 35 OS=Homo sapiens GN=VPS35 PE=1 SV=2 - [VPS35_HUMAN]	65.42	1.76	1	1	1	1	796	91.6489	5.49072
Q6UWP8	Suprabasin OS=Homo sapiens GN=SBSN PE=1 SV=2 - [SBSN_HUMAN]	65.4	13.56	1	2	2	2	590	60.5046	7.00537
P26373	60S ribosomal protein L13 OS=Homo sapiens GN=RPL13 PE=1 SV=4 - [RL13_HUMAN]	65.0647	6.64	1	2	2	2	211	24.2465	11.6489
P09874	Poly [ADP-ribose] polymerase 1 OS=Homo sapiens GN=PARP1 PE=1 SV=4 - [PARP1_HUMAN]	64.93	1.08	1	1	1	1	1014	113.012	8.88037
O43324	Eukaryotic translation elongation factor 1 epsilon-1 OS=Homo sapiens GN=EEF1E1 PE=1 SV=1 - [MCA3_HUMAN]	64.74	6.32	1	1	1	1	174	19.7983	8.54346
Q12906	Interleukin enhancer-binding factor 3 OS=Homo sapiens GN=ILF3 PE=1 SV=3 - [ILF3_HUMAN]	64.1533	4.36	1	3	3	3	894	95.2791	8.76318
Q5T4S7	E3 ubiquitin-protein ligase UBR4 OS=Homo sapiens GN=UBR4 PE=1 SV=1 - [UBR4_HUMAN]	63.6643	0.73	1	2	2	2	5183	573.476	6.03662
P15291	Beta-1,4-galactosyltransferase 1 OS=Homo sapiens GN=B4GALT1 PE=1 SV=5 - [B4GT1_HUMAN]	63.41	6.78	1	2	2	2	398	43.8923	8.646
Q16186	Proteasomal ubiquitin receptor ADRM1 OS=Homo sapiens GN=ADRM1 PE=1 SV=2 - [ADRM1_HUMAN]	63.14	3.69	1	1	1	1	407	42.1268	5.07178
P62906	60S ribosomal protein L10a OS=Homo sapiens GN=RPL10A PE=1 SV=2 - [RL10A_HUMAN]	62.9633	15.67	1	3	3	3	217	24.8155	9.93506
O95831	Apoptosis-inducing factor 1, mitochondrial OS=Homo sapiens GN=AIFM1 PE=1 SV=1 - [AIFM1_HUMAN]	62.93	2.12	1	1	1	1	613	66.8589	8.95361
Q9Y285	Phenylalanine--tRNA ligase alpha subunit OS=Homo sapiens GN=FARSA PE=1 SV=3 - [SYFA_HUMAN]	62.88	2.17	1	1	1	1	508	57.5275	7.79639
Q16222	UDP-N-acetylhexosamine pyrophosphorylase OS=Homo sapiens GN=UAP1 PE=1 SV=3 - [UAP1_HUMAN]	62.83	5.56	1	2	2	2	522	58.7318	6.32861
Q6DKJ4	Nucleoredoxin OS=Homo sapiens GN=NXN PE=1 SV=2 - [NXN_HUMAN]	62.8	2.53	1	1	1	1	435	48.3616	4.97021
Q99873	Protein arginine N-methyltransferase 1 OS=Homo sapiens OX=9606 GN=PRMT1 PE=1 SV=3 - [ANM1_HUMAN]	62.5389	9.16	1	3	3	3	371	42.4339	5.35107
O95373	Importin-7 OS=Homo sapiens GN=IPO7 PE=1 SV=1 - [IPO7_HUMAN]	62.19	1.06	1	1	1	1	1038	119.44	4.81787
P62847	40S ribosomal protein S24 OS=Homo sapiens GN=RPS24 PE=1 SV=1 - [RS24_HUMAN]	62.16	9.02	1	1	1	1	133	15.4134	10.7847
P49588	Alanine--tRNA ligase, cytoplasmic OS=Homo sapiens GN=AARS PE=1 SV=2 - [SYAC_HUMAN]	61.65	3.93	1	2	2	2	968	106.743	5.52881
O76094	Signal recognition particle 72 kDa protein OS=Homo sapiens GN=SRP72 PE=1 SV=3 - [SRP72_HUMAN]	61.63	2.83	1	1	1	1	671	74.56	9.26123
Q5ZPR3	CD276 antigen OS=Homo sapiens GN=CD276 PE=1 SV=1 - [CD276_HUMAN]	61.43	4.87	1	1	1	1	534	57.1995	4.90674
Q9UMS4	Pre-mRNA-processing factor 19 OS=Homo sapiens GN=PRPF19 PE=1 SV=1 - [PRP19_HUMAN]	61.376	3.97	17	2	2	2	504	55.1463	6.60986
Q9UNS2	COP9 signalosome complex subunit 3 OS=Homo sapiens GN=COPS3 PE=1 SV=3 - [CSN3_HUMAN]	61.29	2.84	1	1	1	1	423	47.842	6.65381
P28066	Proteasome subunit alpha type-5 OS=Homo sapiens GN=PSMA5 PE=1 SV=3 - [PSA5_HUMAN]	60.98	7.05	1	2	2	2	241	26.3942	4.79248
P33992	DNA replication licensing factor MCM5 OS=Homo sapiens GN=MCM5 PE=1 SV=5 - [MCM5_HUMAN]	60.86	3.41	1	2	2	2	734	82.2332	8.36768
P11388	DNA topoisomerase 2-alpha OS=Homo sapiens GN=TOP2A PE=1 SV=3 - [TOP2A_HUMAN]	60.76	0.72	1	1	1	1	1531	174.276	8.71924
P16035	Metalloproteinase inhibitor 2 OS=Homo sapiens GN=TIMP2 PE=1 SV=2 - [TIMP2_HUMAN]	60.0481	19.55	1	4	4	4	220	24.3831	7.48877
O95433	Activator of 90 kDa heat shock protein ATPase homolog 1 OS=Homo sapiens GN=AHSA1 PE=1 SV=1 - [AHSA1_HUMAN]	60.01	6.51	1	1	1	1	338	38.2503	5.52881
P62244	40S ribosomal protein S15a OS=Homo sapiens GN=RPS15A PE=1 SV=2 - [RS15A_HUMAN]	59.91	13.85	1	2	2	2	130	14.83	10.1255
Q8WU90	Zinc finger CCCH domain-containing protein 15 OS=Homo sapiens GN=ZC3H15 PE=1 SV=1 - [ZC3HF_HUMAN]	59.83	2.35	1	1	1	1	426	48.5726	5.31299
Q9Y3F4	Serine-threonine kinase receptor-associated protein OS=Homo sapiens GN=STRAP PE=1 SV=1 - [STRAP_HUMAN]	59.58	4.29	1	1	1	1	350	38.414	5.12256
Q7L1Q6	Basic leucine zipper and W2 domain-containing protein 1 OS=Homo sapiens GN=BZW1 PE=1 SV=1 - [BZW1_HUMAN]	59.22	6.21	1	1	1	1	419	48.0127	5.92236
P05198	Eukaryotic translation initiation factor 2 subunit 1 OS=Homo sapiens GN=EIF2S1 PE=1 SV=3 - [IF2A_HUMAN]	59.22	4.76	1	2	2	2	315	36.0894	5.08447
P07602	Proactivator polypeptide OS=Homo sapiens GN=PSAP PE=1 SV=2 - [SAP_HUMAN]	59.07	4.96	1	2	2	2	524	58.0739	5.17334
P13473	Lysosome-associated membrane glycoprotein 2 OS=Homo sapiens GN=LAMP2 PE=1 SV=2 - [LAMP2_HUMAN]	58.8282	4.15	1	2	2	2	410	44.9323	5.63037
Q5T750	Skin-specific protein 32 OS=Homo sapiens GN=XP32 PE=1 SV=1 - [XP32_HUMAN]	58.5564	8.4	1	3	3	3	250	26.2193	7.97217
Q9UBF2	Coatomer subunit gamma-2 OS=Homo sapiens GN=COPG2 PE=1 SV=1 - [COPG2_HUMAN]	58.49	1.38	2	1	1	1	871	97.5596	5.80811
P25788	Proteasome subunit alpha type-3 OS=Homo sapiens GN=PSMA3 PE=1 SV=2 - [PSA3_HUMAN]	58.27	4.71	1	1	1	1	255	28.4151	5.32568
Q99435	Protein kinase C-binding protein NELL2 OS=Homo sapiens GN=NELL2 PE=1 SV=1 - [NELL2_HUMAN]	57.75	3.68	1	2	2	2	816	91.2845	5.73193
P12110	Collagen alpha-2(VI) chain OS=Homo sapiens GN=COL6A2 PE=1 SV=4 - [CO6A2_HUMAN]	57.72	1.96	1	2	2	3	1019	108.512	6.21436
O43242	26S proteasome non-ATPase regulatory subunit 3 OS=Homo sapiens GN=PSMD3 PE=1 SV=2 - [PSMD3_HUMAN]	57.57	2.81	1	1	1	1	534	60.9395	8.44092
Q13547	Histone deacetylase 1 OS=Homo sapiens GN=HDAC1 PE=1 SV=1 - [HDAC1_HUMAN]	57.1156	5.6	3	3	3	3	482	55.0677	5.47803
P62277	40S ribosomal protein S13 OS=Homo sapiens GN=RPS13 PE=1 SV=2 - [RS13_HUMAN]	56.9921	15.23	1	3	3	3	151	17.2117	10.5356
P32970	CD70 antigen OS=Homo sapiens GN=CD70 PE=1 SV=2 - [CD70_HUMAN]	56.8033	12.95	1	2	2	3	193	21.1049	8.52881
Q13332	Receptor-type tyrosine-protein phosphatase S OS=Homo sapiens GN=PTPRS PE=1 SV=3 - [PTPRS_HUMAN]	56.34	0.67	1	1	1	1	1948	216.905	6.45557
Q9NR31	GTP-binding protein SAR1a OS=Homo sapiens GN=SAR1A PE=1 SV=1 - [SAR1A_HUMAN]	56.13	5.56	2	1	1	1	198	22.3525	6.68311
P62330	ADP-ribosylation factor 6 OS=Homo sapiens GN=ARF6 PE=1 SV=2 - [ARF6_HUMAN]	56.11	5.71	2	1	1	1	175	20.0694	8.95361
Q99714	3-hydroxyacyl-CoA dehydrogenase type-2 OS=Homo sapiens GN=HSD17B10 PE=1 SV=3 - [HCD2_HUMAN]	54.52	9.96	1	1	1	1	261	26.9061	7.78174
Q16563	Synaptophysin-like protein 1 OS=Homo sapiens GN=SYPL1 PE=1 SV=1 - [SYPL1_HUMAN]	54.5	4.25	1	1	1	1	259	28.5467	8.42627
P31431	Syndecan-4 OS=Homo sapiens GN=SDC4 PE=1 SV=2 - [SDC4_HUMAN]	54.33	5.05	1	1	1	2	198	21.628	4.50049
O95456	Proteasome assembly chaperone 1 OS=Homo sapiens GN=PSMG1 PE=1 SV=1 - [PSMG1_HUMAN]	54.11	3.47	1	1	1	1	288	32.8325	7.1665
Q9H074	Polyadenylate-binding protein-interacting protein 1 OS=Homo sapiens GN=PAIP1 PE=1 SV=1 - [PAIP1_HUMAN]	53.89	1.88	1	1	1	1	479	53.4911	4.80518
Q13418	Integrin-linked protein kinase OS=Homo sapiens GN=ILK PE=1 SV=2 - [ILK_HUMAN]	53.86	3.1	1	1	1	1	452	51.3859	8.07471
Q9NQC3	Reticulon-4 OS=Homo sapiens GN=RTN4 PE=1 SV=2 - [RTN4_HUMAN]	53.77	2.27	1	2	2	2	1192	129.851	4.50049
P07686	Beta-hexosaminidase subunit beta OS=Homo sapiens GN=HEXB PE=1 SV=3 - [HEXB_HUMAN]	53.7454	8.99	1	2	3	3	556	63.0712	6.75635
Q8IZP2	Putative protein FAM10A4 OS=Homo sapiens GN=ST13P4 PE=5 SV=1 - [ST134_HUMAN]	53.63	4.17	3	1	1	1	240	27.3897	5.08447
O76061	Stanniocalcin-2 OS=Homo sapiens GN=STC2 PE=1 SV=1 - [STC2_HUMAN]	53.02	9.27	1	2	2	2	302	33.2273	7.29834
Q8N684	Cleavage and polyadenylation specificity factor subunit 7 OS=Homo sapiens GN=CPSF7 PE=1 SV=1 - [CPSF7_HUMAN]	52.95	5.31	1	1	1	1	471	52.0183	8.00146
P28074	Proteasome subunit beta type-5 OS=Homo sapiens GN=PSMB5 PE=1 SV=3 - [PSB5_HUMAN]	52.81	10.27	1	2	2	2	263	28.4622	6.91748
Q03692	Collagen alpha-1(X) chain OS=Homo sapiens GN=COL10A1 PE=1 SV=2 - [COAA1_HUMAN]	52.78	1.91	1	1	1	1	680	66.1168	9.67139
Q14683	Structural maintenance of chromosomes protein 1A OS=Homo sapiens GN=SMC1A PE=1 SV=2 - [SMC1A_HUMAN]	52.75	1.14	1	1	1	1	1233	143.144	7.63525
Q9UK55	Protein Z-dependent protease inhibitor OS=Homo sapiens GN=SERPINA10 PE=1 SV=1 - [ZPI_HUMAN]	52.74	2.25	1	1	1	1	444	50.6742	8.26514
Q13740	CD166 antigen OS=Homo sapiens GN=ALCAM PE=1 SV=2 - [CD166_HUMAN]	52.64	5.49	1	2	2	2	583	65.0611	6.25244
Q9Y3I0	tRNA-splicing ligase RtcB homolog OS=Homo sapiens GN=C22orf28 PE=1 SV=1 - [RTCB_HUMAN]	52.41	5.94	1	2	2	2	505	55.1749	7.2251
Q92900	Regulator of nonsense transcripts 1 OS=Homo sapiens GN=UPF1 PE=1 SV=2 - [RENT1_HUMAN]	52.35	0.97	1	1	1	1	1129	124.267	6.60986
P62333	26S protease regulatory subunit 10B OS=Homo sapiens GN=PSMC6 PE=1 SV=1 - [PRS10_HUMAN]	52.1	3.6	1	1	1	1	389	44.1451	7.48877
P61201	COP9 signalosome complex subunit 2 OS=Homo sapiens GN=COPS2 PE=1 SV=1 - [CSN2_HUMAN]	51.91	2.93	1	1	1	1	443	51.5641	5.52881
O75882	Attractin OS=Homo sapiens GN=ATRN PE=1 SV=2 - [ATRN_HUMAN]	51.71	0.7	1	1	1	1	1429	158.432	7.31299
P19022	Cadherin-2 OS=Homo sapiens GN=CDH2 PE=1 SV=4 - [CADH2_HUMAN]	51.5	4.86	1	3	3	3	906	99.7473	4.80518
P21926	CD9 antigen OS=Homo sapiens GN=CD9 PE=1 SV=4 - [CD9_HUMAN]	51.3984	9.65	1	2	2	2	228	25.399	7.15186
Q9UQE7	Structural maintenance of chromosomes protein 3 OS=Homo sapiens GN=SMC3 PE=1 SV=2 - [SMC3_HUMAN]	51.39	1.15	1	1	1	1	1217	141.454	7.18115
P46779	60S ribosomal protein L28 OS=Homo sapiens GN=RPL28 PE=1 SV=3 - [RL28_HUMAN]	51.3614	12.41	1	2	2	2	137	15.7377	12.0151
O00429	Dynamin-1-like protein OS=Homo sapiens GN=DNM1L PE=1 SV=2 - [DNM1L_HUMAN]	50.97	1.36	1	1	1	1	736	81.8261	6.81494
P62070	Ras-related protein R-Ras2 OS=Homo sapiens GN=RRAS2 PE=1 SV=1 - [RRAS2_HUMAN]	50.33	5.39	2	1	1	1	204	23.3847	6.01123
Q9BTW9	Tubulin-specific chaperone D OS=Homo sapiens GN=TBCD PE=1 SV=2 - [TBCD_HUMAN]	50.23	0.84	1	1	1	1	1192	132.515	6.18896
Q8WU68	Splicing factor U2AF 26 kDa subunit OS=Homo sapiens GN=U2AF1L4 PE=1 SV=2 - [U2AF4_HUMAN]	50.09	5.45	2	1	1	1	220	25.7272	7.15186
O76021	Ribosomal L1 domain-containing protein 1 OS=Homo sapiens GN=RSL1D1 PE=1 SV=3 - [RL1D1_HUMAN]	49.95	4.08	1	1	1	1	490	54.9389	10.1255
P56159	GDNF family receptor alpha-1 OS=Homo sapiens GN=GFRA1 PE=2 SV=2 - [GFRA1_HUMAN]	49.93	4.09	1	2	2	2	465	51.4222	7.91357
O15372	Eukaryotic translation initiation factor 3 subunit H OS=Homo sapiens GN=EIF3H PE=1 SV=1 - [EIF3H_HUMAN]	49.79	7.1	1	1	1	1	352	39.9051	6.53662
O60832	H/ACA ribonucleoprotein complex subunit 4 OS=Homo sapiens GN=DKC1 PE=1 SV=3 - [DKC1_HUMAN]	49.7	2.14	1	1	1	1	514	57.6378	9.42236
P00736	Complement C1r subcomponent OS=Homo sapiens GN=C1R PE=1 SV=2 - [C1R_HUMAN]	49.68	6.52	1	2	2	2	705	80.0668	6.21436
P30041	Peroxiredoxin-6 OS=Homo sapiens GN=PRDX6 PE=1 SV=3 - [PRDX6_HUMAN]	49.4	9.38	1	1	1	1	224	25.0192	6.37939
Q08554	Desmocollin-1 OS=Homo sapiens GN=DSC1 PE=1 SV=2 - [DSC1_HUMAN]	49.34	1.12	1	1	1	1	894	99.9238	5.42725
P05204	Non-histone chromosomal protein HMG-17 OS=Homo sapiens GN=HMGN2 PE=1 SV=3 - [HMGN2_HUMAN]	48.9149	16.67	1	1	1	2	90	9.38706	9.99365
P11717	Cation-independent mannose-6-phosphate receptor OS=Homo sapiens GN=IGF2R PE=1 SV=3 - [MPRI_HUMAN]	48.91	0.44	1	1	1	1	2491	274.199	5.93506
P78346	Ribonuclease P protein subunit p30 OS=Homo sapiens GN=RPP30 PE=1 SV=1 - [RPP30_HUMAN]	48.68	3.36	1	1	1	1	268	29.3027	8.90967
O75494	Serine/arginine-rich splicing factor 10 OS=Homo sapiens GN=SRSF10 PE=1 SV=1 - [SRS10_HUMAN]	48.5	6.11	1	1	1	1	262	31.2818	11.2681
P25311	Zinc-alpha-2-glycoprotein OS=Homo sapiens GN=AZGP1 PE=1 SV=2 - [ZA2G_HUMAN]	47.84	7.05	1	1	1	1	298	34.2371	6.04932
P00533	Epidermal growth factor receptor OS=Homo sapiens GN=EGFR PE=1 SV=2 - [EGFR_HUMAN]	47.77	0.83	1	1	1	1	1210	134.19	6.68311
P62491	Ras-related protein Rab-11A OS=Homo sapiens GN=RAB11A PE=1 SV=3 - [RB11A_HUMAN]	47.5123	10.19	2	2	2	2	216	24.3784	6.56592
Q14574	Desmocollin-3 OS=Homo sapiens GN=DSC3 PE=1 SV=3 - [DSC3_HUMAN]	47.11	1.56	1	1	1	1	896	99.9063	6.1001
P40123	Adenylyl cyclase-associated protein 2 OS=Homo sapiens GN=CAP2 PE=1 SV=1 - [CAP2_HUMAN]	47.0895	3.77	1	1	2	2	477	52.7908	6.3667
P00492	Hypoxanthine-guanine phosphoribosyltransferase OS=Homo sapiens GN=HPRT1 PE=1 SV=2 - [HPRT_HUMAN]	46.76	4.59	1	1	1	1	218	24.5636	6.68311
Q04837	Single-stranded DNA-binding protein, mitochondrial OS=Homo sapiens GN=SSBP1 PE=1 SV=1 - [SSBP_HUMAN]	46.54	14.19	1	2	2	2	148	17.249	9.59814
Q9UKZ9	Procollagen C-endopeptidase enhancer 2 OS=Homo sapiens GN=PCOLCE2 PE=1 SV=1 - [PCOC2_HUMAN]	46.47	1.69	1	1	1	1	415	45.6869	8.47021
P08962	CD63 antigen OS=Homo sapiens GN=CD63 PE=1 SV=2 - [CD63_HUMAN]	45.84	4.2	1	1	1	1	238	25.6191	7.81104
[truncated: 193 more rows]

## Sheet: Nthy-ori 3-1 Rep Biol 2 Tech 2
Accession	Description	Score	Coverage	# Proteins	# Unique Peptides	# Peptides	# PSMs	# AAs	MW [kDa]	calc. pI
[truncated: 817 more rows]

[truncated: 7 more sheets: Nthy-ori 3-1 Rep Biol 2 Tech 3, 8305C Rep Biol 1 Tech 1, 8305C Rep Biol 1 Tech 2, 8305C Rep Biol 1 Tech 3, 8305C Rep Biol 2 Tech 1, 8305C Rep Biol 2 Tech 2, 8305C Rep Biol 2 Tech 3]
