# Supplementary material for: Comparative Proteomic Profiling of Ectosomes Derived from Thyroid Carcinoma and Normal Thyroid Cells Uncovers Multiple Proteins with Functional Implications in Cancer
Source: Cells. 2022 Mar 31;11(7):1184. doi: 10.3390/cells11071184 (PMC8997476; doi:10.3390/cells11071184)
Supplement: Supplementary file 1 [file cells-11-01184-s001.zip › Supplementary Data 2.xlsx]

## Sheet: Dataset Nthy-ori 3-1
Name of datase: Nthy-ori 3-1 ectosomes
No. of identified items: 418 of 420
No. of unidentified items: 2
ID type: ProteinAccesion
Number of mapped protein: 418
Is dataset quantitative :NO
Mapped items:
UniProt accession			UniProt ID	UniProt accession	Protein name	Gene	Alt Accessions
P02751			FINC_HUMAN	P02751	Fibronectin	Name=FN1; Synonyms=FN;	P02751; B7ZLF0; E9PE77; E9PG29; O95609; O95610; Q14312; Q14325; Q14326; Q17RV7; Q53S27; Q564H7; Q585T2; Q59EH1; Q60FE4; Q68DP8; Q68DP9; Q68DT4; Q6LDP6; Q6MZS0; Q6MZU5; Q6N025; Q6N0A6; Q7Z391; Q86T27; Q8IVI8; Q96KP7; Q96KP8; Q96KP9; Q9H1B8; Q9HAP3; Q9UMK2;
P04264			K2C1_HUMAN	P04264	Keratin, type II cytoskeletal 1	Name=KRT1; Synonyms=KRTA;	P04264; B2RA01; P85925; P86104; Q14720; Q6GSJ0; Q9H298;
P13645			K1C10_HUMAN	P13645	Keratin, type I cytoskeletal 10	Name=KRT10; Synonyms=KPP;	P13645; Q14664; Q8N175;
Q99715			COCA1_HUMAN	Q99715	Collagen alpha-1(XII) chain	Name=COL12A1; Synonyms=COL12A1L;	Q99715; O43853; Q15955; Q5VYK1; Q5VYK2; Q71UR3; Q99716;
P35527			K1C9_HUMAN	P35527	Keratin, type I cytoskeletal 9	Name=KRT9;	P35527; O00109; Q0IJ47; Q14665;
P02452			CO1A1_HUMAN	P02452	Collagen alpha-1(I) chain	Name=COL1A1;	P02452; O76045; P78441; Q13896; Q13902; Q13903; Q14037; Q14992; Q15176; Q15201; Q16050; Q59F64; Q7KZ30; Q7KZ34; Q8IVI5; Q8N473; Q9UML6; Q9UMM7;
P04406			G3P_HUMAN	P04406	Glyceraldehyde-3-phosphate dehydrogenase	Name=GAPDH; Synonyms=GAPD; ORFNames=CDABP0047, OK/SW-cl.12;	P04406; E7EUT4; P00354; Q53X65;
P98160			PGBM_HUMAN	P98160	Basement membrane-specific heparan sulfate proteoglycan core protein	Name=HSPG2;	P98160; Q16287; Q5SZI3; Q9H3V5;
P35908			K22E_HUMAN	P35908	Keratin, type II cytoskeletal 2 epidermal	Name=KRT2; Synonyms=KRT2A, KRT2E;	P35908; Q4VAQ2;
P60709			ACTB_HUMAN	P60709	Actin, cytoplasmic 1	Name=ACTB;	P60709; P02570; P70514; P99021; Q11211; Q64316; Q75MN2; Q96B34; Q96HG5;
P63261			ACTG_HUMAN	P63261	Actin, cytoplasmic 2	Name=ACTG1; Synonyms=ACTG;	P63261; A8K7C2; P02571; P14104; P99022; Q5U032; Q96E67;
Q00610			CLH1_HUMAN	Q00610	Clathrin heavy chain 1 {ECO:0000303|PubMed:26822784, ECO:0000303|PubMed:29100083}	Name=CLTC {ECO:0000303|PubMed:26822784, ECO:0000303|PubMed:29100083,ECO:0000312|HGNC:HGNC:2092}; Synonyms=CLH17, CLTCL2, KIAA0034;	Q00610; D3DU00; Q6N0A0; Q86TF2;
P21333			FLNA_HUMAN	P21333	Filamin-A	Name=FLNA; Synonyms=FLN, FLN1;	P21333; E9KL45; Q5HY53; Q5HY55; Q8NF52;
P14618			KPYM_HUMAN	P14618	Pyruvate kinase PKM	Name=PKM; Synonyms=OIP3, PK2, PK3, PKM2;	P14618; A6NFK3; B2R5N8; B3KRY0; B4DFX8; B4DUU6; P14786; Q53GK4; Q96E76; Q9BWB5; Q9UCV6; Q9UPF2;
P35579			MYH9_HUMAN	P35579	Myosin-9	Name=MYH9;	P35579; A8K6E4; O60805; Q60FE2; Q86T83;
P02768			ALBU_HUMAN	P02768	Serum albumin	Name=ALB;ORFNames=GIG20, GIG42, PRO0903, PRO1708, PRO2044, PRO2619, PRO2675,UNQ696/PRO1341;	P02768; E7ESS9; O95574; P04277; Q13140; Q645G4; Q68DN5; Q6UXK4; Q86YG0; Q8IUK7; Q9P157; Q9P1I7; Q9UHS3; Q9UJZ0;
O00468			AGRIN_HUMAN	O00468	Agrin	Name=AGRN; Synonyms=AGRIN;	O00468; Q5SVA1; Q5SVA2; Q60FE1; Q7KYS8; Q8N4J5; Q96IC1; Q9BTD4;
O43854			EDIL3_HUMAN	O43854	EGF-like repeat and discoidin I-like domain-containing protein 3	Name=EDIL3; Synonyms=DEL1;	O43854; B2R763; O43855; Q5D094; Q8N610;
Q14315			FLNC_HUMAN	Q14315	Filamin-C	Name=FLNC; Synonyms=ABPL, FLN2;	Q14315; B2ZZ88; O95303; Q07985; Q9NS12; Q9NYE5; Q9UMR8; Q9Y503;
P13639			EF2_HUMAN	P13639	Elongation factor 2	Name=EEF2; Synonyms=EF2;	P13639; B2RMP5; D6W618; Q58J86;
P08238			HS90B_HUMAN	P08238	Heat shock protein HSP 90-beta	Name=HSP90AB1; Synonyms=HSP90B, HSPC2, HSPCB;	P08238; B2R5P0; Q5T9W7; Q9NQW0; Q9NTK6;
P07942			LAMB1_HUMAN	P07942	Laminin subunit beta-1	Name=LAMB1;	P07942; Q14D91;
Q15582			BGH3_HUMAN	Q15582	Transforming growth factor-beta-induced protein ig-h3	Name=TGFBI; Synonyms=BIGH3;	Q15582; D3DQB1; O14471; O14472; O14476; O43216; O43217; O43218; O43219; Q53XM1;
O15230			LAMA5_HUMAN	O15230	Laminin subunit alpha-5	Name=LAMA5; Synonyms=KIAA0533, KIAA1907;	O15230; Q5U4N9; Q8TDF8; Q8WZA7; Q9H1P1;
P02533			K1C14_HUMAN	P02533	Keratin, type I cytoskeletal 14	Name=KRT14;	P02533; Q14715; Q53XY3; Q9BUE3; Q9UBN2; Q9UBN3; Q9UCY4;
P25391			LAMA1_HUMAN	P25391	Laminin subunit alpha-1	Name=LAMA1; Synonyms=LAMA;	P25391;
P29401			TKT_HUMAN	P29401	Transketolase	Name=TKT;	P29401; A8K089; B4DE31; E7EPA7; Q8TBA3; Q96HH3;
Q08431			MFGM_HUMAN	Q08431	Lactadherin	Name=MFGE8;	Q08431; B2R6M7; F5GZN3; Q53FU9; Q7Z3D2; Q9BTL9;
P11142			HSP7C_HUMAN	P11142	Heat shock cognate 71 kDa protein	Name=HSPA8; Synonyms=HSC70, HSP73, HSPA10;	P11142; Q9H3R6;
P07437			TBB5_HUMAN	P07437	Tubulin beta chain	Name=TUBB; Synonyms=TUBB5; ORFNames=OK/SW-cl.56;	P07437; P05218; Q8WUC1; Q9CY33;
P07355			ANXA2_HUMAN	P07355	Annexin A2	Name=ANXA2; Synonyms=ANX2, ANX2L4, CAL1H, LPC2D;	P07355; Q567R4; Q6N0B3; Q8TBV2; Q96DD5; Q9UDH8;
P13647			K2C5_HUMAN	P13647	Keratin, type II cytoskeletal 5	Name=KRT5;	P13647; Q6PI71; Q6UBJ0; Q8TA91;
O75369			FLNB_HUMAN	O75369	Filamin-B	Name=FLNB; Synonyms=FLN1L, FLN3, TABP, TAP;	O75369; B2ZZ83; B2ZZ84; B2ZZ85; C9JKE6; C9JMC4; Q13706; Q59EC2; Q60FE7; Q6MZJ1; Q8WXS9; Q8WXT0; Q8WXT1; Q8WXT2; Q8WXT3; Q9NRB5; Q9NT26; Q9UEV9;
P68371			TBB4B_HUMAN	P68371	Tubulin beta-4B chain	Name=TUBB4B; Synonyms=TUBB2C;	P68371; A2BFA2; P05217;
P04075			ALDOA_HUMAN	P04075	Fructose-bisphosphate aldolase A	Name=ALDOA; Synonyms=ALDA;	P04075; B4DXI7; Q6FH76; Q6FI10; Q96B15; Q9BWD9; Q9UCN2;
P02538			K2C6A_HUMAN	P02538	Keratin, type II cytoskeletal 6A	Name=KRT6A; Synonyms=K6A, KRT6D;	P02538; A4QPC1; P48667; Q08AR4; Q6NT67; Q96CL4;
P06733			ENOA_HUMAN	P06733	Alpha-enolase	Name=ENO1; Synonyms=ENO1L1, MBPB1, MPB1;	P06733; B2RD59; P22712; Q16704; Q4TUS4; Q53FT9; Q53HR3; Q658M5; Q6GMP2; Q71V37; Q7Z3V6; Q8WU71; Q96GV1; Q9BT62; Q9UCH6; Q9UM55;
P08779			K1C16_HUMAN	P08779	Keratin, type I cytoskeletal 16	Name=KRT16; Synonyms=KRT16A;	P08779; A8K488; P30654; Q16402; Q9UBG8;
P07996			TSP1_HUMAN	P07996	Thrombospondin-1	Name=THBS1; Synonyms=TSP, TSP1;	P07996; A8K6H4; B4E3J7; B9EGH6; Q15667; Q59E99;
P68366			TBA4A_HUMAN	P68366	Tubulin alpha-4A chain	Name=TUBA4A; Synonyms=TUBA1;	P68366; A8MUB1; B3KNQ6; P05215;
P07900			HS90A_HUMAN	P07900	Heat shock protein HSP 90-alpha	Name=HSP90AA1; Synonyms=HSP90A, HSPC1, HSPCA;	P07900; A8K500; B3KPJ9; Q2PP14; Q5CAQ6; Q5CAQ7; Q9BVQ5;
P68104			EF1A1_HUMAN	P68104	Elongation factor 1-alpha 1	Name=EEF1A1; Synonyms=EEF1A, EF1A, LENG7;	P68104; P04719; P04720; Q6IQ15;
P68032			ACTC_HUMAN	P68032	Actin, alpha cardiac muscle 1	Name=ACTC1; Synonyms=ACTC;	P68032; P04270;
P20908			CO5A1_HUMAN	P20908	Collagen alpha-1(V) chain	Name=COL5A1;	P20908; A0A087WXW9; Q15094; Q5SUX4;
P39060			COIA1_HUMAN	P39060	Collagen alpha-1(XVIII) chain	Name=COL18A1;	P39060; A8MVI4; Q58EX6; Q6RZ39; Q6RZ40; Q6RZ41; Q8N4S4; Q8WXI5; Q96T70; Q9UK38; Q9Y6Q7; Q9Y6Q8;
O60814			H2B1K_HUMAN	O60814	Histone H2B type 1-K	Name=H2BC12 {ECO:0000312|HGNC:HGNC:13954};Synonyms=H2BFT {ECO:0000312|HGNC:HGNC:13954}, HIRIP1,HIST1H2BK {ECO:0000312|HGNC:HGNC:13954};	O60814; A8K7P7; Q2VPI7;
P08758			ANXA5_HUMAN	P08758	Annexin A5	Name=ANXA5; Synonyms=ANX5, ENX2, PP4;	P08758; D3DNW7; Q6FHB3; Q6FI16; Q8WV69; Q9UDH9;
Q92626			PXDN_HUMAN	Q92626	Peroxidasin homolog	Name=PXDN; Synonyms=KIAA0230, MG50, PRG2, VPO, VPO1;	Q92626; A8QM65; D6W4Y0; Q4KMG2;
Q9Y4K0			LOXL2_HUMAN	Q9Y4K0	Lysyl oxidase homolog 2	Name=LOXL2;	Q9Y4K0; B2R5Q0; Q53HV3; Q9BW70; Q9Y5Y8;
P06899			H2B1J_HUMAN	P06899	Histone H2B type 1-J	Name=H2BC11 {ECO:0000312|HGNC:HGNC:4761};Synonyms=H2BFR {ECO:0000312|HGNC:HGNC:4761},HIST1H2BJ {ECO:0000312|HGNC:HGNC:4761};	P06899; B2R4J4; O60816;
P11047			LAMC1_HUMAN	P11047	Laminin subunit gamma-1	Name=LAMC1 {ECO:0000303|PubMed:28397838, ECO:0000312|HGNC:HGNC:6492};Synonyms=LAMB2;	P11047; Q5VYE7;
P14543			NID1_HUMAN	P14543	Nidogen-1	Name=NID1; Synonyms=NID;	P14543; Q14942; Q59FL2; Q5TAF2; Q5TAF3; Q86XD7;
Q08380			LG3BP_HUMAN	Q08380	Galectin-3-binding protein	Name=LGALS3BP; Synonyms=M2BP;	Q08380; Q7M4S0; Q9UCH8; Q9UCH9; Q9UCI0;
P19338			NUCL_HUMAN	P19338	Nucleolin	Name=NCL;	P19338; Q53SK1; Q8NB06; Q9UCF0; Q9UDG1;
P00338			LDHA_HUMAN	P00338	L-lactate dehydrogenase A chain	Name=LDHA; ORFNames=PIG19;	P00338; B4DKQ2; B7Z5E3; D3DQY3; F8W819; Q53G53; Q6IBM7; Q6ZNV1; Q9UDE8; Q9UDE9;
P05023			AT1A1_HUMAN	P05023	Sodium/potassium-transporting ATPase subunit alpha-1	Name=ATP1A1;	P05023; B2RBR6; B7Z2T5; B7Z3U6; F5H3A1; Q16689; Q6LDM4; Q9UCN1; Q9UJ20; Q9UJ21;
Q02809			PLOD1_HUMAN	Q02809	Procollagen-lysine,2-oxoglutarate 5-dioxygenase 1	Name=PLOD1; Synonyms=LLH, PLOD;	Q02809; B4DR87; Q96AV9; Q9H132;
P07195			LDHB_HUMAN	P07195	L-lactate dehydrogenase B chain	Name=LDHB;	P07195;
Q05639			EF1A2_HUMAN	Q05639	Elongation factor 1-alpha 2	Name=EEF1A2; Synonyms=EEF1AL, STN;	Q05639; B5BUF3; E1P5J1; P54266; Q0VGC7;
Q7Z794			K2C1B_HUMAN	Q7Z794	Keratin, type II cytoskeletal 1b	Name=KRT77; Synonyms=KRT1B;	Q7Z794; Q7RTS8;
Q9BUF5			TBB6_HUMAN	Q9BUF5	Tubulin beta-6 chain	Name=TUBB6;	Q9BUF5; B3KM76; Q9HA42;
P50454			SERPH_HUMAN	P50454	Serpin H1	Name=SERPINH1; Synonyms=CBP1, CBP2, HSP47, SERPINH2; ORFNames=PIG14;	P50454; B3KVJ3; P29043; Q5XPB4; Q6NSJ6; Q8IY96; Q9NP88;
Q01518			CAP1_HUMAN	Q01518	Adenylyl cyclase-associated protein 1	Name=CAP1; Synonyms=CAP;	Q01518; Q53HR7; Q5T0S1; Q5T0S2; Q6I9U6;
P08133			ANXA6_HUMAN	P08133	Annexin A6	Name=ANXA6; Synonyms=ANX6;	P08133; B7Z8A7; D3DQH4; E9PGK1; Q6ZT79;
P22234			PUR6_HUMAN	P22234	Multifunctional protein ADE2	Name=PAICS; Synonyms=ADE2, AIRC, PAIS;	P22234; E9PDH9; Q68CQ5;
P15311			EZRI_HUMAN	P15311	Ezrin	Name=EZR; Synonyms=VIL2;	P15311; E1P5A8; P23714; Q4VX75; Q96CU8; Q9NSJ4;
Q04695			K1C17_HUMAN	Q04695	Keratin, type I cytoskeletal 17	Name=KRT17;	Q04695; A5Z1M9; A5Z1N0; A5Z1N1; A5Z1N2; A6NDV6; A6NKQ2; Q6IP98; Q8N1P6;
P62805			H4_HUMAN	P62805	Histone H4	Name=H4C1; Synonyms=H4/A, H4FA, HIST1H4A;andName=H4C2; Synonyms=H4/I, H4FI, HIST1H4B;andName=H4C3; Synonyms=H4/G, H4FG, HIST1H4C;andName=H4C4; Synonyms=H4/B, H4FB, HIST1H4D;andName=H4C5; Synonyms=H4/J, H4FJ, HIST1H4E;andName=H4C6; Synonyms=H4/C, H4FC, HIST1H4F;andName=H4C8; Synonyms=H4/H, H4FH, HIST1H4H;andName=H4C9; Synonyms=H4/M, H4FM, HIST1H4I;andName=H4C11; Synonyms=H4/E, H4FE, HIST1H4J;andNa…	P62805; A2VCL0; P02304; P02305; Q6DRA9; Q6FGB8; Q6NWP7;
P62937			PPIA_HUMAN	P62937	Peptidyl-prolyl cis-trans isomerase A	Name=PPIA; Synonyms=CYPA;	P62937; A8K220; P05092; Q3KQW3; Q567Q0; Q6IBU5; Q96IX3; Q9BRU4; Q9BTY9; Q9UC61;
P00558			PGK1_HUMAN	P00558	Phosphoglycerate kinase 1	Name=PGK1; Synonyms=PGKA; ORFNames=MIG10, OK/SW-cl.110;	P00558; A8K4W6; B7Z7A9; Q5J7W1; Q6IBT6; Q8NI87;
P40926			MDHM_HUMAN	P40926	Malate dehydrogenase, mitochondrial	Name=MDH2;	P40926; A8K414; B2RE78; B4DE44; E9PDB2; O43682;
P26038			MOES_HUMAN	P26038	Moesin {ECO:0000303|PubMed:1924289}	Name=MSN {ECO:0000312|HGNC:HGNC:7373};	P26038;
P01024			CO3_HUMAN	P01024	Complement C3	Name=C3; Synonyms=CPAMD1;	P01024; A7E236;
P0C0L4			CO4A_HUMAN	P0C0L4	Complement C4-A	Name=C4A; Synonyms=CO4, CPAMD2;	P0C0L4; A6H8M8; A6NHJ5; A7E2V2; B0QZR6; B0V2C8; B2RUT6; B7ZVZ6; P01028; P78445; Q13160; Q13906; Q14033; Q14835; Q4LE82; Q5JNX2; Q5JQM8; Q6P4R1; Q6U2E5; Q6U2E8; Q6U2F0; Q6U2F3; Q6U2F4; Q6U2F6; Q6U2F8; Q6U2G0; Q96EG2; Q96SA8; Q9NPK5; Q9UIP5;
P49327			FAS_HUMAN	P49327	Fatty acid synthase	Name=FASN; Synonyms=FAS;	P49327; Q13479; Q16702; Q4LE83; Q6P4U5; Q6SS02; Q969R1; Q96C68; Q96IT0;
Q12841			FSTL1_HUMAN	Q12841	Follistatin-related protein 1	Name=FSTL1; Synonyms=FRP;	Q12841; A8K523; B4DTT5; D3DN90; Q549Z0;
P05121			PAI1_HUMAN	P05121	Plasminogen activator inhibitor 1	Name=SERPINE1; Synonyms=PAI1, PLANH1;	P05121; B7Z4S0; F8WD53;
P09486			SPRC_HUMAN	P09486	SPARC	Name=SPARC; Synonyms=ON;	P09486; D3DQH9; Q6IBK4;
P23526			SAHH_HUMAN	P23526	Adenosylhomocysteinase	Name=AHCY; Synonyms=SAHH;	P23526; A8K307; B3KUN3; E1P5P2; F5H737; Q96A36;
P02545			LMNA_HUMAN	P02545	Prelamin-A/C	Name=LMNA; Synonyms=LMN1;	P02545; B4DI32; D3DVB0; D6RAQ3; E7EUI9; P02546; Q5I6Y4; Q5I6Y6; Q5TCJ2; Q5TCJ3; Q6UYC3; Q969I8; Q96JA2;
P06748			NPM_HUMAN	P06748	Nucleophosmin	Name=NPM1; Synonyms=NPM;	P06748; A8K3N7; B5BU00; D3DQL6; P08693; Q12826; Q13440; Q13441; Q14115; Q5EU94; Q5EU95; Q5EU96; Q5EU97; Q5EU98; Q5EU99; Q6V962; Q8WTW5; Q96AT6; Q96DC4; Q96EA5; Q9BYG9; Q9UDJ7;
O00339			MATN2_HUMAN	O00339	Matrilin-2	Name=MATN2; ORFNames=UNQ193/PRO219;	O00339; A8K106; E7EW74; E9PD48; E9PGL2; Q6UWA5; Q7Z5X1; Q8NDE6; Q96FT5; Q9NSZ1;
Q9Y490			TLN1_HUMAN	Q9Y490	Talin-1	Name=TLN1; Synonyms=KIAA1027, TLN;	Q9Y490; A6NMY0; Q86YD0; Q9NZQ2; Q9UHH8; Q9UPX3;
P55072			TERA_HUMAN	P55072	Transitional endoplasmic reticulum ATPase	Name=VCP;	P55072; B2R5T8; Q0V924; Q2TAI5; Q969G7; Q9UCD5;
P53396			ACLY_HUMAN	P53396	ATP-citrate synthase	Name=ACLY;	P53396; B4DIM0; B4E3P0; Q13037; Q9BRL0;
P13611			CSPG2_HUMAN	P13611	Versican core protein	Name=VCAN; Synonyms=CSPG2;	P13611; P20754; Q13010; Q13189; Q15123; Q9UCL9; Q9UNW5;
Q00839			HNRPU_HUMAN	Q00839	Heterogeneous nuclear ribonucleoprotein U {ECO:0000303|PubMed:1628625}	Name=HNRNPU {ECO:0000312|HGNC:HGNC:5048};Synonyms=C1orf199 {ECO:0000312|HGNC:HGNC:5048},HNRPU {ECO:0000312|HGNC:HGNC:5048}, SAFA, U21.1;	Q00839; O75507; Q8N174; Q96HY9; Q9BQ09;
P26641			EF1G_HUMAN	P26641	Elongation factor 1-gamma	Name=EEF1G; Synonyms=EF1G; ORFNames=PRO1608;	P26641; B4DTG2; Q6PJ62; Q6PK31; Q96CU2; Q9P196;
P22314			UBA1_HUMAN	P22314	Ubiquitin-like modifier-activating enzyme 1	Name=UBA1; Synonyms=A1S9T, UBE1;	P22314; Q5JRR8; Q96E13;
P35052			GPC1_HUMAN	P35052	Glypican-1	Name=GPC1;	P35052; B3KTD1; Q53QM4;
P40227			TCPZ_HUMAN	P40227	T-complex protein 1 subunit zeta	Name=CCT6A; Synonyms=CCT6, CCTZ;	P40227; A6NCD2; Q3KP28; Q75LP4; Q96S46;
Q01813			PFKAP_HUMAN	Q01813	ATP-dependent 6-phosphofructokinase, platelet type {ECO:0000255|HAMAP-Rule:MF_03184}	Name=PFKP; Synonyms=PFKF;	Q01813; B3KS15; Q5VSR7; Q5VSR8;
P22392			NDKB_HUMAN	P22392	Nucleoside diphosphate kinase B	Name=NME2; Synonyms=NM23B;	P22392; A8MWA3; Q1WM23; Q6LCT6;
O94985			CSTN1_HUMAN	O94985	Calsyntenin-1	Name=CLSTN1; Synonyms=CS1, KIAA0911;	O94985; A8K183; Q5SR52; Q5UE58; Q71MN0; Q8N4K9;
P04083			ANXA1_HUMAN	P04083	Annexin A1	Name=ANXA1; Synonyms=ANX1, LPC1;	P04083; B5BU38;
P08253			MMP2_HUMAN	P08253	72 kDa type IV collagenase {ECO:0000303|PubMed:2162831, ECO:0000303|PubMed:2834383}	Name=MMP2; Synonyms=CLG4A;	P08253; B2R6U1; B4DWH3; E9PE45; Q9UCJ8;
O00560			SDCB1_HUMAN	O00560	Syntenin-1	Name=SDCBP; Synonyms=MDA9, SYCL;	O00560; B2R5Q7; B4DUH3; B7ZLN2; O00173; O43391; Q14CP2;
P24821			TENA_HUMAN	P24821	Tenascin	Name=TNC; Synonyms=HXB;	P24821; C9IYT7; C9J575; C9J6D9; C9J848; Q14583; Q15567; Q5T7S3;
P05556			ITB1_HUMAN	P05556	Integrin beta-1	Name=ITGB1; Synonyms=FNRB, MDF2, MSK12;	P05556; A8K6N2; D3DRX9; D3DRY3; D3DRY4; D3DRY5; P78466; P78467; Q13089; Q13090; Q13091; Q13212; Q14622; Q14647; Q29RW2; Q7Z3V1; Q8WUM6;
P38646			GRP75_HUMAN	P38646	Stress-70 protein, mitochondrial	Name=HSPA9; Synonyms=GRP75, HSPA9B, mt-HSP70;	P38646; B2RCM1; P30036; P31932; Q1HB43; Q53H23; Q6GU03; Q9BWB7; Q9UC56;
P17987			TCPA_HUMAN	P17987	T-complex protein 1 subunit alpha	Name=TCP1; Synonyms=CCT1, CCTA;	P17987; E1P5B2; Q15556; Q5TCM3;
P62701			RS4X_HUMAN	P62701	40S ribosomal protein S4, X isoform	Name=RPS4X; Synonyms=CCG2, RPS4, SCAR;	P62701; P12631; P12750; P27576; P55831; Q14727; Q6IPY4;
P62879			GBB2_HUMAN	P62879	Guanine nucleotide-binding protein G(I)/G(S)/G(T) subunit beta-2	Name=GNB2;	P62879; B3KPU1; P11016; P54312;
P00747			PLMN_HUMAN	P00747	Plasminogen	Name=PLG;	P00747; Q15146; Q5TEH4; Q6PA00;
P08195			4F2_HUMAN	P08195	4F2 cell-surface antigen heavy chain {ECO:0000303|PubMed:3476959}	Name=SLC3A2; Synonyms=MDU1;	P08195; Q13543;
P11021			BIP_HUMAN	P11021	Endoplasmic reticulum chaperone BiP {ECO:0000305}	Name=HSPA5 {ECO:0000312|HGNC:HGNC:5238};Synonyms=GRP78 {ECO:0000303|PubMed:2840249};	P11021; B0QZ61; Q2EF78; Q9NPF1; Q9UK02;
P12814			ACTN1_HUMAN	P12814	Alpha-actinin-1	Name=ACTN1;	P12814; B3V8S3; B4DHH3; B7TY16; Q1HE25; Q9BTN1;
Q08211			DHX9_HUMAN	Q08211	ATP-dependent RNA helicase A {ECO:0000305}	Name=DHX9 {ECO:0000312|HGNC:HGNC:2750};Synonyms=DDX9 {ECO:0000312|HGNC:HGNC:2750}, LKP, NDH2;	Q08211; B2RNV4; Q05CI5; Q12803; Q32Q22; Q5VY62; Q6PD69; Q99556;
O00391			QSOX1_HUMAN	O00391	Sulfhydryl oxidase 1	Name=QSOX1; Synonyms=QSCN6 {ECO:0000303|PubMed:9878249};ORFNames=UNQ2520/PRO6013;	O00391; Q59G29; Q5T2X0; Q8TDL6; Q8WVP4;
O43707			ACTN4_HUMAN	O43707	Alpha-actinin-4 {ECO:0000305}	Name=ACTN4 {ECO:0000312|HGNC:HGNC:166};	O43707; A4K467; D6PXK4; O76048;
P63244			RACK1_HUMAN	P63244	Receptor of activated protein C kinase 1	Name=RACK1 {ECO:0000312|HGNC:HGNC:4399}; Synonyms=GNB2L1;ORFNames=HLC7, PIG21;	P63244; B3KTJ0; D3DWS0; P25388; P99049; Q53HU2; Q5J8M6; Q5VLR4; Q6FH47;
P49368			TCPG_HUMAN	P49368	T-complex protein 1 subunit gamma	Name=CCT3; Synonyms=CCTG, TRIC5;	P49368; A6NE14; Q5SZY1; Q9BR64;
P34932			HSP74_HUMAN	P34932	Heat shock 70 kDa protein 4	Name=HSPA4; Synonyms=APG2;	P34932; O95756; Q2TAL4; Q9BUK9;
P50395			GDIB_HUMAN	P50395	Rab GDP dissociation inhibitor beta	Name=GDI2; Synonyms=RABGDIB;	P50395; O43928; Q5SX88; Q9UQM6;
P62873			GBB1_HUMAN	P62873	Guanine nucleotide-binding protein G(I)/G(S)/G(T) subunit beta-1	Name=GNB1 {ECO:0000312|HGNC:HGNC:4396};	P62873; B1AJZ7; P04697; P04901; Q1RMY8;
P16403			H12_HUMAN	P16403	Histone H1.2	Name=H1-2 {ECO:0000312|HGNC:HGNC:4716};Synonyms=H1F2 {ECO:0000312|HGNC:HGNC:4716},HIST1H1C {ECO:0000312|HGNC:HGNC:4716};	P16403; A8K4I2;
P09382			LEG1_HUMAN	P09382	Galectin-1	Name=LGALS1;	P09382; B2R5E8; Q9UDK5;
P50991			TCPD_HUMAN	P50991	T-complex protein 1 subunit delta	Name=CCT4; Synonyms=CCTD, SRB;	P50991; B2R6I3; B7Z8B1; F5H5W3; O14870; Q53QP9; Q96C51;
P18124			RL7_HUMAN	P18124	60S ribosomal protein L7	Name=RPL7;	P18124; A8K504; Q15289; Q3KQU0; Q5I0X1; Q6IBM9;
P10412			H14_HUMAN	P10412	Histone H1.4	Name=H1-4 {ECO:0000312|HGNC:HGNC:4718};Synonyms=H1F4 {ECO:0000312|HGNC:HGNC:4718},HIST1H1E {ECO:0000312|HGNC:HGNC:4718};	P10412; Q4VB25;
P48643			TCPE_HUMAN	P48643	T-complex protein 1 subunit epsilon	Name=CCT5; Synonyms=CCTE, KIAA0098 {ECO:0000303|PubMed:7788527};	P48643; A8JZY8; A8K2X8; B4DYD8;
P39023			RL3_HUMAN	P39023	60S ribosomal protein L3	Name=RPL3; ORFNames=OK/SW-cl.32;	P39023; B2RDV9; Q15548; Q5I0G0;
P43490			NAMPT_HUMAN	P43490	Nicotinamide phosphoribosyltransferase	Name=NAMPT; Synonyms=PBEF, PBEF1;	P43490; A4D0Q9; A4D0R0; Q3KQV0; Q8WW95;
P09972			ALDOC_HUMAN	P09972	Fructose-bisphosphate aldolase C	Name=ALDOC; Synonyms=ALDC;	P09972; B2R5R3; Q3SYL3; Q6FH94; Q6P0L5;
Q99832			TCPH_HUMAN	Q99832	T-complex protein 1 subunit eta	Name=CCT7; Synonyms=CCTH, NIP7-1;	Q99832; A8K7E6; A8MWI8; B7WNW9; B7Z4T9; B7Z4Z7; O14871; Q6FI26;
P78371			TCPB_HUMAN	P78371	T-complex protein 1 subunit beta	Name=CCT2; Synonyms=99D8.1, CCTB;	P78371; A8K402; B5BTY7; B7Z243; B7Z7K4; B7ZAT2; Q14D36; Q6IAT3;
Q86YZ3			HORN_HUMAN	Q86YZ3	Hornerin	Name=HRNR; Synonyms=S100A18;	Q86YZ3; Q5DT20; Q5U1F4;
Q00796			DHSO_HUMAN	Q00796	Sorbitol dehydrogenase {ECO:0000303|PubMed:12962626, ECO:0000303|PubMed:3365415, ECO:0000303|PubMed:8088829}	Name=SORD;	Q00796; B2R655; B7Z3A6; J3JZZ5; Q16682; Q9UMD6;
P01889			HLAB_HUMAN	P01889	HLA class I histocompatibility antigen, B alpha chain	Name=HLA-B {ECO:0000312|HGNC:HGNC:4932}; Synonyms=HLAB;	P01889; A0A2I6Q7B5; B0V0B8; G3GN01; O02862; O02956; O02957; O02960; O19555; O19556; O19595; O19615; O19624; O19625; O19627; O19641; O19651; O19675; O19692; O19758; O19779; O19783; O46702; O62897; O62901; O62915; O62917; O62919; O77933; O77959; O78053; O78138; O78160; O78163; O78172; O78173; O78180; O78217; O95730; O98140; P01890; P03989; P10317; P10318; P10319; P10320; P18463; P18464; P18465; P19…
P15924			DESP_HUMAN	P15924	Desmoplakin	Name=DSP;	P15924; B2RTT2; D7RX09; O75993; Q14189; Q9UHN4;
Q9ULV4			COR1C_HUMAN	Q9ULV4	Coronin-1C	Name=CORO1C {ECO:0000303|PubMed:10828594, ECO:0000312|HGNC:HGNC:2254};Synonyms=CRN2 {ECO:0000303|PubMed:19651142}, CRNN4;	Q9ULV4; A7MAP0; A7MAP1; B3KU12; Q9NSK5;
P63241			IF5A1_HUMAN	P63241	Eukaryotic translation initiation factor 5A-1	Name=EIF5A;	P63241; A8K9A0; D3DTP2; P10159; Q16182; Q7L7L3; Q7Z4L1; Q9D0G2;
P04439			HLAA_HUMAN	P04439	HLA class I histocompatibility antigen, A alpha chain	Name=HLA-A {ECO:0000312|HGNC:HGNC:4931}; Synonyms=HLAA;	P04439; B1PKZ3; O02939; O02954; O02955; O02963; O19509; O19546; O19598; O19605; O19606; O19619; O19647; O19673; O19687; O19695; O19756; O19794; O19795; O43906; O43907; O46874; O62921; O62924; O77937; O77938; O77964; O78073; O78171; O98009; O98010; O98011; O98137; P01891; P01892; P05534; P06338; P10313; P10314; P10315; P10316; P13746; P16188; P16189; P16190; P18462; P30443; P30444; P30445; P30446;…
P23528			COF1_HUMAN	P23528	Cofilin-1	Name=CFL1; Synonyms=CFL;	P23528; B3KUQ1; Q53Y87; Q9UCA2;
P52209			6PGD_HUMAN	P52209	6-phosphogluconate dehydrogenase, decarboxylating	Name=PGD; Synonyms=PGDH;	P52209; A8K2Y9; B4DQJ8; Q9BWD8;
P60174			TPIS_HUMAN	P60174	Triosephosphate isomerase {ECO:0000305|PubMed:18562316}	Name=TPI1; Synonyms=TPI;	P60174; B7Z5D8; D3DUS9; P00938; Q6FHP9; Q6IS07; Q8WWD0; Q96AG5;
P12956			XRCC6_HUMAN	P12956	X-ray repair cross-complementing protein 6	Name=XRCC6; Synonyms=G22P1;	P12956; B1AHC8; Q6FG89; Q9UCQ2; Q9UCQ3;
P55058			PLTP_HUMAN	P55058	Phospholipid transfer protein	Name=PLTP;	P55058; A8K006; B4DDD5; B4DRB4; E1P5N8; E7EV16; Q8WTT1; Q9BR07; Q9BSH8;
P30101			PDIA3_HUMAN	P30101	Protein disulfide-isomerase A3	Name=PDIA3; Synonyms=ERP57, ERP60, GRP58;	P30101; Q13453; Q14255; Q8IYF8; Q9UMU7;
Q02878			RL6_HUMAN	Q02878	60S ribosomal protein L6	Name=RPL6; Synonyms=TXREB1;	Q02878; Q2M3Q3; Q8WW97;
P14923			PLAK_HUMAN	P14923	Junction plakoglobin	Name=JUP; Synonyms=CTNNG, DP3;	P14923; Q15093; Q15151; Q7L3S5; Q86W21; Q9BWC4; Q9HCX9;
P60033			CD81_HUMAN	P60033	CD81 antigen	Name=CD81 {ECO:0000303|PubMed:8766544, ECO:0000312|HGNC:HGNC:1701};Synonyms=TAPA1 {ECO:0000303|PubMed:1695320}, TSPAN28;	P60033; P18582; Q5U0J6;
P02774			VTDB_HUMAN	P02774	Vitamin D-binding protein	Name=GC;	P02774; B4DPP2; D6RAK8; Q16309; Q16310; Q53F31; Q6GTG1;
P04792			HSPB1_HUMAN	P04792	Heat shock protein beta-1	Name=HSPB1; Synonyms=HSP27, HSP28;	P04792; B2R4N8; Q6FI47; Q96C20; Q96EI7; Q9UC31; Q9UC34; Q9UC35; Q9UC36;
Q15393			SF3B3_HUMAN	Q15393	Splicing factor 3B subunit 3	Name=SF3B3; Synonyms=KIAA0017, SAP130 {ECO:0000303|PubMed:10490618};	Q15393; Q6NTI8; Q96GC0; Q9BPY2; Q9UFX7; Q9UJ29;
P05067			A4_HUMAN	P05067	Amyloid-beta precursor protein {ECO:0000305}	Name=APP {ECO:0000312|HGNC:HGNC:620}; Synonyms=A4, AD1;	P05067; B2R5V1; B4DII8; D3DSD1; D3DSD2; D3DSD3; P09000; P78438; Q13764; Q13778; Q13793; Q16011; Q16014; Q16019; Q16020; Q6GSC0; Q8WZ99; Q9BT38; Q9UC33; Q9UCA9; Q9UCB6; Q9UCC8; Q9UCD1; Q9UQ58;
P01023			A2MG_HUMAN	P01023	Alpha-2-macroglobulin	Name=A2M; Synonyms=CPAMD5; ORFNames=FWP007;	P01023; Q13677; Q59F47; Q5QTS0; Q68DN2; Q6PIY3; Q6PN97;
Q9P2J5			SYLC_HUMAN	Q9P2J5	Leucine--tRNA ligase, cytoplasmic	Name=LARS1 {ECO:0000312|HGNC:HGNC:6512}; Synonyms=KIAA1352, LARS;	Q9P2J5; A2RRR4; A7E266; B4DJ10; Q2TU79; Q9NSE1;
P60842			IF4A1_HUMAN	P60842	Eukaryotic initiation factor 4A-I	Name=EIF4A1; Synonyms=DDX2A, EIF4A;	P60842; B2R6L8; D3DTP9; J3QLC4; P04765; Q5U018; Q61516;
P35613			BASI_HUMAN	P35613	Basigin	Name=BSG; ORFNames=UNQ6505/PRO21383;	P35613; A6NJW1; D3YLG5; Q7Z796; Q8IZL7;
P06396			GELS_HUMAN	P06396	Gelsolin	Name=GSN;	P06396; A2A418; A8MUD1; A8MYN7; B7Z373; B7Z5V1; F5H1A8; Q5T0I2; Q8WVV7;
P19823			ITIH2_HUMAN	P19823	Inter-alpha-trypsin inhibitor heavy chain H2	Name=ITIH2; Synonyms=IGHEP2;	P19823; Q14659; Q15484; Q5T986;
O76011			KRT34_HUMAN	O76011	Keratin, type I cuticular Ha4	Name=KRT34; Synonyms=HHA4, HKA4, KRTHA4;	O76011; Q8IUT8; Q8N4W2;
P50990			TCPQ_HUMAN	P50990	T-complex protein 1 subunit theta	Name=CCT8; Synonyms=C21orf112, CCTQ, KIAA0002;	P50990; A6NN54; B4DEM7; B4DQH4; Q4VBP8;
P34897			GLYM_HUMAN	P34897	Serine hydroxymethyltransferase, mitochondrial	Name=SHMT2 {ECO:0000312|HGNC:HGNC:10852};	P34897; B7Z9F1; E7EQ19; E7EU43; O00740; Q8N1A5;
Q7KZF4			SND1_HUMAN	Q7KZF4	Staphylococcal nuclease domain-containing protein 1	Name=SND1; Synonyms=TDRD11;	Q7KZF4; Q13122; Q96AG0;
O43175			SERA_HUMAN	O43175	D-3-phosphoglycerate dehydrogenase	Name=PHGDH; Synonyms=PGDH3;	O43175; B2RD08; Q5SZU3; Q9BQ01;
P31939			PUR9_HUMAN	P31939	Bifunctional purine biosynthesis protein PURH	Name=ATIC; Synonyms=PURH; ORFNames=OK/SW-cl.86;	P31939; A8K202; E9PBU3; Q13856; Q53S28;
P12109			CO6A1_HUMAN	P12109	Collagen alpha-1(VI) chain	Name=COL6A1;	P12109; O00117; O00118; Q14040; Q14041; Q16258; Q7Z645; Q9BSA8;
Q06033			ITIH3_HUMAN	Q06033	Inter-alpha-trypsin inhibitor heavy chain H3	Name=ITIH3;	Q06033; Q3B7H5; Q53F06; Q6LAM2; Q99085;
Q9UQ80			PA2G4_HUMAN	Q9UQ80	Proliferation-associated protein 2G4	Name=PA2G4; Synonyms=EBP1;	Q9UQ80; O43846; Q9UM59;
P02462			CO4A1_HUMAN	P02462	Collagen alpha-1(IV) chain	Name=COL4A1;	P02462; A7E2W4; B1AM70; F5H5K0; Q1P9S9; Q5VWF6; Q86X41; Q8NF88; Q9NYC5;
Q15029			U5S1_HUMAN	Q15029	116 kDa U5 small nuclear ribonucleoprotein component	Name=EFTUD2; Synonyms=KIAA0031, SNRP116;	Q15029; B4DK30; B4DMC0; D3DX58; K7EJ81; Q9BUR0;
Q96KK5			H2A1H_HUMAN	Q96KK5	Histone H2A type 1-H	Name=H2AC12 {ECO:0000312|HGNC:HGNC:13671};Synonyms=HIST1H2AH {ECO:0000312|HGNC:HGNC:13671}, HIST1H2AI;	Q96KK5;
P55060			XPO2_HUMAN	P55060	Exportin-2	Name=CSE1L; Synonyms=CAS {ECO:0000303|PubMed:7479798}, XPO2;	P55060; A3RLL6; B2R5T4; E1P5Y0; F8W904; O75432; Q32M40; Q9H5B7; Q9NTS0; Q9UP98; Q9UP99; Q9UPA0;
Q06830			PRDX1_HUMAN	Q06830	Peroxiredoxin-1	Name=PRDX1; Synonyms=PAGA, PAGB, TDPX2;	Q06830; B5BU26; D3DPZ8; P35703; Q2V576; Q5T154; Q5T155;
P36578			RL4_HUMAN	P36578	60S ribosomal protein L4	Name=RPL4; Synonyms=RPL1;	P36578; A8K502; P39029; Q4VBR0; Q969Z9;
P09651			ROA1_HUMAN	P09651	Heterogeneous nuclear ribonucleoprotein A1	Name=HNRNPA1; Synonyms=HNRPA1;	P09651; A8K4Z8; Q3MIB7; Q6PJZ7;
Q14112			NID2_HUMAN	Q14112	Nidogen-2	Name=NID2;	Q14112; A8K6I7; B4DU19; O43710;
Q92499			DDX1_HUMAN	Q92499	ATP-dependent RNA helicase DDX1	Name=DDX1;	Q92499; B4DME8; B4DPN6;
P31943			HNRH1_HUMAN	P31943	Heterogeneous nuclear ribonucleoprotein H	Name=HNRNPH1; Synonyms=HNRPH, HNRPH1;	P31943; B3KW86; D3DWQ2; Q6IBM4;
P07737			PROF1_HUMAN	P07737	Profilin-1	Name=PFN1;	P07737; Q53Y44;
P16401			H15_HUMAN	P16401	Histone H1.5	Name=H1-5 {ECO:0000312|HGNC:HGNC:4719};Synonyms=H1F5, HIST1H1B {ECO:0000312|HGNC:HGNC:4719};	P16401; Q14529; Q3MJ42;
O00159			MYO1C_HUMAN	O00159	Unconventional myosin-Ic	Name=MYO1C;	O00159; Q4LE56; Q6NVJ7; Q86Y95;
P41091			IF2G_HUMAN	P41091	Eukaryotic translation initiation factor 2 subunit 3	Name=EIF2S3; Synonyms=EIF2G;	P41091; A0A024RBY4; A8K2Y2; B2R5N2; B5BTZ4; Q53HK3;
O00469			PLOD2_HUMAN	O00469	Procollagen-lysine,2-oxoglutarate 5-dioxygenase 2	Name=PLOD2;	O00469; B3KWS3; Q59ED2; Q8N170;
P46777			RL5_HUMAN	P46777	60S ribosomal protein L5	Name=RPL5; ORFNames=MSTP030;	P46777; Q32LZ3; Q53HH6; Q9H3F4;
P61158			ARP3_HUMAN	P61158	Actin-related protein 3	Name=ACTR3; Synonyms=ARP3;	P61158; P32391; Q53QM2;
P84098			RL19_HUMAN	P84098	60S ribosomal protein L19	Name=RPL19;	P84098; B2R4K2; P14118; P22908; Q502Y6; Q7Z6E4;
P11940			PABP1_HUMAN	P11940	Polyadenylate-binding protein 1	Name=PABPC1; Synonyms=PAB1, PABP1, PABPC2;	P11940; Q15097; Q93004;
Q9GZM7			TINAL_HUMAN	Q9GZM7	Tubulointerstitial nephritis antigen-like	Name=TINAGL1; Synonyms=GIS5, LCN7, OLRG2, TINAGL;ORFNames=PP6614, PSEC0088, UNQ204/PRO230;	Q9GZM7; A8K9Q5; B4DPK6; D3DPN8; Q8TEJ9; Q8WZ23; Q96GZ4; Q96JW3;
P23396			RS3_HUMAN	P23396	40S ribosomal protein S3	Name=RPS3; ORFNames=OK/SW-cl.26;	P23396; B2R7N5; J3KN86; Q498B5; Q8NI95;
P26006			ITA3_HUMAN	P26006	Integrin alpha-3	Name=ITGA3; Synonyms=MSK18;	P26006; A7E246; B7ZM80; B9EGQ1; D3DTX4; D3DTX5;
Q14974			IMB1_HUMAN	Q14974	Importin subunit beta-1	Name=KPNB1; Synonyms=NTF97;	Q14974; B7ZAV6; D3DTT3; Q14637; Q53XN2; Q96J27;
P61247			RS3A_HUMAN	P61247	40S ribosomal protein S3a {ECO:0000255|HAMAP-Rule:MF_03122}	Name=RPS3A {ECO:0000255|HAMAP-Rule:MF_03122}; Synonyms=FTE1, MFTL;	P61247; B2R4D4; D3DP05; P33443; P49241;
P46821			MAP1B_HUMAN	P46821	Microtubule-associated protein 1B	Name=MAP1B;	P46821; A2BDK5;
P61313			RL15_HUMAN	P61313	60S ribosomal protein L15	Name=RPL15; Synonyms=EC45; ORFNames=TCBAP0781;	P61313; P39030; P41051; Q5U0C0; Q642I1; Q6IPX6; Q8WYP2; Q96C44; Q9H2E5;
P05388			RLA0_HUMAN	P05388	60S acidic ribosomal protein P0	Name=RPLP0;	P05388; Q3B7A4; Q9BVK4;
Q02388			CO7A1_HUMAN	Q02388	Collagen alpha-1(VII) chain	Name=COL7A1;	Q02388; Q14054; Q16507;
O95084			PRS23_HUMAN	O95084	Serine protease 23	Name=PRSS23; Synonyms=ZSIG13; ORFNames=UNQ270/PRO307;	O95084; B2RDJ1; B4E2J3; Q6IBI0;
P58397			ATS12_HUMAN	P58397	A disintegrin and metalloproteinase with thrombospondin motifs 12	Name=ADAMTS12; ORFNames=UNQ1918/PRO4389;	P58397; A2RRN9; A5D6V6; Q6UWL3;
O15143			ARC1B_HUMAN	O15143	Actin-related protein 2/3 complex subunit 1B	Name=ARPC1B {ECO:0000312|HGNC:HGNC:704}; Synonyms=ARC41;	O15143; Q9BU00;
Q9H4D0			CSTN2_HUMAN	Q9H4D0	Calsyntenin-2	Name=CLSTN2; Synonyms=CS2;	Q9H4D0; B2RCW5; D3DNF4; Q3SX54; Q3ZB76; Q5UE56; Q96HZ2; Q9BSS0;
P61160			ARP2_HUMAN	P61160	Actin-related protein 2	Name=ACTR2; Synonyms=ARP2;	P61160; B2RCP5; D6W5F4; E9PF41; O15142; Q96C82;
Q13838			DX39B_HUMAN	Q13838	Spliceosome RNA helicase DDX39B	Name=DDX39B; Synonyms=BAT1, UAP56;	Q13838; B0S8C0; O43496; Q0EFA1; Q2L6F9; Q53GL9; Q5RJ64; Q5RJ66; Q5ST94; Q5STB4; Q5STB5; Q5STB7; Q5STB8; Q5STU4; Q5STU5; Q5STU6; Q5STU8; Q71V76;
P41250			GARS_HUMAN	P41250	Glycine--tRNA ligase	Name=GARS1 {ECO:0000312|HGNC:HGNC:4162}; Synonyms=GARS;	P41250; B3KQA2; B4DIA0; Q969Y1;
P18669			PGAM1_HUMAN	P18669	Phosphoglycerate mutase 1	Name=PGAM1; Synonyms=PGAMA; ORFNames=CDABP0006;	P18669; Q9BWC0;
P04908			H2A1B_HUMAN	P04908	Histone H2A type 1-B/E	Name=H2AC4 {ECO:0000312|HGNC:HGNC:4734};Synonyms=H2AFM {ECO:0000312|HGNC:HGNC:4734},HIST1H2AB {ECO:0000312|HGNC:HGNC:4734};andName=H2AC8 {ECO:0000312|HGNC:HGNC:4724};Synonyms=H2AFA {ECO:0000312|HGNC:HGNC:4724},HIST1H2AE {ECO:0000312|HGNC:HGNC:4724};	P04908; P28001; Q76P63;
P15880			RS2_HUMAN	P15880	40S ribosomal protein S2	Name=RPS2; Synonyms=RPS4;	P15880; B2R5G0; D3DU82; Q3MIB1;
P26583			HMGB2_HUMAN	P26583	High mobility group protein B2	Name=HMGB2; Synonyms=HMG2;	P26583; B2R4K8; D3DP37; Q5U072;
P54136			SYRC_HUMAN	P54136	Arginine--tRNA ligase, cytoplasmic	Name=RARS1 {ECO:0000312|HGNC:HGNC:9870}; Synonyms=RARS;	P54136; B2RBS9; Q53GY4; Q9BWA1;
P05783			K1C18_HUMAN	P05783	Keratin, type I cytoskeletal 18	Name=KRT18; Synonyms=CYK18; ORFNames=PIG46;	P05783; Q53G38; Q5U0N8; Q9BW26;
Q9H0U4			RAB1B_HUMAN	Q9H0U4	Ras-related protein Rab-1B	Name=RAB1B;	Q9H0U4; A8K7S1;
P08865			RSSA_HUMAN	P08865	40S ribosomal protein SA {ECO:0000255|HAMAP-Rule:MF_03016}	Name=RPSA {ECO:0000255|HAMAP-Rule:MF_03016}; Synonyms=LAMBR, LAMR1;	P08865; P11085; P12030; Q16471; Q6IPD1; Q6IPD2; Q6NSD1; Q6NXQ8; Q86VC0;
P08670			VIME_HUMAN	P08670	Vimentin	Name=VIM;	P08670; B0YJC2; D3DRU4; Q15867; Q15868; Q15869; Q548L2; Q6LER9; Q8N850; Q96ML2; Q9NTM3;
P07237			PDIA1_HUMAN	P07237	Protein disulfide-isomerase	Name=P4HB; Synonyms=ERBA2L, PDI, PDIA1, PO4DB;	P07237; B2RDQ2; P30037; P32079; Q15205; Q6LDE5;
P00734			THRB_HUMAN	P00734	Prothrombin	Name=F2;	P00734; B2R7F7; B4E1A7; Q4QZ40; Q53H04; Q53H06; Q69EZ7; Q7Z7P3; Q9UCA1;
O75083			WDR1_HUMAN	O75083	WD repeat-containing protein 1	Name=WDR1;	O75083; A8K6E9; A8MPU4; O75313; Q8N6E5; Q9UG05; Q9UG78; Q9UQE0;
O60565			GREM1_HUMAN	O60565	Gremlin-1	Name=GREM1; Synonyms=CKTSF1B1, DAND2, DRM; ORFNames=PIG2;	O60565; Q52LV3; Q8N914; Q8N936;
P36955			PEDF_HUMAN	P36955	Pigment epithelium-derived factor	Name=SERPINF1; Synonyms=PEDF; ORFNames=PIG35;	P36955; F1T092; Q13236; Q2TU83; Q96CT1; Q96R01; Q9BWA4;
Q14764			MVP_HUMAN	Q14764	Major vault protein	Name=MVP; Synonyms=LRP;	Q14764; Q96BG4; Q9BPW6; Q9BQT1; Q9UBD1;
P62826			RAN_HUMAN	P62826	GTP-binding nuclear protein Ran	Name=RAN; Synonyms=ARA24 {ECO:0000303|PubMed:10400640};ORFNames=OK/SW-cl.81;	P62826; A8K3Z8; P17080; P28746; P28747; Q6IPB2; Q86V08; Q8NI90; Q9CSP3; Q9CWI7; Q9CZA2; Q9UDJ5; Q9UEU9;
P08572			CO4A2_HUMAN	P08572	Collagen alpha-2(IV) chain	Name=COL4A2;	P08572; Q14052; Q548C3; Q5VZA9; Q66K23;
P07384			CAN1_HUMAN	P07384	Calpain-1 catalytic subunit {ECO:0000305}	Name=CAPN1 {ECO:0000312|HGNC:HGNC:1476}; Synonyms=CANPL1;ORFNames=PIG30 {ECO:0000312|EMBL:AAT52221.1};	P07384; Q2TTR0; Q6DHV4;
P09429			HMGB1_HUMAN	P09429	High mobility group protein B1	Name=HMGB1; Synonyms=HMG1;	P09429; A5D8W9; Q14321; Q5T7C3; Q6IBE1;
O75340			PDCD6_HUMAN	O75340	Programmed cell death protein 6	Name=PDCD6; Synonyms=ALG2 {ECO:0000250|UniProtKB:P12815};	O75340; B2RD16; E7ESR3; Q2YDC2; Q5TZS0;
P61204			ARF3_HUMAN	P61204	ADP-ribosylation factor 3	Name=ARF3;	P61204; A8K6G8; B7ZB63; P16587;
Q9UHD8			SEPT9_HUMAN	Q9UHD8	Septin-9	Name=SEPTIN9 {ECO:0000312|HGNC:HGNC:7323}; Synonyms=KIAA0991, MSF, SEPT9;	Q9UHD8; A8K2V3; B3KPM0; B4DTL9; B4E0N2; B4E274; B7Z654; Q96QF3; Q96QF4; Q96QF5; Q9HA04; Q9UG40; Q9Y5W4;
P13010			XRCC5_HUMAN	P13010	X-ray repair cross-complementing protein 5	Name=XRCC5; Synonyms=G22P2;	P13010; A8K3X5; Q0Z7V0; Q4VBQ5; Q53HH7; Q7M4N0; Q9UCQ0; Q9UCQ1;
P50914			RL14_HUMAN	P50914	60S ribosomal protein L14	Name=RPL14;	P50914; Q45RF0; Q53G20; Q8TBD5; Q8WUT0; Q92579; Q96GR0; Q9BSB8; Q9BW65; Q9BYF6;
Q13200			PSMD2_HUMAN	Q13200	26S proteasome non-ATPase regulatory subunit 2	Name=PSMD2; Synonyms=TRAP2;	Q13200; B4DX07; B4DXY1; E7EW34; E9PCS3; Q12932; Q15321; Q53XQ4; Q96I12;
P32004			L1CAM_HUMAN	P32004	Neural cell adhesion molecule L1	Name=L1CAM; Synonyms=CAML1, MIC5;	P32004; A0AV65; A4ZYW4; B2RMU7; G3XAF4; Q8TA87;
Q02543			RL18A_HUMAN	Q02543	60S ribosomal protein L18a	Name=RPL18A;	Q02543;
Q92743			HTRA1_HUMAN	Q92743	Serine protease HTRA1	Name=HTRA1; Synonyms=HTRA, PRSS11;	Q92743; D3DRE4; Q9UNS5;
P61604			CH10_HUMAN	P61604	10 kDa heat shock protein, mitochondrial	Name=HSPE1;	P61604; O95421; Q04984; Q53X54; Q9UDH0;
Q96P63			SPB12_HUMAN	Q96P63	Serpin B12	Name=SERPINB12;	Q96P63; Q3SYB4;
P55884			EIF3B_HUMAN	P55884	Eukaryotic translation initiation factor 3 subunit B {ECO:0000255|HAMAP-Rule:MF_03001}	Name=EIF3B {ECO:0000255|HAMAP-Rule:MF_03001};Synonyms=EIF3S9 {ECO:0000255|HAMAP-Rule:MF_03001};	P55884; A4D208; Q2NL77; Q9UMF9;
Q92820			GGH_HUMAN	Q92820	Gamma-glutamyl hydrolase	Name=GGH;	Q92820;
Q07020			RL18_HUMAN	Q07020	60S ribosomal protein L18	Name=RPL18;	Q07020; F8VWC5; Q8WTZ6;
P16070			CD44_HUMAN	P16070	CD44 antigen	Name=CD44; Synonyms=LHR, MDU2, MDU3, MIC4;	P16070; A5YRN9; B6EAT9; D3DR12; D3DR13; O95370; P22511; Q04858; Q13419; Q13957; Q13958; Q13959; Q13960; Q13961; Q13967; Q13968; Q13980; Q15861; Q16064; Q16065; Q16066; Q16208; Q16522; Q86T72; Q86Z27; Q8N694; Q92493; Q96J24; Q9H5A5; Q9UC28; Q9UC29; Q9UC30; Q9UCB0; Q9UJ36;
Q14204			DYHC1_HUMAN	Q14204	Cytoplasmic dynein 1 heavy chain 1	Name=DYNC1H1; Synonyms=DHC1, DNCH1, DNCL, DNECL, DYHC, KIAA0325;	Q14204; B0I1R0; Q6DKQ7; Q8WU28; Q92814; Q9Y4G5;
P06744			G6PI_HUMAN	P06744	Glucose-6-phosphate isomerase {ECO:0000303|PubMed:2387591}	Name=GPI {ECO:0000303|PubMed:2387591, ECO:0000312|HGNC:HGNC:4458};	P06744; B4DG39; Q9BRD3; Q9BSK5; Q9UHE6;
P63104			1433Z_HUMAN	P63104	14-3-3 protein zeta/delta	Name=YWHAZ;	P63104; A8K1N0; B7Z465; P29213; P29312; Q32P43; Q5XJ08; Q6GPI2; Q6IN74; Q6NUR9; Q6P3U9; Q86V33;
Q96QV6			H2A1A_HUMAN	Q96QV6	Histone H2A type 1-A	Name=H2AC1 {ECO:0000312|HGNC:HGNC:18729};Synonyms=H2AFR, HIST1H2AA {ECO:0000312|HGNC:HGNC:18729};	Q96QV6;
P12081			HARS1_HUMAN	P12081	Histidine--tRNA ligase, cytoplasmic	Name=HARS1 {ECO:0000312|HGNC:HGNC:4816}; Synonyms=HARS, HRS;	P12081; B4DHQ1; B4DY73; D6REN6; J3KNE5;
P11586			C1TC_HUMAN	P11586	C-1-tetrahydrofolate synthase, cytoplasmic	Name=MTHFD1; Synonyms=MTHFC, MTHFD;	P11586; B2R5Y2; G3V2B8; Q86VC9; Q9BVP5;
P05452			TETN_HUMAN	P05452	Tetranectin	Name=CLEC3B; Synonyms=TNA;	P05452; Q6FGX6;
P62917			RL8_HUMAN	P62917	60S ribosomal protein L8	Name=RPL8;	P62917; A8K094; D3DWN2; P25120; Q567Q7; Q969V7; Q9BWQ9;
P26639			SYTC_HUMAN	P26639	Threonine--tRNA ligase 1, cytoplasmic {ECO:0000305}	Name=TARS1 {ECO:0000312|HGNC:HGNC:11572}; Synonyms=TARS;	P26639; A8K8I1; B4DEG8; Q96FP5; Q9BWA6;
P46940			IQGA1_HUMAN	P46940	Ras GTPase-activating-like protein IQGAP1	Name=IQGAP1; Synonyms=KIAA0051;	P46940; A7MBM3;
Q15758			AAAT_HUMAN	Q15758	Neutral amino acid transporter B(0)	Name=SLC1A5; Synonyms=ASCT2, M7V1, RDR, RDRC;	Q15758; A8K9H5; B4DR77; B4DWS4; B7ZB81; D0EYG6; E9PC01; O95720; Q96RL9; Q9BWQ3; Q9UNP2;
P19827			ITIH1_HUMAN	P19827	Inter-alpha-trypsin inhibitor heavy chain H1	Name=ITIH1; Synonyms=IGHEP1;	P19827; A8K9N5; B2RAH9; B7Z558; B7Z8C0; F5H165; F5H7Y8; P78455; Q01746; Q562G1;
P32969			RL9_HUMAN	P32969	60S ribosomal protein L9	Name=RPL9; ORFNames=OK/SW-cl.103;andName=RPL9P7;andName=RPL9P8;andName=RPL9P9;	P32969;
Q5D862			FILA2_HUMAN	Q5D862	Filaggrin-2	Name=FLG2; Synonyms=IFPS;	Q5D862; Q9H4U1;
P62424			RL7A_HUMAN	P62424	60S ribosomal protein L7a	Name=RPL7A; Synonyms=SURF-3, SURF3;	P62424; P11518; Q5T8U4;
Q16881			TRXR1_HUMAN	Q16881	Thioredoxin reductase 1, cytoplasmic	Name=TXNRD1; Synonyms=GRIM12, KDRF;	Q16881; B7Z1F4; B7Z3Y8; B7Z904; E9PMY9; F5H780; Q6FI31; Q6VB40; Q6VB41; Q6VB42; Q6VBP2; Q6VBP3; Q6VBP4; Q6VBP5; Q6VBP9; Q6VBQ0; Q6YNQ1; Q76P53; Q7LA96; Q8WVC8; Q99475; Q9UES8; Q9UH79;
P51149			RAB7A_HUMAN	P51149	Ras-related protein Rab-7a	Name=RAB7A; Synonyms=RAB7;	P51149; A8K3V6; Q9NWJ0; Q9UPB0;
O43143			DHX15_HUMAN	O43143	Pre-mRNA-splicing factor ATP-dependent RNA helicase DHX15	Name=DHX15; Synonyms=DBP1, DDX15;	O43143; Q9NQT7;
P01008			ANT3_HUMAN	P01008	Antithrombin-III	Name=SERPINC1; Synonyms=AT3; ORFNames=PRO0309;	P01008; B2R6P0; P78439; P78447; Q13815; Q5TC78; Q7KZ43; Q7KZ97; Q9UC78;
Q15019			SEPT2_HUMAN	Q15019	Septin-2	Name=SEPTIN2 {ECO:0000312|HGNC:HGNC:7729};Synonyms=DIFF6, KIAA0158, NEDD5, SEPT2;	Q15019; B4DGE8; Q14132; Q53QU3; Q8IUK9; Q96CB0;
P0C0S5			H2AZ_HUMAN	P0C0S5	Histone H2A.Z	Name=H2AZ1 {ECO:0000312|HGNC:HGNC:4741};Synonyms=H2AFZ {ECO:0000312|HGNC:HGNC:4741},H2AZ {ECO:0000312|HGNC:HGNC:4741};	P0C0S5; B2RD56; P17317; Q6I9U0;
P11216			PYGB_HUMAN	P11216	Glycogen phosphorylase, brain form {ECO:0000303|PubMed:3346228}	Name=PYGB {ECO:0000303|PubMed:3346228};	P11216; Q96AK1; Q9NPX8;
Q99829			CPNE1_HUMAN	Q99829	Copine-1 {ECO:0000305}	Name=CPNE1 {ECO:0000312|HGNC:HGNC:2314}; Synonyms=CPN1;	Q99829; E1P5Q4; Q6IBL3; Q9H243; Q9NTZ7;
Q9UBP4			DKK3_HUMAN	Q9UBP4	Dickkopf-related protein 3	Name=DKK3; Synonyms=REIC; ORFNames=UNQ258/PRO295;	Q9UBP4; A8K1I2; D3DQW1; Q9ULB7;
O75367			H2AY_HUMAN	O75367	Core histone macro-H2A.1	Name=MACROH2A1 {ECO:0000312|HGNC:HGNC:4740};Synonyms=H2AFY {ECO:0000312|HGNC:HGNC:4740};	O75367; O75377; Q503A8; Q7Z5E3; Q96D41; Q9H8P3; Q9UP96;
P61978			HNRPK_HUMAN	P61978	Heterogeneous nuclear ribonucleoprotein K	Name=HNRNPK; Synonyms=HNRPK;	P61978; Q07244; Q15671; Q59F98; Q5T6W4; Q60577; Q6IBN1; Q922Y7; Q96J62;
Q14152			EIF3A_HUMAN	Q14152	Eukaryotic translation initiation factor 3 subunit A {ECO:0000255|HAMAP-Rule:MF_03000}	Name=EIF3A {ECO:0000255|HAMAP-Rule:MF_03000};Synonyms=EIF3S10 {ECO:0000255|HAMAP-Rule:MF_03000}, KIAA0139;	Q14152; B1AMV5; B4DYS1; F5H335; O00653; Q15778;
Q15436			SC23A_HUMAN	Q15436	Protein transport protein Sec23A {ECO:0000305}	Name=SEC23A {ECO:0000312|HGNC:HGNC:10701};	Q15436; B2R5P4; B3KXI2; Q8NE16;
Q9BSJ8			ESYT1_HUMAN	Q9BSJ8	Extended synaptotagmin-1 {ECO:0000305}	Name=ESYT1 {ECO:0000312|HGNC:HGNC:29534}; Synonyms=FAM62A, KIAA0747, MBC2;	Q9BSJ8; A0FGR7; A8K2S2; O94848; Q6PJN4; Q9H6J1; Q9H6W2; Q9Y416;
P07814			SYEP_HUMAN	P07814	Bifunctional glutamate/proline--tRNA ligase	Name=EPRS1 {ECO:0000312|HGNC:HGNC:3418};Synonyms=EPRS, GLNS, PARS, QARS, QPRS; ORFNames=PIG32;	P07814; A0AVA9; B9EGH3; Q05BP6; Q05DF8; Q5DSM1; Q5H9S5; Q6PD57; Q86X73;
P27635			RL10_HUMAN	P27635	60S ribosomal protein L10 {ECO:0000305}	Name=RPL10 {ECO:0000312|HGNC:HGNC:10298}; Synonyms=DXS648E, QM;	P27635; A3KQT0; D3DWW6; Q16470; Q2HXT7; Q53FH7; Q6FGN8; Q8TDA5;
Q9NTK5			OLA1_HUMAN	Q9NTK5	Obg-like ATPase 1 {ECO:0000255|HAMAP-Rule:MF_03167}	Name=OLA1 {ECO:0000255|HAMAP-Rule:MF_03167}; Synonyms=GTPBP9;ORFNames=PRO2455, PTD004;	Q9NTK5; D7EHM2; Q5BJD7; Q8NCI8; Q96CU1; Q96SV2; Q9P1D3; Q9UNY9; Q9Y6G4;
P62280			RS11_HUMAN	P62280	40S ribosomal protein S11	Name=RPS11;	P62280; B2R4F5; P04643; Q498Y6; Q6IRY0;
P23921			RIR1_HUMAN	P23921	Ribonucleoside-diphosphate reductase large subunit	Name=RRM1; Synonyms=RR1;	P23921; Q9UNN2;
O75390			CISY_HUMAN	O75390	Citrate synthase, mitochondrial	Name=CS;	O75390; Q71UT9; Q7KZH0; Q96FZ8; Q9BWN8;
P01033			TIMP1_HUMAN	P01033	Metalloproteinase inhibitor 1	Name=TIMP1; Synonyms=CLGI, TIMP;	P01033; Q14252; Q9UCU1;
P12004			PCNA_HUMAN	P12004	Proliferating cell nuclear antigen	Name=PCNA;	P12004; B2R897; D3DW02;
Q9NVA2			SEP11_HUMAN	Q9NVA2	Septin-11	Name=SEPTIN11 {ECO:0000312|HGNC:HGNC:25589}; Synonyms=SEPT11;	Q9NVA2; B7Z7Z6; E9KL32; Q4W5G1; Q7L4N1; Q96SP1; Q9UFY9;
O14980			XPO1_HUMAN	O14980	Exportin-1	Name=XPO1; Synonyms=CRM1;	O14980; A6NL14; A8K1K5; D6W5E2; Q63HP8; Q68CP3; Q99433;
P43034			LIS1_HUMAN	P43034	Platelet-activating factor acetylhydrolase IB subunit alpha {ECO:0000255|HAMAP-Rule:MF_03141}	Name=PAFAH1B1 {ECO:0000255|HAMAP-Rule:MF_03141};Synonyms=LIS1 {ECO:0000255|HAMAP-Rule:MF_03141}, MDCR, MDS, PAFAHA;	P43034; B2R7Q7; Q8WZ88; Q8WZ89;
Q99460			PSMD1_HUMAN	Q99460	26S proteasome non-ATPase regulatory subunit 1	Name=PSMD1;	Q99460; B8ZZH9; Q24JU0; Q53TI2; Q6GMU5; Q6P2P4; Q6PJM7; Q6PKG9; Q86VU1; Q8IV79;
Q8IZ83			A16A1_HUMAN	Q8IZ83	Aldehyde dehydrogenase family 16 member A1	Name=ALDH16A1;	Q8IZ83; B4DLQ1; C9JBH6; Q86YF0; Q8IYL4; Q8TEI8;
P62241			RS8_HUMAN	P62241	40S ribosomal protein S8	Name=RPS8; ORFNames=OK/SW-cl.83;	P62241; P09058; Q6IRL7;
P02771			FETA_HUMAN	P02771	Alpha-fetoprotein	Name=AFP; Synonyms=HPAFP;	P02771; B2RBU3;
P52597			HNRPF_HUMAN	P52597	Heterogeneous nuclear ribonucleoprotein F	Name=HNRNPF; Synonyms=HNRPF;	P52597; B3KM84; Q5T0N2; Q96AU2;
P45974			UBP5_HUMAN	P45974	Ubiquitin carboxyl-terminal hydrolase 5	Name=USP5; Synonyms=ISOT;	P45974; D3DUS7; D3DUS8; Q96J22;
Q08945			SSRP1_HUMAN	Q08945	FACT complex subunit SSRP1	Name=SSRP1; Synonyms=FACT80;	Q08945; Q5BJG8;
P62314			SMD1_HUMAN	P62314	Small nuclear ribonucleoprotein Sm D1	Name=SNRPD1;	P62314; B5BTZ1; P13641;
Q86VP6			CAND1_HUMAN	Q86VP6	Cullin-associated NEDD8-dissociated protein 1	Name=CAND1; Synonyms=KIAA0829, TIP120, TIP120A;	Q86VP6; B2RAU3; O94918; Q6PIY4; Q8NDJ4; Q96JZ9; Q96T19; Q9BTC4; Q9H0G2; Q9P0H7; Q9UF85;
O43405			COCH_HUMAN	O43405	Cochlin	Name=COCH; Synonyms=COCH5B2; ORFNames=UNQ257/PRO294;	O43405; A8K9K9; D3DS84; Q96IU6;
O75643			U520_HUMAN	O75643	U5 small nuclear ribonucleoprotein 200 kDa helicase	Name=SNRNP200; Synonyms=ASCC3L1, HELIC2, KIAA0788;	O75643; O94884; Q6NZY0; Q6PX59; Q8NBE6; Q96IF2; Q9H7S0;
P61586			RHOA_HUMAN	P61586	Transforming protein RhoA {ECO:0000305}	Name=RHOA {ECO:0000312|HGNC:HGNC:667}; Synonyms=ARH12, ARHA, RHO12;	P61586; P06749; Q53HM4; Q5U024; Q9UDJ0; Q9UEJ4;
Q9HB71			CYBP_HUMAN	Q9HB71	Calcyclin-binding protein	Name=CACYBP; Synonyms=S100A6BP, SIP; ORFNames=PNAS-107;	Q9HB71; B2ZWH2; B3KSF1; O60666; Q5R370; Q5R371;
Q16706			MA2A1_HUMAN	Q16706	Alpha-mannosidase 2	Name=MAN2A1; Synonyms=MANA2;	Q16706; Q16767;
Q09028			RBBP4_HUMAN	Q09028	Histone-binding protein RBBP4	Name=RBBP4; Synonyms=RBAP48;	Q09028; B2R6G9; B4DRH0; D3DPQ3; P31149; Q53H02; Q96BV9;
P17858			PFKAL_HUMAN	P17858	ATP-dependent 6-phosphofructokinase, liver type {ECO:0000255|HAMAP-Rule:MF_03184}	Name=PFKL {ECO:0000312|HGNC:HGNC:8876};	P17858; Q96A64; Q96IH4; Q9BR91;
Q12905			ILF2_HUMAN	Q12905	Interleukin enhancer-binding factor 2	Name=ILF2; Synonyms=NF45; ORFNames=PRO3063;	Q12905; A6NDB0; B2R8G7; Q5SR10; Q5SR11; Q7L7R3; Q9BWD4; Q9P1N0;
P23142			FBLN1_HUMAN	P23142	Fibulin-1	Name=FBLN1; ORFNames=PP213;	P23142; B0QY42; B1AHL4; P23143; P23144; P37888; Q5TIC4; Q8TBH8; Q9HBQ5; Q9UC21; Q9UGR4; Q9UH41;
P10909			CLUS_HUMAN	P10909	Clusterin	Name=CLU {ECO:0000312|HGNC:HGNC:2095};Synonyms=APOJ {ECO:0000303|PubMed:2387851},CLI {ECO:0000303|PubMed:2780565}, KUB1; ORFNames=AAG4;	P10909; B2R9Q1; B3KSE6; P11380; P11381; Q2TU75; Q5HYC1; Q7Z5B9;
P22626			ROA2_HUMAN	P22626	Heterogeneous nuclear ribonucleoproteins A2/B1	Name=HNRNPA2B1; Synonyms=HNRPA2B1;	P22626; A0A024RA27; A0A024RA61; A8K064; P22627; Q9UC98; Q9UDJ2;
P21741			MK_HUMAN	P21741	Midkine {ECO:0000303|PubMed:2025291}	Name=MDK {ECO:0000312|HGNC:HGNC:6972}; Synonyms=MK1, NEGF2;	P21741; Q2LEK4; Q9UCC7;
P62249			RS16_HUMAN	P62249	40S ribosomal protein S16	Name=RPS16;	P62249; B2RDD5; P17008;
P14866			HNRPL_HUMAN	P14866	Heterogeneous nuclear ribonucleoprotein L	Name=HNRNPL; Synonyms=HNRPL; ORFNames=P/OKcl.14;	P14866; A6ND69; A6NIT8; Q9H3P3;
Q02790			FKBP4_HUMAN	Q02790	Peptidyl-prolyl cis-trans isomerase FKBP4	Name=FKBP4; Synonyms=FKBP52;	Q02790; D3DUQ1; Q9UCP1; Q9UCV7;
O43390			HNRPR_HUMAN	O43390	Heterogeneous nuclear ribonucleoprotein R	Name=HNRNPR; Synonyms=HNRPR;	O43390; Q2L7G6; Q5TEH1; Q9BV64; S4R3J4;
P23284			PPIB_HUMAN	P23284	Peptidyl-prolyl cis-trans isomerase B	Name=PPIB; Synonyms=CYPB;	P23284; A8K534; Q6IBH5; Q9BVK5;
P12259			FA5_HUMAN	P12259	Coagulation factor V	Name=F5;	P12259; A8K6E8; Q14285; Q2EHR5; Q5R346; Q5R347; Q6UPU6; Q8WWQ6;
O15232			MATN3_HUMAN	O15232	Matrilin-3	Name=MATN3;	O15232; B2CPU0; Q4ZG02;
Q16394			EXT1_HUMAN	Q16394	Exostosin-1	Name=EXT1;	Q16394; B2R7V2; Q9BVI9;
Q76M96			CCD80_HUMAN	Q76M96	Coiled-coil domain-containing protein 80	Name=CCDC80; Synonyms=DRO1, URB; ORFNames=HBE245;	Q76M96; D3DN67; Q5PR20; Q6GPG9; Q8IVT6; Q8NBV1; Q8NHY8;
Q16181			SEPT7_HUMAN	Q16181	Septin-7	Name=SEPTIN7 {ECO:0000312|HGNC:HGNC:1717}; Synonyms=CDC10, SEPT7;	Q16181; Q52M76; Q6NX50;
P32119			PRDX2_HUMAN	P32119	Peroxiredoxin-2	Name=PRDX2; Synonyms=NKEFB, TDPX1;	P32119; A8K0C0; P31945; P32118; P35701; Q6FHG4; Q92763; Q9UC23;
O60568			PLOD3_HUMAN	O60568	Multifunctional procollagen lysine hydroxylase and glycosyltransferase LH3	Name=PLOD3;	O60568; B2R6W6; Q540C3;
P51884			LUM_HUMAN	P51884	Lumican	Name=LUM; Synonyms=LDC, SLRR2D;	P51884; B2R6R5; Q96QM7;
O75131			CPNE3_HUMAN	O75131	Copine-3 {ECO:0000305}	Name=CPNE3 {ECO:0000312|HGNC:HGNC:2316};Synonyms=CPN3, KIAA0636 {ECO:0000303|PubMed:9734811};	O75131; A8KA47; Q8IYA1;
Q00888			PSG4_HUMAN	Q00888	Pregnancy-specific beta-1-glycoprotein 4	Name=PSG4; Synonyms=CGM4, PSG9;	Q00888; E7EX79; Q13047; Q13048; Q15234; Q15240; Q9UQ76;
P60953			CDC42_HUMAN	P60953	Cell division control protein 42 homolog {ECO:0000305}	Name=CDC42 {ECO:0000312|HGNC:HGNC:1736};	P60953; P21181; P25763; Q7L8R5; Q9UDI2;
P62266			RS23_HUMAN	P62266	40S ribosomal protein S23	Name=RPS23;	P62266; P39028; Q6IB08;
P06737			PYGL_HUMAN	P06737	Glycogen phosphorylase, liver form	Name=PYGL;	P06737; A6NDQ4; B4DUB7; F5H816; O60567; O60752; O60913; Q501V9; Q641R5; Q96G82;
Q16531			DDB1_HUMAN	Q16531	DNA damage-binding protein 1	Name=DDB1; Synonyms=XAP1;	Q16531; A6NG77; B2R648; B4DG00; O15176; Q13289; Q58F96;
P62258			1433E_HUMAN	P62258	14-3-3 protein epsilon	Name=YWHAE;	P62258; B3KY71; D3DTH5; P29360; P42655; Q4VJB6; Q53XZ5; Q63631; Q7M4R4;
Q16658			FSCN1_HUMAN	Q16658	Fascin	Name=FSCN1; Synonyms=FAN1, HSN, SNL;	Q16658; A6NI89; B2RE97; Q96IC5; Q96IH1; Q9BRF1;
P15291			B4GT1_HUMAN	P15291	Beta-1,4-galactosyltransferase 1 {ECO:0000305}	Name=B4GALT1 {ECO:0000312|HGNC:HGNC:924}; Synonyms=GGTB2;	P15291; B2R710; D3DRL2; Q12909; Q12910; Q12911; Q14456; Q14509; Q14523;
P68400			CSK21_HUMAN	P68400	Casein kinase II subunit alpha	Name=CSNK2A1; Synonyms=CK2A1;	P68400; B4DYS6; D3DVV8; P19138; P20426; Q14013; Q5U065;
P60866			RS20_HUMAN	P60866	40S ribosomal protein S20	Name=RPS20;	P60866; B2R4F4; B4DW28; P17075; Q5M8S9;
P04899			GNAI2_HUMAN	P04899	Guanine nucleotide-binding protein G(i) subunit alpha-2	Name=GNAI2; Synonyms=GNAI2B;	P04899; B3KTZ0; B4DYA0; B4E2X5; Q6B6N3; Q8IZ71;
Q9NR30			DDX21_HUMAN	Q9NR30	Nucleolar RNA helicase 2 {ECO:0000305}	Name=DDX21;	Q9NR30; B2RDL0; Q13436; Q5VX41; Q68D35;
Q5T749			KPRP_HUMAN	Q5T749	Keratinocyte proline-rich protein	Name=KPRP; Synonyms=C1orf45;	Q5T749;
P55209			NP1L1_HUMAN	P55209	Nucleosome assembly protein 1-like 1	Name=NAP1L1; Synonyms=NRP;	P55209; B3KNT8; B3KV44;
Q92598			HS105_HUMAN	Q92598	Heat shock protein 105 kDa	Name=HSPH1; Synonyms=HSP105, HSP110, KIAA0201;	Q92598; B4DYH1; O95739; Q5TBM6; Q5TBM7; Q5TBM8; Q9UPC4;
Q15113			PCOC1_HUMAN	Q15113	Procollagen C-endopeptidase enhancer 1	Name=PCOLCE; Synonyms=PCPE1;	Q15113; B2R9E1; O14550;
P49746			TSP3_HUMAN	P49746	Thrombospondin-3	Name=THBS3; Synonyms=TSP3;	P49746; B1AVR8; B4DQ20; Q8WV34;
Q6UXH8			CCBE1_HUMAN	Q6UXH8	Collagen and calcium-binding EGF domain-containing protein 1	Name=CCBE1; Synonyms=KIAA1983; ORFNames=UNQ1921/PRO4395;	Q6UXH8; Q6MZX5; Q86SS2; Q8TF19;
Q02413			DSG1_HUMAN	Q02413	Desmoglein-1	Name=DSG1; Synonyms=CDHF4;	Q02413; B7Z845;
Q01650			LAT1_HUMAN	Q01650	Large neutral amino acids transporter small subunit 1	Name=SLC7A5;Synonyms=CD98LC, LAT1 {ECO:0000303|PubMed:10049700,ECO:0000303|PubMed:11557028}, MPE16;	Q01650; Q8IV97; Q9UBN8; Q9UP15; Q9UQC0;
P69905			HBA_HUMAN	P69905	Hemoglobin subunit alpha	Name=HBA1;andName=HBA2;	P69905; P01922; Q1HDT5; Q3MIF5; Q53F97; Q96KF1; Q9NYR7; Q9UCM0;
P49736			MCM2_HUMAN	P49736	DNA replication licensing factor MCM2	Name=MCM2; Synonyms=BM28, CCNL1, CDCL1, KIAA0030;	P49736; Q14577; Q15023; Q8N2V1; Q969W7; Q96AE1; Q9BRM7;
P11413			G6PD_HUMAN	P11413	Glucose-6-phosphate 1-dehydrogenase	Name=G6PD;	P11413; D3DWX9; Q16000; Q16765; Q8IU70; Q8IU88; Q8IUA6; Q96PQ2;
P02788			TRFL_HUMAN	P02788	Lactotransferrin	Name=LTF; Synonyms=GIG12, LF;	P02788; A8K9U8; B2MV13; B7Z4X2; E7EQH5; O00756; Q16780; Q16785; Q16786; Q16789; Q5DSM0; Q8IU92; Q8IZH6; Q8TCD2; Q96KZ4; Q96KZ5; Q9H1Z3; Q9UCY5;
P62244			RS15A_HUMAN	P62244	40S ribosomal protein S15a	Name=RPS15A; ORFNames=OK/SW-cl.82;	P62244; P39027; P39031; Q3MHD9; Q8C023; Q9BV24;
Q12805			FBLN3_HUMAN	Q12805	EGF-containing fibulin-like extracellular matrix protein 1	Name=EFEMP1; Synonyms=FBLN3, FBNL;	Q12805; A8K3I4; B4DW75; D6W5D2; Q541U7;
P35555			FBN1_HUMAN	P35555	Fibrillin-1 {ECO:0000303|PubMed:15221638}	Name=FBN1 {ECO:0000312|HGNC:HGNC:3603}; Synonyms=FBN;	P35555; B2RUU0; D2JYH6; Q15972; Q75N87;
Q9P258			RCC2_HUMAN	Q9P258	Protein RCC2	Name=RCC2; Synonyms=KIAA1470, TD60;	Q9P258; Q8IVL9; Q9BSN6; Q9NPV8;
P23381			SYWC_HUMAN	P23381	Tryptophan--tRNA ligase, cytoplasmic {ECO:0000305}	Name=WARS1 {ECO:0000312|HGNC:HGNC:12729}; Synonyms=IFI53, WARS, WRS;	P23381; A6NGN1; A6NID3; P78535; Q502Y0; Q53XB6; Q9UDI5; Q9UDL3;
P07093			GDN_HUMAN	P07093	Glia-derived nexin	Name=SERPINE2; Synonyms=PI7, PN1;	P07093; B2R6A4; B4DIF2; Q53S15; Q5D0C4;
Q9UI42			CBPA4_HUMAN	Q9UI42	Carboxypeptidase A4	Name=CPA4; Synonyms=CPA3; ORFNames=UNQ694/PRO1339;	Q9UI42; B7Z576; Q86UY9;
P02786			TFR1_HUMAN	P02786	Transferrin receptor protein 1	Name=TFRC;	P02786; D3DXB0; Q1HE24; Q59G55; Q9UCN0; Q9UCU5; Q9UDF9; Q9UK21;
Q01105			SET_HUMAN	Q01105	Protein SET	Name=SET;	Q01105; A5A5H4; A6NGV1; B4DUE2; Q15541; Q5VXV1; Q5VXV2; Q6FHZ5;
P49411			EFTU_HUMAN	P49411	Elongation factor Tu, mitochondrial	Name=TUFM;	P49411; O15276;
P31948			STIP1_HUMAN	P31948	Stress-induced-phosphoprotein 1	Name=STIP1;	P31948; B4DM70; F5H0T1; G3XAD8; Q3ZCU9; Q5TZU9;
P52292			IMA1_HUMAN	P52292	Importin subunit alpha-1 {ECO:0000305}	Name=KPNA2 {ECO:0000312|HGNC:HGNC:6395}; Synonyms=RCH1, SRP1;	P52292; B9EJD6; Q53YE3; Q6NVW7; Q9BRU5;
P62140			PP1B_HUMAN	P62140	Serine/threonine-protein phosphatase PP1-beta catalytic subunit	Name=PPP1CB;	P62140; B2R5V4; D6W565; P37140; Q5U087; Q6FG45;
P61224			RAP1B_HUMAN	P61224	Ras-related protein Rap-1b	Name=RAP1B; ORFNames=OK/SW-cl.11;	P61224; B2R5Z2; B4DQI8; B4DW74; B4DW94; P09526; Q502X3; Q5TZR4; Q6DCA1; Q6LES0;
Q07955			SRSF1_HUMAN	Q07955	Serine/arginine-rich splicing factor 1	Name=SRSF1; Synonyms=ASF, SF2, SF2P33, SFRS1; ORFNames=OK/SW-cl.3;	Q07955; B2R6Z7; D3DTZ3; Q13809;
Q14697			GANAB_HUMAN	Q14697	Neutral alpha-glucosidase AB	Name=GANAB {ECO:0000303|PubMed:28375157, ECO:0000312|HGNC:HGNC:4138};Synonyms=G2AN, KIAA0088;	Q14697; A6NC20; Q8WTS9; Q9P0X0;
P05997			CO5A2_HUMAN	P05997	Collagen alpha-2(V) chain	Name=COL5A2;	P05997; P78440; Q13908; Q53WR4; Q59GR4; Q6LDJ5; Q7KZ55; Q86XF6; Q96QB0; Q96QB3;
P62263			RS14_HUMAN	P62263	40S ribosomal protein S14	Name=RPS14; ORFNames=PRO2640;	P62263; B2R5G5; D3DQG5; P06366; Q5BJI0;
P46781			RS9_HUMAN	P46781	40S ribosomal protein S9	Name=RPS9;	P46781; A9C4C1; Q4QRK7; Q9BVZ0;
Q14103			HNRPD_HUMAN	Q14103	Heterogeneous nuclear ribonucleoprotein D0	Name=HNRNPD; Synonyms=AUF1, HNRPD;	Q14103; A8K9J2; P07029; Q01858; Q14100; Q14101; Q14102; Q4W5A1; Q9UCE8; Q9UCE9;
Q99536			VAT1_HUMAN	Q99536	Synaptic vesicle membrane protein VAT-1 homolog	Name=VAT1;	Q99536; A8K345; B0AZP7; B4DPX4; Q13035; Q5BKZ7; Q96A39; Q9BUT8;
P40429			RL13A_HUMAN	P40429	60S ribosomal protein L13a	Name=RPL13A;	P40429; A8K505;
P08134			RHOC_HUMAN	P08134	Rho-related GTP-binding protein RhoC	Name=RHOC; Synonyms=ARH9, ARHC;	P08134; B3KSW1; Q6ICN3;
P62913			RL11_HUMAN	P62913	60S ribosomal protein L11	Name=RPL11;	P62913; P25121; P39026; Q8TDH2; Q9Y674;
P53621			COPA_HUMAN	P53621	Coatomer subunit alpha	Name=COPA;	P53621; Q5T201; Q8IXZ9;
P08581			MET_HUMAN	P08581	Hepatocyte growth factor receptor	Name=MET;	P08581; A1L467; B5A932; E7EQ94; O60366; Q12875; Q9UDX7; Q9UPL8;
P05543			THBG_HUMAN	P05543	Thyroxine-binding globulin	Name=SERPINA7; Synonyms=TBG;	P05543; D3DUX1;
O60506			HNRPQ_HUMAN	O60506	Heterogeneous nuclear ribonucleoprotein Q	Name=SYNCRIP; Synonyms=HNRPQ, NSAP1;	O60506; E1P501; E1P502; Q53H05; Q5TCG2; Q5TCG3; Q8IW78; Q8N599; Q96LC1; Q96LC2; Q9Y583;
P50995			ANX11_HUMAN	P50995	Annexin A11	Name=ANXA11; Synonyms=ANX11;	P50995; B4DVE7;
P26373			RL13_HUMAN	P26373	60S ribosomal protein L13	Name=RPL13; Synonyms=BBC1; ORFNames=OK/SW-cl.46;	P26373; B4DLX3; F5H1S2; Q3KQT8; Q567Q8; Q9BPX0;
P14678			RSMB_HUMAN	P14678	Small nuclear ribonucleoprotein-associated proteins B and B'	Name=SNRPB; Synonyms=COD, SNRPB1;	P14678; Q15490; Q6IB35; Q9UIS5;
P62495			ERF1_HUMAN	P62495	Eukaryotic peptide chain release factor subunit 1	Name=ETF1; Synonyms=ERF1, RF1, SUP45L1;	P62495; B2R6B4; D3DQC1; P46055; Q5M7Z7; Q96CG1;
P41252			SYIC_HUMAN	P41252	Isoleucine--tRNA ligase, cytoplasmic	Name=IARS1 {ECO:0000312|HGNC:HGNC:5330}; Synonyms=IARS;	P41252; A8KAE9; Q5TCD0; Q7Z3T4; Q9H588;
P30050			RL12_HUMAN	P30050	60S ribosomal protein L12	Name=RPL12;	P30050; Q5VVV2; Q6PB27;
P07686			HEXB_HUMAN	P07686	Beta-hexosaminidase subunit beta	Name=HEXB; ORFNames=HCC7;	P07686;
P02749			APOH_HUMAN	P02749	Beta-2-glycoprotein 1	Name=APOH; Synonyms=B2G1;	P02749; B2R9M3; Q9UCN7;
Q8N1N4			K2C78_HUMAN	Q8N1N4	Keratin, type II cytoskeletal 78	Name=KRT78; Synonyms=K5B, KB40;	Q8N1N4; A8K4D6; Q5HYM7; Q7RTT2;
P31153			METK2_HUMAN	P31153	S-adenosylmethionine synthase isoform type-2	Name=MAT2A; Synonyms=AMS2, MATA2;	P31153; A8K511; B4DN45; D6W5L1; Q53SP5;
P61026			RAB10_HUMAN	P61026	Ras-related protein Rab-10	Name=RAB10;	P61026; D6W538; O88386; Q6IA52; Q9D7X6; Q9H0T3;
P16035			TIMP2_HUMAN	P16035	Metalloproteinase inhibitor 2	Name=TIMP2;	P16035; Q16121; Q93006; Q9UDF7;
P33993			MCM7_HUMAN	P33993	DNA replication licensing factor MCM7	Name=MCM7; Synonyms=CDC47, MCM2;	P33993; A4D2A1; A4D2A2; E9PGN9; Q15076; Q96D34; Q96GL1;
O00410			IPO5_HUMAN	O00410	Importin-5	Name=IPO5; Synonyms=KPNB3, RANBP5;	O00410; B4DZA0; O15257; Q5T578; Q86XC7;
Q6P2Q9			PRP8_HUMAN	Q6P2Q9	Pre-mRNA-processing-splicing factor 8	Name=PRPF8; Synonyms=PRPC8;	Q6P2Q9; O14547; O75965;
Q16222			UAP1_HUMAN	Q16222	UDP-N-acetylhexosamine pyrophosphorylase	Name=UAP1; Synonyms=SPAG2;	Q16222; B2R6R8; Q5VTA9; Q5VTB0; Q5VTB1; Q96GM2;
Q9Y265			RUVB1_HUMAN	Q9Y265	RuvB-like 1	Name=RUVBL1; Synonyms=INO80H, NMP238, TIP49, TIP49A;	Q9Y265; B2R5S0; P82276; Q1KMR0; Q53HK5; Q53HL7; Q53Y27; Q9BSX9;
Q96AC1			FERM2_HUMAN	Q96AC1	Fermitin family homolog 2	Name=FERMT2; Synonyms=KIND2, MIG2, PLEKHC1;	Q96AC1; B5TJY2; Q14840; Q86TY7;
P08237			PFKAM_HUMAN	P08237	ATP-dependent 6-phosphofructokinase, muscle type {ECO:0000255|HAMAP-Rule:MF_03184}	Name=PFKM; Synonyms=PFKX;	P08237; J3KNX3; Q16814; Q16815; Q6ZTT1;
Q16851			UGPA_HUMAN	Q16851	UTP--glucose-1-phosphate uridylyltransferase	Name=UGP2; Synonyms=UGP1;	Q16851; Q07131; Q0P6K2; Q86Y81; Q9BU15;
P02787			TRFE_HUMAN	P02787	Serotransferrin	Name=TF; ORFNames=PRO1400;	P02787; O43890; Q1HBA5; Q9NQB8; Q9UHV0;
P18621			RL17_HUMAN	P18621	60S ribosomal protein L17	Name=RPL17;	P18621; B2R4H3; B4E3C2; B5ME31; J3QL51; Q3KQW2; Q6NZ54; Q7M4M5;
O75533			SF3B1_HUMAN	O75533	Splicing factor 3B subunit 1	Name=SF3B1; Synonyms=SAP155;	O75533; E9PCH3;
P61353			RL27_HUMAN	P61353	60S ribosomal protein L27	Name=RPL27;	P61353; P08526; Q4G0A9;
P05026			AT1B1_HUMAN	P05026	Sodium/potassium-transporting ATPase subunit beta-1	Name=ATP1B1; Synonyms=ATP1B;	P05026; Q5TGZ3;
Q96CW1			AP2M1_HUMAN	Q96CW1	AP-2 complex subunit mu {ECO:0000305}	Name=AP2M1 {ECO:0000312|HGNC:HGNC:564}; Synonyms=CLAPM1, KIAA0109;	Q96CW1; A6NE12; D3DNT1; P20172; P53679;
Q9BXJ4			C1QT3_HUMAN	Q9BXJ4	Complement C1q tumor necrosis factor-related protein 3	Name=C1QTNF3; Synonyms=CTRP3; ORFNames=UNQ753/PRO1484;	Q9BXJ4; Q0VAN4; Q542Y2; Q6MZN1; Q96KY1;
P07339			CATD_HUMAN	P07339	Cathepsin D	Name=CTSD; Synonyms=CPSD;	P07339; Q6IB57;
P62851			RS25_HUMAN	P62851	40S ribosomal protein S25	Name=RPS25;	P62851; B2R4M7; P25111;
P52907			CAZA1_HUMAN	P52907	F-actin-capping protein subunit alpha-1	Name=CAPZA1;	P52907; Q53FQ6; Q6FHD5;
Q8WUM4			PDC6I_HUMAN	Q8WUM4	Programmed cell death 6-interacting protein	Name=PDCD6IP; Synonyms=AIP1, ALIX, KIAA1375;	Q8WUM4; C5MQH7; E9PFU1; Q6NUS1; Q9BX86; Q9NUN0; Q9P2H2; Q9UKL5;
Q9NZM1			MYOF_HUMAN	Q9NZM1	Myoferlin	Name=MYOF; Synonyms=FER1L3, KIAA1207;	Q9NZM1; B3KQN5; Q5VWW2; Q5VWW3; Q5VWW4; Q5VWW5; Q7Z642; Q8IWH0; Q9HBU3; Q9NZM0; Q9ULL3; Q9Y4U4;
P60660			MYL6_HUMAN	P60660	Myosin light polypeptide 6	Name=MYL6;	P60660; P16475; P24572; P24573; Q12790; Q561V9; Q6IAZ0; Q6IPY5;
P62081			RS7_HUMAN	P62081	40S ribosomal protein S7	Name=RPS7;	P62081; P23821; P24818; Q57Z92; Q6IPH1;
P30530			UFO_HUMAN	P30530	Tyrosine-protein kinase receptor UFO	Name=AXL; Synonyms=UFO;	P30530; Q8N5L2; Q9UD27;
P49915			GUAA_HUMAN	P49915	GMP synthase [glutamine-hydrolyzing]	Name=GMPS;	P49915; A8K639; B4DXV7; F8W720;
P13497			BMP1_HUMAN	P13497	Bone morphogenetic protein 1	Name=BMP1; Synonyms=PCOLC;	P13497; A8K6F5; B2RN46; D3DSR0; Q13292; Q13872; Q14874; Q99421; Q99422; Q99423; Q9UL38;
P35268			RL22_HUMAN	P35268	60S ribosomal protein L22	Name=RPL22;	P35268; B2R495; Q6IBD1;
O00299			CLIC1_HUMAN	O00299	Chloride intracellular channel protein 1	Name=CLIC1; Synonyms=G6, NCC27;	O00299; Q15089; Q502X1;
P33992			MCM5_HUMAN	P33992	DNA replication licensing factor MCM5 {ECO:0000303|Ref.3}	Name=MCM5; Synonyms=CDC46;	P33992; O60785; Q14578; Q9BTJ4; Q9BWL8;
P02765			FETUA_HUMAN	P02765	Alpha-2-HS-glycoprotein	Name=AHSG; Synonyms=FETUA; ORFNames=PRO2743;	P02765; A8K9N6; B2R7G1; O14961; O14962; Q9P152;
P46063			RECQ1_HUMAN	P46063	ATP-dependent DNA helicase Q1	Name=RECQL; Synonyms=RECQ1, RECQL1;	P46063; A8K6G2;
Q9P0V9			SEP10_HUMAN	Q9P0V9	Septin-10	Name=SEPTIN10 {ECO:0000312|HGNC:HGNC:14349}; Synonyms=SEPT10;	Q9P0V9; B3KRQ9; Q86VP5; Q9HAH6;
O15144			ARPC2_HUMAN	O15144	Actin-related protein 2/3 complex subunit 2	Name=ARPC2; Synonyms=ARC34; ORFNames=PRO2446;	O15144; Q92801; Q9P1D4;
P25787			PSA2_HUMAN	P25787	Proteasome subunit alpha type-2	Name=PSMA2; Synonyms=HC3, PSC3;	P25787; Q6ICS6; Q9BU45;
P00736			C1R_HUMAN	P00736	Complement C1r subcomponent	Name=C1R;	P00736; A6NJQ8; Q68D77; Q8J012;
Q99729			ROAA_HUMAN	Q99729	Heterogeneous nuclear ribonucleoprotein A/B	Name=HNRNPAB; Synonyms=ABBP1, HNRPAB;	Q99729; B3KNN5; D3DWP7; Q04150; Q8N7U3; Q9BQ99;
Q14118			DAG1_HUMAN	Q14118	Dystroglycan	Name=DAG1;	Q14118; A8K6M7; Q969J9;
P62277			RS13_HUMAN	P62277	40S ribosomal protein S13	Name=RPS13;	P62277; B2R549; P19116; Q02546; Q29200; Q498Y0;
P11387			TOP1_HUMAN	P11387	DNA topoisomerase 1	Name=TOP1;	P11387; A8KA78; E1P5W3; O43256; Q12855; Q12856; Q15610; Q5TFY3; Q9UJN0;
P04114			APOB_HUMAN	P04114	Apolipoprotein B-100	Name=APOB;	P04114; O00502; P78479; P78480; P78481; Q13779; Q13785; Q13786; Q13787; Q13788; Q4ZG63; Q53QC8; Q7Z600; Q9UMN0;
Q15233			NONO_HUMAN	Q15233	Non-POU domain-containing octamer-binding protein	Name=NONO; Synonyms=NRB54;	Q15233; B7Z4C2; D3DVV4; F5GYZ3; O00201; P30807; Q12786; Q9BQC5;
Q14624			ITIH4_HUMAN	Q14624	Inter-alpha-trypsin inhibitor heavy chain H4	Name=ITIH4; Synonyms=IHRP, ITIHL1, PK120; ORFNames=PRO1851;	Q14624; B7Z545; E9PGN5; Q15135; Q9P190; Q9UQ54;
P84103			SRSF3_HUMAN	P84103	Serine/arginine-rich splicing factor 3	Name=SRSF3; Synonyms=SFRS3, SRP20;	P84103; B4E241; O08831; P23152; Q5R3K0;
Q13547			HDAC1_HUMAN	Q13547	Histone deacetylase 1 {ECO:0000305}	Name=HDAC1 {ECO:0000312|HGNC:HGNC:4852}; Synonyms=RPD3L1;	Q13547; Q92534;
O00499			BIN1_HUMAN	O00499	Myc box-dependent-interacting protein 1	Name=BIN1; Synonyms=AMPHL;	O00499; O00297; O00545; O43867; O60552; O60553; O60554; O60555; O75514; O75515; O75516; O75517; O75518; Q659B7; Q92944; Q99688;
P08621			RU17_HUMAN	P08621	U1 small nuclear ribonucleoprotein 70 kDa	Name=SNRNP70; Synonyms=RNPU1Z, RPU1, SNRP70, U1AP1;	P08621; B3KUA3; P78493; P78494; Q15364; Q15686; Q15687; Q15689; Q99377; Q9UE45; Q9UE46; Q9UE47; Q9UE48; Q9UFQ6;
P10643			CO7_HUMAN	P10643	Complement component C7	Name=C7;	P10643; A8K2T4; Q6P3T5; Q92489;
Q9H4M9			EHD1_HUMAN	Q9H4M9	EH domain-containing protein 1 {ECO:0000305}	Name=EHD1 {ECO:0000312|HGNC:HGNC:3242};Synonyms=PAST {ECO:0000303|PubMed:9253601},PAST1 {ECO:0000312|HGNC:HGNC:3242}; ORFNames=CDABP0131;	Q9H4M9; O14611; Q2M3Q4; Q9UNR3;
Q9UMS4			PRP19_HUMAN	Q9UMS4	Pre-mRNA-processing factor 19 {ECO:0000305}	Name=PRPF19 {ECO:0000312|HGNC:HGNC:17896};Synonyms=NMP200 {ECO:0000303|PubMed:11082287},PRP19 {ECO:0000303|PubMed:11435423}, SNEV {ECO:0000303|PubMed:16332694};	Q9UMS4;
P07602			SAP_HUMAN	P07602	Prosaposin	Name=PSAP; Synonyms=GLBA, SAP1;	P07602; P07292; P15793; P78538; P78541; P78546; P78547; P78558; Q53Y86; Q6IBQ6; Q92739; Q92740; Q92741; Q92742;

## Sheet: Nthy-ori 3-1 Cellular component
Analysis: Cellular component
Dataset name: Nthy-ori 3-1
Number of proteins in the dataset: 418
Number of proteins in the dataset (which are available in Cellular component database) :418
Number of proteins in background: 18486
Is analysis quantitative: No
						Corrected p-values
Cellular component	No. of proteins in the dataset	No. of proteins in the background dataset	Percentage of proteins	Fold enrichment	P-value (Hypergeometric test)	Bonferroni method	BH method	Q-value (Storey-Tibshirani method)	proteins mapped (from input data set)
cytoplasm	383	4528	41.9037	1.71078	1.29247e-32	2.26698e-29	2.83373e-30	1.11082e-29	P35579; P21333; P13645; P60709; P14618; P04406; P06733; P08238; P07355; P07900; P13639; O75369; Q15149; P07437; P46940; P08758; P68032; P68371; O43707; Q9BQE3; Q01082; P12814; P26038; Q13885; Q14315; P55060; P11142; P20591; P02452; P02533; P22314; P04083; P15311; P11216; Q14974; P55072; Q08211; P38646; O14980; P35580; Q9BUF5; P11021; P68104; P50395; P26641; P42224; Q14764; Q86VP6; P13647; P08670;…
cytosol	580	5090	63.4573	2.30467	5.98054e-120	1.04899e-116	3.49662e-117	1.37068e-116	P35579; P21333; Q00610; P63261; P13645; P60709; O60814; P35527; P04264; P14618; Q9Y490; P04406; P06733; P08238; P35908; P02545; P07355; P07900; P13639; O75369; Q15149; P46940; P08758; P49327; P68032; P68371; O43707; Q01082; Q14204; P12814; P26038; Q14315; P55060; P29401; P00338; P11142; P20591; O00468; P02533; P22314; P04083; P15311; P53396; P18206; Q14974; P08779; Q13813; P55072; Q08211; P00558;…
extracellular exosome	508	2099	55.5799	4.89497	3.74116e-252	6.56199e-249	6.56199e-249	2.5723e-248	P02751; P35579; P21333; P01024; Q00610; P63261; P13645; P60709; P35527; P04264; P14618; Q9Y490; P04406; P06733; P08238; P35908; P07355; P07900; P13639; O75369; Q15149; P07437; P0C0L5; P46940; P08758; P49327; P68032; P68371; O43707; Q01082; Q14204; P12814; P26038; Q13885; P55060; P04439; P29401; P00338; P11142; P98160; O00468; P02533; P08133; P22314; P05023; P04083; P62805; Q15582; P01889; P15311;…
focal adhesion	138	403	15.0985	6.92607	2.49988e-79	4.38479e-76	1.0962e-76	4.2971e-76	P35579; P21333; Q00610; P63261; P60709; Q9Y490; O75369; Q15149; P24821; P46940; P08758; P68032; O43707; P12814; P26038; Q14315; P11142; P98160; P08133; P04083; P15311; P18206; P38646; P62937; P35241; P11021; P50395; P08670; P30101; P06748; P07237; P61978; P05556; P07384; P26006; P04792; O15144; Q01518; P06396; Q09666; P05388; P39023; P28838; P11940; P36578; Q02878; P23396; P62701; P63104; P00749;…
melanosome	53	99	5.79869	10.8286	6.49234e-43	1.13876e-39	2.27751e-40	8.92787e-40	Q00610; P08238; P07355; P07900; P49327; P11142; P08133; P05023; P11021; P23526; P30101; P07237; P08195; P05556; Q15084; Q7KZF4; Q06830; Q14697; P50991; P63104; P07339; P14625; P40121; P02786; O00560; P35613; P11279; P27105; P62826; P21281; P62258; P23284; P62820; Q15758; O14773; P63000; P31946; P51148; P09543; P54709; O75955; P50995; P55209; P13667; Q92542; P07858; Q15286; P27824; Q8WUM4; Q14344;…
membrane	375	2041	41.0284	3.71612	1.32618e-129	2.32611e-126	1.16306e-126	4.55919e-126	P35579; P21333; Q00610; P63261; P13645; P60709; P35527; P04264; P04406; P06733; P08238; P35908; P07355; P07900; P13639; Q15149; P24821; P08758; P49327; P68032; Q14204; P55060; P04439; P00338; P11142; P20591; P08133; P05023; P62805; P01889; P15311; P11216; Q08380; P53396; Q14974; Q13813; Q08211; P00558; P78527; P19338; P12109; P02538; O14980; P62937; P12956; Q08431; P13010; P11021; P68104; P50395;…
mitochondrion	104	1252	11.3786	1.68019	1.01288e-07	0.000177659	3.62569e-06	1.42127e-05	P14618; P08238; P08133; P22314; P38646; P11021; P09874; P06576; P49588; P10809; P34897; P09211; P40926; P07384; P30153; O00429; P30041; Q12906; P41250; P21796; P11586; P08253; Q12931; P63104; Q99798; Q92499; P05067; Q6NZI2; P63244; P49411; P49748; P45880; P30044; Q9BWD1; Q02790; P35613; O75390; P12081; O00299; P21980; Q99714; P39748; Q13011; P30419; P27105; O14879; Q09161; P07954; Q7LG56; P00505;…
nucleus	416	5155	45.5142	1.63217	1.58423e-31	2.77874e-28	3.08749e-29	1.2103e-28	P35579; P21333; P63261; P13645; P60709; O60814; P35527; P04264; P14618; P04406; P06733; P08238; P35908; P02545; P07355; P07900; P13639; O75369; P07437; P46940; P68371; O43707; Q9BQE3; P26038; Q13885; P55060; P00338; P11142; P20591; P02533; P22314; P04083; P62805; Q14974; P08779; P55072; Q08211; P78527; P19338; P02538; O14980; P62937; P12956; P35580; Q9BUF5; P13010; P11021; P68104; P26641; P42224;…
perinuclear region of cytoplasm	95	706	10.3939	2.72177	2.82335e-19	4.95216e-16	2.7512e-17	1.07847e-16	P21333; P04406; P08238; P02545; P07355; P07900; Q15149; O43707; P26038; P11142; P20591; P08133; P15311; P55072; P42224; Q14764; Q96QK1; Q15436; P05783; P05556; P26006; P22392; O00429; P30041; P15531; P06396; Q15019; P33176; P26583; Q14240; P25205; P09525; P07942; Q7L576; P14625; P62879; P05067; Q9NZN4; Q9H0U4; P63244; P46821; P15121; P02786; P30044; Q02790; O00299; P11279; P14866; P27105; P27797;…
transcriptional repressor complex	4	56	0.437637	1.44801	0.299663	1	0.813635	1	P09429; P31946; P45973; P51858;
vacuolar membrane	3	25	0.328228	2.43414	0.12389	1	0.436351	1	P38606; P31946; Q08AM6;
cell	94	1105	10.2845	1.72068	1.50182e-07	0.000263419	4.78944e-06	1.87746e-05	P35579; Q9Y490; P07355; O75369; O43707; Q14204; P05023; P15311; P18206; Q14974; P06576; Q86VP6; P04075; P30101; P07237; P05556; O00391; P22392; Q15084; Q06830; P30041; P15531; P06396; O00159; P33176; P26583; P09429; P63104; P14625; P61163; P61160; P05067; P61158; P63244; P02786; P30044; P38606; P09382; P21980; P12277; P14923; P32119; P27797; Q14393; O76061; P62873; P21281; Q03135; P60953; P05026;…
central region of growth cone	3	5	0.328228	12.1513	0.00111758	1	0.0124065	0.0486337	Q7L576; P62258; P43034;
glutamatergic synapse	42	352	4.59519	2.41374	1.18437e-07	0.000207739	4.06691e-06	1.59423e-05	P21333; P60709; P68032; Q01082; P12814; P11142; P55072; P35580; Q96QK1; P63010; P05556; P30153; O15144; P63104; P07737; P38919; P61586; P62136; P18085; O94985; P62258; P50570; Q92597; Q9NVA2; O14617; Q14160; P63000; Q15717; O75955; P62330; P12931; P27824; Q14254; P61006; P23634; Q96RT1; P61764; P09486; P07947; P10644; P52294; Q13332;
kinesin complex	3	53	0.328228	1.14842	0.490836	1	1	1	P33176; P62258; P43034;
intercalated disc	7	46	0.765864	3.08147	0.00699734	1	0.0537982	0.210889	P05023; P05556; P14923; P15924; P05026; P35221; P11166;
plasma membrane	235	4621	25.7112	1.02859	0.316827	1	0.854946	1	P35579; P21333; P01024; Q00610; P63261; P60709; P04406; P06733; P08238; P07355; P07900; P13639; O75369; Q15149; P0C0L5; P46940; P49327; P12814; P26038; Q14315; P04439; P11142; P20591; P98160; O00468; P05023; P04083; Q15582; P01889; P15311; P53396; P18206; P35241; P13010; P11021; P68104; Q9H4M9; P06576; P43490; P13647; P08670; P63010; P31939; P10321; P10809; P08195; Q9NZM1; P09211; P05556; P05121;…
presynapse	13	107	1.42232	2.45892	0.00237576	1	0.0216331	0.084802	P60709; P20591; Q96QK1; P63010; P20592; P62136; P50570; Q14160; O00186; P62330; P61981; P11166; Q99497;
extracellular space	124	1581	13.5667	1.58641	1.34512e-07	0.000235934	4.44705e-06	1.74325e-05	P02751; P01024; P63261; P13645; P60709; O60814; P35527; P04264; P06733; P35908; P07355; P24821; P0C0L5; P68032; O43707; P12814; P26038; P11142; P98160; P02452; P55058; P04083; P50454; Q15582; P15311; Q08380; P00558; P12109; P62937; P35241; Q08431; P68104; P07093; Q99715; P04075; P30101; P10809; P09211; O00391; P05121; P00751; O15230; Q92626; Q02388; Q15084; Q06830; P09104; Q99988; P30041; P04792;…
protein-containing complex	97	639	10.6127	3.07044	1.69017e-23	2.96456e-20	2.28043e-21	8.93931e-21	P35579; P01024; Q00610; P60709; P08238; P07900; P07437; O43707; P05023; P04083; P62805; P15311; P18206; P55072; Q08211; P78527; P12109; O14980; P62937; P12956; P13010; P11021; P42224; P09874; P06748; P07237; P10809; P05556; P23381; O00429; Q00839; P31948; P31150; P06396; Q16531; P39023; P26583; P14625; P62879; P05067; Q6NZI2; P47897; Q02790; P07910; P39748; P62826; P84243; Q01628; P46777; Q58FF6;…
synapse	44	416	4.814	2.13964	1.73293e-06	0.00303957	4.34224e-05	0.000170216	P60709; P13639; P0C0L5; P20591; O00468; P50395; Q05639; P04899; P39023; P62701; Q9ULV4; Q7L576; P62424; Q14103; P05067; P61247; P20592; P49411; P46821; O00560; P55884; P14868; P46777; P15559; P62873; P50570; P27348; P46781; P62081; P05198; Q14160; P84098; P09543; P35222; P10909; P60866; P35052; P43686; P50148; P54578; P29992; Q9Y277; P43034; Q9NP72;
blood microparticle	25	141	2.73523	3.5872	2.44817e-08	4.29409e-05	9.33498e-07	3.65932e-06	P02751; P01024; P63261; P60709; P04264; P0C0L5; P68032; P26038; P11142; Q08380; P00751; P06396; P63104; P07737; P02786; O00560; O00299; P27105; P09871; P62195; P10909; P00736; P02768; P07225; P11166;
hippocampal mossy fiber to CA3 synapse	1	34	0.109409	0.60063	0.821937	1	1	1	P63104;
nucleoplasm	322	3649	35.2298	1.78479	1.75252e-29	3.07392e-26	2.79447e-27	1.09544e-26	P60709; O60814; P08238; P02545; P07900; P55060; P29401; P11142; P22314; P04083; P62805; P53396; Q14974; P55072; Q08211; P78527; P19338; O14980; P12956; P13010; P42224; P09874; Q86VP6; Q6P2Q9; P06748; Q15029; Q12905; Q13200; Q14152; P08195; O75643; P61978; P54136; P26599; P12004; P49736; Q12906; O75533; P04899; Q00839; P05787; Q08945; P50991; Q13838; Q16531; P23246; P09651; Q15019; O00159; P28838;…
vesicle	27	140	2.95405	3.90173	9.96233e-10	1.74739e-06	4.36848e-08	1.71245e-07	P60709; P14618; P04406; P07355; Q9BQE3; P26038; P29401; P04083; P15311; P62937; P50395; P09211; Q09666; P33176; P63104; P62879; P61586; P23528; O00299; P60660; P27105; Q9H6S3; O75436; Q13492; P37802; Q14254; P60033;
centrosome	41	485	4.48578	1.71014	0.000593772	1	0.00754693	0.029584	Q14204; Q08211; P48643; P17987; P06748; P12004; P04899; P15531; Q00839; P50991; P50990; P25205; P61163; Q5T4S7; P08754; Q9NTK5; O00571; P13861; P50570; Q9Y230; Q92597; P17612; P35222; Q15691; Q13618; Q14203; Q9BTW9; P27695; Q9Y696; P24941; Q14980; P61006; P36405; P06493; Q14839; P04637; Q14008; P23258; P43034; Q5VYK3; P43487;
chromosome, centromeric region	5	53	0.547046	1.91149	0.120121	1	0.425641	1	P30153; Q14683; Q8N3U4; Q9UQE7; P62714;
M band	3	25	0.328228	2.43414	0.12389	1	0.436351	1	P06733; Q01082; P04075;
protein phosphatase type 2A complex	4	18	0.437637	4.50322	0.0104202	1	0.0764732	0.299776	P30153; Q14738; P62714; Q15257;
Z disc	13	129	1.42232	2.03961	0.0114922	1	0.0816087	0.319907	P21333; O75369; O43707; P12814; Q14315; P04792; P05787; P14923; P35222; O76003; O00499; P23634; P11166;
Golgi apparatus	66	988	7.22101	1.35127	0.00778895	1	0.0588871	0.230838	P49327; P04439; P02452; P05023; P01889; P50395; Q86VP6; P17987; P10321; P10809; O00391; O00429; Q99988; Q14697; P31948; P31150; Q10567; P05067; Q9H0U4; P04062; P15291; P27797; O76061; P53618; P08754; Q03135; P18085; P25398; Q15642; P50570; P28482; P62820; Q10471; P33947; P32455; Q13492; O14617; P51149; O14773; Q96M27; P61026; P10909; O43747; Q15691; P61769; O60568; P02768; P84085; P17655; P40616;…
dendrite	25	423	2.73523	1.19579	0.204647	1	0.628071	1	P0C0L5; P11142; P42224; P30153; P04899; P38919; O43390; P63244; P46821; P12429; P11279; P12277; P15559; P62873; P62753; P51610; O76003; P17655; P32004; Q14980; Q9Y4F1; Q9BTU6; P46779; Q9UBB4; P52294;
lateral plasma membrane	11	60	1.2035	3.7107	0.00015037	0.263749	0.00229347	0.00899043	P46940; P05023; P04083; P30153; O00159; Q9ULV4; P14923; P05026; P35222; Q9BTW9; Q14980;
microtubule cytoskeleton	21	152	2.29759	2.79541	1.92993e-05	0.033851	0.000398247	0.00156113	P04406; Q9BQE3; P20591; Q13813; P34897; P30153; P49736; Q15019; P61163; Q9NZN4; P20592; Q16181; P50570; Q92597; Q9NVA2; Q9UHD8; Q14498; Q14203; P31689; P36405; Q9P0V9;
protein serine/threonine phosphatase complex	1	5	0.109409	4.07733	0.223969	1	0.653647	1	P30153;
membrane raft	37	233	4.04814	3.21245	3.01533e-10	5.28889e-07	1.46914e-08	5.75903e-08	P07355; P13639; P07437; P46940; P05023; P50454; P18206; P00558; P10809; P05556; P04899; P07195; P21796; O00159; P27487; P07339; P05067; Q6NZI2; P45880; O00560; P35613; P27105; P08754; Q03135; O14773; O75955; P17655; P35052; P12931; P05362; O15162; P19367; P23634; P13473; Q9BTU6; Q99497; P05141;
cytoskeleton	37	405	4.04814	1.84819	0.000250015	0.438526	0.00359447	0.0140904	P63261; P60709; P04264; Q9Y490; P07437; P68371; P26038; Q14315; P18206; P08779; Q14764; P08670; P07237; P49368; P04792; P07737; P09972; P47756; P61586; Q16555; Q16658; O00560; P14923; P52565; P27105; P60953; P52907; P42704; Q15642; P28482; P63000; P61026; P00491; Q9Y4F1; Q9H4G0; P61764; P58107;
mitochondrial outer membrane	13	166	1.42232	1.58502	0.0683269	1	0.298866	1	Q99536; O00429; P15531; P21796; P00966; P45880; P09543; Q8WWI5; P19367; Q9Y277; Q13057; Q709C8; P00387;
endoplasmic reticulum	77	1020	8.42451	1.52699	0.000133482	0.234127	0.00205374	0.00805069	P04439; P05023; P50454; P01889; P55072; P11021; P30101; P07237; P10321; Q9P2J5; Q86UP2; Q92626; Q9BSJ8; Q15084; O00429; P05388; P00966; P23396; P14625; P07996; O43390; P61247; Q6NZI2; P62241; P04062; P21980; O75340; P27105; P27797; Q8TAT6; P46777; O76061; Q03135; Q07020; P27635; P62753; O94979; P62266; P23284; Q02809; P62820; P33947; Q15437; O60506; Q15717; P26373; O60568; P02768; P17655; Q9NR31;…
endoplasmic reticulum membrane	51	933	5.57987	1.10576	0.245543	1	0.711872	1	P04439; P20591; P55072; P11021; Q15436; Q86UP2; Q9BSJ8; Q15084; O00429; P53621; P14625; Q9H0U4; P61586; O00560; O75787; O75340; Q14108; P53992; P27797; P53618; Q03135; P48444; P60953; O94985; P63241; Q9Y3I0; O94979; Q02809; Q10471; P33947; Q15437; O95486; P63000; P61026; O60568; Q9Y678; P27824; Q9UBF2; P35606; P09936; P07225; P06493; Q8WVM8; O43681; P04844; P55735; Q9NP72; Q8TCS8; Q6DD88; Q96AG4;…
integral component of membrane	35	3702	3.82932	0.19127	1	1	1	1	O75369; O00468; P05023; P08195; Q9NZM1; Q99536; Q86UP2; P27487; P05067; Q9Y2A7; Q5T4S7; O75787; P15291; Q14108; Q01628; P21281; P33947; Q15758; Q6EMK4; P42167; P05187; O15427; Q92542; Q8WWI5; P32004; Q01650; P11169; Q8IWA5; P04844; P60033; Q53TN4; Q8NBZ7; Q6DD88; Q96AG4; Q9Y624;
intercellular bridge	7	71	0.765864	1.9966	0.060836	1	0.269461	1	O00391; Q15019; Q9NZN4; P17612; Q14203; Q15286; O75937;
intracellular membrane-bounded organelle	48	748	5.25164	1.29813	0.0388966	1	0.218669	0.857183	P04406; Q13813; P55072; O14980; P11021; Q15029; Q9NZM1; O00391; O00429; P11413; Q14697; Q9Y6K5; Q10567; Q6NZI2; P61586; P63244; P30044; P35613; P53618; P21281; P60953; Q9Y3I0; P25398; Q15642; O94979; Q13492; Q9Y5L0; P63000; P35221; P29728; P30043; P67809; P10909; O43747; P07858; Q8WUM4; Q14254; Q01650; P23634; P10619; P09486; Q9P2R3; P08236; P55735; Q08AM6; P25789; P46379; P38571;
mitochondrial inner membrane	16	394	1.75055	0.821819	0.824312	1	1	1	P10809; P34897; P23396; Q12931; P49748; P00505; P09543; P10909; P12931; P40939; P12532; P22570; O95831; P05141; P17931; P25705;
mitochondrial intermembrane space	6	75	0.656455	1.62049	0.16592	1	0.541945	1	P34897; Q12931; P17655; O95831; Q99497; Q8TCS8;
nucleolus	100	814	10.9409	2.48488	1.87693e-17	3.29214e-14	1.73271e-15	6.79222e-15	P21333; Q01082; P11142; Q08211; P78527; P38646; P19338; O14980; P12956; P13010; P68104; P42224; P09874; P56192; P06748; Q12905; Q14152; P05783; P26599; Q12906; Q08945; Q9UQ80; P39023; O00159; P26583; O43143; P36578; P23396; P38919; P40121; P18124; O75367; O00410; P62140; P62424; Q92841; P61247; Q15393; P49748; P42285; Q9BWD1; Q9P258; P52272; P39748; P62826; P62136; P62277; P46777; Q9Y2X3; O00567;…
mitochondrial membrane	8	110	0.875274	1.47263	0.177549	1	0.570967	1	P20591; P04083; P06576; P22392; P20592; P49748; Q00796; P50570;
lipid droplet	11	88	1.2035	2.53016	0.00400602	1	0.0337815	0.132424	P04406; P07355; P55072; Q9H4M9; Q9UMS4; Q03135; P51149; P51148; P61224; Q9NP72; P00387;
adherens junction	20	159	2.18818	2.54516	0.000115672	0.202889	0.00189616	0.00743297	P35579; P60709; Q9Y490; P07355; P04083; P18206; P05783; Q96TA1; O00560; P14923; P62136; Q92597; Q14160; P61026; P35222; O75955; Q9BTW9; Q14254; Q15417; Q99497;
bicellular tight junction	5	121	0.547046	0.837353	0.720242	1	1	1	P35222; Q9BTW9; Q8WUM4; P58107; Q9Y624;
cell leading edge	7	48	0.765864	2.9531	0.0088411	1	0.0654316	0.256492	P35579; P08670; P11940; Q9BR76; O00571; P23258; P43034;
lamellipodium	29	182	3.17287	3.22363	2.31603e-08	4.06231e-05	9.02736e-07	3.53873e-06	P60709; P68032; P35580; P35241; P07237; P05556; P22392; O15144; P06396; Q9ULV4; Q7L576; P27487; P40121; P61160; P61158; P61586; Q9Y2A7; P29317; Q16658; P23528; Q9BR76; O00571; P50570; Q14160; P63000; P35221; P35222; O75955; Q14254;
phagocytic cup	4	27	0.437637	3.0027	0.0421255	1	0.228218	0.894615	P04083; P63244; Q15642; P50570;
cytoplasmic vesicle membrane	10	144	1.09409	1.40583	0.175996	1	0.569552	1	P04083; Q9NZM1; O00159; Q10567; P61026; O43747; Q9Y696; Q9UIQ6; Q9BXS5; P11233;
nuclear body	15	310	1.64114	0.979258	0.571959	1	1	1	P02545; O43707; P29401; Q08211; P09874; Q9P2J5; P12004; O00159; Q14258; Q96BP3; P54577; Q93009; Q15637; P15927; P62318;
mitochondrial matrix	36	368	3.93873	1.97905	7.79667e-05	0.136754	0.00138135	0.0054149	P38646; P06576; P10809; P34897; P40926; P41250; P23396; Q12931; Q99798; P49748; P47897; P30044; O75390; Q99714; P07954; P00505; P00367; P36776; Q15046; P49419; P61604; Q16836; P00390; P61221; P13804; P22570; P06493; P04637; P51649; P48735; Q99497; Q8TCS8; Q13057; P25705; Q04837; P30048;
mitochondrial nucleoid	13	44	1.42232	5.97886	1.2057e-07	0.00021148	4.06691e-06	1.59423e-05	P38646; P06576; P34897; P21796; P49411; P49748; P45880; P42704; P36776; P40939; P05141; Q96AG4; Q04837;
basolateral plasma membrane	26	202	2.84464	2.60411	7.7028e-06	0.0135107	0.000175464	0.00068782	P08238; P07355; P26038; P05023; P04083; P15311; P26006; P02786; P15291; P15924; O95782; Q03135; P05026; Q14160; O00186; P35222; O75955; Q14254; Q01650; P23634; Q96RT1; P16070; P11166; P60033; P58107; P33527;
cell cortex region	4	13	0.437637	6.23389	0.00296497	1	0.0261334	0.102443	P06733; P61163; Q14203; Q14980;
cell junction	26	605	2.84464	0.869501	0.797852	1	1	1	P0C0L5; O00468; P43490; P08195; O00429; P61586; P46821; Q9UHX1; O75787; O75083; P15924; O94985; Q9NVA2; Q14160; P35221; P35222; P12931; Q9Y4F1; Q96RT1; Q92466; Q9BTU6; Q92905; O75131; P58107; Q9Y624; Q13332;
cortical cytoskeleton	5	20	0.547046	5.06387	0.0024332	1	0.0216331	0.084802	P21333; P60709; O43707; P15311; P47755;
cytoplasmic side of plasma membrane	2	50	0.218818	0.812889	0.715109	1	1	1	P11413; P14923;
mitotic spindle	12	88	1.31291	2.75996	0.00127635	1	0.0139051	0.0545081	Q00610; Q00839; P23396; P40121; O60610; P12270; P60953; P28482; Q13618; Q14203; Q14980; P06493;
postsynaptic density	32	249	3.50109	2.59993	7.38575e-07	0.00129546	2.05629e-05	8.06066e-05	Q01082; P20591; P05023; Q96QK1; Q14152; P05388; Q02878; P23396; P18124; P61160; P20592; P46821; P62277; P62917; P62906; P62269; P50570; P28482; Q14160; P50914; P62829; Q02543; P30050; P12931; P62263; P62888; P61006; P62851; P40123; Q15417; P46459; P52294;
spectrin-associated cytoskeleton	1	8	0.109409	2.55024	0.333513	1	0.878936	1	Q01082;
postsynaptic cytosol	3	18	0.328228	3.38022	0.056472	1	0.252684	0.990522	P11142; P38919; Q01970;
postsynapse	12	88	1.31291	2.75996	0.00127635	1	0.0139051	0.0545081	P21333; P63010; P05388; P61586; P62917; O14617; P63000; Q15717; P62195; Q96RT1; P61764; O14818;
eukaryotic translation initiation factor 4F complex	3	12	0.328228	5.06892	0.0189535	1	0.121775	0.477357	P60842; Q14240; Q04637;
nuclear speck	47	397	5.14223	2.39487	2.6747e-08	4.69143e-05	9.98177e-07	3.91286e-06	P02545; P29401; Q6P2Q9; P43490; Q15029; O75533; Q00839; Q13838; P23246; O43143; P38919; Q92841; O00148; Q07955; P42285; Q15233; Q9UMS4; P26368; Q9BZZ5; Q5SSJ5; Q15365; Q01130; P17612; Q15459; Q15428; Q14498; P27695; Q16630; Q86XP3; O95232; Q15287; Q12874; P08621; Q9C0B1; Q96RT1; Q16629; Q13247; Q13243; Q9UKV3; Q13435; O43447; Q8WXF1; Q8NI27; P84103; Q9Y383; Q13242; Q9Y2W1;
P-body	6	87	0.656455	1.397	0.260271	1	0.737435	1	P17980; P26196; P35998; P11387; P60900; P25789;
PML body	6	99	0.656455	1.22769	0.365007	1	0.942531	1	P27694; P60228; P04637; Q99497; Q93009; P15927;
amino acid transport complex	2	2	0.218818	20.2252	0.00244205	1	0.0216331	0.084802	P08195; Q01650;
apical plasma membrane	22	332	2.407	1.34079	0.100473	1	0.36336	1	P02751; P08238; P26038; P05023; P04083; P15311; P35241; P08195; P27487; O75787; P38606; O95782; P21281; Q03135; P05026; O00186; P07858; P16070; P11166; P08237; P21926; Q15833;
cell surface	57	613	6.23632	1.88094	3.44591e-06	0.00604413	8.39462e-05	0.00032907	P01024; P13645; Q9Y490; P06733; P08238; P07355; P07900; P26038; P04439; P04083; P01889; P11021; P06576; P30101; P10321; P10809; P08195; P05556; P26006; Q00839; P09429; P09525; P00749; P27487; P07996; P05067; P29317; P02786; P09382; P27797; Q58FF6; O94985; P00505; Q96AC1; Q13492; P06756; Q6EMK4; P05187; P10909; P13667; P35052; Q9Y696; P32004; P05362; P54578; P08582; P08962; P16070; P09486; Q8IWU5;…
lysosomal membrane	45	310	4.92341	2.93647	8.0298e-11	1.40843e-07	4.54332e-09	1.78098e-08	P08238; P07355; P11142; P08133; P12109; Q96QK1; P08195; Q09666; P27487; P07339; Q10567; P62879; P04062; O75787; P38606; P11279; Q14108; Q01628; P62873; P08754; P21281; O14617; P51149; P51148; Q6EMK4; O75955; O43747; Q92542; Q96CW1; P50148; Q9UIQ6; P21283; Q9BXS5; Q01650; P08962; Q8IWA5; P29992; P13473; Q9P2R3; Q9BTU6; P28799; Q53TN4; P55735; P46459; P10253;
integral component of plasma membrane	32	1373	3.50109	0.471524	1	1	1	1	P04439; P01889; P10321; Q86UP2; P05067; P29317; P02786; P35613; P11279; P27105; Q03135; Q15758; P06756; Q13308; P32970; O15427; Q92542; P05362; O15162; Q9UIQ6; P08962; P23634; P16070; P11169; P11166; Q9BTU6; P60033; P05141; P48509; P21926; P33527; Q13332;
calyx of Held	2	24	0.218818	1.69315	0.334236	1	0.878936	1	P63261; P60709;
integral component of presynaptic membrane	2	60	0.218818	0.67743	0.803834	1	1	1	Q92542; Q13332;
axon	26	307	2.84464	1.71348	0.00543792	1	0.0443633	0.173904	P60709; P0C0L5; P46940; P11142; P20591; P42224; P41250; P31150; P05067; P61586; P20592; P46821; P12429; P35613; O75787; P50570; P28482; Q9NVA2; P51610; Q14203; P32004; P27824; O00499; P61764; Q99497; Q13332;
caveola	13	71	1.42232	3.70553	3.91063e-05	0.0685924	0.000729706	0.00286045	P05023; Q9NZM1; Q6NZI2; Q9NZN4; Q03135; P05026; P28482; P54709; O75955; P12931; Q14254; P23634; P11166;
cell body fiber	1	7	0.109409	2.91404	0.298832	1	0.812638	1	P00966;
cytoplasmic vesicle	22	280	2.407	1.58979	0.0220069	1	0.133658	0.523942	P20591; Q9NZM1; O94973; P61586; P20592; P02786; P30044; O75340; Q03135; P60953; P50570; P32455; P63000; P62195; O75955; P54578; P21283; Q14254; Q9BTU6; P10768; Q5VYK3; Q9Y624;
dendritic shaft	3	37	0.328228	1.6449	0.275959	1	0.771981	1	P21333; P05067; P46459;
integral component of postsynaptic membrane	1	45	0.109409	0.453842	0.898186	1	1	1	P27824;
neuronal cell body	32	371	3.50109	1.74499	0.00164779	1	0.017411	0.0682511	P08238; P07900; O75369; P35580; Q96QK1; Q05639; P31150; Q7L576; P38919; P63244; P46821; P12429; Q02790; P11279; P12277; P15559; P60953; Q13492; P51610; Q14203; P17655; P27708; P32004; Q14980; P27824; P61006; P09936; Q15417; Q96A72; Q9BTU6; Q9UBB4; P43034;
cleavage furrow	9	52	0.984683	3.50373	0.000918043	1	0.010735	0.0420812	P35579; P35580; P35241; P05556; Q15019; P61586; Q16181; P62330; P11233;
neuron projection	17	334	1.85996	1.03	0.486593	1	1	1	O75369; P46940; O43707; P23526; Q96QK1; P08670; O15144; Q7L576; P61586; P29317; P60953; Q9HB71; Q14203; P12931; P23634; Q9BTU6; P43034;
postsynaptic membrane	7	143	0.765864	0.991388	0.565329	1	1	1	P20591; P20592; O75787; O94985; P50570; Q13492; P35222;
endosome	27	271	2.95405	2.01573	0.000441568	0.774511	0.00577993	0.0226574	Q00610; P07355; P05023; P04083; P15311; Q96QK1; O15144; P09429; P05067; P61586; P02786; O75340; Q03135; O75436; P50570; P51148; P61026; O75955; P62330; P35052; P24941; O00499; Q14254; P61006; Q9P2R3; Q9BTU6; P28799;
perikaryon	15	153	1.64114	1.98405	0.00888537	1	0.0654829	0.256694	P21333; P09104; P00966; P05067; P63244; P46821; P62136; P00505; P28482; Q13283; P11169; P11387; Q9BTU6; P35637; Q13332;
rough endoplasmic reticulum	9	55	0.984683	3.31265	0.0013901	1	0.0150508	0.0589993	P10809; P36578; Q02878; P05067; Q07020; P62266; O60568; P27824; P04844;
cilium	8	199	0.875274	0.814048	0.773169	1	1	1	P14618; P50990; Q03135; Q92973; P61026; P61006; Q9NUQ9; P36405;
anchored component of membrane	1	103	0.109409	0.198305	0.994687	1	1	1	P05187;
extracellular region	168	1895	18.3807	1.79315	1.74195e-14	3.05538e-11	1.32842e-12	5.20743e-12	P02751; P21333; P01024; P04264; P14618; Q9Y490; P08238; P07355; P07900; P13639; P07437; P24821; P0C0L5; P08758; P68371; O43707; Q14204; P12814; P11142; P98160; O00468; P02452; P55058; P04083; P62805; Q15582; P11216; Q08380; P53396; P18206; Q14974; Q13813; P55072; P12109; P62937; P12956; P78371; Q08431; P13010; P68104; P50395; Q14764; P07093; Q86VP6; Q99715; P04075; P18669; Q12905; Q13200; P07237;…
secretory granule	6	87	0.656455	1.397	0.260271	1	0.737435	1	P02452; P10809; P41250; P07996; P60953; P02788;
acrosomal vesicle	6	90	0.656455	1.35044	0.285835	1	0.794539	1	P17987; P45880; P27797; P17612; P35221; P07686;
nuclear membrane	23	239	2.51641	1.94712	0.00179509	1	0.0188538	0.0739071	P04406; P02545; P20591; Q14974; O14980; Q9NZM1; P09525; Q99829; O00560; O00299; P12270; P49903; Q03252; P20700; P42167; O15427; P67809; P50148; Q96RT1; P04637; Q6ZRP7; P18754; P43034;
autophagosome	1	69	0.109409	0.296007	0.969965	1	1	1	P11142;
autophagosome membrane	3	33	0.328228	1.84422	0.222212	1	0.653647	1	O75787; P51149; P04844;
axoneme	3	95	0.328228	0.640751	0.854897	1	1	1	Q15019; Q16181; Q9UHD8;
phagophore assembly site membrane	2	16	0.218818	2.5392	0.185944	1	0.575212	1	Q9H0U4; P51149;
collagen-containing extracellular matrix	65	329	7.1116	3.99635	3.58123e-22	6.28148e-19	4.48677e-20	1.75882e-19	P02751; P04264; P14618; P07355; P24821; P08758; P98160; O00468; P02452; P08133; P04083; P50454; Q15582; Q08380; P12109; Q08431; O43854; P07093; Q99715; P05121; O15230; Q92626; Q02388; P11047; P08253; Q92743; P09525; P07942; P07339; P14625; P39060; P07996; P35237; P55268; O00339; P52272; P20908; P09382; P21980; P27797; Q14112; P13611; P25391; Q6UXI9; P10909; O60568; P50995; P98095; Q12805; P35052;…
platelet alpha granule lumen	16	67	1.75055	4.83219	1.16902e-07	0.000205046	4.06691e-06	1.59423e-05	P02751; O43707; P12814; P04075; O00391; P05121; P07996; P05067; Q14393; Q9NTK5; P10909; P02768; P01033; Q9NUQ9; P09486; P07225;
specific granule lumen	12	62	1.31291	3.91718	4.35417e-05	0.0763721	0.000803917	0.00315136	P18206; Q14974; Q13813; Q12905; O00391; Q7L576; P07339; P14923; O00764; P61769; P26022; P02788;
tertiary granule lumen	12	55	1.31291	4.41564	1.21622e-05	0.0213325	0.000273493	0.0010721	Q13813; P04075; Q12905; O00391; Q7L576; P07339; P09972; Q5D862; P36871; P61769; P26022; P02788;
azurophil granule lumen	26	90	2.84464	5.84443	1.10632e-13	1.94048e-10	6.93029e-12	2.71668e-11	P01024; P07355; P07437; P68371; Q14204; P11216; P53396; P55072; P78371; P50395; Q99536; P30041; Q01518; Q9UQ80; P50990; Q99460; P61160; O00560; P28482; P07686; P15586; P10619; P08236; P28799; Q8NBS9; P00387;
COPII-coated ER to Golgi transport vesicle	4	40	0.437637	2.02707	0.133951	1	0.467919	1	Q02388; P05067; O94979; Q5VYK3;
endoplasmic reticulum lumen	43	299	4.7046	2.90922	2.86581e-10	5.02664e-07	1.46914e-08	5.75903e-08	P02751; P01024; P24821; P02452; P50454; P12109; Q08431; P11021; Q99715; P30101; P07237; O00391; Q86UP2; Q02388; Q15084; Q14697; P11047; P07942; P14625; P39060; P07996; P05067; P55268; P20908; P09382; P27797; Q14393; O76061; P13611; P23284; P61769; O60568; P02768; P13667; Q9UBS4; P08582; P27824; P01033; O95084; P10768; P30040; Q8NBS9; P08572;
endoplasmic reticulum-Golgi intermediate compartment membrane	3	72	0.328228	0.845407	0.697749	1	1	1	Q02388; Q9H0U4; P27797;
ficolin-1-rich granule lumen	52	124	5.68928	8.48247	3.13394e-35	5.49693e-32	9.16155e-33	3.59133e-32	P04264; P14618; P08238; P07900; P13639; P11142; P53396; P18206; Q14974; P55072; P62937; P12956; P68104; Q14764; Q86VP6; P04075; P18669; Q12905; Q13200; P09211; P07384; P22392; P06396; P50990; P06744; P09429; P17858; P07339; P09972; P06737; P61160; P20618; P14923; O43242; P51665; Q9UNM6; P17980; O00571; P28482; P68402; O00232; O00487; P36871; P28066; P00491; P35998; Q96G03; Q15008; P15586; P07858;…
Golgi membrane	47	611	5.14223	1.55609	0.00182577	1	0.0190619	0.0747229	P04439; P01889; Q15436; P10321; O00391; Q02388; O00429; P53621; Q10567; Q9H0U4; P35613; O75340; P15291; Q14108; P53992; P53618; Q03135; P48444; P60953; O94985; O94979; P50570; P62820; Q10471; P33947; Q15437; O95486; P32455; O14617; P63000; P61026; O43747; Q13618; P61769; Q9NR31; Q9Y678; Q14980; Q9BXS5; P61006; Q9UBF2; P36405; P35606; P07225; P11166; P55735; Q08AM6; P46459;
secretory granule lumen	45	115	4.92341	7.91527	4.50171e-29	7.896e-26	6.58e-27	2.57937e-26	P01024; P14618; P08238; P07900; P13639; P11142; P18206; P55072; P62937; P12956; P13010; P68104; P50395; Q14764; Q86VP6; P04075; P18669; Q13200; P09211; P22392; P06396; P50990; P06744; P09429; P17858; Q7L576; P09972; P06737; P20618; O00764; O43242; P51665; Q9UNM6; P17980; O00571; P68402; O00232; O00487; P28066; P00491; P35998; Q96G03; Q15008; Q7Z6Z7; P30740;
fibrinogen complex	2	8	0.218818	5.07523	0.0560661	1	0.252684	0.990522	P02751; P07996;
Golgi cisterna membrane	4	90	0.437637	0.901044	0.656086	1	1	1	P15291; Q10471; Q8WVM8; Q8NBZ7;
integral component of Golgi membrane	3	63	0.328228	0.96616	0.608548	1	1	1	O00391; Q10471; Q6ZRP7;
amyloid-beta complex	1	1	0.109409	20.2252	0.0494428	1	0.228218	0.894615	P05067;
apical part of cell	10	74	1.09409	2.73549	0.00337753	1	0.0294736	0.115537	P26038; P15311; P05067; P60953; O43795; P35222; Q9Y696; P21283; P23258; Q13325;
astrocyte projection	2	12	0.218818	3.3849	0.116115	1	0.413116	1	P15311; P05067;
cell-cell junction	23	181	2.51641	2.57102	3.11908e-05	0.0547087	0.000588266	0.00230601	P21333; P63261; P60709; O43707; P12814; P18206; P05787; P05067; P61158; Q16658; P23528; P14923; O75083; P60953; P25391; Q14160; Q13308; P35221; P35222; O75955; P61224; Q9Y696; Q9Y624;
ciliary rootlet	2	11	0.218818	3.69233	0.0999217	1	0.362863	1	P33176; P05067;
clathrin-coated pit	8	57	0.875274	2.84167	0.00666496	1	0.0536254	0.210212	P10809; O00429; P05067; P02786; P50570; Q13492; Q96CW1; Q15286;
dendritic spine	20	160	2.18818	2.52925	0.000126187	0.221332	0.00195869	0.00767809	P20591; P35580; P05556; Q7L576; P05067; P61586; P20592; P46821; P62136; P60953; P18085; P50570; Q9NVA2; P17612; P63000; P35998; P27824; Q9Y4F1; P61006; Q15417;
early endosome	15	253	1.64114	1.19987	0.271049	1	0.760672	1	P07355; Q96QK1; P10809; P05067; P02786; O75436; O43795; P28482; P62820; Q13492; O75955; Q92542; Q9P2R3; Q5VYK3; P30048;
endosome lumen	2	18	0.218818	2.25722	0.2227	1	0.653647	1	P05067; P08962;
endosome to plasma membrane transport vesicle	2	3	0.218818	13.5058	0.00708517	1	0.0537982	0.210889	P05067; Q13492;
Golgi lumen	7	100	0.765864	1.41764	0.225327	1	0.656518	1	P98160; O00468; P05067; Q14393; P13611; P35052; P07225;
Golgi-associated vesicle	3	17	0.328228	3.57894	0.0487967	1	0.228218	0.894615	P05067; P53618; Q8WVM8;
growth cone filopodium	2	4	0.218818	10.1378	0.0137062	1	0.0914094	0.358325	P26006; P05067;
growth cone lamellipodium	1	3	0.109409	6.78652	0.141123	1	0.467919	1	P05067;
high-density lipoprotein particle	3	23	0.328228	2.64571	0.102419	1	0.369636	1	P55058; P05067; Q00341;
intermediate-density lipoprotein particle	1	6	0.109409	3.39891	0.262349	1	0.737435	1	P05067;
lipoprotein particle	1	2	0.109409	10.1629	0.0964436	1	0.356882	1	P05067;
main axon	1	6	0.109409	3.39891	0.262349	1	0.737435	1	P05067;
neuromuscular junction	9	78	0.984683	2.33597	0.0145917	1	0.0968907	0.379812	P35579; P35580; P07093; P05556; O15230; P05067; P55268; P17612; P10644;
nuclear envelope lumen	3	10	0.328228	6.0817	0.0111306	1	0.079362	0.3111	P07437; P05067; Q9HB71;
presynaptic active zone	2	39	0.218818	1.04211	0.581098	1	1	1	P05067; O75955;
receptor complex	5	209	0.547046	0.4848	0.979362	1	1	1	P05556; P26006; P05067; P29317; P14543;
recycling endosome	8	117	0.875274	1.38453	0.222274	1	0.653647	1	P05556; P05067; P02786; P62826; O14773; P61026; O43747; P23258;
smooth endoplasmic reticulum	6	26	0.656455	4.67333	0.00141118	1	0.0151236	0.0592847	P11021; P05067; P27797; P23284; P27824; P30040;
spindle midzone	3	25	0.328228	2.43414	0.12389	1	0.436351	1	P05067; P60953; Q15691;
synaptic vesicle	9	126	0.984683	1.44615	0.171639	1	0.557508	1	P21796; P05067; P45880; Q13492; P61026; Q92542; O00499; P61006; Q92905;
trans-Golgi network membrane	8	94	0.875274	1.72326	0.093369	1	0.356882	1	Q00610; Q10567; P05067; P63092; O43747; P40616; Q9BXS5; P61006;
axolemma	1	15	0.109409	1.36092	0.532754	1	1	1	Q01082;
terminal bouton	5	53	0.547046	1.91149	0.120121	1	0.425641	1	P11142; Q7L576; O14617; P30043; P27708;
intermediate filament	16	112	1.75055	2.89086	0.000123201	0.216094	0.00192941	0.0075633	P13645; P35527; P35908; P02545; P02533; P08779; P13647; P08670; P05783; P22392; P15531; P05787; Q04695; P14923; P15924; P08729;
Schaffer collateral - CA1 synapse	6	84	0.656455	1.44689	0.235357	1	0.684603	1	P63261; P60709; P05556; P60953; P35222; Q13332;
host cell	8	55	0.875274	2.94499	0.00535412	1	0.0438838	0.172025	Q14974; O14980; P09914; P62826; P12270; P55735; O60684; P52294;
nuclear envelope	25	182	2.73523	2.77914	3.57527e-06	0.00627103	8.59045e-05	0.000336746	P02545; P55060; Q14974; O14980; P09874; Q9NZM1; Q96P70; O00299; O95373; P62826; P27797; P12270; Q9Y3I0; Q9Y5L0; P20700; P42167; Q14203; P50995; Q9UI26; O00499; P45973; P55735; P43034; Q96AG4; P43487;
nuclear pore	12	71	1.31291	3.42071	0.000171506	0.300821	0.00254937	0.00999355	Q14974; Q14764; O00159; O00410; P20592; O95373; P62826; P12270; P63241; O60684; P43487; P52294;
spindle pole	7	124	0.765864	1.14328	0.415265	1	1	1	Q00839; P35222; Q13618; Q14203; Q14980; P62714; Q14008;
clathrin-coated vesicle	3	57	0.328228	1.06784	0.540097	1	1	1	Q00610; Q13492; O43747;
extrinsic component of plasma membrane	4	24	0.437637	3.37788	0.0286389	1	0.168566	0.660778	P07355; Q08431; Q14980; P60903;
nucleotide-activated protein kinase complex	3	10	0.328228	6.0817	0.0111306	1	0.079362	0.3111	P13861; P17612; P10644;
cytoplasmic stress granule	15	69	1.64114	4.39907	1.06338e-06	0.00186517	2.82602e-05	0.00011078	Q14974; P55072; P61978; P11940; Q92499; Q13310; O00571; Q13283; P05198; Q15717; P67809; P26196; Q92945; Q14258; Q01085;
spliceosomal complex	29	91	3.17287	6.4469	2.2513e-16	3.94878e-13	1.97439e-14	7.73962e-14	P11142; P19338; O75643; O75533; Q13838; P09651; O43143; P22626; O43390; P07910; P52272; P26368; Q9BZZ5; Q01130; Q15459; Q15428; P31942; P62995; Q12874; P08621; P14678; Q53GS9; Q15637; P17931; O14979; P38159; Q13435; O43447; P62318;
axon terminus	1	57	0.109409	0.358313	0.94469	1	1	1	O43390;
lysosome	24	249	2.62582	1.95015	0.00141407	1	0.0151236	0.0592847	Q00610; P11142; Q96QK1; Q9P2J5; P07384; P45974; P00966; P07339; P04062; O75787; P11279; O75436; Q15642; P51149; O14773; P17655; P12931; P07858; P10619; P13473; Q01085; P28799; P38571; P10253;
T-tubule	8	43	0.875274	3.76665	0.00107376	1	0.0122298	0.0479407	P05023; P15311; P35241; Q09666; P05026; P00505; O00499; P23634;
endosome membrane	18	214	1.96937	1.70205	0.0197608	1	0.126488	0.495836	Q9H4M9; Q96QK1; Q9ULV4; P07339; Q9NZN4; P02786; P11279; Q14108; O75436; Q07960; O43795; O14617; P51149; Q92542; Q15286; P08962; Q9P2R3; Q08AM6;
recycling endosome membrane	13	86	1.42232	3.05929	0.00029562	0.518518	0.00414815	0.0162608	P04439; P01889; Q9H4M9; P30101; P10321; Q9NZN4; Q92597; P63000; P61026; P61769; P62330; Q15286; P61006;
ribonucleoprotein complex	59	169	6.45514	7.06164	1.63289e-34	2.86409e-31	4.09156e-32	1.60389e-31	P60709; P04406; P13639; P46940; O43707; P11142; Q08211; P19338; O14980; P13010; P08670; P06748; Q15029; Q12905; P07814; Q12906; Q00839; P09651; P05388; P11940; P36578; P23396; P62701; P18124; Q92499; P22626; O43390; Q14103; Q92841; P61247; P62241; P52272; P51991; P14866; P46777; Q13310; Q09161; P42704; P62753; Q9Y230; P46781; P62081; Q13283; O60506; P17844; Q15717; P67809; Q9Y265; Q99729; P40429;…
endocytic vesicle	4	54	0.437637	1.50163	0.277246	1	0.773115	1	P27487; P62330; Q14254; Q5VYK3;
external side of plasma membrane	19	369	2.07877	1.04192	0.461371	1	1	1	P08758; Q08431; P07237; P05556; P26006; P07996; P02786; O75787; P11279; P15291; P27797; P06756; O75955; P61769; P17655; P05362; P00390; P07858; P21926;
phagocytic vesicle	15	61	1.64114	4.9759	1.91671e-07	0.000336191	5.69815e-06	2.23368e-05	P63261; O75369; P08670; P30101; P06396; O00159; P33176; P60953; P51149; P06756; O00186; P50995; P61006; P61764; Q15833;
microtubule organizing center	10	108	1.09409	1.8744	0.0411384	1	0.228218	0.894615	P05783; O60610; P60953; P28482; P62081; Q9Y265; O75955; Q15691; Q8WUM4; P07947;
alveolar lamellar body	1	5	0.109409	4.07733	0.223969	1	0.653647	1	P11279;
photoreceptor disc membrane	1	22	0.109409	0.928097	0.672479	1	1	1	P62873;
late endosome	9	137	0.984683	1.33004	0.237324	1	0.689184	1	P11142; Q96QK1; P11279; P28482; P51149; P12931; P13473; P28799; Q5VYK3;
late endosome membrane	9	121	0.984683	1.5059	0.144964	1	0.47975	1	P07355; P08133; P11279; Q14108; Q01628; P51149; P08962; P13473; Q08AM6;
early endosome membrane	12	158	1.31291	1.53727	0.0924888	1	0.356882	1	P04439; P04083; P01889; Q9H4M9; P10321; Q9P258; Q03135; P51148; P61769; P62330; Q9BTU6; Q08AM6;
glial cell projection	1	12	0.109409	1.70087	0.455926	1	1	1	P05556;
ruffle membrane	19	91	2.07877	4.2246	7.93678e-08	0.000139211	2.90023e-06	1.13689e-05	Q9Y490; P15311; P68104; P05556; P15531; O00159; P23396; Q9ULV4; P61586; P29317; P23528; O60610; P18085; Q9H6S3; P50570; P06756; P63000; P12931; Q13325;
azurophil granule membrane	11	58	1.2035	3.83863	0.000109337	0.191777	0.00182645	0.00715969	Q99829; P11279; P27105; P15291; P51148; P61224; Q92542; P08962; P13473; O75131; P10253;
secretory granule membrane	16	99	1.75055	3.27043	2.66694e-05	0.0467782	0.000525598	0.00206035	P46940; P01889; P10321; O94973; P35237; P61586; O60610; P15291; P53618; P51149; P63000; P61026; P16070; P11169; P17931; Q9NP72;
integral component of endoplasmic reticulum membrane	2	114	0.218818	0.35657	0.978878	1	1	1	P11021; Q9BSJ8;
intercellular canaliculus	1	6	0.109409	3.39891	0.262349	1	0.737435	1	P27487;
sarcomere	5	48	0.547046	2.11056	0.0871522	1	0.356882	1	P68032; P08253; Q9ULV4; P47756; P60900;
peroxisome	6	106	0.656455	1.14662	0.427378	1	1	1	P29401; P08670; O00429; P30044; Q13011; P48735;
peroxisomal matrix	4	54	0.437637	1.50163	0.277246	1	0.773115	1	P10809; P30044; Q13011; Q9UBQ7;
polysomal ribosome	18	31	1.96937	11.7464	2.97286e-16	5.21439e-13	2.48304e-14	9.73355e-14	P13639; Q08211; Q02878; P62424; P62917; Q07020; P62906; P62266; P84098; P62913; Q02543; P62888; O15372; P62899; P83731; P62910; Q8TCS8; P62854;
ribosome	21	48	2.29759	8.85088	1.88507e-15	3.30642e-12	1.50292e-13	5.89145e-13	Q92616; P23396; P62701; P61313; P62277; P32969; P62269; P62266; P46781; P62081; P62280; P62829; P27695; P40429; P30050; P46782; P27824; P19525; P61353; P62851; Q15637;
brush border membrane	4	55	0.437637	1.47433	0.288424	1	0.800467	1	P08238; P15291; Q14344; Q53TN4;
external side of apical plasma membrane	1	5	0.109409	4.07733	0.223969	1	0.653647	1	Q01650;
dendrite cytoplasm	6	32	0.656455	3.79735	0.00431503	1	0.0362132	0.141956	Q00839; P23246; P33176; P28482; P27824; Q14254;
sperm flagellum	6	52	0.656455	2.33711	0.0423201	1	0.228218	0.894615	P05023; P05026; P17612; P54709; Q13618; P23634;
GABA-ergic synapse	3	70	0.328228	0.869558	0.679356	1	1	1	O94985; Q9NVA2; O75955;
aggresome	2	39	0.218818	1.04211	0.581098	1	1	1	P13639; Q9H0D6;
filopodium tip	2	18	0.218818	2.25722	0.2227	1	0.653647	1	Q7L576; O95782;
growth cone	10	138	1.09409	1.46695	0.145868	1	0.481831	1	P21333; P46940; P35580; P53621; O43390; P46821; Q16658; P50570; Q9UBF2; Q13332;
SCAR complex	2	9	0.218818	4.51194	0.0697748	1	0.29923	1	Q7L576; Q9Y2A7;
actin cytoskeleton	30	212	3.28228	2.86287	2.0283e-07	0.000355764	5.9294e-06	2.32433e-05	P35579; P21333; P60709; O75369; P68032; P15311; Q08211; P04075; O15144; P06396; Q09666; Q15019; Q9ULV4; P61160; P61158; P26639; P47756; Q16658; P07910; P14923; O15143; P52907; P47755; P32455; P35221; Q9UHD8; Q9Y696; O00499; Q15417; Q13325;
stress fiber	11	64	1.2035	3.47882	0.000272483	0.477935	0.00385431	0.0151089	P35579; O75369; O43707; P12814; P35580; Q16658; Q16181; Q9BR76; Q9NVA2; Q96AC1; Q9UHD8;
BRISC complex	1	5	0.109409	4.07733	0.223969	1	0.653647	1	P34897;
microtubule	32	313	3.50109	2.06833	8.4206e-05	0.147697	0.00146235	0.00573242	P07437; P46940; P68371; Q9BQE3; Q14204; Q13885; Q9BUF5; P48643; P78371; P17987; P40227; Q14152; Q99832; P49368; O00429; P50991; P50990; P33176; P46821; Q02790; Q9P258; P42704; P50570; Q92597; P09543; Q9UHD8; A6NHL2; Q15691; Q14203; Q9BTW9; Q92598; P23258;
postsynaptic density, intracellular component	2	17	0.218818	2.38992	0.20423	1	0.628071	1	P50570; P35222;
transcription factor complex	8	199	0.875274	0.814048	0.773169	1	1	1	P78527; P12956; P09874; P53999; P35222; P27695; P24941; P04637;
ubiquitin ligase complex	3	106	0.328228	0.574264	0.900765	1	1	1	Q86VP6; P68036; Q13404;
fibrillar center	16	129	1.75055	2.50992	0.000631201	1	0.00785196	0.0307798	P15311; Q15233; Q9Y262; Q9Y2X3; O00567; P68402; Q13428; Q16881; O60832; Q14978; P29692; P22087; P11387; Q8WXF1; P38571; O60264;
ruffle	16	99	1.75055	3.27043	2.66694e-05	0.0467782	0.000525598	0.00206035	P35579; Q9Y490; P07355; P46940; P12814; P15311; P35241; P05556; P22392; P06396; Q7L576; P40121; Q9Y2A7; Q16658; P21281; P62330;
perinuclear endoplasmic reticulum	1	16	0.109409	1.27592	0.555875	1	1	1	P17655;
nuclear chromosome, telomeric region	22	87	2.407	5.11615	1.5429e-10	2.70625e-07	8.20077e-09	3.21471e-08	P62805; P78527; P12956; P13010; P09874; P12004; P49736; Q16531; P25205; P33993; O75367; Q14566; P33991; P27694; P39748; P84243; P33992; P27695; P05455; P06493; P45973; P15927;
nuclear telomere cap complex	2	9	0.218818	4.51194	0.0697748	1	0.29923	1	P12956; P13010;
basement membrane	25	87	2.73523	5.81349	3.76286e-13	6.60005e-10	2.27588e-11	8.92147e-11	P02751; P07355; P24821; P98160; O00468; Q15582; O15230; Q02388; P11047; P07942; P39060; P55268; O00339; P20908; Q14112; P25391; Q6UXI9; O95967; Q76M96; P01033; P14543; Q96RT1; P09486; P23142; P48509;
synaptic cleft	2	17	0.218818	2.38992	0.20423	1	0.628071	1	O15230; P55268;
plasma membrane raft	4	30	0.437637	2.70253	0.0586276	1	0.260336	1	P15311; P13861; P17612; P10644;
dopaminergic synapse	1	13	0.109409	1.57013	0.482844	1	1	1	O75955;
specific granule membrane	7	91	0.765864	1.55783	0.16342	1	0.534772	1	P00749; Q5T4S7; P27105; P06756; Q9BXS5; P11169; Q8IWA5;
tertiary granule membrane	8	73	0.875274	2.21892	0.0273077	1	0.161272	0.632186	P00749; P35237; Q5T4S7; O75787; P27105; P53618; P11169; P10253;
ASAP complex	2	4	0.218818	10.1378	0.0137062	1	0.0914094	0.358325	Q15287; Q9UKV3;
cytoophidium	1	3	0.109409	6.78652	0.141123	1	0.467919	1	P17812;
extrinsic component of cytoplasmic side of plasma membrane	7	62	0.765864	2.28638	0.0327247	1	0.185998	0.729114	P46940; Q9BSJ8; P61586; Q96AC1; P12931; Q9Y4F1; P07947;
mitochondrial crista	1	8	0.109409	2.55024	0.333513	1	0.878936	1	P10809;
actin filament	12	67	1.31291	3.6249	9.63167e-05	0.168939	0.00165627	0.00649259	P21333; P63261; P60709; P46940; P68032; P15311; P13797; Q14651; Q9BR76; O43795; P12931; P07947;
Ino80 complex	2	14	0.218818	2.90168	0.150204	1	0.492445	1	Q9Y230; Q9Y265;
npBAF complex	1	12	0.109409	1.70087	0.455926	1	1	1	Q8TAQ2;
NuA4 histone acetyltransferase complex	3	19	0.328228	3.20241	0.0646808	1	0.284104	1	P60709; Q9Y230; Q9Y265;
nuclear chromatin	22	904	2.407	0.492424	0.999968	1	1	1	P60709; P42224; Q96KK5; P04908; P61978; Q08945; P10412; P16403; P26583; P16402; P09429; P16401; O75367; Q14103; P07910; P0C0S5; Q8TAQ2; Q14839; P04637; P52630; P18754; Q09028;
SWI/SNF complex	1	21	0.109409	0.972272	0.655423	1	1	1	Q8TAQ2;
nBAF complex	1	15	0.109409	1.36092	0.532754	1	1	1	Q8TAQ2;
motile cilium	3	98	0.328228	0.621138	0.868969	1	1	1	P04083; Q00796; P43034;
integral component of postsynaptic density membrane	3	52	0.328228	1.1705	0.478117	1	1	1	O94985; O15427; Q13332;
clathrin-coated vesicle membrane	6	56	0.656455	2.17021	0.0573303	1	0.255222	1	Q10567; P02786; Q14108; O43747; Q15286; Q9BXS5;
basal plasma membrane	4	39	0.437637	2.07903	0.125152	1	0.439913	1	O00159; Q01650; Q96RT1; P33527;
spindle	11	124	1.2035	1.79565	0.0433517	1	0.228218	0.894615	P35579; Q00610; P35580; P04792; Q15019; Q16181; Q9UMS4; Q14203; P50995; Q14980; P23258;
acrosomal membrane	3	20	0.328228	3.04237	0.0734027	1	0.312496	1	P35613; Q03135; Q14254;
mitochondria-associated endoplasmic reticulum membrane	1	15	0.109409	1.36092	0.532754	1	1	1	P27824;
cell body	18	74	1.96937	4.9217	1.39421e-08	2.44544e-05	5.55782e-07	2.17867e-06	P07437; P68032; P15311; P48643; P78371; P17987; Q99832; P49368; P04899; P50991; P50990; P62879; O75787; P62873; Q9HB71; P62753; Q99497; P46779;
filopodium	11	72	1.2035	3.09234	0.00077313	1	0.00928815	0.0364096	P68032; Q14204; P26038; P15311; P35241; P05556; Q16658; P15291; P60953; O43795; Q9Y4F1;
smooth muscle contractile fiber	1	4	0.109409	5.09412	0.183595	1	0.570967	1	Q6UXI9;
apical junction complex	3	20	0.328228	3.04237	0.0734027	1	0.312496	1	P63261; P60709; P61586;
cytoplasmic ribonucleoprotein granule	18	74	1.96937	4.9217	1.39421e-08	2.44544e-05	5.55782e-07	2.17867e-06	P60709; P07437; P46940; Q08211; P19338; Q00839; P05388; P11940; Q02878; P62701; P60953; Q15365; P62753; P63000; P26196; P35998; P30740; P46779;
dense body	3	6	0.328228	10.1294	0.00215295	1	0.021215	0.0831631	P63261; P60709; Q7KZF4;
postsynaptic actin cytoskeleton	1	5	0.109409	4.07733	0.223969	1	0.653647	1	P60709;
tight junction	3	16	0.328228	3.80248	0.041673	1	0.228218	0.894615	P60709; P29317; Q9Y624;
actomyosin, actin portion	2	2	0.218818	20.2252	0.00244205	1	0.0216331	0.084802	P68032; O75083;
I band	4	20	0.437637	4.05312	0.0152566	1	0.0998509	0.391416	P68032; P04075; Q96AC1; O00499;
filamentous actin	3	35	0.328228	1.73887	0.248865	1	0.720311	1	P63261; O00159; Q9Y2A7;
myofibril	2	29	0.218818	1.40133	0.423645	1	1	1	P63261; P60900;
cell periphery	13	45	1.42232	5.84602	1.61924e-07	0.000284014	5.03032e-06	1.97189e-05	P26038; P02533; P15311; P35241; P05783; P26006; P22392; Q04695; P61586; Q9BR76; O43795; P35222; P58107;
brush border	17	56	1.85996	6.1423	8.62001e-10	1.51195e-06	3.8768e-08	1.51971e-07	P35579; O75369; Q15149; O43707; P12814; P15311; P18206; P35580; O00429; O00159; P61158; O00299; Q14651; P60660; O43795; P47755; Q13045;
cell projection	15	117	1.64114	2.59448	0.000650337	1	0.00801784	0.03143	P12814; P15311; P61978; P50991; P46821; P21741; O75083; P60953; Q15642; P63000; P27708; P16070; P11169; P59998; P58107;
fascia adherens	5	10	0.547046	10.1227	5.98043e-05	0.104897	0.00108141	0.00423914	P12814; P18206; P14923; P15924; P35222;
pseudopodium	6	17	0.656455	7.14599	0.000111121	0.194905	0.00183873	0.00720784	O43707; P12814; P26038; P28482; P09543; P17655;
cortical actin cytoskeleton	10	39	1.09409	5.1898	1.4251e-05	0.0249963	0.000307308	0.00120465	P35241; P68104; Q01518; P06396; P23528; O75083; P17655; P40123; P11166; Q14847;
dynactin complex	1	7	0.109409	2.91404	0.298832	1	0.812638	1	P61163;
centriole	6	143	0.656455	0.849964	0.715756	1	1	1	P40121; P61163; P62826; Q14203; P61006; P23258;
COPI-coated vesicle	2	11	0.218818	3.69233	0.0999217	1	0.362863	1	P61163; P48444;
manchette	1	7	0.109409	2.91404	0.298832	1	0.812638	1	P61163;
microtubule associated complex	4	31	0.437637	2.61538	0.06479	1	0.284104	1	P61163; P46821; Q14203; P43034;
pore complex	3	13	0.328228	4.67931	0.0237501	1	0.141212	0.553553	P21796; P45880; Q9Y277;
synaptic membrane	2	26	0.218818	1.56296	0.370639	1	0.951832	1	P04083; P26006;
tetraspanin-enriched microdomain	2	10	0.218818	4.0612	0.0844358	1	0.356011	1	Q9Y3Z3; P60033;
trans-Golgi network	11	167	1.2035	1.33333	0.204821	1	0.628071	1	Q15582; P28838; P04062; P50570; P63000; P61026; O60568; P40616; P13473; Q9BTU6; P28799;
sperm head plasma membrane	1	2	0.109409	10.1629	0.0964436	1	0.356882	1	P08238;
dense core granule membrane	1	3	0.109409	6.78652	0.141123	1	0.467919	1	Q709C8;
ficolin-1-rich granule membrane	14	61	1.53173	4.6444	1.20955e-06	0.00212155	3.1665e-05	0.000124127	O94973; P35237; P61586; Q5T4S7; O75787; P11279; O60610; P15924; P53618; P63000; P11169; P13473; P17931; P10253;
podosome	6	28	0.656455	4.33964	0.00212241	1	0.021215	0.0831631	P18206; P61978; P06396; Q16658; O75083; P12931;
specific granule	5	13	0.547046	7.78848	0.00026964	0.472949	0.00384511	0.0150729	P12429; O00186; P50995; Q15833; P02788;
tertiary granule	2	4	0.218818	10.1378	0.0137062	1	0.0914094	0.358325	O00186; Q15833;
intermediate filament cytoskeleton	7	50	0.765864	2.835	0.0110181	1	0.079362	0.3111	Q15149; P08670; P05787; Q04695; P50990; Q8IY21; Q9UNZ2;
intrinsic component of plasma membrane	3	37	0.328228	1.6449	0.275959	1	0.771981	1	P21980; P35052; P08962;
stereocilium	2	33	0.218818	1.23152	0.490501	1	1	1	P35241; P43034;
excitatory synapse	2	33	0.218818	1.23152	0.490501	1	1	1	P26006; Q7L576;
basal part of cell	1	15	0.109409	1.36092	0.532754	1	1	1	P02533;
F-actin capping protein complex	4	8	0.437637	10.1252	0.000354132	0.621148	0.0048151	0.0188752	P40121; P47756; P52907; P47755;
cell cortex	20	142	2.18818	2.84984	2.27482e-05	0.0399004	0.000463958	0.00181872	P07355; O75369; Q14204; P19338; P35580; P07737; Q9ULV4; P61586; Q16658; Q03135; P60953; Q15642; Q96AC1; P63000; P35222; O76003; Q14203; P62330; Q14980; P43034;
condensed nuclear chromosome	4	28	0.437637	2.8955	0.0472923	1	0.228218	0.894615	P42704; Q14683; P18754; P23258;
collagen trimer	1	58	0.109409	0.352136	0.947433	1	1	1	P39060;
centriolar satellite	6	95	0.656455	1.27937	0.329498	1	0.878936	1	P05783; P11413; P33176; O75955; Q14498; Q13045;
ciliary basal body	3	132	0.328228	0.46116	0.961746	1	1	1	P15311; P61006; P23258;
site of DNA damage	4	22	0.437637	3.68482	0.0213069	1	0.133658	0.523942	P13010; P09874; P27694; P45973;
proteasome complex	27	57	2.95405	9.58221	1.28733e-20	2.25797e-17	1.41123e-18	5.53204e-18	P55072; Q13200; P04792; Q99460; Q9UL46; P20618; O43242; P51665; Q9UNM6; P28070; P17980; Q06323; O00232; P49720; O00487; P62195; P28066; P35998; P43686; Q15008; P54578; P62333; P60900; P62191; P25789; O14818; Q5VYK3;
proteasome regulatory particle, lid subcomplex	4	9	0.437637	9.00144	0.000612499	1	0.00767373	0.0300811	O43242; Q9UNM6; O00232; O00487;
MMXD complex	1	5	0.109409	4.07733	0.223969	1	0.653647	1	P05141;
ESC/E(Z) complex	2	11	0.218818	3.69233	0.0999217	1	0.362863	1	Q16576; Q09028;
invadopodium	4	10	0.437637	8.10219	0.000980962	1	0.0112458	0.0440836	P26038; P15311; P61160; Q16658;
chromosome	12	124	1.31291	1.95875	0.0198314	1	0.126488	0.495836	Q5SSJ5; P07954; P46063; Q14683; Q9Y5B9; Q8N3U4; Q9UQE7; Q9UNZ2; Q14980; P22087; Q93009; Q9BQ67;
cell-cell contact zone	5	23	0.547046	4.40366	0.00466979	1	0.0390039	0.152896	P18206; Q09666; Q14160; O75955; Q14254;
transcriptionally active chromatin	2	23	0.218818	1.76674	0.315797	1	0.853478	1	P16403; Q9GZS3;
AP-1 adaptor complex	1	7	0.109409	2.91404	0.298832	1	0.812638	1	O43747;
lysosomal lumen	19	94	2.07877	4.08978	1.3691e-07	0.000240141	4.44705e-06	1.74325e-05	P07900; P11142; P98160; O00468; P07339; P04062; Q14108; P13611; O14773; P06865; P35052; P07686; P15586; P10619; P13473; P08236; Q8NBS9; P38571; P10253;
Flemming body	4	31	0.437637	2.61538	0.06479	1	0.284104	1	P40121; P62330; Q8WUM4; P11233;
polysome	11	37	1.2035	6.01673	1.06297e-06	0.00186445	2.82602e-05	0.00011078	Q08211; P35580; P08670; Q92616; P23396; P62701; P27797; P05198; Q04637; P60900; P35637;
RISC complex	4	14	0.437637	5.78893	0.00398999	1	0.0337815	0.132424	Q08211; Q7KZF4; P26196; Q9HAV4;
RISC-loading complex	1	8	0.109409	2.55024	0.333513	1	0.878936	1	Q08211;
mRNA cap binding complex	2	11	0.218818	3.69233	0.0999217	1	0.362863	1	Q7L576; Q09161;
Wnt signalosome	1	12	0.109409	1.70087	0.455926	1	1	1	P35222;
leading edge membrane	2	9	0.218818	4.51194	0.0697748	1	0.29923	1	P29317; P60953;
glial limiting end-foot	1	3	0.109409	6.78652	0.141123	1	0.467919	1	P05198;
presynaptic membrane	3	67	0.328228	0.908488	0.650234	1	1	1	Q13492; P35222; Q9BTU6;
photoreceptor inner segment	3	55	0.328228	1.10667	0.515803	1	1	1	P09104; P62873; P50570;
stereocilium membrane	1	5	0.109409	4.07733	0.223969	1	0.653647	1	O00159;
non-motile cilium	5	29	0.547046	3.49287	0.0129078	1	0.0905609	0.354999	Q15019; Q16181; Q9UHD8; P61006; P23258;
costamere	5	19	0.547046	5.33025	0.00190148	1	0.0197348	0.0773607	Q15149; Q14315; P18206; P05787; Q09666;
sarcolemma	17	93	1.85996	3.69885	2.70311e-06	0.00474125	6.67782e-05	0.000261771	P07355; Q15149; Q14315; P05023; P04083; P18206; P12109; P05556; P05787; Q09666; Q9ULV4; P35613; P11279; P05026; O75955; Q92542; P11166;
hemoglobin complex	1	11	0.109409	1.85535	0.427608	1	1	1	P00387;
aminoacyl-tRNA synthetase multienzyme complex	9	11	0.984683	16.5512	8.54729e-11	1.4992e-07	4.68499e-09	1.83652e-08	P56192; Q9P2J5; P54136; P41252; P07814; P47897; P14868; Q15046; Q12904;
aryl hydrocarbon receptor complex	1	2	0.109409	10.1629	0.0964436	1	0.356882	1	P08238;
intracellular	7	80	0.765864	1.77201	0.100307	1	0.36336	1	P08758; P09382; Q9Y230; P61224; Q9Y696; P07858; Q9NP72;
cAMP-dependent protein kinase complex	3	10	0.328228	6.0817	0.0111306	1	0.079362	0.3111	P13861; P17612; P10644;
sperm principal piece	1	23	0.109409	0.887763	0.688692	1	1	1	P23634;
calcium channel complex	2	23	0.218818	1.76674	0.315797	1	0.853478	1	P17612; Q15257;
sarcoplasmic reticulum	1	44	0.109409	0.464154	0.892876	1	1	1	P07996;
condensed chromosome	6	23	0.656455	5.28263	0.000702439	1	0.00849709	0.0333086	P26583; P09429; O75367; P24941; Q9BPX3; O60264;
female pronucleus	1	9	0.109409	2.26719	0.36648	1	0.942531	1	P11166;
nuclear matrix	24	108	2.62582	4.49594	4.12689e-10	7.23857e-07	1.95637e-08	7.66898e-08	P08670; Q00839; P05787; Q13838; P23246; P22626; Q15233; P23528; P43243; P52272; O43592; Q9Y230; Q14683; Q8N3U4; P20700; Q9Y265; Q9UQE7; P27708; Q9Y696; Q14980; P09486; P60900; P04637; Q8WXF1;
cis-Golgi network	2	63	0.218818	0.645177	0.825199	1	1	1	P33947; Q8WVM8;
extrinsic component of postsynaptic density membrane	1	5	0.109409	4.07733	0.223969	1	0.653647	1	Q14160;
Golgi stack	4	37	0.437637	2.19138	0.108331	1	0.38937	1	Q10471; Q9UNZ2; Q8IWU5; P46459;
chromatin	11	102	1.2035	2.18291	0.0119875	1	0.0847826	0.332348	P12004; P49736; P23246; P33993; Q8N3U4; Q13263; P17655; Q9UQE7; P18754; Q99497; P15927;
sperm head	1	9	0.109409	2.26719	0.36648	1	0.942531	1	P04075;
mast cell granule	2	22	0.218818	1.84701	0.297242	1	0.812638	1	P04083; P15121;
paranodal junction	1	8	0.109409	2.55024	0.333513	1	0.878936	1	P15121;
plasma membrane bounded cell projection cytoplasm	1	1	0.109409	20.2252	0.0494428	1	0.228218	0.894615	P15121;
Schmidt-Lanterman incisure	2	11	0.218818	3.69233	0.0999217	1	0.362863	1	P07355; P15121;
Schwann cell microvillus	2	3	0.218818	13.5058	0.00708517	1	0.0537982	0.210889	P15311; P15121;
nuclear euchromatin	9	29	0.984683	6.28159	6.93977e-06	0.0121724	0.000160163	0.000627839	P10412; P16403; P16402; P16401; P0C0S5; Q9Y230; Q13263; P35222; P38159;
midbody	25	156	2.73523	3.2423	1.90198e-07	0.000333608	5.69815e-06	2.23368e-05	P07355; P46940; P35580; P35241; P11021; P04899; Q00839; P31150; Q15019; P28838; P14625; P61586; P63244; Q16181; Q9P258; P62826; P08754; P60953; P50570; P50995; Q9Y696; P61006; P36405; P11166; P06493;
extracellular matrix	21	229	2.29759	1.85551	0.00487572	1	0.0405309	0.158881	P02751; P02452; Q15582; P12109; Q99715; Q02388; P39060; P07996; O00339; Q68BL7; P20908; P13611; P25391; Q6EMK4; P98095; Q12805; P35052; P26022; P01033; P23142; P08572;
transport vesicle membrane	1	42	0.109409	0.486251	0.881414	1	1	1	P62820;
Derlin-1 retrotranslocation complex	1	8	0.109409	2.55024	0.333513	1	0.878936	1	P55072;
endoplasmic reticulum quality control compartment	2	23	0.218818	1.76674	0.315797	1	0.853478	1	P27797; P27824;
SCF ubiquitin ligase complex	1	62	0.109409	0.329421	0.957112	1	1	1	Q9HB71;
synaptic vesicle membrane	2	75	0.218818	0.541962	0.891177	1	1	1	O00429; Q9BTU6;
endoplasmic reticulum-Golgi intermediate compartment	10	78	1.09409	2.59523	0.00495786	1	0.0410193	0.160796	P02751; P50454; P11021; P07237; Q15084; P09429; P53618; Q9Y678; Q9UBF2; Q5VYK3;
Swr1 complex	2	12	0.218818	3.3849	0.116115	1	0.413116	1	Q9Y230; Q9Y265;
macropinosome	2	7	0.218818	5.79923	0.0434482	1	0.228218	0.894615	P07355; Q9P2R3;
Cajal body	8	52	0.875274	3.11486	0.00376799	1	0.0322393	0.126378	O14980; Q15029; P22626; Q9Y2X3; Q86XP3; P24941; Q14978; P22087;
angiogenin-PRI complex	1	2	0.109409	10.1629	0.0964436	1	0.356882	1	P13489;
microvillus	10	63	1.09409	3.21305	0.000978742	1	0.0112458	0.0440836	P26038; P15311; P35241; O00159; Q16658; P38606; P21281; P09543; Q9Y696; P16070;
axon initial segment	1	19	0.109409	1.07456	0.618603	1	1	1	O00499;
node of Ranvier	1	15	0.109409	1.36092	0.532754	1	1	1	O00499;
actomyosin contractile ring	1	4	0.109409	5.09412	0.183595	1	0.570967	1	P35579;
methylosome	5	12	0.547046	8.43698	0.000172962	0.303375	0.00254937	0.00999355	P62314; Q99873; P14678; O14744; P62318;
histone methyltransferase complex	2	32	0.218818	1.27	0.474241	1	1	1	P45973; O14744;
chloride channel complex	2	48	0.218818	0.846753	0.693758	1	1	1	O00299; Q9Y696;
transport vesicle	9	93	0.984683	1.95924	0.0403218	1	0.225237	0.882931	P53621; Q9H0U4; P53618; P48444; P33947; Q9Y678; Q9UBF2; P35606; P30040;
tubular endosome	2	5	0.218818	8.11429	0.0220986	1	0.133658	0.523942	Q96QK1; O75436;
filopodium membrane	3	18	0.328228	3.38022	0.056472	1	0.252684	0.990522	P26006; P06756; P62330;
lamellipodium membrane	7	22	0.765864	6.44155	6.2589e-05	0.109781	0.00112022	0.00439126	P27487; Q9Y2A7; P29317; P23528; Q96AC1; P06756; P16070;
azurophil granule	4	10	0.437637	8.10219	0.000980962	1	0.0112458	0.0440836	P50995; P06865; P07686; Q15833;
exocytic vesicle	1	27	0.109409	0.756291	0.745912	1	1	1	P61026;
extrinsic component of membrane	8	67	0.875274	2.4176	0.0171172	1	0.111612	0.437519	P04083; P15311; Q15436; Q9NZN4; P04062; P30419; P12270; Q709C8;
cornified envelope	7	45	0.765864	3.14993	0.00619052	1	0.0500377	0.196148	P13645; P04264; P35908; P04083; P14923; P15924; Q5D862;
extrinsic component of endosome membrane	1	8	0.109409	2.55024	0.333513	1	0.878936	1	P04083;
extrinsic component of external side of plasma membrane	2	8	0.218818	5.07523	0.0560661	1	0.252684	0.990522	P04083; P07093;
AnxA2-p11 complex	2	2	0.218818	20.2252	0.00244205	1	0.0216331	0.084802	P07355; P60903;
myelin sheath adaxonal region	2	6	0.218818	6.76416	0.0320714	1	0.183235	0.718284	P07355; P09543;
PCSK9-AnxA2 complex	1	2	0.109409	10.1629	0.0964436	1	0.356882	1	P07355;
phagocytic vesicle membrane	11	73	1.2035	3.04998	0.000870386	1	0.0103153	0.0404359	P04439; P01889; P10321; P12429; P27797; P50570; P51149; P61026; P61769; P61006; P13473;
vesicle membrane	2	30	0.218818	1.35464	0.440801	1	1	1	P09525; P32455;
endothelial microparticle	1	2	0.109409	10.1629	0.0964436	1	0.356882	1	P08758;
extrinsic component of presynaptic endocytic zone membrane	1	2	0.109409	10.1629	0.0964436	1	0.356882	1	Q13492;
clathrin adaptor complex	3	9	0.328228	6.75669	0.0080857	1	0.0600946	0.235571	P63010; Q10567; Q9BXS5;
AP-2 adaptor complex	4	8	0.437637	10.1252	0.000354132	0.621148	0.0048151	0.0188752	P63010; O94973; O95782; Q96CW1;
clathrin coat of trans-Golgi network vesicle	2	7	0.218818	5.79923	0.0434482	1	0.228218	0.894615	Q00610; O95782;
clathrin-coated endocytic vesicle	8	24	0.875274	6.74734	1.25415e-05	0.0219977	0.000278452	0.00109154	Q00610; P63010; O94973; O95782; P50570; Q13492; Q96CW1; Q15286;
clathrin-coated endocytic vesicle membrane	6	33	0.656455	3.68232	0.00505742	1	0.0416465	0.163255	Q00610; P63010; O94973; O95782; Q96CW1; P21926;
endocytic vesicle membrane	8	68	0.875274	2.38206	0.0185872	1	0.120748	0.473332	P63010; O94973; Q14108; O95782; Q03135; P50570; Q96CW1; P21926;
endolysosome membrane	5	14	0.547046	7.23256	0.000402415	0.705836	0.00534724	0.0209612	Q00610; P63010; O94973; O95782; Q96CW1;
AP-3 adaptor complex	1	8	0.109409	2.55024	0.333513	1	0.878936	1	O14617;
axon cytoplasm	6	56	0.656455	2.17021	0.0573303	1	0.255222	1	Q14204; P04792; P33176; O14617; P09936; P43034;
presynaptic endosome	1	1	0.109409	20.2252	0.0494428	1	0.228218	0.894615	O14617;
presynaptic active zone membrane	1	12	0.109409	1.70087	0.455926	1	1	1	P61764;
cullin-RING ubiquitin ligase complex	2	12	0.218818	3.3849	0.116115	1	0.413116	1	Q86VP6; Q16531;
condensed chromosome kinetochore	6	87	0.656455	1.397	0.260271	1	0.737435	1	Q00839; Q15019; Q16181; Q14683; O43684; Q14008;
kinetochore	9	74	0.984683	2.46222	0.0105206	1	0.0768878	0.301401	O14980; Q00839; P12270; Q14683; Q14203; O43684; P45973; Q14008; P43034;
nuclear periphery	1	16	0.109409	1.27592	0.555875	1	1	1	P12270;
beta-catenin destruction complex	2	11	0.218818	3.69233	0.0999217	1	0.362863	1	Q9HB71; P35222;
catenin complex	3	27	0.328228	2.2539	0.146817	1	0.484055	1	P14923; P35221; P35222;
gamma-secretase complex	1	6	0.109409	3.39891	0.262349	1	0.737435	1	Q92542;
site of double-strand break	10	59	1.09409	3.43084	0.000574957	1	0.00741484	0.0290662	P55072; P09874; O15144; P61160; P61158; Q9Y3Z3; Q9UMS4; P07954; P04637; P59998;
platelet alpha granule membrane	2	16	0.218818	2.5392	0.185944	1	0.575212	1	P09486; P21926;
endocytic vesicle lumen	5	15	0.547046	6.75071	0.000579152	1	0.00741484	0.0290662	P07900; P14625; P27797; Q92598; P09486;
extracellular vesicle	21	55	2.29759	7.72461	5.11067e-14	8.96411e-11	3.58565e-12	1.40558e-11	Q00610; P14618; P68371; Q13885; P05023; P18206; Q13813; Q08431; O43854; P07093; Q99715; P04899; P02786; O00560; P62873; P05026; P16152; P98095; O95967; Q8WUM4; P21926;
spherical high-density lipoprotein particle	1	8	0.109409	2.55024	0.333513	1	0.878936	1	P10909;
endoplasmic reticulum exit site	7	28	0.765864	5.06171	0.000335044	0.587668	0.00466403	0.018283	P04439; Q15436; O75340; O94979; Q15437; Q9NR31; Q8WUM4;
cytosolic ribosome	1	5	0.109409	4.07733	0.223969	1	0.653647	1	P26373;
platelet dense granule lumen	1	14	0.109409	1.45806	0.508431	1	1	1	Q08380;
intrinsic component of membrane	3	14	0.328228	4.34531	0.0291392	1	0.170367	0.66784	P63092; Q13492; Q9BTU6;
catalytic step 2 spliceosome	32	85	3.50109	7.61567	1.95337e-20	3.42621e-17	2.01542e-18	7.90046e-18	Q6P2Q9; Q15029; O75643; P61978; O75533; Q00839; P09651; P11940; P38919; P22626; O43390; Q15393; P52597; Q07955; P42285; Q9UMS4; P07910; P52272; P51991; P62314; P31943; O60506; P17844; Q15459; Q15428; Q12874; P14678; Q96BP3; Q96A72; P38159; Q13435; P62318;
U2-type catalytic step 2 spliceosome	6	30	0.656455	4.05043	0.00307509	1	0.0269685	0.105717	Q6P2Q9; Q15029; Q9UMS4; P62314; P14678; P62318;
ciliary membrane	1	54	0.109409	0.378216	0.935572	1	1	1	Q15019;
nuclear inner membrane	6	49	0.656455	2.48017	0.0328731	1	0.185998	0.729114	P43243; P42704; Q03252; P20700; P42167; P62995;
Arp2/3 protein complex	5	11	0.547046	9.20328	0.000105174	0.184475	0.0017738	0.00695332	O15144; P61160; P61158; O15143; P59998;
muscle cell projection membrane	1	3	0.109409	6.78652	0.141123	1	0.467919	1	O15144;
tubulobulbar complex	1	1	0.109409	20.2252	0.0494428	1	0.228218	0.894615	O15143;
tRNA-splicing ligase complex	2	8	0.218818	5.07523	0.0560661	1	0.252684	0.990522	Q92499; Q9Y3I0;
postsynaptic endosome	1	4	0.109409	5.09412	0.183595	1	0.570967	1	O94985;
ER to Golgi transport vesicle membrane	9	54	0.984683	3.37398	0.00121499	1	0.013403	0.0525401	P04439; P01889; Q15436; P10321; P53992; O94979; O95486; P61769; P55735;
cytoplasmic microtubule	5	45	0.547046	2.25124	0.0699851	1	0.2994	1	Q14204; Q15691; P36405; P23258; P43034;
photoreceptor connecting cilium	2	37	0.218818	1.09842	0.552262	1	1	1	Q15019; P36405;
spindle microtubule	3	26	0.328228	2.34055	0.135185	1	0.467919	1	Q14980; P36405; P06493;
ciliary base	4	35	0.437637	2.31657	0.0926154	1	0.356882	1	P13861; P17612; P61006; P10644;
RNA polymerase II transcription factor complex	4	71	0.437637	1.14213	0.468595	1	1	1	P23246; Q15233; Q13263; Q99729;
actin cap	2	4	0.218818	10.1378	0.0137062	1	0.0914094	0.358325	P06396; P61160;
podosome core	1	1	0.109409	20.2252	0.0494428	1	0.228218	0.894615	P61160;
photoreceptor outer segment	4	64	0.437637	1.26704	0.390475	1	0.999844	1	P46821; P13611; P50148; P29992;
cell projection membrane	3	13	0.328228	4.67931	0.0237501	1	0.141212	0.553553	Q16658; Q15691; Q15286;
NLRP3 inflammasome complex	1	9	0.109409	2.26719	0.36648	1	0.942531	1	O00571;
MLL1 complex	3	29	0.328228	2.09851	0.170987	1	0.556422	1	Q9Y230; P51610; Q9Y265;
Set1C/COMPASS complex	1	12	0.109409	1.70087	0.455926	1	1	1	P51610;
endomembrane system	11	161	1.2035	1.38301	0.174144	1	0.564601	1	Q9P2J5; Q9H0U4; P21281; P62820; Q15437; P51149; P51148; P61026; Q15286; P61006; Q9NP72;
sarcoplasmic reticulum lumen	2	10	0.218818	4.0612	0.0844358	1	0.356011	1	P14625; P27797;
microtubule minus-end	1	5	0.109409	4.07733	0.223969	1	0.653647	1	Q14980;
mitotic spindle pole	4	25	0.437637	3.24282	0.0327996	1	0.185998	0.729114	Q14683; Q8N3U4; Q9UQE7; Q14980;
intrinsic component of endoplasmic reticulum membrane	1	9	0.109409	2.26719	0.36648	1	0.942531	1	Q9BSJ8;
multivesicular body	2	32	0.218818	1.27	0.474241	1	1	1	P11279; Q5VYK3;
multivesicular body membrane	1	13	0.109409	1.57013	0.482844	1	1	1	P08962;
organelle membrane	2	15	0.218818	2.70837	0.16791	1	0.547424	1	P05023; P05026;
photoreceptor inner segment membrane	1	4	0.109409	5.09412	0.183595	1	0.570967	1	P05023;
sodium:potassium-exchanging ATPase complex	3	12	0.328228	5.06892	0.0189535	1	0.121775	0.477357	P05023; P05026; P54709;
sperm midpiece	1	27	0.109409	0.756291	0.745912	1	1	1	P17612;
platelet dense tubular network membrane	1	9	0.109409	2.26719	0.36648	1	0.942531	1	Q9H4M9;
dendritic spine membrane	1	13	0.109409	1.57013	0.482844	1	1	1	O75787;
immunological synapse	7	37	0.765864	3.83081	0.00197713	1	0.0203994	0.0799656	P35579; P15311; Q14160; P05362; Q8WUM4; P60033; P17931;
integral component of presynaptic active zone membrane	2	16	0.218818	2.5392	0.185944	1	0.575212	1	P27824; P23634;
mitochondrial proton-transporting ATP synthase complex	2	17	0.218818	2.38992	0.20423	1	0.628071	1	P06576; P25705;
integral component of synaptic vesicle membrane	2	35	0.218818	1.16117	0.522051	1	1	1	P11279; Q13332;
microtubule bundle	1	4	0.109409	5.09412	0.183595	1	0.570967	1	Q14980;
neuron projection terminus	1	20	0.109409	1.02086	0.637479	1	1	1	P09936;
protein-DNA complex	8	45	0.875274	3.59928	0.00146288	1	0.0155509	0.0609595	P78527; P12956; P13010; P09874; P06748; P14923; P35222; P11387;
interstitial matrix	2	12	0.218818	3.3849	0.116115	1	0.413116	1	P24821; Q76M96;
endoplasmic reticulum tubular network	4	16	0.437637	5.06577	0.00670429	1	0.0536956	0.210487	Q14974; P61026; Q9NP72; Q6DD88;
endoplasmic reticulum tubular network membrane	1	5	0.109409	4.07733	0.223969	1	0.653647	1	Q6DD88;
DNA-dependent protein kinase-DNA ligase 4 complex	1	4	0.109409	5.09412	0.183595	1	0.570967	1	P78527;
proton-transporting ATP synthase complex	2	3	0.218818	13.5058	0.00708517	1	0.0537982	0.210889	P06576; P25705;
trans-Golgi network transport vesicle	1	18	0.109409	1.13423	0.598744	1	1	1	P61006;
proton-transporting ATP synthase complex, catalytic core F(1)	2	2	0.218818	20.2252	0.00244205	1	0.0216331	0.084802	P06576; P25705;
mitochondrial proton-transporting ATP synthase, catalytic core	1	1	0.109409	20.2252	0.0494428	1	0.228218	0.894615	P06576;
nuclear heterochromatin	6	23	0.656455	5.28263	0.000702439	1	0.00849709	0.0333086	P17987; P10412; P16401; P0C0S5; Q13263; P45973;
nuclear pericentric heterochromatin	1	9	0.109409	2.26719	0.36648	1	0.942531	1	P45973;
pericentric heterochromatin	2	14	0.218818	2.90168	0.150204	1	0.492445	1	O75367; P45973;
nuclear inclusion body	1	12	0.109409	1.70087	0.455926	1	1	1	P12270;
pronucleus	1	7	0.109409	2.91404	0.298832	1	0.812638	1	P14866;
spindle pole centrosome	3	13	0.328228	4.67931	0.0237501	1	0.141212	0.553553	P06748; Q9UNZ2; Q14980;
chromocenter	1	13	0.109409	1.57013	0.482844	1	1	1	P45973;
condensed chromosome, centromeric region	1	8	0.109409	2.55024	0.333513	1	0.878936	1	Q9BPX3;
mitotic spindle midzone	3	13	0.328228	4.67931	0.0237501	1	0.141212	0.553553	Q00839; Q9P258; Q14980;
early endosome lumen	2	3	0.218818	13.5058	0.00708517	1	0.0537982	0.210889	P61769; Q9UIQ6;
HFE-transferrin receptor complex	2	8	0.218818	5.07523	0.0560661	1	0.252684	0.990522	P02786; P61769;
MHC class I peptide loading complex	4	7	0.437637	11.5696	0.000184289	0.323242	0.00267142	0.010472	P04439; P30101; P27797; P61769;
MHC class I protein complex	4	9	0.437637	9.00144	0.000612499	1	0.00767373	0.0300811	P04439; P01889; P10321; P61769;
Golgi medial cisterna	1	10	0.109409	2.0407	0.397818	1	1	1	P04439;
desmosome	3	24	0.328228	2.53552	0.112959	1	0.405174	1	P14923; P15291; P15924;
Golgi trans cisterna	1	9	0.109409	2.26719	0.36648	1	0.942531	1	P15291;
Cul3-RING ubiquitin ligase complex	2	35	0.218818	1.16117	0.522051	1	1	1	O75340; Q13618;
chaperone complex	3	11	0.328228	5.52932	0.014749	1	0.0968907	0.379812	P11142; P31948; Q16543;
inclusion body	3	22	0.328228	2.76591	0.092296	1	0.356882	1	P08238; P62195; P43686;
BAT3 complex	1	3	0.109409	6.78652	0.141123	1	0.467919	1	P46379;
chromatin silencing complex	1	7	0.109409	2.91404	0.298832	1	0.812638	1	O60264;
presynaptic cytosol	1	14	0.109409	1.45806	0.508431	1	1	1	P11142;
NURF complex	2	6	0.218818	6.76416	0.0320714	1	0.183235	0.718284	Q09028; O60264;
integral component of lumenal side of endoplasmic reticulum membrane	5	29	0.547046	3.49287	0.0129078	1	0.0905609	0.354999	P04439; P01889; P10321; P27797; P27824;
mitochondrial permeability transition pore complex	1	4	0.109409	5.09412	0.183595	1	0.570967	1	P21796;
pericentriolar material	2	21	0.218818	1.93492	0.278611	1	0.775687	1	P17987; P23258;
pre-snoRNP complex	2	7	0.218818	5.79923	0.0434482	1	0.228218	0.894615	Q9Y2X3; O00567;
myelin sheath	3	30	0.328228	2.02858	0.183472	1	0.570967	1	P07900; P31150; P06396;
beta-catenin-TCF complex	1	10	0.109409	2.0407	0.397818	1	1	1	P35222;
clathrin complex	1	6	0.109409	3.39891	0.262349	1	0.737435	1	Q00610;
annulate lamellae	3	6	0.328228	10.1294	0.00215295	1	0.021215	0.0831631	O14980; P63241; Q9Y5L0;
small nuclear ribonucleoprotein complex	3	14	0.328228	4.34531	0.0291392	1	0.170367	0.66784	P62314; P14678; P62318;
lipid tube	1	1	0.109409	20.2252	0.0494428	1	0.228218	0.894615	O00499;
endoplasmic reticulum chaperone complex	5	10	0.547046	10.1227	5.98043e-05	0.104897	0.00108141	0.00423914	P11021; P07237; Q15084; P14625; P23284;
nuclear chromosome	4	26	0.437637	3.11814	0.0372946	1	0.210337	0.824523	P62805; Q00839; O75367; P84243;
gamma-tubulin complex	1	11	0.109409	1.85535	0.427608	1	1	1	P23258;
lateral element	1	14	0.109409	1.45806	0.508431	1	1	1	Q9UQE7;
replication fork	2	24	0.218818	1.69315	0.334236	1	0.878936	1	P12004; P04637;
chromatoid body	1	13	0.109409	1.57013	0.482844	1	1	1	P26196;
myosin complex	4	34	0.437637	2.38468	0.0851961	1	0.356882	1	P35580; P60660; O43795; P19105;
90S preribosome	1	11	0.109409	1.85535	0.427608	1	1	1	O76021;
axonal growth cone	6	31	0.656455	3.91981	0.00365623	1	0.0314364	0.123231	P08238; P07900; P33176; Q7L576; Q02790; P32004;
nuclear outer membrane	1	25	0.109409	0.81677	0.718752	1	1	1	P42704;
preribosome, large subunit precursor	1	23	0.109409	0.887763	0.688692	1	1	1	P56537;
cytoplasmic side of lysosomal membrane	2	5	0.218818	8.11429	0.0220986	1	0.133658	0.523942	P68104; Q05639;
nuclear lamina	2	9	0.218818	4.51194	0.0697748	1	0.29923	1	P02545; P12004;
uropod	5	12	0.547046	8.43698	0.000172962	0.303375	0.00254937	0.00999355	P35579; P26038; P15311; O75955; Q14254;
nascent polypeptide-associated complex	1	6	0.109409	3.39891	0.262349	1	0.737435	1	Q13765;
bub1-bub3 complex	1	1	0.109409	20.2252	0.0494428	1	0.228218	0.894615	O43684;
mitotic checkpoint complex	1	1	0.109409	20.2252	0.0494428	1	0.228218	0.894615	O43684;
U2-type precatalytic spliceosome	13	50	1.42232	5.26154	6.25357e-07	0.00109688	1.76916e-05	6.9351e-05	Q6P2Q9; Q15029; O75643; O75533; Q15393; P62314; Q15459; Q15428; Q12874; P14678; Q96A72; Q13435; P62318;
U2-type spliceosomal complex	2	8	0.218818	5.07523	0.0560661	1	0.252684	0.990522	Q15459; Q13435;
anchored component of plasma membrane	2	27	0.218818	1.50509	0.388545	1	0.996356	1	P35052; P08582;
post-mRNA release spliceosomal complex	1	9	0.109409	2.26719	0.36648	1	0.942531	1	P52272;
photoreceptor ribbon synapse	1	7	0.109409	2.91404	0.298832	1	0.812638	1	P11142;
flotillin complex	5	8	0.547046	12.6502	1.4445e-05	0.0253365	0.000307308	0.00120465	Q9ULV4; P35221; P35222; O75955; Q14254;
parallel fiber to Purkinje cell synapse	1	16	0.109409	1.27592	0.555875	1	1	1	O15427;
CAF-1 complex	1	3	0.109409	6.78652	0.141123	1	0.467919	1	Q09028;
microvillus membrane	4	23	0.437637	3.52468	0.0248094	1	0.147013	0.576291	P26038; P15311; P06756; P35222;
cuticular plate	1	9	0.109409	2.26719	0.36648	1	0.942531	1	Q01082;
catalytic complex	3	12	0.328228	5.06892	0.0189535	1	0.121775	0.477357	Q02809; Q9UBQ7; Q8NBZ7;
zonula adherens	3	9	0.328228	6.75669	0.0080857	1	0.0600946	0.235571	P18206; P14923; P35221;
WASH complex	2	14	0.218818	2.90168	0.150204	1	0.492445	1	P47756; P52907;
granular component	1	6	0.109409	3.39891	0.262349	1	0.737435	1	P22087;
exon-exon junction complex	2	10	0.218818	4.0612	0.0844358	1	0.356011	1	P38919; Q96A72;
U2-type catalytic step 1 spliceosome	5	12	0.547046	8.43698	0.000172962	0.303375	0.00254937	0.00999355	Q6P2Q9; O75643; P38919; Q9UMS4; Q96A72;
keratin filament	9	93	0.984683	1.95924	0.0403218	1	0.225237	0.882931	P04264; P35908; P02533; P02538; P13647; P05783; P05787; P08729; P58107;
endolysosome lumen	1	5	0.109409	4.07733	0.223969	1	0.653647	1	P07858;
caveolar macromolecular signaling complex	1	2	0.109409	10.1629	0.0964436	1	0.356882	1	Q03135;
dystrophin-associated glycoprotein complex	1	17	0.109409	1.20091	0.577853	1	1	1	P05787;
histone acetyltransferase complex	1	29	0.109409	0.704151	0.770453	1	1	1	P51610;
heterochromatin	1	24	0.109409	0.850788	0.704103	1	1	1	P26196;
histone deacetylase complex	1	36	0.109409	0.567271	0.839141	1	1	1	P45973;
vacuolar proton-transporting V-type ATPase complex	1	14	0.109409	1.45806	0.508431	1	1	1	O75787;
centriolar subdistal appendage	1	9	0.109409	2.26719	0.36648	1	0.942531	1	Q14203;
stereocilium tip	1	19	0.109409	1.07456	0.618603	1	1	1	Q9H6S3;
rough endoplasmic reticulum membrane	1	9	0.109409	2.26719	0.36648	1	0.942531	1	Q02809;
somatodendritic compartment	1	13	0.109409	1.57013	0.482844	1	1	1	P46821;
cyclin A1-CDK2 complex	1	2	0.109409	10.1629	0.0964436	1	0.356882	1	P24941;
cyclin A2-CDK2 complex	1	3	0.109409	6.78652	0.141123	1	0.467919	1	P24941;
cyclin-dependent protein kinase holoenzyme complex	3	30	0.328228	2.02858	0.183472	1	0.570967	1	P12004; P24941; P06493;
cyclin B1-CDK1 complex	1	2	0.109409	10.1629	0.0964436	1	0.356882	1	P06493;
mediator complex	1	36	0.109409	0.567271	0.839141	1	1	1	Q9Y2W1;
cyclin E1-CDK2 complex	1	3	0.109409	6.78652	0.141123	1	0.467919	1	P24941;
cyclin E2-CDK2 complex	1	2	0.109409	10.1629	0.0964436	1	0.356882	1	P24941;
mitotic spindle astral microtubule	1	5	0.109409	4.07733	0.223969	1	0.653647	1	Q14980;
lipopolysaccharide receptor complex	1	5	0.109409	4.07733	0.223969	1	0.653647	1	P10809;
U5 snRNP	5	17	0.547046	5.95697	0.00109879	1	0.0124065	0.0486337	Q6P2Q9; O75643; P62314; P14678; P62318;
macrophage migration inhibitory factor receptor complex	1	2	0.109409	10.1629	0.0964436	1	0.356882	1	P16070;
contractile fiber	1	5	0.109409	4.07733	0.223969	1	0.653647	1	P35659;
multivesicular body, internal vesicle	1	3	0.109409	6.78652	0.141123	1	0.467919	1	P08962;
platelet dense granule membrane	2	6	0.218818	6.76416	0.0320714	1	0.183235	0.718284	P08962; P13473;
HSP90-CDC37 chaperone complex	2	2	0.218818	20.2252	0.00244205	1	0.0216331	0.084802	P08238; Q16543;
Golgi transport complex	1	11	0.109409	1.85535	0.427608	1	1	1	P60953;
storage vacuole	1	2	0.109409	10.1629	0.0964436	1	0.356882	1	P60953;
replication fork protection complex	1	8	0.109409	2.55024	0.333513	1	0.878936	1	P11387;
Prp19 complex	2	11	0.218818	3.69233	0.0999217	1	0.362863	1	P11142; Q9UMS4;
Cdc73/Paf1 complex	1	8	0.109409	2.55024	0.333513	1	0.878936	1	Q9GZS3;
photoreceptor outer segment membrane	1	15	0.109409	1.36092	0.532754	1	1	1	P62873;
chromosome, telomeric region	2	43	0.218818	0.945189	0.634598	1	1	1	P22626; P24941;
X chromosome	1	4	0.109409	5.09412	0.183595	1	0.570967	1	P24941;
Y chromosome	1	2	0.109409	10.1629	0.0964436	1	0.356882	1	P24941;
dendritic growth cone	3	9	0.328228	6.75669	0.0080857	1	0.0600946	0.235571	P08238; P07900; Q7L576;
PCNA-p21 complex	1	2	0.109409	10.1629	0.0964436	1	0.356882	1	P12004;
Cul4A-RING E3 ubiquitin ligase complex	1	11	0.109409	1.85535	0.427608	1	1	1	Q16531;
mitotic spindle microtubule	2	3	0.218818	13.5058	0.00708517	1	0.0537982	0.210889	Q00610; Q00839;
keratohyalin granule	1	4	0.109409	5.09412	0.183595	1	0.570967	1	Q5D862;
nuclear nucleosome	3	16	0.328228	3.80248	0.041673	1	0.228218	0.894615	P62805; P10412; P84243;
nuclear pore nuclear basket	1	12	0.109409	1.70087	0.455926	1	1	1	P12270;
coated vesicle	1	3	0.109409	6.78652	0.141123	1	0.467919	1	P10809;
zymogen granule	2	4	0.218818	10.1378	0.0137062	1	0.0914094	0.358325	P10809; P08754;
NuRD complex	4	14	0.437637	5.78893	0.00398999	1	0.0337815	0.132424	P68400; Q16576; Q14839; Q09028;
ubiquitin conjugating enzyme complex	1	2	0.109409	10.1629	0.0964436	1	0.356882	1	Q13404;
P granule	1	16	0.109409	1.27592	0.555875	1	1	1	O00571;
transcription export complex	3	11	0.328228	5.52932	0.014749	1	0.0968907	0.379812	Q13838; O00148; Q8NI27;
microtubule plus-end	3	18	0.328228	3.38022	0.056472	1	0.252684	0.990522	Q15691; Q14203; Q14980;
cortical microtubule cytoskeleton	1	2	0.109409	10.1629	0.0964436	1	0.356882	1	Q15691;
zymogen granule membrane	1	11	0.109409	1.85535	0.427608	1	1	1	Q15833;
clathrin coat	1	6	0.109409	3.39891	0.262349	1	0.737435	1	Q00610;
clathrin coat of coated pit	1	5	0.109409	4.07733	0.223969	1	0.653647	1	Q00610;
presynaptic endocytic zone membrane	1	5	0.109409	4.07733	0.223969	1	0.653647	1	O00429;
apicolateral plasma membrane	3	19	0.328228	3.20241	0.0646808	1	0.284104	1	P05787; P14923; P58107;
autolysosome	2	10	0.218818	4.0612	0.0844358	1	0.356011	1	P11279; P13473;
mRNA cleavage factor complex	1	6	0.109409	3.39891	0.262349	1	0.737435	1	Q16630;
apical dendrite	3	16	0.328228	3.80248	0.041673	1	0.228218	0.894615	P21333; P46821; P10909;
chromaffin granule	1	2	0.109409	10.1629	0.0964436	1	0.356882	1	P10909;
neurofibrillary tangle	2	5	0.218818	8.11429	0.0220986	1	0.133658	0.523942	Q13492; P10909;
perinuclear endoplasmic reticulum lumen	1	1	0.109409	20.2252	0.0494428	1	0.228218	0.894615	P10909;
myelin sheath abaxonal region	3	6	0.328228	10.1294	0.00215295	1	0.021215	0.0831631	P05556; Q14160; P09543;
condensin complex	1	7	0.109409	2.91404	0.298832	1	0.812638	1	Q9BPX3;
collagen type I trimer	1	2	0.109409	10.1629	0.0964436	1	0.356882	1	P02452;
collagen type IV trimer	1	7	0.109409	2.91404	0.298832	1	0.812638	1	P08572;
other organism cell	2	2	0.218818	20.2252	0.00244205	1	0.0216331	0.084802	P0C0L5; P17931;
collagen type V trimer	1	3	0.109409	6.78652	0.141123	1	0.467919	1	P20908;
collagen type VI trimer	1	3	0.109409	6.78652	0.141123	1	0.467919	1	P12109;
collagen type VII trimer	1	1	0.109409	20.2252	0.0494428	1	0.228218	0.894615	Q02388;
collagen type XII trimer	1	1	0.109409	20.2252	0.0494428	1	0.228218	0.894615	Q99715;
hemidesmosome	3	7	0.328228	8.68442	0.00362945	1	0.0313598	0.122931	Q15149; Q96RT1; P58107;
COPI vesicle coat	6	13	0.656455	9.34307	1.82766e-05	0.0320571	0.000381632	0.001496	P53621; P53618; P48444; Q9Y678; Q9UBF2; P35606;
anchored component of presynaptic active zone membrane	1	4	0.109409	5.09412	0.183595	1	0.570967	1	Q14254;
anchored component of synaptic vesicle membrane	1	13	0.109409	1.57013	0.482844	1	1	1	Q15286;
mRNA cleavage and polyadenylation specificity factor complex	1	14	0.109409	1.45806	0.508431	1	1	1	Q16630;
paraspeckles	5	6	0.547046	16.8599	1.68255e-06	0.00295119	4.27708e-05	0.000167662	P23246; Q15233; P52272; Q16630; Q8WXF1;
interchromatin granule	2	5	0.218818	8.11429	0.0220986	1	0.133658	0.523942	Q01130; Q16630;
perichromatin fibrils	2	5	0.218818	8.11429	0.0220986	1	0.133658	0.523942	Q08211; Q16630;
varicosity	1	9	0.109409	2.26719	0.36648	1	0.942531	1	P46821;
actin filament bundle	2	8	0.218818	5.07523	0.0560661	1	0.252684	0.990522	P13797; Q14651;
CRD-mediated mRNA stability complex	4	6	0.437637	13.4947	8.22081e-05	0.144193	0.00144193	0.00565238	Q08211; Q00839; O60506; P67809;
protein kinase CK2 complex	1	3	0.109409	6.78652	0.141123	1	0.467919	1	P68400;
Sin3 complex	2	11	0.218818	3.69233	0.0999217	1	0.362863	1	P68400; Q09028;
COP9 signalosome	1	15	0.109409	1.36092	0.532754	1	1	1	Q92905;
eukaryotic translation initiation factor 3 complex	12	15	1.31291	16.1828	7.89292e-14	1.38442e-10	5.12748e-12	2.00997e-11	Q14152; Q99613; P55884; Q9Y262; P60228; Q7L2H7; O00303; O15372; Q9UBQ5; O15371; Q92905; Q13347;
interphotoreceptor matrix	1	4	0.109409	5.09412	0.183595	1	0.570967	1	P13611;
cleavage body	1	2	0.109409	10.1629	0.0964436	1	0.356882	1	Q92499;
integral component of spine apparatus membrane	1	1	0.109409	20.2252	0.0494428	1	0.228218	0.894615	O94985;
presynaptic active zone cytoplasmic component	1	14	0.109409	1.45806	0.508431	1	1	1	P35222;
beta-catenin-TCF7L2 complex	1	3	0.109409	6.78652	0.141123	1	0.467919	1	P35222;
Scrib-APC-beta-catenin complex	2	2	0.218818	20.2252	0.00244205	1	0.0216331	0.084802	Q14160; P35222;
polar microtubule	2	5	0.218818	8.11429	0.0220986	1	0.133658	0.523942	Q13618; P23258;
Cul4-RING E3 ubiquitin ligase complex	2	30	0.218818	1.35464	0.440801	1	1	1	Q16531; Q92466;
Cul4B-RING E3 ubiquitin ligase complex	2	5	0.218818	8.11429	0.0220986	1	0.133658	0.523942	Q16531; Q92466;
platelet alpha granule	5	16	0.547046	6.32905	0.000808297	1	0.00964458	0.0378068	P07093; P07996; O00186; P61764; P09486;
peripheral region of growth cone	1	1	0.109409	20.2252	0.0494428	1	0.228218	0.894615	Q7L576;
oligosaccharyltransferase complex	1	12	0.109409	1.70087	0.455926	1	1	1	P04844;
cytoplasmic dynein complex	2	20	0.218818	2.03161	0.259944	1	0.737435	1	Q14204; P12270;
small-subunit processome	4	37	0.437637	2.19138	0.108331	1	0.38937	1	Q9Y2X3; O00567; P62081; P22087;
clathrin-sculpted gamma-aminobutyric acid transport vesicle membrane	1	8	0.109409	2.55024	0.333513	1	0.878936	1	P11142;
nonhomologous end joining complex	3	8	0.328228	7.60022	0.00559463	1	0.0454305	0.178088	P78527; P12956; P13010;
dynein complex	2	24	0.218818	1.69315	0.334236	1	0.878936	1	Q14204; Q14203;
SMN-Sm protein complex	3	17	0.328228	3.57894	0.0487967	1	0.228218	0.894615	P62314; P14678; P62318;
U4/U6 x U5 tri-snRNP complex	8	31	0.875274	5.22424	9.88093e-05	0.173312	0.00168264	0.00659595	Q6P2Q9; Q15029; O75643; P62314; P14678; Q53GS9; O43447; P62318;
ribonucleoprotein granule	1	11	0.109409	1.85535	0.427608	1	1	1	P14866;
concave side of sperm head	1	1	0.109409	20.2252	0.0494428	1	0.228218	0.894615	P26196;
outer dense fiber	1	6	0.109409	3.39891	0.262349	1	0.737435	1	P26196;
sperm annulus	3	6	0.328228	10.1294	0.00215295	1	0.021215	0.0831631	Q15019; Q16181; P26196;
insulin-responsive compartment	1	8	0.109409	2.55024	0.333513	1	0.878936	1	P61026;
retromer complex	2	11	0.218818	3.69233	0.0999217	1	0.362863	1	Q96QK1; O75436;
U12-type spliceosomal complex	8	26	0.875274	6.22851	2.43892e-05	0.0427786	0.000491708	0.0019275	O75533; O43143; Q15393; P62314; P67809; P14678; Q13435; P62318;
cytosolic small ribosomal subunit	24	42	2.62582	11.5593	5.14029e-21	9.01607e-18	6.01071e-19	2.3562e-18	P23396; P62701; P61247; P15880; P63244; P62241; P08865; P62277; P62249; P62753; P62269; P25398; P62266; P46781; P62081; P62280; P62841; P62244; P60866; P46782; P62263; P62851; P62847; P62854;
eukaryotic 43S preinitiation complex	11	17	1.2035	13.0911	3.83191e-11	6.72117e-08	2.24039e-09	8.78235e-09	Q14152; Q99613; P55884; Q9Y262; P60228; Q7L2H7; O00303; O15372; Q9UBQ5; O15371; Q13347;
nuclear stress granule	1	5	0.109409	4.07733	0.223969	1	0.653647	1	Q08211;
MIB complex	1	13	0.109409	1.57013	0.482844	1	1	1	P38646;
SAM complex	1	13	0.109409	1.57013	0.482844	1	1	1	P38646;
box H/ACA scaRNP complex	1	4	0.109409	5.09412	0.183595	1	0.570967	1	O60832;
box H/ACA snoRNP complex	2	5	0.218818	8.11429	0.0220986	1	0.133658	0.523942	O60832; Q14978;
box H/ACA telomerase RNP complex	1	4	0.109409	5.09412	0.183595	1	0.570967	1	O60832;
telomerase holoenzyme complex	5	20	0.547046	5.06387	0.0024332	1	0.0216331	0.084802	Q00839; P07910; O60832; P14678; P62318;
cell-substrate junction	1	3	0.109409	6.78652	0.141123	1	0.467919	1	P18206;
cytoplasmic side of endoplasmic reticulum membrane	1	5	0.109409	4.07733	0.223969	1	0.653647	1	P31689;
stereocilium bundle	1	5	0.109409	4.07733	0.223969	1	0.653647	1	Q9H6S3;
replisome	1	2	0.109409	10.1629	0.0964436	1	0.356882	1	P12004;
alpha DNA polymerase:primase complex	1	5	0.109409	4.07733	0.223969	1	0.653647	1	P25205;
invadopodium membrane	3	6	0.328228	10.1294	0.00215295	1	0.021215	0.0831631	P05556; P26006; P27487;
actomyosin	3	13	0.328228	4.67931	0.0237501	1	0.141212	0.553553	P35579; P35580; Q8WUM4;
supraspliceosomal complex	2	3	0.218818	13.5058	0.00708517	1	0.0537982	0.210889	P55265; P38159;
melanosome membrane	1	14	0.109409	1.45806	0.508431	1	1	1	P51149;
sarcoplasm	3	9	0.328228	6.75669	0.0080857	1	0.0600946	0.235571	Q15149; Q14315; P06396;
dendritic spine head	4	12	0.437637	6.75295	0.00213564	1	0.021215	0.0831631	P20591; P20592; P50570; P35637;
postsynaptic endocytic zone membrane	3	5	0.328228	12.1513	0.00111758	1	0.0124065	0.0486337	P20591; P20592; P50570;
spectrin	2	9	0.218818	4.51194	0.0697748	1	0.29923	1	Q01082; Q13813;
mitochondrial fatty acid beta-oxidation multienzyme complex	1	1	0.109409	20.2252	0.0494428	1	0.228218	0.894615	P40939;
sex chromatin	1	6	0.109409	3.39891	0.262349	1	0.737435	1	O75367;
eukaryotic translation elongation factor 1 complex	3	4	0.328228	15.1815	0.000464146	0.814113	0.00603046	0.0236395	P68104; Q05639; P29692;
plasma membrane protein complex	1	10	0.109409	2.0407	0.397818	1	1	1	P98160;
ciliary pocket membrane	1	3	0.109409	6.78652	0.141123	1	0.467919	1	Q9H4M9;
eukaryotic translation initiation factor 2B complex	1	6	0.109409	3.39891	0.262349	1	0.737435	1	P05198;
eukaryotic translation initiation factor 2 complex	2	5	0.218818	8.11429	0.0220986	1	0.133658	0.523942	P41091; P05198;
eukaryotic 48S preinitiation complex	12	15	1.31291	16.1828	7.89292e-14	1.38442e-10	5.12748e-12	2.00997e-11	Q14152; Q99613; P55884; Q9Y262; P60228; Q7L2H7; P05198; O00303; O15372; Q9UBQ5; O15371; Q13347;
eukaryotic translation initiation factor 3 complex, eIF3e	2	2	0.218818	20.2252	0.00244205	1	0.0216331	0.084802	Q14152; P60228;
eukaryotic translation initiation factor 3 complex, eIF3m	7	7	0.765864	20.2252	7.06666e-10	1.23949e-06	3.26182e-08	1.27864e-07	Q14152; P55884; Q7L2H7; O00303; O15372; O15371; Q13347;
multi-eIF complex	2	2	0.218818	20.2252	0.00244205	1	0.0216331	0.084802	Q14152; P05198;
elastic fiber	1	4	0.109409	5.09412	0.183595	1	0.570967	1	P23142;
phosphopyruvate hydratase complex	2	4	0.218818	10.1378	0.0137062	1	0.0914094	0.358325	P06733; P09104;
integral component of autophagosome membrane	1	2	0.109409	10.1629	0.0964436	1	0.356882	1	P13473;
perinucleolar compartment	1	2	0.109409	10.1629	0.0964436	1	0.356882	1	P58107;
cytoplasmic side of rough endoplasmic reticulum membrane	2	6	0.218818	6.76416	0.0320714	1	0.183235	0.718284	P61353; P62854;
COPI-coated vesicle membrane	1	5	0.109409	4.07733	0.223969	1	0.653647	1	P33947;
translation release factor complex	2	3	0.218818	13.5058	0.00708517	1	0.0537982	0.210889	P62495; P15170;
histone pre-mRNA 3'end processing complex	3	6	0.328228	10.1294	0.00215295	1	0.021215	0.0831631	O60506; P67809; P14678;
IRE1-RACK1-PP2A complex	1	2	0.109409	10.1629	0.0964436	1	0.356882	1	P63244;
nuclear replication fork	1	10	0.109409	2.0407	0.397818	1	1	1	P12004;
exocyst	1	16	0.109409	1.27592	0.555875	1	1	1	Q15019;
cytoplasmic side of apical plasma membrane	1	2	0.109409	10.1629	0.0964436	1	0.356882	1	P15311;
cell tip	2	4	0.218818	10.1378	0.0137062	1	0.0914094	0.358325	P15311; P35241;
microspike	2	4	0.218818	10.1378	0.0137062	1	0.0914094	0.358325	P15311; Q16658;
astral microtubule	1	4	0.109409	5.09412	0.183595	1	0.570967	1	P43034;
VCP-NPL4-UFD1 AAA ATPase complex	2	8	0.218818	5.07523	0.0560661	1	0.252684	0.990522	P55072; Q8TAT6;
glycogen granule	3	7	0.328228	8.68442	0.00362945	1	0.0313598	0.122931	P49327; P62140; P62136;
box C/D snoRNP complex	4	7	0.437637	11.5696	0.000184289	0.323242	0.00267142	0.010472	Q9Y2X3; O00567; Q14978; P22087;
dense fibrillar component	1	2	0.109409	10.1629	0.0964436	1	0.356882	1	P22087;
Myb complex	1	3	0.109409	6.78652	0.141123	1	0.467919	1	P21333;
tricarboxylic acid cycle enzyme complex	1	1	0.109409	20.2252	0.0494428	1	0.228218	0.894615	P07954;
cytosolic large ribosomal subunit	34	57	3.71991	12.0656	3.92651e-30	6.8871e-27	6.8871e-28	2.69975e-27	P05388; P39023; P36578; Q02878; P18124; P62424; P61313; P46777; P62917; P32969; Q07020; P27635; P62906; P84098; P62913; P50914; P62829; P26373; Q02543; P40429; P30050; P46778; P18621; P62888; P61353; P62899; P62750; P46776; P83731; P42766; P62910; P46779; P47914; P18077;
GAIT complex	4	4	0.437637	20.2252	5.93881e-06	0.0104167	0.000139309	0.000546092	P04406; P07814; O60506; P40429;
glucosidase II complex	1	2	0.109409	10.1629	0.0964436	1	0.356882	1	Q14697;
heterotrimeric G-protein complex	7	31	0.765864	4.57202	0.000653678	1	0.00801784	0.03143	P04899; P62873; P08754; P63092; P50148; Q14344; P29992;
integral component of synaptic membrane	1	5	0.109409	4.07733	0.223969	1	0.653647	1	P05556;
postsynaptic specialization membrane	1	3	0.109409	6.78652	0.141123	1	0.467919	1	P11142;
GET complex	1	1	0.109409	20.2252	0.0494428	1	0.228218	0.894615	O43681;
glycinergic synapse	1	7	0.109409	2.91404	0.298832	1	0.812638	1	P11142;
nucleosome	13	65	1.42232	4.04752	1.4542e-05	0.0255066	0.000307308	0.00120465	O60814; P62805; Q96KK5; P04908; P16403; P16402; P16401; O75367; Q71DI3; P84243; Q5SSJ5; P0C0S5; Q92522;
phagocytic vesicle lumen	1	4	0.109409	5.09412	0.183595	1	0.570967	1	P02788;
lateral cell cortex	1	2	0.109409	10.1629	0.0964436	1	0.356882	1	Q14980;
TRAF2-GSTP1 complex	1	2	0.109409	10.1629	0.0964436	1	0.356882	1	P09211;
Barr body	2	5	0.218818	8.11429	0.0220986	1	0.133658	0.523942	O75367; P84243;
mitochondrial ribonuclease P complex	1	3	0.109409	6.78652	0.141123	1	0.467919	1	Q99714;
terminal web	2	4	0.218818	10.1378	0.0137062	1	0.0914094	0.358325	P18206; Q14651;
alphav-beta3 integrin-HMGB1 complex	2	3	0.218818	13.5058	0.00708517	1	0.0537982	0.210889	P09429; P06756;
inactive sex chromosome	1	1	0.109409	20.2252	0.0494428	1	0.228218	0.894615	Q00839;
zona pellucida receptor complex	5	8	0.547046	12.6502	1.4445e-05	0.0253365	0.000307308	0.00120465	P78371; P17987; P49368; P50991; P50990;
ooplasm	1	1	0.109409	20.2252	0.0494428	1	0.228218	0.894615	P08238;
lumenal side of lysosomal membrane	1	1	0.109409	20.2252	0.0494428	1	0.228218	0.894615	P11142;
U2 snRNP	8	22	0.875274	7.36046	5.95676e-06	0.0104482	0.000139309	0.000546092	O75533; P62314; Q15459; Q15428; Q12874; P14678; Q13435; P62318;
pICln-Sm protein complex	2	6	0.218818	6.76416	0.0320714	1	0.183235	0.718284	P62314; P62318;
cytosolic proteasome complex	4	5	0.437637	16.1882	2.85244e-05	0.0500318	0.0005498	0.00215522	O00487; P62195; P43686; P62333;
translation initiation ternary complex	1	1	0.109409	20.2252	0.0494428	1	0.228218	0.894615	P05198;
lamin filament	4	5	0.437637	16.1882	2.85244e-05	0.0500318	0.0005498	0.00215522	P02545; P56537; Q03252; P20700;
alphav-beta3 integrin-IGF-1-IGF1R complex	1	4	0.109409	5.09412	0.183595	1	0.570967	1	P06756;
postsynaptic specialization of symmetric synapse	1	3	0.109409	6.78652	0.141123	1	0.467919	1	Q9NVA2;
slit diaphragm	2	9	0.218818	4.51194	0.0697748	1	0.29923	1	P46940; Q9Y624;
integrin alpha10-beta1 complex	1	2	0.109409	10.1629	0.0964436	1	0.356882	1	P05556;
integrin complex	2	22	0.218818	1.84701	0.297242	1	0.812638	1	P26006; P06756;
integrin alpha11-beta1 complex	1	2	0.109409	10.1629	0.0964436	1	0.356882	1	P05556;
integrin alpha1-beta1 complex	1	2	0.109409	10.1629	0.0964436	1	0.356882	1	P05556;
integrin alpha2-beta1 complex	1	3	0.109409	6.78652	0.141123	1	0.467919	1	P05556;
integrin alpha3-beta1 complex	2	2	0.218818	20.2252	0.00244205	1	0.0216331	0.084802	P05556; P26006;
integrin alpha5-beta1 complex	1	2	0.109409	10.1629	0.0964436	1	0.356882	1	P05556;
integrin alpha8-beta1 complex	2	3	0.218818	13.5058	0.00708517	1	0.0537982	0.210889	P05556; Q6UXI9;
alphav-beta3 integrin-PKCalpha complex	1	3	0.109409	6.78652	0.141123	1	0.467919	1	P06756;
integrin alphav-beta3 complex	1	2	0.109409	10.1629	0.0964436	1	0.356882	1	P06756;
integrin alphav-beta5 complex	1	2	0.109409	10.1629	0.0964436	1	0.356882	1	P06756;
integrin alphav-beta6 complex	1	2	0.109409	10.1629	0.0964436	1	0.356882	1	P06756;
integrin alphav-beta8 complex	1	2	0.109409	10.1629	0.0964436	1	0.356882	1	P06756;
integrin alpha7-beta1 complex	1	1	0.109409	20.2252	0.0494428	1	0.228218	0.894615	P05556;
Grb2-Sos complex	1	1	0.109409	20.2252	0.0494428	1	0.228218	0.894615	Q07666;
COPII vesicle coat	8	15	0.875274	10.793	1.63471e-07	0.000286728	5.03032e-06	1.97189e-05	Q15436; O75340; P53992; O94979; Q15437; O95486; Q9NR31; P55735;
serine protease inhibitor complex	1	2	0.109409	10.1629	0.0964436	1	0.356882	1	P35237;
ribose phosphate diphosphokinase complex	2	5	0.218818	8.11429	0.0220986	1	0.133658	0.523942	P60891; O60256;
pyruvate kinase complex	1	1	0.109409	20.2252	0.0494428	1	0.228218	0.894615	P14618;
laminin-1 complex	3	3	0.328228	20.2252	0.000120491	0.211341	0.00190397	0.00746358	P11047; P07942; P25391;
laminin-3 complex	2	2	0.218818	20.2252	0.00244205	1	0.0216331	0.084802	P55268; P25391;
laminin-5 complex	1	3	0.109409	6.78652	0.141123	1	0.467919	1	O15230;
laminin-10 complex	3	3	0.328228	20.2252	0.000120491	0.211341	0.00190397	0.00746358	O15230; P11047; P07942;
laminin-11 complex	3	3	0.328228	20.2252	0.000120491	0.211341	0.00190397	0.00746358	O15230; P11047; P55268;
laminin complex	2	6	0.218818	6.76416	0.0320714	1	0.183235	0.718284	P07942; P55268;
laminin-2 complex	1	2	0.109409	10.1629	0.0964436	1	0.356882	1	P07942;
laminin-8 complex	1	1	0.109409	20.2252	0.0494428	1	0.228218	0.894615	P07942;
cytolytic granule	2	4	0.218818	10.1378	0.0137062	1	0.0914094	0.358325	P11279; Q15833;
phagolysosome membrane	1	1	0.109409	20.2252	0.0494428	1	0.228218	0.894615	P11279;
chaperone-mediated autophagy translocation complex	1	1	0.109409	20.2252	0.0494428	1	0.228218	0.894615	P13473;
lysosomal matrix	1	1	0.109409	20.2252	0.0494428	1	0.228218	0.894615	P13473;
U1 snRNP	6	21	0.656455	5.7855	0.00041101	0.720911	0.00542038	0.0212479	P62314; O95232; P08621; P14678; P62318; Q9Y383;
U2-type prespliceosome	8	19	0.875274	8.52202	1.60791e-06	0.00282027	4.14745e-05	0.000162581	O75533; P26368; Q15459; Q15428; O95232; P08621; P14678; Q9Y383;
nuclear origin of replication recognition complex	1	9	0.109409	2.26719	0.36648	1	0.942531	1	P49736;
U7 snRNP	2	7	0.218818	5.79923	0.0434482	1	0.228218	0.894615	P14678; P62318;
precatalytic spliceosome	3	18	0.328228	3.38022	0.056472	1	0.252684	0.990522	P62314; Q13435; P62318;
spliceosomal tri-snRNP complex	2	7	0.218818	5.79923	0.0434482	1	0.228218	0.894615	P62314; P62318;
small nucleolar ribonucleoprotein complex	2	9	0.218818	4.51194	0.0697748	1	0.29923	1	Q9Y2X3; O00567;
postsynaptic specialization, intracellular component	2	4	0.218818	10.1378	0.0137062	1	0.0914094	0.358325	P12931; P07947;
basal dendrite	1	7	0.109409	2.91404	0.298832	1	0.812638	1	P46821;
hippocampal mossy fiber	1	2	0.109409	10.1629	0.0964436	1	0.356882	1	P46821;
mitotic spindle astral microtubule end	1	2	0.109409	10.1629	0.0964436	1	0.356882	1	Q15691;
MCM complex	6	9	0.656455	13.4909	1.06194e-06	0.00186264	2.82602e-05	0.00011078	P49736; P25205; P33993; Q14566; P33991; P33992;
GATOR2 complex	1	5	0.109409	4.07733	0.223969	1	0.653647	1	P55735;
myosin II complex	2	4	0.218818	10.1378	0.0137062	1	0.0914094	0.358325	P35579; P35580;
TRAMP complex	1	4	0.109409	5.09412	0.183595	1	0.570967	1	P42285;
unconventional myosin complex	2	8	0.218818	5.07523	0.0560661	1	0.252684	0.990522	O00159; P60660;
myosin II filament	2	3	0.218818	13.5058	0.00708517	1	0.0537982	0.210889	P35579; P35580;
PTW/PP1 phosphatase complex	2	7	0.218818	5.79923	0.0434482	1	0.228218	0.894615	P62140; P62136;
NatB complex	1	2	0.109409	10.1629	0.0964436	1	0.356882	1	Q14CX7;
nuclear cap binding complex	1	3	0.109409	6.78652	0.141123	1	0.467919	1	Q09161;
RNA cap binding complex	1	3	0.109409	6.78652	0.141123	1	0.467919	1	Q09161;
protein phosphatase type 1 complex	2	9	0.218818	4.51194	0.0697748	1	0.29923	1	P62140; P62136;
nuclear outer membrane-endoplasmic reticulum membrane network	1	2	0.109409	10.1629	0.0964436	1	0.356882	1	Q8TAT6;
UFD1-NPL4 complex	1	2	0.109409	10.1629	0.0964436	1	0.356882	1	Q8TAT6;
VCP-NSFL1C complex	2	2	0.218818	20.2252	0.00244205	1	0.0216331	0.084802	P55072; Q9UNZ2;
nuclear pore outer ring	1	9	0.109409	2.26719	0.36648	1	0.942531	1	P55735;
cortical microtubule	1	1	0.109409	20.2252	0.0494428	1	0.228218	0.894615	Q14980;
cytoplasmic microtubule bundle	1	1	0.109409	20.2252	0.0494428	1	0.228218	0.894615	Q14980;
procollagen-proline 4-dioxygenase complex	1	2	0.109409	10.1629	0.0964436	1	0.356882	1	P07237;
growing cell tip	1	1	0.109409	20.2252	0.0494428	1	0.228218	0.894615	Q9BTU6;
host cell presynaptic membrane	1	1	0.109409	20.2252	0.0494428	1	0.228218	0.894615	Q9BTU6;
PCNA complex	1	1	0.109409	20.2252	0.0494428	1	0.228218	0.894615	P12004;
6-phosphofructokinase complex	3	3	0.328228	20.2252	0.000120491	0.211341	0.00190397	0.00746358	Q01813; P17858; P08237;
perisynaptic extracellular matrix	1	2	0.109409	10.1629	0.0964436	1	0.356882	1	P24821;
R2TP complex	2	5	0.218818	8.11429	0.0220986	1	0.133658	0.523942	Q9Y230; Q9Y265;
gamma-catenin-TCF7L2 complex	1	1	0.109409	20.2252	0.0494428	1	0.228218	0.894615	P14923;
mitochondrial degradosome	1	2	0.109409	10.1629	0.0964436	1	0.356882	1	Q8TCS8;
U4/U6 snRNP	1	2	0.109409	10.1629	0.0964436	1	0.356882	1	O43447;
U4 snRNP	3	10	0.328228	6.0817	0.0111306	1	0.079362	0.3111	P62314; P14678; P62318;
commitment complex	3	5	0.328228	12.1513	0.00111758	1	0.0124065	0.0486337	P26368; P62314; P62318;
proteasome accessory complex	13	17	1.42232	15.4691	1.92322e-14	3.37333e-11	1.40555e-12	5.50979e-12	Q13200; Q99460; O43242; Q9UNM6; P17980; O00232; O00487; P62195; P35998; P43686; Q15008; P62333; P62191;
proteasome regulatory particle, base subcomplex	8	9	0.875274	17.9804	2.98561e-10	5.23675e-07	1.46914e-08	5.75903e-08	Q13200; Q99460; P17980; P62195; P35998; P43686; P62333; P62191;
nuclear proteasome complex	2	2	0.218818	20.2252	0.00244205	1	0.0216331	0.084802	O00232; P62195;
proteasome core complex	7	20	0.765864	7.08538	3.10338e-05	0.0544333	0.000588266	0.00230601	P20618; P28070; P49720; P28066; P60900; P25789; O14818;
proteasome core complex, alpha-subunit complex	4	8	0.437637	10.1252	0.000354132	0.621148	0.0048151	0.0188752	P28066; P60900; P25789; O14818;
proteasome core complex, beta-subunit complex	3	11	0.328228	5.52932	0.014749	1	0.0968907	0.379812	P20618; P28070; P49720;
proteasome regulatory particle	6	8	0.656455	15.1752	3.69515e-07	0.000648129	1.06251e-05	4.16503e-05	Q13200; Q99460; P51665; Q9UNM6; O00232; Q15008;
proteasome storage granule	2	2	0.218818	20.2252	0.00244205	1	0.0216331	0.084802	Q13200; Q99460;
proteasome activator complex	2	3	0.218818	13.5058	0.00708517	1	0.0537982	0.210889	Q9UL46; Q06323;
DNA replication factor A complex	2	7	0.218818	5.79923	0.0434482	1	0.228218	0.894615	P27694; P15927;
extrinsic component of lysosome membrane	1	1	0.109409	20.2252	0.0494428	1	0.228218	0.894615	P51149;
small ribosomal subunit	10	20	1.09409	10.1176	9.77108e-09	1.71385e-05	4.08059e-07	1.59959e-06	P62701; P63244; P62249; P62753; P62269; P46781; P60866; P62851; P62847; P62854;
cohesin complex	3	10	0.328228	6.0817	0.0111306	1	0.079362	0.3111	Q14683; Q8N3U4; Q9UQE7;
meiotic cohesin complex	2	7	0.218818	5.79923	0.0434482	1	0.228218	0.894615	Q14683; Q9UQE7;
RNA nuclear export complex	2	2	0.218818	20.2252	0.00244205	1	0.0216331	0.084802	P62826; Q9HAV4;
chromosome, centromeric core domain	1	1	0.109409	20.2252	0.0494428	1	0.228218	0.894615	Q9P258;
nuclear meiotic cohesin complex	1	4	0.109409	5.09412	0.183595	1	0.570967	1	Q9UQE7;
cell division site	6	24	0.656455	5.06261	0.000897766	1	0.0105683	0.0414279	Q15019; P61586; Q16181; Q9NVA2; Q9UHD8; Q9P0V9;
large ribosomal subunit	2	7	0.218818	5.79923	0.0434482	1	0.228218	0.894615	P40429; P30050;
NF-kappaB complex	1	1	0.109409	20.2252	0.0494428	1	0.228218	0.894615	P23396;
RSF complex	1	2	0.109409	10.1629	0.0964436	1	0.356882	1	O60264;
vesicle coat	1	2	0.109409	10.1629	0.0964436	1	0.356882	1	O94979;
interleukin-5 receptor complex	1	1	0.109409	20.2252	0.0494428	1	0.228218	0.894615	O00560;
septin complex	5	14	0.547046	7.23256	0.000402415	0.705836	0.00534724	0.0209612	Q15019; Q16181; Q9NVA2; Q9UHD8; Q9P0V9;
septin ring	5	14	0.547046	7.23256	0.000402415	0.705836	0.00534724	0.0209612	Q15019; Q16181; Q9NVA2; Q9UHD8; Q9P0V9;
U11/U12 snRNP	1	1	0.109409	20.2252	0.0494428	1	0.228218	0.894615	O75533;
Ski complex	1	3	0.109409	6.78652	0.141123	1	0.467919	1	Q9GZS3;
FACT complex	2	2	0.218818	20.2252	0.00244205	1	0.0216331	0.084802	Q08945; Q9Y5B9;
nucleoid	1	1	0.109409	20.2252	0.0494428	1	0.228218	0.894615	Q04837;
phenylalanine-tRNA ligase complex	1	2	0.109409	10.1629	0.0964436	1	0.356882	1	Q9NSD9;
chaperonin-containing T-complex	8	11	0.875274	14.7142	5.00725e-09	8.78272e-06	2.14213e-07	8.39715e-07	P48643; P78371; P17987; P40227; Q99832; P49368; P50991; P50990;
ATPase complex	1	1	0.109409	20.2252	0.0494428	1	0.228218	0.894615	P55072;
THO complex	1	5	0.109409	4.07733	0.223969	1	0.653647	1	Q8NI27;
THO complex part of transcription export complex	1	6	0.109409	3.39891	0.262349	1	0.737435	1	Q8NI27;
U2AF	1	6	0.109409	3.39891	0.262349	1	0.737435	1	P26368;
UBC13-UEV1A complex	1	2	0.109409	10.1629	0.0964436	1	0.356882	1	Q13404;
extrinsic component of vacuolar membrane	1	1	0.109409	20.2252	0.0494428	1	0.228218	0.894615	Q08AM6;
PAS complex	1	1	0.109409	20.2252	0.0494428	1	0.228218	0.894615	Q08AM6;
proton-transporting V-type ATPase, V1 domain	2	6	0.218818	6.76416	0.0320714	1	0.183235	0.718284	P38606; P21281;
proton-transporting two-sector ATPase complex	2	5	0.218818	8.11429	0.0220986	1	0.133658	0.523942	P38606; P21283;
vacuolar proton-transporting V-type ATPase, V1 domain	1	3	0.109409	6.78652	0.141123	1	0.467919	1	P21283;
inner dense plaque of desmosome	1	1	0.109409	20.2252	0.0494428	1	0.228218	0.894615	P18206;
outer dense plaque of desmosome	1	1	0.109409	20.2252	0.0494428	1	0.228218	0.894615	P18206;
retromer, cargo-selective complex	2	4	0.218818	10.1378	0.0137062	1	0.0914094	0.358325	Q96QK1; O75436;
mitochondrion-derived vesicle	1	1	0.109409	20.2252	0.0494428	1	0.228218	0.894615	Q96QK1;
Ku70:Ku80 complex	2	2	0.218818	20.2252	0.00244205	1	0.0216331	0.084802	P12956; P13010;

## Sheet: Nthy-ori 3-1 Molecular function
Analysis: Molecular function
Dataset name: Nthy-ori 3-1
Number of proteins in the dataset: 418
Number of proteins in the dataset (which are available in Cellular component database) :418
Number of proteins in background: 18486
Is analysis quantitative: No
						Corrected p-values
Molecular function	No. of proteins in the dataset	No. of proteins in the background dataset	Percentage of proteins	Fold enrichment	P-value (Hypergeometric test)	Bonferroni method	BH method	Q-value (Storey-Tibshirani method)	proteins mapped (from input data set)
cadherin binding	106	304	11.7909	6.07416	2.36709e-55	1.00483e-51	5.02415e-52	2.6356e-51	P35579; P21333; P14618; Q9Y490; P06733; P08238; P13639; O75369; Q15149; P46940; P49327; Q01082; P00338; P11142; P15311; P18206; Q13813; P35241; P11021; P26641; P42224; Q9H4M9; P04075; P31939; P22234; Q01813; P08195; P61978; P54136; P05556; Q86UP2; Q7KZF4; Q06830; P30041; Q92616; Q09666; Q15019; P50990; P33176; Q96TA1; Q02878; P63104; P07737; P40121; P41091; P62424; P47756; P15880; P63244; P29317;…
enzyme binding	50	360	5.56174	2.41975	5.53406e-09	2.34921e-05	1.30512e-06	6.84647e-06	P02751; P26038; P11142; Q14974; P78527; P11021; P42224; P09874; P07237; P10809; P22392; P12004; P49736; P15531; P23396; O75367; P05067; P15880; P63244; P26368; P11279; Q99873; Q14108; O76061; Q03135; P00505; P62258; P50570; P32455; P63000; P31946; P17844; P35222; Q15366; P17655; P27708; P12931; O15162; P13473; P04637; P07947; P59998; Q99497; Q9UKV3; Q92905; P68036; Q9UBB4; P15927; P62318; Q9Y383;
histone deacetylase binding	13	112	1.44605	2.02324	0.0118853	1	0.30764	1	P08238; P07900; P09874; P23246; P16401; Q14103; P62258; P63000; P31946; Q14839; P04637; P45973; Q09028;
identical protein binding	169	1410	18.7987	2.08794	2.69201e-21	1.14276e-17	2.8569e-18	1.49869e-17	P02751; P63261; P60709; P14618; P04406; P08238; P02545; P07355; P07900; O75369; P49327; Q14315; P00338; P20591; P02452; P08133; P04083; P15311; P55072; P19338; P42224; P09874; Q9H4M9; P23526; Q14764; P43490; P08670; P04075; P30101; P22234; Q01813; O75643; P61978; P34897; Q99832; Q9BSJ8; P22392; P12004; P07814; O00429; Q06830; P30041; P04792; P11413; P41250; P07195; P15531; Q00839; P21796; Q13838;…
phosphoprotein binding	6	36	0.667408	2.90723	0.0156385	1	0.383731	1	Q02790; P62258; P31946; P12931; P43034; Q9Y2W1;
phosphoserine residue binding	2	4	0.222469	8.73131	0.0182765	1	0.395187	1	P62258; P31946;
protein C-terminus binding	24	200	2.66963	2.09107	0.000499008	1	0.0268138	0.140662	P02751; P98160; P15311; P19338; P12956; P13010; P12004; P31948; O00159; P11940; O95782; P05026; P27348; P25391; P31946; P35222; Q15691; P12931; Q14980; P62714; P23142; P08237; Q93009; P30048;
protein domain specific binding	50	241	5.56174	3.61451	1.14496e-15	4.86036e-12	6.07545e-13	3.18711e-12	P35579; P07437; P46940; P05023; P62805; P15311; Q14974; P55072; P78527; O14980; P35241; P11021; P08670; P61978; P23381; P26006; P09651; P26583; P63104; P40121; Q9NZN4; P61586; Q9P258; P52272; P21980; P11279; P08754; Q9HB71; P62258; P13861; P27348; P17612; P31946; Q07666; P40616; P26196; P32004; P24941; Q14980; P62995; Q14978; P61981; P61764; Q16629; P11387; P13473; P08236; P38159; Q13242; P10644;
protein-containing complex binding	44	354	4.89433	2.16553	1.09657e-06	0.00465494	0.00013691	0.000718213	P07437; P46940; Q01082; P12956; P13010; P63010; Q01813; P05556; P12004; O00429; Q00839; P05787; P21796; Q13838; Q16531; P23396; P40121; P62879; Q15393; P46821; P02786; P14923; O95782; P62873; Q03135; O15143; P50570; P68402; P63000; P31946; O00186; Q07666; P10909; P61224; P17655; P27695; P40939; Q14980; Q8WVM8; Q92466; P23142; P45973; Q99497; P46459;
calcium channel regulator activity	2	35	0.222469	1.00007	0.604827	1	1	1	P62879; P62258;
ion channel binding	16	132	1.77976	2.11257	0.00368614	1	0.1213	0.636323	P21333; P08238; O43707; P12814; P21796; P63104; O60610; Q03135; P62258; P27348; P35222; P12931; Q96CW1; P60903; P07947; Q9NRX4;
MHC class II protein complex binding	8	16	0.889878	8.71503	9.73932e-07	0.00413434	0.000125283	0.000657219	P14618; P08238; P07900; P11142; P05026; P62258; P50995; P60033;
potassium channel regulator activity	2	41	0.222469	0.853756	0.690656	1	1	1	P21333; P62258;
protein heterodimerization activity	31	312	3.44828	1.73125	0.00208412	1	0.0867361	0.455007	P13645; O60814; P04264; P05023; P62805; Q96KK5; P04908; P07237; P05556; P26006; P30153; O75367; P05067; Q71DI3; O00560; P62826; P84243; P0C0S5; Q03135; P49903; P05026; P62258; Q13428; Q14683; P10909; Q9UQE7; P06865; Q14978; P04637; P18754; O14744;
RNA binding	318	1384	35.3726	4.00248	6.36039e-118	2.69999e-114	2.69999e-114	1.41638e-113	P35579; P21333; Q00610; P14618; P06733; P08238; P07355; P07900; P13639; O75369; Q15149; P49327; O43707; Q01082; Q14204; P04439; P11142; P22314; P62805; P50454; P15311; Q14974; P55072; Q08211; P78527; P38646; P19338; O14980; P62937; P12956; P35241; P13010; P68104; P50395; P09874; Q6P2Q9; P17987; P04075; P30101; P06748; Q15029; Q12905; P07237; P10809; P40227; Q14152; P08195; O75643; P61978; P05783;…
scaffold protein binding	12	60	1.33482	3.48616	0.000129233	0.548593	0.00945851	0.0496181	P07900; P13647; P08670; P05783; P05787; P15924; P62258; Q13428; Q16543; P12931; P23634; Q99497;
ubiquitin protein ligase binding	48	294	5.33927	2.84444	4.38641e-11	1.86203e-07	1.33002e-08	6.97712e-08	P63261; P08238; P07900; P07437; P11142; P18206; P55072; P38646; P78371; P13010; P11021; P17987; P10809; O00429; P30041; Q9UQ80; P06744; P60174; Q99460; P63104; P05161; P12277; P27797; Q8TAT6; P46777; Q9HB71; P42704; P62258; P13861; P17612; Q13263; P62913; Q96FW1; P10909; P62829; Q13618; Q15366; P12931; P31689; P09936; P04637; P05141; Q93009; P68036; P11233; P15927; P46379; P10644;
actin binding	36	279	4.00445	2.24818	4.39679e-06	0.0186644	0.000466609	0.00244777	P35579; O75369; Q15149; O43707; Q01082; P26038; Q14315; P15311; P18206; Q13813; P35580; P35241; P04075; P07237; P05556; Q00839; O15144; Q01518; P06396; P07737; P61160; P61158; P47756; P46821; Q16658; O60610; O15143; P52907; Q9H6S3; P32455; Q13045; Q9H4G0; P40123; Q15417; P59998; P51858;
glucocorticoid receptor binding	1	16	0.111235	1.0989	0.611866	1	1	1	Q02790;
insulin-like growth factor receptor binding	1	16	0.111235	1.0989	0.611866	1	1	1	P61981;
protein kinase C binding	8	55	0.889878	2.5364	0.0126533	1	0.321636	1	P04792; P63244; P15924; Q01130; P06756; O76003; P12931; P61981;
protein kinase C inhibitor activity	2	3	0.222469	11.6321	0.00949927	1	0.250462	1	P04792; P61981;
receptor tyrosine kinase binding	8	57	0.889878	2.44742	0.0155385	1	0.383493	1	P08758; Q14152; P12004; P63244; Q14393; P61981; P04637; O75131;
protein kinase binding	50	467	5.56174	1.86534	1.55187e-05	0.0658767	0.00140163	0.00735279	Q00610; P60709; P08238; P13639; P46940; P26038; P05023; P68104; P09874; Q14764; P06748; P18669; P23381; Q05639; P04792; O94973; Q92616; P21796; P23396; Q12931; P63104; O75367; Q10567; P62140; P61586; P47897; P02786; Q9P258; P14923; O95782; Q03135; P60953; P05026; P62753; P50570; P62081; P17612; P63000; Q16543; Q15717; P35222; Q15691; Q14203; P61006; P23634; P61764; P04637; P46459; O95747; P30048;
14-3-3 protein binding	1	32	0.111235	0.549621	0.849502	1	1	1	P27348;
protein N-terminus binding	12	106	1.33482	1.97344	0.0183397	1	0.395187	1	O43707; P09874; O00560; P60228; P63241; P27348; P68400; P62330; P61764; Q8WVM8; P04637; P15927;
transcription factor binding	18	343	2.00222	0.914607	0.687668	1	1	1	P21333; P78527; P09874; P06748; P26583; P09429; P23396; P63104; Q14103; O00571; P28482; P51610; P62195; P35222; Q14978; P04637; Q99497; Q93009;
catalytic activity	1	47	0.111235	0.374247	0.938141	1	1	1	P08195;
pyridoxal phosphate binding	7	54	0.778643	2.26085	0.0338558	1	0.59583	1	P11216; P34897; P06737; O00764; P00505; P02768; P34896;
kinase binding	13	99	1.44605	2.28889	0.00427022	1	0.137326	0.720396	P21333; P08238; P00338; P68104; P23396; P17858; Q16543; P35222; P12931; P11166; Q99497; P08237; P30048;
phosphoprotein phosphatase activity	3	30	0.333704	1.74714	0.246268	1	1	1	P62136; Q14738; Q13332;
protein phosphatase activator activity	1	11	0.111235	1.59794	0.478239	1	1	1	Q14738;
protein phosphatase regulator activity	4	36	0.444939	1.93976	0.149616	1	1	1	P30153; Q14738; P19525; Q15257;
protein antigen binding	1	7	0.111235	2.50975	0.338952	1	1	1	P30153;
protein serine/threonine phosphatase activity	5	52	0.556174	1.67795	0.176815	1	1	1	P30153; P62140; P62136; P62714; Q8WVY7;
protein phosphatase 2A binding	3	32	0.333704	1.63798	0.277854	1	1	1	P42224; P04637; Q15257;
tau protein binding	9	45	1.00111	3.48693	0.000888001	1	0.0423547	0.222187	P60709; P08238; P07900; Q02790; Q13492; P10909; Q14203; O00499; P62714;
oxidoreductase activity	7	132	0.778643	0.924994	0.639586	1	1	1	Q99536; P15121; P15559; P27695; P13804; P22570; Q53TN4;
oxidoreductase activity, acting on the CH-OH group of donors, NAD or NADP as acceptor	1	23	0.111235	0.764596	0.743537	1	1	1	Q9UBQ7;
GTPase activator activity	12	264	1.33482	0.79241	0.83533	1	1	1	P46940; P50395; Q15436; Q9P2J5; O00429; P31150; P52565; Q07960; Q15437; Q9BTW9; P50148; P43487;
Rac GTPase binding	7	45	0.778643	2.71292	0.0134887	1	0.338815	1	P21333; P46940; Q9ULV4; Q7L576; Q9P258; P52565; Q03135;
SH3 domain binding	4	131	0.444939	0.533172	0.947319	1	1	1	Q07960; P50570; Q07666; O15162;
phosphotyrosine residue binding	3	41	0.333704	1.27851	0.42098	1	1	1	P28482; P52735; P07947;
SH3/SH2 adaptor activity	4	54	0.444939	1.2933	0.375785	1	1	1	Q07960; Q07666; P12931; Q14847;
protein kinase inhibitor activity	2	30	0.222469	1.1667	0.520399	1	1	1	P06748; P47897;
electron transfer activity	8	75	0.889878	1.86012	0.0651356	1	0.666267	1	O43175; P15121; P15559; O76003; P11766; P00390; Q16881; P13804;
ferrous iron binding	1	24	0.111235	0.732752	0.758282	1	1	1	Q9C0B1;
NAD binding	11	39	1.22358	4.91631	7.96849e-06	0.0338263	0.000786657	0.0041267	P04406; P00338; P09874; P23526; O43175; Q00796; P40925; P40939; Q9UBQ7; P48735; P00387;
NADP binding	4	37	0.444939	1.88735	0.160639	1	1	1	P04406; P52209; P11413; P00390;
damaged DNA binding	12	58	1.33482	3.60635	9.15492e-05	0.388626	0.00719678	0.0377534	P12956; P13010; P12004; Q16531; P26583; P09429; P23396; P27694; P39748; P27695; Q92466; P15927;
1-phosphatidylinositol binding	1	14	0.111235	1.25577	0.5631	1	1	1	Q13492;
calmodulin binding	12	201	1.33482	1.04077	0.487039	1	1	1	P35579; P46940; Q01082; Q13813; P35580; O00159; Q5T4S7; O43795; P17844; P23634; Q15417; Q01970;
spectrin binding	2	28	0.222469	1.25	0.483404	1	1	1	P62873; P32455;
structural constituent of cytoskeleton	30	102	3.33704	5.12449	4.08968e-14	1.73607e-10	1.92897e-11	1.01191e-10	P63261; P60709; P35527; Q9Y490; P35908; Q15149; P07437; P68371; Q9BQE3; Q01082; P26038; Q13885; O00468; P02533; P08779; Q13813; P02538; Q9BUF5; P13647; P08670; O15144; P61160; P61158; Q14651; P15924; O15143; A6NHL2; Q96RT1; P59998; P23258;
eukaryotic initiation factor 4E binding	2	10	0.222469	3.49776	0.109097	1	0.816231	1	O00571; Q04637;
mRNA binding	48	176	5.33927	4.7514	2.92118e-20	1.24004e-16	2.48008e-17	1.30102e-16	Q08211; Q14152; P26599; P60842; O75533; P53621; P09651; P23396; P38919; P18124; P22626; O43390; P15880; Q07955; P43243; P52272; P51991; P14866; P62277; P27797; P12270; Q09161; Q15365; O00571; Q13283; O60506; Q15717; P67809; Q99729; P40429; Q16630; P26196; Q9HAV4; P05455; P46782; Q12996; P62995; O95232; P08621; Q04637; Q13247; P42766; Q13243; Q99497; P38159; Q8NI27; Q9Y383; P62854;
nuclear export signal receptor activity	3	10	0.333704	5.23793	0.0166946	1	0.393715	1	P55060; O14980; Q9HAV4;
calcium:sodium antiporter activity	1	5	0.111235	3.51165	0.255948	1	1	1	P08195;
double-stranded RNA binding	23	70	2.5584	5.72511	2.93831e-12	1.24731e-08	9.59471e-10	5.03326e-09	Q00610; P08238; P68371; P12814; P26038; Q08211; P08670; Q12905; P10809; P08195; P60842; Q12906; Q00839; O43143; Q9Y6K5; Q92499; P02786; Q8IY21; P29728; Q15717; P55265; P19525; Q9NR30;
neutral amino acid transmembrane transporter activity	2	9	0.222469	3.88596	0.0906163	1	0.816231	1	P08195; Q15758;
drug binding	9	58	1.00111	2.70551	0.005485	1	0.172473	0.904771	P49327; P43490; P09211; P26583; P06737; Q16658; P02768; P00491; Q8N474;
virus receptor activity	13	74	1.44605	3.06206	0.000270124	1	0.0159261	0.0835461	P05556; P27487; P29317; P02786; P08865; P11279; Q14108; Q15758; P06756; P05362; P06493; P60033; Q9Y624;
transmembrane signaling receptor activity	3	258	0.333704	0.203216	0.99997	1	1	1	Q14108; P05362; P16070;
5'-nucleotidase activity	1	13	0.111235	1.3523	0.536467	1	1	1	P49902;
magnesium ion binding	23	214	2.5584	1.87288	0.00282539	1	0.111054	0.582573	P14618; P06733; P09104; P15531; P39748; O75340; P62826; O00764; P60891; P17612; P30520; P05187; P36871; Q9NSD9; P24941; Q96G03; P36405; P00492; Q15181; Q9BTU6; P48735; O60256; O95747;
nucleotide binding	5	60	0.556174	1.45426	0.260701	1	1	1	P45880; P49902; P00492; P51858; Q9Y277;
phosphatase activity	3	52	0.333704	1.00811	0.580408	1	1	1	P05023; P62140; P62136;
metal ion binding	63	2305	7.00779	0.476172	1	1	1	1	P29401; P02452; P53396; Q08211; Q01813; P05556; P26006; Q92626; P22392; P49736; P04899; Q9Y6K5; P17858; P39060; P62140; P22102; Q16851; P27694; P20908; P21980; P62136; Q8TAT6; P08754; Q63HN8; Q7LG56; Q9Y3I0; Q9NTK5; P55263; P49902; P63092; Q15758; P06756; O14773; Q9H0D6; P29728; O00487; Q96KP4; O76003; P27695; P40616; P52735; P61604; P31689; P50148; P15586; Q9Y6E0; P55265; Q14344; P23634; O60841;…
phosphogluconate dehydrogenase (decarboxylating) activity	1	1	0.111235	17.4192	0.0574074	1	0.59583	1	P52209;
enzyme inhibitor activity	1	32	0.111235	0.549621	0.849502	1	1	1	O60256;
enzyme regulator activity	4	27	0.444939	2.58611	0.0661958	1	0.672251	1	Q13200; Q99460; O43242; Q15008;
GTP binding	68	378	7.56396	3.13399	2.03866e-17	8.65412e-14	1.44235e-14	7.5664e-14	P08238; P13639; P07437; P68371; Q9BQE3; Q13885; P20591; P08133; Q9BUF5; P68104; Q9H4M9; Q15029; Q05639; O00429; P04899; P15531; P10412; Q15019; P41091; Q9NZN4; Q9H0U4; Q9Y3Z3; P61586; P20592; P49411; Q02790; Q16181; P21980; P62826; P08754; P49903; P60953; P18085; Q9Y3I0; Q9NTK5; P50570; P00367; P62820; Q9NVA2; P63092; P32455; P51149; P63000; P51148; P30520; Q9UHD8; P61026; A6NHL2; P61224; P84085;…
unfolded protein binding	32	127	3.55951	4.39011	6.62377e-13	2.81179e-09	2.55617e-10	1.34094e-09	P08238; P07900; P68371; P11142; P50454; P38646; P62937; P48643; P78371; P11021; P17987; P06748; P10809; P40227; Q99832; P49368; P50991; P50990; Q12931; P14625; Q99733; P27797; Q58FF6; P23284; Q9Y230; Q16543; P10909; P61604; P31689; Q9UBS4; P27824; O43447;
GTPase activity	56	328	6.22914	2.97445	1.50402e-13	6.38456e-10	6.38456e-11	3.34926e-10	P13639; P07437; P68371; Q9BQE3; Q13885; P20591; Q9BUF5; P68104; Q15029; Q05639; O00429; P04899; Q15019; P41091; P62879; Q9H0U4; P61586; P20592; P49411; Q16181; P62826; P62873; P08754; P60953; P18085; O00571; P50570; P62820; Q9NVA2; P63092; P32455; P51149; P63000; P51148; Q9UHD8; P61026; A6NHL2; P61224; P84085; Q9NR31; P40616; P15170; P62330; P50148; Q15286; Q14344; P61006; P36405; O60841; P29992;…
snoRNA binding	3	19	0.333704	2.75811	0.0920915	1	0.816231	1	Q9Y2X3; O00567; Q9NR30;
oxidoreductase activity, acting on the aldehyde or oxo group of donors, NAD or NADP as acceptor	1	2	0.111235	8.75292	0.111523	1	0.816231	1	Q8IZ83;
GTPase binding	10	34	1.11235	5.1269	1.37061e-05	0.0581823	0.00129294	0.0067826	P21333; P06733; P07900; Q01082; P41252; P07814; P62879; P62873; P67809; Q12904;
serine-type endopeptidase inhibitor activity	7	96	0.778643	1.27183	0.313082	1	1	1	P50454; P07093; P05121; Q02388; P35237; P05067; P30740;
protease binding	16	106	1.77976	2.6307	0.00034567	1	0.0195748	0.102687	P02751; P07355; P02452; P10809; P05556; P05121; P26006; P27487; P35237; P06756; P32970; O75955; P01033; O00499; Q14254; P04637;
single-stranded RNA binding	10	43	1.11235	4.05408	0.000125123	0.531149	0.0093184	0.0488831	P04083; Q08211; Q12906; Q00839; P09651; P52597; Q8IY21; P36776; P38159; Q13325;
endopeptidase inhibitor activity	4	40	0.444939	1.74584	0.195342	1	1	1	P01024; P0C0L5; P54578; P07225;
protein homodimerization activity	54	663	6.00667	1.419	0.00589541	1	0.182672	0.958272	P35579; P21333; P06733; P08238; P07900; O43707; P12814; P29401; P42224; P06748; P31939; P23381; P07814; O00429; Q99988; P04792; P11413; P23246; P60174; P27487; P05067; P63244; P02786; P12081; P14923; O75340; P27105; Q14108; O00764; P51665; P12270; O76061; P49903; Q9HB71; P49591; Q9Y230; O00154; P60891; P32455; Q15717; P61769; Q15046; Q9UBQ7; P34896; Q8WUM4; P60903; Q12904; Q99497; Q8NBZ7; O43252;…
calcium-dependent protein binding	12	64	1.33482	3.26831	0.000245528	1	0.0146798	0.0770083	P07355; P08133; P04083; P09525; P12429; O75340; O94979; P17844; P50995; Q8WUM4; P23634; O75131;
signaling receptor binding	28	339	3.11457	1.43922	0.0339239	1	0.59583	1	P02751; P01024; P26038; P04439; P04083; P01889; P07093; P05121; O00159; P27487; P05067; P63244; P30044; P04062; P23528; O60610; Q14393; Q03135; P25391; P32970; P10909; P12931; Q96RT1; P07947; P08236; Q99497; P46379; Q15257;
peptidase inhibitor activity	2	14	0.222469	2.49911	0.190247	1	1	1	P01033; P30740;
galactosyltransferase activity	1	19	0.111235	0.925479	0.675012	1	1	1	P15291;
toxic substance binding	2	11	0.222469	3.18007	0.128454	1	0.934064	1	P00966; P02768;
acetylglucosaminyltransferase activity	2	37	0.222469	0.946029	0.635297	1	1	1	P06865; P07686;
acetylcholine receptor activator activity	1	3	0.111235	5.84497	0.162534	1	1	1	P05067;
acetylcholine receptor binding	1	13	0.111235	1.3523	0.536467	1	1	1	P05067;
amylin binding	1	1	0.111235	17.4192	0.0574074	1	0.59583	1	P05067;
apolipoprotein binding	3	17	0.333704	3.0824	0.0702646	1	0.706809	1	P10809; P05067; P27824;
chaperone binding	21	105	2.33593	3.48516	4.40736e-07	0.00187092	6.45146e-05	0.000338435	P02751; P11142; P05023; P01889; P11021; P10809; P31948; P05067; Q14108; P27797; Q16543; P10909; P02768; Q9BTW9; P61604; P31689; O00499; P04637; O95433; P28799; P30040;
chemoattractant activity	4	37	0.444939	1.88735	0.160639	1	1	1	P26583; P09429; P05067; P17931;
DNA binding	61	1397	6.78532	0.760727	0.992877	1	1	1	O60814; P62805; Q08211; P12956; P13010; P09874; Q96KK5; P04908; Q12905; P22392; P49736; Q12906; Q00839; Q08945; Q9UQ80; Q16531; P23246; P26583; Q02878; P25205; P23396; P18124; O75367; Q92499; P05067; Q71DI3; Q9UHX1; P39748; Q5SSJ5; P0C0S5; P27797; P46063; O00571; Q13283; Q13263; P42167; Q07666; P62841; P35659; Q13765; P67809; Q8TAQ2; P02768; P27695; Q92945; O15162; Q7Z6Z7; O95232; P55265; Q14978;…
ephrin receptor binding	2	28	0.222469	1.25	0.483404	1	1	1	P05067; P12931;
frizzled binding	3	40	0.333704	1.31047	0.405351	1	1	1	P05067; O00560; Q8N474;
G protein-coupled receptor binding	9	68	1.00111	2.3077	0.0152839	1	0.379416	1	P21333; P11142; P04899; P05067; P08754; P31689; P50148; Q14344; P29992;
growth factor receptor binding	2	8	0.222469	4.3711	0.0731905	1	0.715884	1	P05067; P12931;
heparan sulfate binding	2	5	0.222469	6.98853	0.029309	1	0.545174	1	P05067; P21741;
heparan sulfate proteoglycan binding	3	17	0.333704	3.0824	0.0702646	1	0.706809	1	O00468; P05067; Q13332;
heparin binding	16	173	1.77976	1.61194	0.0405814	1	0.59583	1	P02751; P08758; P07093; P09525; P07996; P05067; P21741; P20908; Q76M96; Q8N474; P51858; P47914; P43034; P49746; P02788; Q13332;
insulin receptor binding	2	24	0.222469	1.45825	0.404413	1	1	1	P05067; P12931;
integrin binding	30	139	3.33704	3.76052	2.24498e-10	9.52994e-07	5.60585e-08	2.94076e-07	P02751; P35579; Q9Y490; O43707; P12814; P98160; Q15582; Q08431; O43854; P07237; P05556; O15230; P26006; P09429; P07942; P07996; P05067; P55268; P05161; P20908; P27797; Q6UXI9; P06756; P12931; P05362; P23142; P60033; P48509; P21926; Q9Y624;
low-density lipoprotein particle receptor binding	9	22	1.00111	7.1307	1.64174e-06	0.00696919	0.000193589	0.00101554	Q00610; P98160; P14625; P05067; O95782; Q13492; P10909; P31689; Q96CW1;
peptidase activator activity	4	10	0.444939	6.97811	0.00171392	1	0.0726183	0.380947	P02751; P05067; Q03135; P23142;
protein dimerization activity	6	146	0.667408	0.717	0.850313	1	1	1	P08238; P41250; P05067; O43776; O75340; O95831;
PTB domain binding	1	3	0.111235	5.84497	0.162534	1	1	1	P05067;
RAGE receptor binding	3	12	0.333704	4.36567	0.0280932	1	0.545174	1	P26583; P09429; P05067;
RNA polymerase II cis-regulatory region sequence-specific DNA binding	20	545	2.22469	0.639544	0.990161	1	1	1	Q08211; P42224; P61978; Q00839; P23246; P05067; Q15233; P07910; P84243; P0C0S5; P49591; Q9Y230; P53999; P51610; P67809; P11387; P04637; P52630; P38159; Q9Y2W1;
RNA polymerase II core promoter sequence-specific DNA binding	6	33	0.667408	3.17144	0.0102838	1	0.26782	1	P42224; O75367; P05067; P84243; P0C0S5; Q9Y230;
signaling receptor activator activity	1	2	0.111235	8.75292	0.111523	1	0.816231	1	P05067;
transition metal ion binding	2	19	0.222469	1.8418	0.298486	1	1	1	P05067; Q5D862;
G-protein beta/gamma-subunit complex binding	6	22	0.667408	4.75644	0.00118652	1	0.0547475	0.287199	P04899; P08754; P63092; P50148; Q14344; P29992;
heat shock protein binding	8	62	0.889878	2.25008	0.0247848	1	0.503316	1	P08238; P11142; P38646; P11021; Q02790; P12270; Q16543; P29692;
L-amino acid transmembrane transporter activity	1	14	0.111235	1.25577	0.5631	1	1	1	Q01650;
L-serine transmembrane transporter activity	1	7	0.111235	2.50975	0.338952	1	1	1	Q15758;
hydrolase activity	5	93	0.556174	0.938287	0.623923	1	1	1	P18669; Q9NZN4; P04062; P21281; Q96IU4;
lipase activity	1	17	0.111235	1.0343	0.634171	1	1	1	P38571;
amino acid transmembrane transporter activity	2	35	0.222469	1.00007	0.604827	1	1	1	Q15758; Q01650;
L-glutamine transmembrane transporter activity	1	6	0.111235	2.92735	0.298676	1	1	1	Q15758;
signaling receptor activity	6	237	0.667408	0.441708	0.994207	1	1	1	P04264; O75787; Q15758; P05362; Q08AM6; Q00688;
symporter activity	2	40	0.222469	0.875095	0.677501	1	1	1	Q15758; O15427;
ATP binding	162	1477	18.02	1.91067	1.28873e-16	5.47066e-13	7.81523e-14	4.09977e-13	P35579; P63261; P60709; P14618; P08238; P07900; P68032; Q14204; P11142; P22314; P05023; P53396; P55072; Q08211; P00558; P78527; P38646; P12956; P35580; P48643; P78371; P13010; P11021; Q9H4M9; P06576; P17987; P49588; P56192; Q12905; P22234; P10809; P40227; Q01813; O75643; Q9P2J5; P54136; P41252; P23381; Q99832; P60842; P22392; P49368; P49736; P07814; P41250; P15531; Q00839; P10412; P50991; Q13838;…
kynurenine-oxoglutarate transaminase activity	1	4	0.111235	4.38737	0.21062	1	1	1	P00505;
Notch binding	1	26	0.111235	0.676408	0.785279	1	1	1	Q13618;
protein serine/threonine kinase activity	12	368	1.33482	0.568474	0.990334	1	1	1	P78527; P22392; P28482; P68400; P17612; P24941; Q9Y6E0; P19525; P06493; P11387; O75131; O95747;
AMP-activated protein kinase activity	1	9	0.111235	1.95265	0.412706	1	1	1	P17612;
protein kinase activity	9	201	1.00111	0.780791	0.822003	1	1	1	P78527; Q13308; P17612; Q13263; P27708; P12931; Q9Y6E0; P19525; P06493;
ADP binding	13	35	1.44605	6.47311	3.05733e-08	0.000129784	6.83072e-06	3.58331e-05	P35579; P14618; P05023; P55072; P00558; P35580; P10412; P00367; Q9Y230; P36776; Q9Y265; P25705; P00387;
AMP binding	6	13	0.667408	8.04683	4.26146e-05	0.180899	0.00376873	0.0197703	Q01813; P10412; P17858; P06737; P08237; P00387;
cAMP-dependent protein kinase activity	1	8	0.111235	2.19642	0.376918	1	1	1	P17612;
cAMP-dependent protein kinase regulator activity	2	7	0.222469	4.99466	0.0570161	1	0.59583	1	P13861; P10644;
protein kinase regulator activity	3	11	0.333704	4.76219	0.0219908	1	0.448802	1	P08238; Q92616; Q16543;
cAMP-dependent protein kinase inhibitor activity	2	8	0.222469	4.3711	0.0731905	1	0.715884	1	P13861; P10644;
chromatin binding	26	414	2.8921	1.09435	0.345757	1	1	1	P06748; P34897; P12004; Q00839; P23246; Q92499; Q14103; Q15233; P62826; P12270; Q14683; Q8N3U4; Q13263; P51610; P35222; P67809; Q9UQE7; P06493; P11387; P04637; P45973; P18754; P38159; P35637; Q9BQ67; Q04837;
protein serine/threonine/tyrosine kinase activity	1	29	0.111235	0.606459	0.820233	1	1	1	P17612;
alanine-tRNA ligase activity	1	3	0.111235	5.84497	0.162534	1	1	1	P49588;
nucleic acid binding	9	210	1.00111	0.74733	0.85795	1	1	1	Q9UQ80; P23246; Q15393; Q9NZN4; Q9Y3Z3; Q15233; O43776; Q9UKV3; Q8WXF1;
Ser-tRNA(Ala) hydrolase activity	1	2	0.111235	8.75292	0.111523	1	0.816231	1	P49588;
L-aspartate:2-oxoglutarate aminotransferase activity	1	3	0.111235	5.84497	0.162534	1	1	1	P00505;
carboxylic acid binding	1	8	0.111235	2.19642	0.376918	1	1	1	Q9UBQ7;
amino acid binding	6	18	0.667408	5.81284	0.000359679	1	0.0195748	0.102687	P49588; P34897; P00966; P00505; Q15046; P34896;
phospholipid binding	8	101	0.889878	1.38132	0.223364	1	1	1	P08758; Q01082; P04083; Q9NZM1; P46821; P00505; Q9UNZ2; O00499;
zinc ion binding	37	836	4.11568	0.771143	0.964416	1	1	1	Q14974; P09874; P49588; Q15436; P34897; Q99536; P45974; P07814; P55786; P08253; P26639; Q9Y3Z3; Q5T4S7; P43243; O00764; P53992; P27797; Q00796; Q15437; O95486; Q13263; P05187; Q15428; P02768; P27708; P11766; P34896; Q9UIQ6; P01033; Q12874; Q04760; Q53GS9; Q16629; Q14839; P04637; Q15637; P53004;
apolipoprotein A-I binding	1	5	0.111235	3.51165	0.255948	1	1	1	P10809;
ATPase activity	32	210	3.55951	2.65505	3.93011e-07	0.00166833	6.17901e-05	0.000324143	P35579; P07900; P68032; P11142; P55072; Q08211; P38646; P35580; P11021; P10809; Q13838; P33176; Q14240; O00148; Q63HN8; P17980; Q9NTK5; O00571; P36776; P62195; Q9Y265; P35998; P43686; Q15008; P61221; P62333; O43681; P62191; Q9UKV3; P46459; P33527; O60264;
ATPase binding	13	84	1.44605	2.69758	0.000951453	1	0.0448769	0.235418	P15311; P35241; Q9Y2X3; Q03135; P05026; Q9Y230; P63000; P54709; Q9Y265; Q9UNZ2; P12931; P22087; P11233;
ATPase-coupled transmembrane transporter activity	1	47	0.111235	0.374247	0.938141	1	1	1	P33527;
cholesterol binding	4	48	0.444939	1.45492	0.296389	1	1	1	P08133; Q14108; Q03135; P60033;
high-density lipoprotein particle binding	1	10	0.111235	1.75758	0.446441	1	1	1	P10809;
phosphatidylcholine binding	3	27	0.333704	1.9412	0.200154	1	1	1	P55058; Q9BSJ8; Q14108;
small GTPase binding	4	22	0.444939	3.1736	0.0345106	1	0.59583	1	P21333; P46940; Q9P258; Q9NUQ9;
syntaxin binding	3	57	0.333704	0.919693	0.643067	1	1	1	O00186; P61764; Q8WVM8;
transporter activity	4	30	0.444939	2.32759	0.0905048	1	0.816231	1	Q99829; O95373; Q13428; P21283;
apolipoprotein A-I receptor binding	1	4	0.111235	4.38737	0.21062	1	1	1	P60953;
ATPase-coupled lipid transmembrane transporter activity	1	2	0.111235	8.75292	0.111523	1	0.816231	1	P33527;
efflux transmembrane transporter activity	1	11	0.111235	1.59794	0.478239	1	1	1	P33527;
heme binding	3	137	0.333704	0.382685	0.986947	1	1	1	Q92626; O76061; P12931;
ATPase-coupled cation transmembrane transporter activity	1	12	0.111235	1.46489	0.508213	1	1	1	P23634;
organic anion transmembrane transporter activity	1	11	0.111235	1.59794	0.478239	1	1	1	P33527;
protein self-association	3	56	0.333704	0.936113	0.631083	1	1	1	P40926; P11166; P04637;
endoribonuclease inhibitor activity	1	2	0.111235	8.75292	0.111523	1	0.816231	1	P61221;
iron ion binding	7	132	0.778643	0.924994	0.639586	1	1	1	Q99798; P27797; Q02809; O60568; P08582; P61221; P02788;
ribosomal small subunit binding	4	15	0.444939	4.65362	0.00884979	1	0.250462	1	P06748; P15531; O00571; P61221;
ribosome binding	14	52	1.55729	4.69222	8.71133e-07	0.00369796	0.000115561	0.000606219	P13639; P11021; Q92616; P63244; Q99613; P08865; P56537; P63241; Q9NTK5; P05198; P62495; Q9UBQ5; P04844; P46379;
translation activator activity	1	15	0.111235	1.17211	0.588203	1	1	1	P11940;
translation factor activity, RNA binding	7	22	0.778643	5.54786	0.000159868	0.678639	0.0109458	0.0574202	Q05639; P60842; Q92616; P41091; P29692; Q04637; P55010;
ATPase-coupled xenobiotic transmembrane transporter activity	1	4	0.111235	4.38737	0.21062	1	1	1	P33527;
xenobiotic transmembrane transporter activity	2	15	0.222469	2.33261	0.211647	1	1	1	P11166; P33527;
enzyme activator activity	3	48	0.333704	1.0921	0.525548	1	1	1	P13010; P40616; P10619;
mRNA 3'-UTR AU-rich region binding	5	26	0.556174	3.35525	0.0148039	1	0.369662	1	Q12906; Q14103; Q15717; Q92945; Q01085;
ribonucleoprotein complex binding	8	35	0.889878	3.98536	0.000671693	1	0.0347724	0.182412	Q00839; P38919; P62136; P17844; P45973; Q14008; O14744; O43447;
hydrolase activity, acting on ester bonds	1	17	0.111235	1.0343	0.634171	1	1	1	P10768;
hormone binding	1	12	0.111235	1.46489	0.508213	1	1	1	P27797;
phospholipase A2 activity (consuming 1,2-dipalmitoylphosphatidylcholine)	1	25	0.111235	0.703453	0.772179	1	1	1	P30041;
phospholipase A2 activity consuming 1,2-dioleoylphosphatidylethanolamine)	1	25	0.111235	0.703453	0.772179	1	1	1	P30041;
carboxylic ester hydrolase activity	2	27	0.222469	1.29628	0.464254	1	1	1	O00154; P10768;
cytoskeletal protein binding	7	76	0.778643	1.60648	0.145301	1	1	1	P35908; P07355; Q14315; P04075; P09972; P17655; Q9Y4F1;
protein tyrosine kinase activator activity	1	10	0.111235	1.75758	0.446441	1	1	1	Q14393;
cytoskeletal adaptor activity	1	14	0.111235	1.25577	0.5631	1	1	1	O00560;
proline-rich region binding	1	19	0.111235	0.925479	0.675012	1	1	1	P07737;
actin filament binding	29	185	3.22581	2.73137	7.52142e-07	0.00319284	0.000102995	0.000540298	P35579; P21333; Q9Y490; P13639; O43707; P12814; P08133; P15311; P35580; P06396; O00159; P13797; Q9ULV4; Q7L576; P40121; P47756; Q16658; P23528; Q14651; O75083; P52907; Q9BR76; O43795; Q96AC1; P47755; P35221; Q13045; O00499; Q14847;
actin monomer binding	1	28	0.111235	0.62811	0.809264	1	1	1	P07737;
bubble DNA binding	1	8	0.111235	2.19642	0.376918	1	1	1	P09429;
four-way junction DNA binding	2	10	0.222469	3.49776	0.109097	1	0.816231	1	P26583; P09429;
kinase activity	8	80	0.889878	1.74388	0.0876865	1	0.816231	1	P14618; P12277; P28482; Q9HA64; P68400; P60891; P12931; P12532;
manganese ion binding	6	65	0.667408	1.61036	0.168506	1	1	1	P28838; P39748; P15291; Q10471; P17612; Q9NQW7;
mitogen-activated protein kinase binding	2	21	0.222469	1.66647	0.341554	1	1	1	P46940; P12270;
non-membrane spanning protein tyrosine kinase activity	3	46	0.333704	1.13957	0.496678	1	1	1	P12931; P19525; P07947;
protein tyrosine kinase activity	2	86	0.222469	0.407075	0.961735	1	1	1	P12931; P07947;
sequence-specific double-stranded DNA binding	5	12	0.556174	7.26645	0.000347866	1	0.0195748	0.102687	Q00839; Q14103; P20700; Q99729; O14979;
SH2 domain binding	2	37	0.222469	0.946029	0.635297	1	1	1	P63244; P12931;
transcription coactivator activity	22	290	2.44716	1.32201	0.110959	1	0.816231	1	O43707; Q08211; P06748; P22392; Q96TA1; P26583; P09429; Q92841; P14923; P53999; Q13263; P51610; Q13765; P35222; Q9Y265; Q8TAQ2; P27695; Q99497; Q92905; P68036; P35637; Q9Y2W1;
microtubule binding	20	243	2.22469	1.43433	0.0670024	1	0.678819	1	P04406; P20591; P15311; O00429; P33176; P23396; P20592; P46821; Q16555; Q9P258; P42704; P50570; Q92597; Q15691; Q14203; Q14980; P36405; Q15417; Q14008; P43034;
polyubiquitin modification-dependent protein binding	2	32	0.222469	1.0938	0.555577	1	1	1	P55072; P46379;
guanyl-nucleotide exchange factor activity	3	121	0.333704	0.433284	0.972811	1	1	1	Q9P258; P52735; P29692;
translation elongation factor activity	7	20	0.778643	6.10237	8.04002e-05	0.341299	0.0064396	0.0337813	P13639; P68104; P26641; Q05639; P49411; P63241; P29692;
flavin adenine dinucleotide binding	4	58	0.444939	1.20412	0.428432	1	1	1	P49748; P00390; Q16881; P13804;
fatty-acyl-CoA binding	3	20	0.333704	2.62028	0.103928	1	0.816231	1	P49748; O00154; P40939;
long-chain-acyl-CoA dehydrogenase activity	1	4	0.111235	4.38737	0.21062	1	1	1	P49748;
very-long-chain-acyl-CoA dehydrogenase activity	1	3	0.111235	5.84497	0.162534	1	1	1	P49748;
Rab GTPase binding	13	149	1.44605	1.52086	0.0869002	1	0.816231	1	P07355; P50395; Q9H4M9; O00429; P31150; Q07960; Q92597; Q13492; P63000; O43747; P61006; Q9P2R3; P46459;
lipid binding	7	155	0.778643	0.787745	0.793172	1	1	1	P08133; P55072; O00429; O94973; Q15642; Q96CW1; Q00341;
acyl-CoA hydrolase activity	1	15	0.111235	1.17211	0.588203	1	1	1	O00154;
long-chain fatty acyl-CoA binding	1	7	0.111235	2.50975	0.338952	1	1	1	O00154;
DNA polymerase binding	5	18	0.556174	4.84564	0.00282028	1	0.111054	0.582573	P08238; P07900; P12004; P09429; P36776;
telomeric DNA binding	4	25	0.444939	2.79292	0.0521639	1	0.59583	1	P19338; P12956; P13010; Q14103;
carboxypeptidase activity	2	16	0.222469	2.18692	0.233261	1	1	1	Q96KP4; P10619;
dipeptidyl-peptidase activity	1	13	0.111235	1.3523	0.536467	1	1	1	P27487;
endopeptidase activity	11	75	1.22358	2.55679	0.00352899	1	0.1213	0.636323	P08253; Q99829; P20618; P28070; P49720; O14773; Q92542; P28066; P60900; P25789; O14818;
calcium ion binding	55	706	6.11791	1.35725	0.0128802	1	0.325454	1	P07355; P46940; P08758; O43707; P12814; P98160; O00468; P08133; P04083; Q13813; O43854; P11021; Q9H4M9; P07384; Q9BSJ8; P10412; P06396; P13797; P09525; P14625; P07996; P04632; Q99829; Q9NZN4; O00339; P12429; Q14651; P60660; O75340; P09871; P27797; Q14393; Q14112; O94985; P13611; Q5D862; Q6UXI9; P00736; P50995; P98095; P17655; Q12805; P19105; O15162; O95967; P27824; P60903; P37235; P14543; P09486;…
amyloid-beta binding	4	76	0.444939	0.91897	0.641753	1	1	1	P98160; O94985; Q13492; P10909;
collagen binding	10	65	1.11235	2.68214	0.00373136	1	0.121843	0.639174	P02751; P50454; Q15582; P12109; P26006; Q14112; P07858; P14543; P16070; P09486;
laminin binding	9	24	1.00111	6.53672	3.88794e-06	0.0165043	0.000423187	0.00221999	O00468; P05556; P26006; P07996; P08865; P09382; P35052; P14543; P17931;
metallopeptidase activity	6	61	0.667408	1.71594	0.136275	1	0.987183	1	P08253; O00487; Q96KP4; Q9UIQ6; O15372; Q92905;
tripeptidyl-peptidase activity	1	3	0.111235	5.84497	0.162534	1	1	1	O14773;
calcium channel activity	2	51	0.222469	0.686386	0.799132	1	1	1	P07355; P08133;
ligand-gated ion channel activity	1	31	0.111235	0.567345	0.840317	1	1	1	P08133;
epidermal growth factor receptor binding	5	34	0.556174	2.56601	0.043046	1	0.59583	1	P18085; P52735; Q12805; O15162; P07947;
GTPase inhibitor activity	2	14	0.222469	2.49911	0.190247	1	1	1	P46940; O00410;
WW domain binding	1	32	0.111235	0.549621	0.849502	1	1	1	P50570;
scavenger receptor activity	2	47	0.222469	0.744789	0.760519	1	1	1	Q08380; Q14108;
C-X-C chemokine binding	1	4	0.111235	4.38737	0.21062	1	1	1	P09429;
coreceptor activity	2	40	0.222469	0.875095	0.677501	1	1	1	P05556; P06756;
ATP citrate synthase activity	1	1	0.111235	17.4192	0.0574074	1	0.59583	1	P53396;
cofactor binding	2	18	0.222469	1.94406	0.27676	1	1	1	P29401; P53396;
phosphatidylinositol phospholipase C activity	1	26	0.111235	0.676408	0.785279	1	1	1	Q01970;
myristoyl-CoA hydrolase activity	1	11	0.111235	1.59794	0.478239	1	1	1	O00154;
palmitoyl-CoA hydrolase activity	1	13	0.111235	1.3523	0.536467	1	1	1	O00154;
3 iron, 4 sulfur cluster binding	1	3	0.111235	5.84497	0.162534	1	1	1	Q99798;
4 iron, 4 sulfur cluster binding	1	42	0.111235	0.41879	0.916794	1	1	1	Q99798;
aconitate hydratase activity	1	3	0.111235	5.84497	0.162534	1	1	1	Q99798;
citrate dehydratase activity	1	2	0.111235	8.75292	0.111523	1	0.816231	1	Q99798;
FAD binding	3	32	0.333704	1.63798	0.277854	1	1	1	O00391; O95831; P00387;
fatty acid binding	4	27	0.444939	2.58611	0.0661958	1	0.672251	1	P09211; P22392; P02768; P11766;
PDZ domain binding	3	86	0.333704	0.6096	0.878108	1	1	1	P23634; P46459; Q9Y624;
omega peptidase activity	1	3	0.111235	5.84497	0.162534	1	1	1	P09936;
serine-type endopeptidase activity	11	161	1.22358	1.19114	0.319813	1	1	1	P00751; P08253; Q92743; P00749; P27487; P09871; O14773; P36776; P00736; O95084; P02788;
copper ion binding	4	55	0.444939	1.26979	0.389019	1	1	1	P02768; P35052; P04637; Q99497;
mannose binding	1	20	0.111235	0.879229	0.693691	1	1	1	P35613;
structural constituent of postsynaptic actin cytoskeleton	2	6	0.222469	5.82571	0.0423095	1	0.59583	1	P63261; P60709;
kinesin binding	4	43	0.444939	1.62406	0.232081	1	1	1	P60709; Q86UP2; O94985; O43747;
nitric-oxide synthase binding	4	14	0.444939	4.98579	0.00679423	1	0.208997	1	P60709; Q03135; P50570; P23634;
Tat protein binding	3	10	0.333704	5.23793	0.0166946	1	0.393715	1	P60709; P06748; P31689;
myosin binding	3	23	0.333704	2.27865	0.142641	1	1	1	P68032; P61586; P11233;
profilin binding	1	11	0.111235	1.59794	0.478239	1	1	1	P63261;
nuclear receptor transcription coactivator activity	3	67	0.333704	0.782446	0.747707	1	1	1	O43707; P12814; Q9Y2W1;
structural constituent of postsynapse	1	2	0.111235	8.75292	0.111523	1	0.816231	1	P12814;
vinculin binding	4	11	0.444939	6.34431	0.0025716	1	0.103966	0.545393	Q9Y490; P12814; Q9Y3I0; P35221;
LIM domain binding	1	7	0.111235	2.50975	0.338952	1	1	1	Q9Y490;
phosphatidylinositol-4,5-bisphosphate binding	7	75	0.778643	1.62789	0.138303	1	0.998464	1	P07355; P07737; O00560; O43795; Q13492; Q15286; O60443;
structural constituent of muscle	2	43	0.222469	0.814056	0.715637	1	1	1	Q15149; P60660;
chromatin DNA binding	11	76	1.22358	2.52316	0.00391753	1	0.126946	0.665942	O43707; Q08211; Q00839; P10412; P16403; P16402; P16401; O75367; P0C0S5; Q9Y230; P27695;
nuclear hormone receptor binding	4	26	0.444939	2.68554	0.0589566	1	0.608932	1	O43707; P42224; P14923; P35222;
nucleoside binding	2	4	0.222469	8.73131	0.0182765	1	0.395187	1	O43707; P00491;
retinoic acid receptor binding	1	13	0.111235	1.3523	0.536467	1	1	1	O43707;
RNA polymerase II regulatory region sequence-specific DNA binding	5	308	0.556174	0.283335	0.99993	1	1	1	P06733; O43707; P09874; P15531; O75367;
SMAD binding	4	48	0.444939	1.45492	0.296389	1	1	1	P21333; O95373; P17844; P35222;
transforming growth factor beta binding	3	23	0.333704	2.27865	0.142641	1	1	1	P07996; P06756; Q6EMK4;
peptide hormone binding	1	42	0.111235	0.41879	0.916794	1	1	1	P08758;
protein tyrosine kinase binding	2	29	0.222469	1.20691	0.502124	1	1	1	P07900; P05556;
aminoacylase activity	1	5	0.111235	3.51165	0.255948	1	1	1	P14868;
metalloendopeptidase activity	2	102	0.222469	0.343227	0.982902	1	1	1	P08253; Q92905;
peptidase activity	4	87	0.444939	0.802791	0.743243	1	1	1	P07339; O14773; P07858; Q99497;
thioesterase binding	3	11	0.333704	4.76219	0.0219908	1	0.448802	1	P60953; P63000; P62330;
alpha-2A adrenergic receptor binding	1	5	0.111235	3.51165	0.255948	1	1	1	P09936;
growth factor activity	7	162	0.778643	0.753709	0.828549	1	1	1	Q99988; P06744; P21741; Q12805; P01033; P28799; P51858;
proteoglycan binding	5	14	0.556174	6.22913	0.000798478	1	0.0389602	0.20438	P02751; P07996; P20908; P07858; P14543;
double-stranded RNA adenosine deaminase activity	1	5	0.111235	3.51165	0.255948	1	1	1	P55265;
tRNA-specific adenosine deaminase activity	1	6	0.111235	2.92735	0.298676	1	1	1	P55265;
cell adhesion molecule binding	6	61	0.667408	1.71594	0.136275	1	0.987183	1	P26038; Q15582; P15311; P05556; P14923; P15924;
phosphatidylinositol-3,4,5-trisphosphate binding	3	38	0.333704	1.37942	0.373748	1	1	1	P46940; O43795; Q96AC1;
protein binding, bridging	10	77	1.11235	2.2642	0.0123545	1	0.317847	1	P11142; Q16531; Q16658; Q02790; O75340; Q14393; Q03135; P51610; P62333; P45973;
adenylate cyclase binding	2	13	0.222469	2.6912	0.169167	1	1	1	Q01518; P40123;
structural molecule activity	30	189	3.33704	2.76572	3.69111e-07	0.00156688	6.02644e-05	0.00031614	Q00610; P02545; Q15149; P07437; Q9BQE3; P18206; Q14152; P05783; Q04695; P53621; P07942; P55268; P46821; Q16181; P43243; P14923; P15924; Q9UNM6; P53618; O94979; Q5D862; P20700; P35221; Q9Y678; Q14980; Q9UBF2; Q9H4G0; P35606; P55735; P58107;
calcium-dependent cysteine-type endopeptidase activity	3	15	0.333704	3.49312	0.0511481	1	0.59583	1	P07384; P04632; P17655;
alcohol dehydrogenase activity, zinc-dependent	1	7	0.111235	2.50975	0.338952	1	1	1	P11766;
alditol:NADP+ 1-oxidoreductase activity	1	12	0.111235	1.46489	0.508213	1	1	1	P15121;
S-(hydroxymethyl)glutathione dehydrogenase activity	1	2	0.111235	8.75292	0.111523	1	0.816231	1	P11766;
formaldehyde dehydrogenase activity	1	1	0.111235	17.4192	0.0574074	1	0.59583	1	P11766;
hormone activity	2	101	0.222469	0.346624	0.982008	1	1	1	P53621; O76061;
cytokine activity	8	171	0.889878	0.815903	0.772174	1	1	1	P43490; Q99988; P06744; P09429; P32970; P01033; Q12904; P28799;
sialic acid binding	1	22	0.111235	0.799335	0.727894	1	1	1	O00468;
adenosine kinase activity	1	1	0.111235	17.4192	0.0574074	1	0.59583	1	P55263;
DNA-binding transcription factor activity, RNA polymerase II-specific	5	880	0.556174	0.0991694	1	1	1	1	P42224; Q15365; P67809; P04637; P52630;
beta-tubulin binding	5	38	0.556174	2.29598	0.0645177	1	0.66154	1	P48643; P15291; P42704; Q9BTW9; Q9UQE7;
peptide binding	5	66	0.556174	1.32207	0.328594	1	1	1	P08238; P55786; P27797; O14773; Q9UIQ6;
potassium ion binding	3	10	0.333704	5.23793	0.0166946	1	0.393715	1	P14618; P05023; O00764;
endopeptidase activator activity	3	7	0.333704	7.47956	0.00554298	1	0.173014	0.907611	Q9UL46; Q06323; O00487;
proteasome binding	5	18	0.556174	4.84564	0.00282028	1	0.111054	0.582573	O00487; P54578; O95456; P46379; Q5VYK3;
ubiquitin binding	7	75	0.778643	1.62789	0.138303	1	0.998464	1	P45974; P04792; Q8TAT6; Q96FW1; Q9UNZ2; O43684; P09936;
ferredoxin-NADP+ reductase activity	1	1	0.111235	17.4192	0.0574074	1	0.59583	1	P22570;
NADPH-adrenodoxin reductase activity	1	1	0.111235	17.4192	0.0574074	1	0.59583	1	P22570;
phosphatidylserine binding	10	57	1.11235	3.05851	0.00136069	1	0.0621087	0.325814	Q9Y490; P07355; P11142; P08133; Q08431; P09429; P07996; Q99829; Q14108; Q14393;
adenine transmembrane transporter activity	1	2	0.111235	8.75292	0.111523	1	0.816231	1	P05141;
ATP:ADP antiporter activity	1	4	0.111235	4.38737	0.21062	1	1	1	P05141;
adenine nucleotide transmembrane transporter activity	1	2	0.111235	8.75292	0.111523	1	0.816231	1	P05141;
DNA-binding transcription repressor activity, RNA polymerase II-specific	1	249	0.111235	0.0706532	1	1	1	1	P06733;
transcription corepressor activity	8	246	0.889878	0.567162	0.974593	1	1	1	Q00839; Q01130; Q9Y230; Q13263; P27695; P51858; Q15637; O14744;
exonuclease activity	2	15	0.222469	2.33261	0.211647	1	1	1	Q92499; P39748;
DNA-binding transcription factor activity	6	751	0.667408	0.139398	1	1	1	1	P42224; Q9UQ80; P35222; P67809; Q14978; P04637;
histone binding	12	131	1.33482	1.59686	0.0735345	1	0.717595	1	P42224; P06748; Q96P70; P49736; Q08945; O95373; P07954; P35659; Q8TAQ2; P18754; Q9BQ67; Q09028;
nucleosome binding	6	22	0.667408	4.75644	0.00118652	1	0.0547475	0.287199	Q08945; Q99733; Q5SSJ5; Q9Y5B9; P18754; O60264;
signaling adaptor activity	1	17	0.111235	1.0343	0.634171	1	1	1	P63244;
modification-dependent protein binding	1	3	0.111235	5.84497	0.162534	1	1	1	P10809;
double-stranded DNA binding	20	96	2.22469	3.63043	4.14236e-07	0.00175843	6.28011e-05	0.000329446	Q08211; P78527; P12956; P13010; P42224; Q00839; P10412; P16403; P26583; P16402; P09429; P16401; P39748; Q8IY21; P28482; P67809; P11387; Q92522; O14979; Q13325;
clathrin binding	5	39	0.556174	2.23712	0.0706725	1	0.709231	1	P63010; O00429; Q10567; Q13492; O00499;
transferase activity	3	57	0.333704	0.919693	0.643067	1	1	1	Q12905; P41250; Q9C0B1;
phosphoglucomutase activity	2	3	0.222469	11.6321	0.00949927	1	0.250462	1	P36871; Q96G03;
core promoter binding	1	13	0.111235	1.3523	0.536467	1	1	1	P06748;
miRNA binding	7	31	0.778643	3.93771	0.00156749	1	0.070787	0.37134	P09651; P22626; P43243; Q15717; P67809; Q9NR30; Q8TCS8;
RNA polymerase II complex binding	2	29	0.222469	1.20691	0.502124	1	1	1	Q08211; Q00839;
endoribonuclease activity	1	26	0.111235	0.676408	0.785279	1	1	1	Q7KZF4;
mRNA cap binding	1	2	0.111235	8.75292	0.111523	1	0.816231	1	O15371;
RNA 7-methylguanosine cap binding	2	12	0.222469	2.91528	0.148526	1	1	1	Q7L576; Q09161;
siRNA binding	1	9	0.111235	1.95265	0.412706	1	1	1	Q08211;
translation initiation factor activity	20	51	2.22469	6.83312	1.74538e-12	7.40915e-09	6.17429e-10	3.23896e-09	Q14152; P60842; Q14240; P41091; Q99613; P55884; Q9Y262; P60228; P56537; Q7L2H7; P05198; O00303; O15372; O60841; Q04637; Q9UBQ5; O15371; Q92905; P55010; Q13347;
dystroglycan binding	2	10	0.222469	3.49776	0.109097	1	0.816231	1	O00468; P18206;
lipopolysaccharide binding	4	34	0.444939	2.05383	0.128503	1	0.934064	1	P10809; P09429; P28070; P02788;
chondroitin sulfate binding	5	11	0.556174	7.92644	0.000212971	0.904063	0.0129152	0.0677514	O00468; P08133; P09525; P21741; Q13332;
extracellular matrix binding	5	28	0.556174	3.11567	0.020129	1	0.429386	1	Q15582; Q68BL7; P06756; P98095; P09486;
carbohydrate binding	12	171	1.33482	1.22335	0.277809	1	1	1	P04264; P0C0L5; Q14697; P09382; P27797; Q00796; P13611; Q10471; P27824; P08236; P17931; P10253;
S100 protein binding	6	16	0.667408	6.53899	0.000171322	0.72726	0.0115438	0.0605574	P07355; P46940; P15311; Q09666; Q9HB71; P50995;
structural molecule activity conferring elasticity	1	2	0.111235	8.75292	0.111523	1	0.816231	1	Q09666;
E-box binding	4	49	0.444939	1.42524	0.309541	1	1	1	P23246; Q15233; O14744; Q8WXF1;
Hsp90 protein binding	7	42	0.778643	2.90665	0.00930012	1	0.250462	1	Q14974; P31948; P23396; P68400; P32455; Q16543; O95433;
TBP-class protein binding	7	22	0.778643	5.54786	0.000159868	0.678639	0.0109458	0.0574202	Q86VP6; P52597; Q9Y230; P62195; Q9Y265; P35998; P62191;
TFIID-class transcription factor complex binding	5	11	0.556174	7.92644	0.000212971	0.904063	0.0129152	0.0677514	Q9Y2X3; Q9Y230; Q9Y265; P22087; P04637;
transcription coactivator binding	1	24	0.111235	0.732752	0.758282	1	1	1	P62829;
transcription regulatory region DNA binding	8	210	0.889878	0.664385	0.920548	1	1	1	P12956; P13010; P23246; P26583; P09429; O75367; P14866; P04637;
ATPase activator activity	4	24	0.444939	2.90924	0.0458233	1	0.59583	1	P05026; P54709; P31689; O95433;
phosphatidylinositol binding	3	87	0.333704	0.602594	0.882924	1	1	1	Q9Y490; Q9BSJ8; Q14980;
NAD(P)H oxidase activity	1	8	0.111235	2.19642	0.376918	1	1	1	O95831;
oxidoreductase activity, acting on NAD(P)H	1	3	0.111235	5.84497	0.162534	1	1	1	O95831;
tRNA binding	16	61	1.77976	4.57107	2.15012e-07	0.000912727	3.96838e-05	0.000208176	P68104; P49588; P56192; P54136; P41252; P26639; Q99714; O43592; P49591; Q15046; Q9HAV4; P05455; Q12904; P54577; Q13325; P18077;
molecular adaptor activity	11	63	1.22358	3.04372	0.000828936	1	0.0399868	0.209765	P46940; Q15019; P63244; Q16181; P55884; Q03135; Q9NVA2; Q9UHD8; Q04637; Q9P0V9; Q5VYK3;
peptidyl-prolyl cis-trans isomerase activity	7	40	0.778643	3.05195	0.00709634	1	0.216719	1	P62937; Q02790; P23284; Q96BP3; Q00688; O43447; Q15257;
DNA-binding transcription activator activity, RNA polymerase II-specific	7	433	0.778643	0.281999	0.999996	1	1	1	P42224; P09874; P61978; P67809; O15162; P04637; P52630;
translation regulator activity	7	16	0.778643	7.62701	1.45326e-05	0.061691	0.00134111	0.00703529	P49588; Q7L576; P38919; P27635; P46781; P62263; O00425;
beta-catenin binding	4	87	0.444939	0.802791	0.743243	1	1	1	P18206; Q9Y230; P35221; P35222;
alpha-catenin binding	3	11	0.333704	4.76219	0.0219908	1	0.448802	1	P18206; P14923; P35222;
protein kinase A binding	3	25	0.333704	2.09643	0.170695	1	1	1	P15311; P35241; P23396;
alcohol dehydrogenase (NADP+) activity	1	11	0.111235	1.59794	0.478239	1	1	1	P15121;
allyl-alcohol dehydrogenase activity	1	4	0.111235	4.38737	0.21062	1	1	1	P15121;
NADP-retinol dehydrogenase activity	1	11	0.111235	1.59794	0.478239	1	1	1	P15121;
retinal dehydrogenase activity	1	8	0.111235	2.19642	0.376918	1	1	1	P15121;
bile acid binding	1	9	0.111235	1.95265	0.412706	1	1	1	P06737;
oxidoreductase activity, acting on NAD(P)H, quinone or similar compound as acceptor	1	9	0.111235	1.95265	0.412706	1	1	1	P16152;
dihydrotestosterone 17-beta-dehydrogenase activity	1	2	0.111235	8.75292	0.111523	1	0.816231	1	Q99714;
protein phosphatase 1 binding	1	20	0.111235	0.879229	0.693691	1	1	1	P62136;
protein kinase A regulatory subunit binding	3	20	0.333704	2.62028	0.103928	1	0.816231	1	P15311; Q96M27; P17612;
protein phosphatase 2B binding	1	7	0.111235	2.50975	0.338952	1	1	1	P23634;
protein membrane adaptor	2	13	0.222469	2.6912	0.169167	1	1	1	P35579; O75340;
NF-kappaB binding	5	31	0.556174	2.81426	0.0302324	1	0.553174	1	P06748; P09525; Q99829; P27695; P60900;
ubiquitin protein ligase activity	6	229	0.667408	0.457138	0.992026	1	1	1	Q5T4S7; Q9UMS4; P60953; Q13618; Q7Z6Z7; Q14258;
MAP-kinase scaffold activity	1	11	0.111235	1.59794	0.478239	1	1	1	P46940;
Rho GTPase binding	3	33	0.333704	1.58836	0.293794	1	1	1	P21333; P07737; O60610;
Rho guanyl-nucleotide exchange factor activity	1	33	0.111235	0.532971	0.85816	1	1	1	Q9Y4F1;
lamin binding	1	17	0.111235	1.0343	0.634171	1	1	1	P42167;
GTPase activating protein binding	3	14	0.333704	3.74245	0.0426885	1	0.59583	1	P07437; P08754; P36405;
nitric-oxide synthase regulator activity	2	5	0.222469	6.98853	0.029309	1	0.545174	1	P08238; P07900;
ubiquitin conjugating enzyme activity	3	41	0.333704	1.27851	0.42098	1	1	1	P68036; P61081; Q13404;
aldehyde dehydrogenase (NAD+) activity	1	13	0.111235	1.3523	0.536467	1	1	1	P49419;
NAD+ binding	3	15	0.333704	3.49312	0.0511481	1	0.59583	1	P00367; Q16836; Q8NBZ7;
thyroid hormone binding	1	7	0.111235	2.50975	0.338952	1	1	1	P14618;
glyceraldehyde-3-phosphate dehydrogenase (NAD+) (non-phosphorylating) activity	1	6	0.111235	2.92735	0.298676	1	1	1	P49419;
glutathione peroxidase activity	2	21	0.222469	1.66647	0.341554	1	1	1	P09211; P30041;
glutathione transferase activity	1	26	0.111235	0.676408	0.785279	1	1	1	P09211;
betaine-aldehyde dehydrogenase activity	1	1	0.111235	17.4192	0.0574074	1	0.59583	1	P49419;
L-aminoadipate-semialdehyde dehydrogenase activity	1	1	0.111235	17.4192	0.0574074	1	0.59583	1	P49419;
antioxidant activity	3	19	0.333704	2.75811	0.0920915	1	0.816231	1	P30044; P32119; P02768;
enterobactin binding	1	2	0.111235	8.75292	0.111523	1	0.816231	1	P02768;
exogenous protein binding	1	1	0.111235	17.4192	0.0574074	1	0.59583	1	P02768;
fructose binding	3	5	0.333704	10.4654	0.00172779	1	0.0726183	0.380947	P04075; P17858; P08237;
fructose-bisphosphate aldolase activity	2	3	0.222469	11.6321	0.00949927	1	0.250462	1	P04075; P09972;
tubulin binding	8	55	0.889878	2.5364	0.0126533	1	0.321636	1	P04075; P23396; P46821; P12270; Q9HB71; Q14203; Q14980; P51858;
glyceraldehyde oxidoreductase activity	1	1	0.111235	17.4192	0.0574074	1	0.59583	1	P15121;
thiol-dependent ubiquitinyl hydrolase activity	6	54	0.667408	1.93833	0.0878918	1	0.816231	1	P45974; O00487; P54578; Q53GS9; P09936; Q93009;
glucosyltransferase activity	1	6	0.111235	2.92735	0.298676	1	1	1	P04062;
class I DNA-(apurinic or apyrimidinic site) endonuclease activity	2	10	0.222469	3.49776	0.109097	1	0.816231	1	P23396; P27695;
oxidative DNA demethylase activity	1	3	0.111235	5.84497	0.162534	1	1	1	Q9C0B1;
oxidative RNA demethylase activity	1	4	0.111235	4.38737	0.21062	1	1	1	Q9C0B1;
tRNA demethylase activity	1	2	0.111235	8.75292	0.111523	1	0.816231	1	Q9C0B1;
DNA-N1-methyladenine dioxygenase activity	1	3	0.111235	5.84497	0.162534	1	1	1	Q9C0B1;
L-ascorbic acid binding	2	20	0.222469	1.74975	0.320104	1	1	1	Q02809; O60568;
RNA N6-methyladenosine dioxygenase activity	1	2	0.111235	8.75292	0.111523	1	0.816231	1	Q9C0B1;
transmembrane receptor protein tyrosine kinase activity	1	53	0.111235	0.331888	0.956665	1	1	1	P29317;
monosaccharide binding	5	14	0.556174	6.22913	0.000798478	1	0.0389602	0.20438	Q01813; P06744; P17858; P37837; P08237;
flavin-linked sulfhydryl oxidase activity	2	3	0.222469	11.6321	0.00949927	1	0.250462	1	O00391; Q6ZRP7;
protein disulfide oxidoreductase activity	2	21	0.222469	1.66647	0.341554	1	1	1	O76003; Q16881;
protein serine/threonine kinase activator activity	3	31	0.333704	1.6908	0.262001	1	1	1	P46940; O00571; P02788;
Rac guanyl-nucleotide exchange factor activity	1	15	0.111235	1.17211	0.588203	1	1	1	Q9Y4F1;
insulin-like growth factor binding	1	19	0.111235	0.925479	0.675012	1	1	1	Q92743;
calcium channel inhibitor activity	1	11	0.111235	1.59794	0.478239	1	1	1	Q9NRX4;
BAT3 complex binding	1	4	0.111235	4.38737	0.21062	1	1	1	P55072;
ubiquitin-protein transferase activity	7	201	0.778643	0.607474	0.947153	1	1	1	Q5T4S7; Q9UMS4; Q63HN8; Q13263; Q7Z6Z7; P68036; P61081;
ubiquitin-specific protease binding	4	18	0.444939	3.87845	0.0173011	1	0.395187	1	Q00610; P55072; Q99497; P46379;
ubiquitin-ubiquitin ligase activity	1	13	0.111235	1.3523	0.536467	1	1	1	Q9UMS4;
angiostatin binding	2	4	0.222469	8.73131	0.0182765	1	0.395187	1	P06576; P25705;
aminopeptidase activity	4	27	0.444939	2.58611	0.0661958	1	0.672251	1	P55786; P28838; Q9UIQ6; Q9NQW7;
metalloexopeptidase activity	1	12	0.111235	1.46489	0.508213	1	1	1	P28838;
metalloaminopeptidase activity	3	23	0.333704	2.27865	0.142641	1	1	1	P55786; Q9UIQ6; Q9NQW7;
RNA polymerase binding	4	19	0.444939	3.67443	0.0209417	1	0.442277	1	Q08211; P27105; P23284; O00499;
ion channel inhibitor activity	1	7	0.111235	2.50975	0.338952	1	1	1	P63244;
RNA polymerase II transcription factor binding	3	58	0.333704	0.903839	0.654775	1	1	1	Q08211; P35222; P04637;
phosphatidylinositol phosphate binding	1	16	0.111235	1.0989	0.611866	1	1	1	Q9P2R3;
3'-5'-exoribonuclease activity	2	32	0.222469	1.0938	0.555577	1	1	1	Q9H0D6; Q8TCS8;
mRNA 3'-UTR binding	18	71	2.00222	4.41796	6.68763e-08	0.00028389	1.35186e-05	7.09167e-05	P48643; Q00839; P11940; P22626; O43390; P07910; P14866; P46777; Q13310; P62081; P17844; Q15717; O76021; Q15287; P04637; O00425; Q8NC51; P35637;
endonuclease activity	4	39	0.444939	1.79059	0.183522	1	1	1	Q7KZF4; P39748; Q13283; P27695;
ribonuclease activity	1	18	0.111235	0.976866	0.655195	1	1	1	Q9Y3Z3;
rRNA binding	10	40	1.11235	4.35806	6.47063e-05	0.274678	0.00538585	0.0282535	P62701; P62917; P32969; P62269; P46781; P62280; P30050; P46782; P62750; Q9NR30;
phospholipase inhibitor activity	2	7	0.222469	4.99466	0.0570161	1	0.59583	1	P08758; P09525;
receptor ligand activity	1	35	0.111235	0.502524	0.874011	1	1	1	Q14393;
transcription regulatory region sequence-specific DNA binding	3	83	0.333704	0.631631	0.862587	1	1	1	P23246; Q15233; Q8WXF1;
protein phosphatase binding	10	86	1.11235	2.02727	0.0252226	1	0.505046	1	P46940; P55072; Q14764; P14625; P63244; P14923; P35222; P04637; P17931; P15927;
p53 binding	5	68	0.556174	1.28319	0.351668	1	1	1	P13639; P10809; P04637; Q93009; O14744;
R-SMAD binding	2	23	0.222469	1.52162	0.383751	1	1	1	P09874; P17844;
protein kinase B binding	1	11	0.111235	1.59794	0.478239	1	1	1	Q13243;
histone methyltransferase activity	1	12	0.111235	1.46489	0.508213	1	1	1	Q99873;
histone methyltransferase activity (H4-R3 specific)	2	4	0.222469	8.73131	0.0182765	1	0.395187	1	Q99873; O14744;
methyl-CpG binding	2	30	0.222469	1.1667	0.520399	1	1	1	Q99873; O14744;
methyltransferase activity	2	58	0.222469	0.60356	0.853569	1	1	1	Q99873; O14744;
mitogen-activated protein kinase p38 binding	1	5	0.111235	3.51165	0.255948	1	1	1	Q99873;
N-methyltransferase activity	1	5	0.111235	3.51165	0.255948	1	1	1	Q99873;
protein methyltransferase activity	1	10	0.111235	1.75758	0.446441	1	1	1	Q99873;
protein-arginine N-methyltransferase activity	2	8	0.222469	4.3711	0.0731905	1	0.715884	1	Q99873; O14744;
protein-arginine omega-N asymmetric methyltransferase activity	1	5	0.111235	3.51165	0.255948	1	1	1	Q99873;
protein-arginine omega-N monomethyltransferase activity	1	4	0.111235	4.38737	0.21062	1	1	1	Q99873;
S-adenosyl-L-methionine binding	1	11	0.111235	1.59794	0.478239	1	1	1	Q99873;
androgen receptor binding	5	44	0.556174	1.98296	0.106023	1	0.816231	1	P62826; P27797; P17844; P35222; Q99497;
estrogen receptor binding	5	43	0.556174	2.02906	0.0983592	1	0.816231	1	P09874; P12004; P35222; P12931; P35637;
histone-arginine N-methyltransferase activity	1	6	0.111235	2.92735	0.298676	1	1	1	O14744;
thyroid hormone receptor binding	2	30	0.222469	1.1667	0.520399	1	1	1	P35637; Q9Y2W1;
protein-arginine omega-N symmetric methyltransferase activity	1	4	0.111235	4.38737	0.21062	1	1	1	O14744;
chloride channel activity	2	51	0.222469	0.686386	0.799132	1	1	1	O00299; Q9Y696;
phospholipid scramblase activity	1	10	0.111235	1.75758	0.446441	1	1	1	O15162;
voltage-gated ion channel activity	2	46	0.222469	0.760977	0.749911	1	1	1	O00299; Q9Y696;
SNARE binding	4	63	0.444939	1.10857	0.492426	1	1	1	P53992; Q13492; P61764; P46459;
calcium-dependent phospholipid binding	10	53	1.11235	3.2893	0.000756021	1	0.0377566	0.198066	P07355; P08758; P08133; P04083; Q9BSJ8; P09525; Q99829; P12429; P50995; O75131;
phosphatidylethanolamine binding	4	11	0.444939	6.34431	0.0025716	1	0.103966	0.545393	P55058; Q08431; Q9BSJ8; P50995;
phosphatidylglycerol binding	1	4	0.111235	4.38737	0.21062	1	1	1	P55058;
cadherin binding involved in cell-cell adhesion	6	18	0.667408	5.81284	0.000359679	1	0.0195748	0.102687	P07355; P04083; P05783; P62136; P61026; Q15417;
DNA/DNA annealing activity	1	1	0.111235	17.4192	0.0574074	1	0.59583	1	P04083;
double-stranded DNA helicase activity	1	2	0.111235	8.75292	0.111523	1	0.816231	1	P04083;
phospholipase A2 inhibitor activity	3	6	0.333704	8.72408	0.00330814	1	0.115107	0.603836	P07355; P04083; P12429;
single-stranded DNA binding	26	101	2.8921	4.48542	5.74352e-11	2.43812e-07	1.62542e-08	8.52673e-08	P04083; Q08211; P10809; P61978; P49736; P15531; Q00839; P09651; P26583; P25205; P09429; P33993; Q9Y3Z3; Q14566; P33991; P27694; P33992; Q15365; P42704; P53999; P36776; P67809; P11387; O14979; P15927; Q04837;
bone sialoprotein binding	1	3	0.111235	5.84497	0.162534	1	1	1	P07355;
molecular function regulator	1	4	0.111235	4.38737	0.21062	1	1	1	P07355;
virion binding	3	11	0.333704	4.76219	0.0219908	1	0.448802	1	P07355; P62937; P26022;
voltage-gated calcium channel activity involved in regulation of cytosolic calcium levels	1	3	0.111235	5.84497	0.162534	1	1	1	P07355;
calcium transmembrane transporter activity, phosphorylative mechanism	2	10	0.222469	3.49776	0.109097	1	0.816231	1	P08758; P23634;
clathrin heavy chain binding	1	8	0.111235	2.19642	0.376918	1	1	1	Q13492;
GTP-dependent protein binding	3	23	0.333704	2.27865	0.142641	1	1	1	O00429; P60953; O43747;
clathrin adaptor activity	2	8	0.222469	4.3711	0.0731905	1	0.715884	1	O94973; O95782;
disordered domain specific binding	11	38	1.22358	5.04565	6.03162e-06	0.0256042	0.000624493	0.00327601	P02751; Q00610; P04406; P08238; P07900; P15311; O94973; Q58FF6; P35222; Q14980; P04637;
cis-regulatory region sequence-specific DNA binding	1	48	0.111235	0.366452	0.941703	1	1	1	P26583;
sequence-specific DNA binding	6	454	0.667408	0.230588	1	1	1	1	Q14103; P27694; Q13263; P36776; Q99729; O14979;
signal sequence binding	2	4	0.222469	8.73131	0.0182765	1	0.395187	1	P63010; Q96CW1;
cysteine-type endopeptidase inhibitor activity involved in apoptotic process	3	25	0.333704	2.09643	0.170695	1	1	1	P30044; Q14393; P30048;
bis(5'-nucleosyl)-tetraphosphatase (asymmetrical) activity	1	2	0.111235	8.75292	0.111523	1	0.816231	1	P41250;
cysteine-type endopeptidase activator activity involved in apoptotic process	1	18	0.111235	0.976866	0.655195	1	1	1	P63244;
microtubule motor activity	3	69	0.333704	0.75977	0.7654	1	1	1	Q14204; P33176; Q9UQE7;
cullin family protein binding	1	25	0.111235	0.703453	0.772179	1	1	1	Q16531;
Wnt-protein binding	2	33	0.222469	1.06066	0.572466	1	1	1	P14543; Q8N474;
gamma-catenin binding	1	12	0.111235	1.46489	0.508213	1	1	1	P35221;
dynein complex binding	4	21	0.444939	3.32465	0.0295383	1	0.545174	1	P12270; Q9UQE7; Q14980; P43034;
microtubule plus-end binding	3	16	0.333704	3.27493	0.0603503	1	0.620307	1	Q15691; Q14980; P43034;
3'-5' exonuclease activity	1	15	0.111235	1.17211	0.588203	1	1	1	P27695;
DNA-(apurinic or apyrimidinic site) endonuclease activity	2	11	0.222469	3.18007	0.128454	1	0.934064	1	P23396; P27695;
double-stranded DNA 3'-5' exodeoxyribonuclease activity	1	2	0.111235	8.75292	0.111523	1	0.816231	1	P27695;
double-stranded DNA exodeoxyribonuclease activity	2	2	0.222469	17.4192	0.00329215	1	0.115107	0.603836	P39748; P27695;
double-stranded telomeric DNA binding	1	7	0.111235	2.50975	0.338952	1	1	1	P27695;
endodeoxyribonuclease activity	2	9	0.222469	3.88596	0.0906163	1	0.816231	1	P23396; P27695;
phosphodiesterase I activity	1	6	0.111235	2.92735	0.298676	1	1	1	P27695;
phosphoric diester hydrolase activity	1	12	0.111235	1.46489	0.508213	1	1	1	P27695;
RNA-DNA hybrid ribonuclease activity	2	16	0.222469	2.18692	0.233261	1	1	1	P39748; P27695;
site-specific endodeoxyribonuclease activity, specific for altered base	1	2	0.111235	8.75292	0.111523	1	0.816231	1	P27695;
uracil DNA N-glycosylase activity	1	4	0.111235	4.38737	0.21062	1	1	1	P27695;
fibroblast growth factor binding	4	21	0.444939	3.32465	0.0295383	1	0.545174	1	P07996; P15880; Q9BZZ5; P35052;
chemorepellent activity	1	26	0.111235	0.676408	0.785279	1	1	1	P27487;
fibronectin binding	6	27	0.667408	3.87594	0.00368241	1	0.1213	0.636323	P05556; P26006; P07996; P06756; Q76M96; P23142;
phospholipase binding	4	15	0.444939	4.65362	0.00884979	1	0.250462	1	P20700; P61764; P43034; P84103;
aspartic-type endopeptidase activity	1	31	0.111235	0.567345	0.840317	1	1	1	P07339;
RNA helicase activity	18	74	2.00222	4.23888	1.32817e-07	0.000563807	2.56276e-05	0.000134439	Q08211; O75643; P60842; Q13838; O43143; Q14240; P38919; Q92499; Q92841; O00148; P42285; Q8IY21; O00571; Q13283; P17844; P26196; Q86XP3; Q9NR30;
GTPase regulator activity	1	16	0.111235	1.0989	0.611866	1	1	1	O95373;
Edg-2 lysophosphatidic acid receptor binding	1	2	0.111235	8.75292	0.111523	1	0.816231	1	P11233;
GDP binding	14	74	1.55729	3.29743	6.90455e-05	0.293098	0.0056365	0.0295684	P22392; P61586; P62826; P08754; P32455; P51149; P51148; P61026; P61224; Q15286; P61006; P36405; P11233; Q9NP72;
ARF guanyl-nucleotide exchange factor activity	1	19	0.111235	0.925479	0.675012	1	1	1	P18085;
MDM2/MDM4 family protein binding	1	9	0.111235	1.95265	0.412706	1	1	1	P04637;
SUMO transferase activity	1	17	0.111235	1.0343	0.634171	1	1	1	Q13263;
ubiquitin ligase inhibitor activity	4	6	0.444939	11.6224	0.000147437	0.625871	0.010608	0.0556481	P46777; P62081; P62913; P62829;
retinoid X receptor binding	1	18	0.111235	0.976866	0.655195	1	1	1	P35637;
DNA helicase activity	15	54	1.66852	4.84099	2.26465e-07	0.000961343	4.0056e-05	0.000210129	Q08211; P12956; P13010; P49736; P25205; P33993; Q14566; P33991; P33992; P46063; O00571; Q9Y230; Q13283; Q9Y265; Q14839;
alpha-tubulin binding	2	41	0.222469	0.853756	0.690656	1	1	1	P15291; Q92598;
protein phosphatase inhibitor activity	1	34	0.111235	0.5173	0.86632	1	1	1	P17931;
D1 dopamine receptor binding	1	10	0.111235	1.75758	0.446441	1	1	1	Q96QK1;
type 2A serotonin receptor binding	2	3	0.222469	11.6321	0.00949927	1	0.250462	1	P50148; P29992;
protein binding, bridging involved in substrate recognition for ubiquitination	1	11	0.111235	1.59794	0.478239	1	1	1	O75340;
arylsulfatase activity	1	14	0.111235	1.25577	0.5631	1	1	1	Q8IWU5;
sulfuric ester hydrolase activity	1	6	0.111235	2.92735	0.298676	1	1	1	P15586;
3'-5' DNA helicase activity	2	10	0.222469	3.49776	0.109097	1	0.816231	1	Q08211; P46063;
BMP receptor binding	1	11	0.111235	1.59794	0.478239	1	1	1	P12931;
nucleoside-triphosphate diphosphatase activity	1	7	0.111235	2.50975	0.338952	1	1	1	Q08211;
argininosuccinate synthase activity	1	1	0.111235	17.4192	0.0574074	1	0.59583	1	P00966;
nuclease activity	3	16	0.333704	3.27493	0.0603503	1	0.620307	1	Q7KZF4; Q92499; Q9H0D6;
aspartic-type peptidase activity	1	2	0.111235	8.75292	0.111523	1	0.816231	1	P07339;
phosphatidic acid binding	1	19	0.111235	0.925479	0.675012	1	1	1	P55058;
ion transmembrane transporter activity	1	9	0.111235	1.95265	0.412706	1	1	1	Q14847;
sodium:potassium-exchanging ATPase activity	3	10	0.333704	5.23793	0.0166946	1	0.393715	1	P05023; P05026; P54709;
cupric ion binding	1	4	0.111235	4.38737	0.21062	1	1	1	Q99497;
ankyrin binding	4	20	0.444939	3.4908	0.0250176	1	0.503316	1	Q15149; Q01082; Q14315; P05023;
phosphatidylinositol 3-kinase binding	1	21	0.111235	0.83738	0.711298	1	1	1	P05023;
sodium ion binding	2	6	0.222469	5.82571	0.0423095	1	0.59583	1	P05023; O00764;
steroid hormone binding	1	6	0.111235	2.92735	0.298676	1	1	1	P05023;
proton-exporting ATPase activity, phosphorylative mechanism	1	14	0.111235	1.25577	0.5631	1	1	1	P21283;
calcium ion transmembrane transporter activity	1	8	0.111235	2.19642	0.376918	1	1	1	P23634;
nitric-oxide synthase inhibitor activity	1	1	0.111235	17.4192	0.0574074	1	0.59583	1	P23634;
lyase activity	1	19	0.111235	0.925479	0.675012	1	1	1	P09429;
proton-transporting ATP synthase activity, rotational mechanism	2	13	0.222469	2.6912	0.169167	1	1	1	P06576; P25705;
proton transmembrane transporter activity	1	16	0.111235	1.0989	0.611866	1	1	1	P21281;
cardiolipin binding	1	11	0.111235	1.59794	0.478239	1	1	1	O60443;
RNA polymerase II activating transcription factor binding	1	53	0.111235	0.331888	0.956665	1	1	1	P35222;
cysteine-type endopeptidase activity	7	90	0.778643	1.35661	0.258361	1	1	1	P30101; P45974; P54578; P07858; P09936; Q8N474; Q93009;
cysteine-type peptidase activity	2	28	0.222469	1.25	0.483404	1	1	1	P17655; P07858;
DNA-dependent protein kinase activity	1	3	0.111235	5.84497	0.162534	1	1	1	P78527;
activating transcription factor binding	3	37	0.333704	1.41669	0.357816	1	1	1	P06748; P51610; P29692;
copper-dependent protein binding	1	3	0.111235	5.84497	0.162534	1	1	1	Q02790;
cuprous ion binding	1	6	0.111235	2.92735	0.298676	1	1	1	Q99497;
superoxide dismutase copper chaperone activity	1	3	0.111235	5.84497	0.162534	1	1	1	Q99497;
MHC class I protein binding	5	19	0.556174	4.59074	0.00364884	1	0.1213	0.636323	P07437; P68371; P55072; P06576; P25705;
proton-transporting ATPase activity, rotational mechanism	4	22	0.444939	3.1736	0.0345106	1	0.59583	1	P06576; P38606; P21281; P21283;
K63-linked polyubiquitin modification-dependent protein binding	1	21	0.111235	0.83738	0.711298	1	1	1	Q6P2Q9;
chromo shadow domain binding	1	6	0.111235	2.92735	0.298676	1	1	1	Q13263;
methylated histone binding	1	60	0.111235	0.293174	0.971395	1	1	1	P45973;
MutLalpha complex binding	1	4	0.111235	4.38737	0.21062	1	1	1	P12004;
poly(G) binding	3	8	0.333704	6.54578	0.00849266	1	0.250462	1	Q00839; O14979; Q8TCS8;
poly(U) RNA binding	9	24	1.00111	6.53672	3.88794e-06	0.0165043	0.000423187	0.00221999	P11940; P07910; Q13310; P31943; P62081; Q07666; P05455; Q8TCS8; Q13325;
thiol-dependent ubiquitin-specific protease activity	8	102	0.889878	1.36778	0.231207	1	1	1	P45974; O00487; O00303; Q96FW1; P54578; P09936; Q93009; Q92905;
Lys48-specific deubiquitinase activity	1	17	0.111235	1.0343	0.634171	1	1	1	Q93009;
Lys63-specific deubiquitinase activity	1	12	0.111235	1.46489	0.508213	1	1	1	O00487;
enoyl-CoA hydratase activity	1	8	0.111235	2.19642	0.376918	1	1	1	P40939;
ubiquitin-protein transferase activator activity	1	8	0.111235	2.19642	0.376918	1	1	1	P68036;
protein tyrosine phosphatase activity	1	101	0.111235	0.174174	0.997499	1	1	1	Q13332;
Arp2/3 complex binding	1	10	0.111235	1.75758	0.446441	1	1	1	Q9BR76;
I-SMAD binding	1	11	0.111235	1.59794	0.478239	1	1	1	P35222;
BH3 domain binding	1	6	0.111235	2.92735	0.298676	1	1	1	P63244;
UDP-galactosyltransferase activity	1	2	0.111235	8.75292	0.111523	1	0.816231	1	P15291;
beta-N-acetylglucosaminylglycopeptide beta-1,4-galactosyltransferase activity	1	5	0.111235	3.51165	0.255948	1	1	1	P15291;
lactose synthase activity	1	3	0.111235	5.84497	0.162534	1	1	1	P15291;
N-acetyllactosamine synthase activity	1	5	0.111235	3.51165	0.255948	1	1	1	P15291;
gamma-tubulin binding	3	28	0.333704	1.87189	0.215308	1	1	1	P15531; O00571; Q92597;
tumor necrosis factor receptor binding	3	31	0.333704	1.6908	0.262001	1	1	1	P42224; Q12931; P32970;
adenyl-nucleotide exchange factor activity	2	9	0.222469	3.88596	0.0906163	1	0.816231	1	P07737; Q92598;
dynein intermediate chain binding	2	30	0.222469	1.1667	0.520399	1	1	1	Q14204; P43034;
Hsp70 protein binding	6	42	0.667408	2.49201	0.0315522	1	0.574846	1	P31948; P23396; P31689; O75937; P06493; P46379;
misfolded protein binding	5	27	0.556174	3.23103	0.0173315	1	0.395187	1	P11142; P38646; P11021; P10909; P46379;
cell-cell adhesion mediator activity	1	22	0.111235	0.799335	0.727894	1	1	1	P35613;
peptide antigen binding	4	30	0.444939	2.32759	0.0905048	1	0.816231	1	P04439; P01889; P10321; Q01650;
histone kinase activity	1	3	0.111235	5.84497	0.162534	1	1	1	P06493;
RNA polymerase II repressing transcription factor binding	1	35	0.111235	0.502524	0.874011	1	1	1	Q14839;
patched binding	1	8	0.111235	2.19642	0.376918	1	1	1	Q03135;
dynactin binding	1	12	0.111235	1.46489	0.508213	1	1	1	P43034;
laminin receptor activity	1	2	0.111235	8.75292	0.111523	1	0.816231	1	P08865;
phosphatidylinositol 3-kinase regulatory subunit binding	1	10	0.111235	1.75758	0.446441	1	1	1	P50570;
histone acetyltransferase binding	3	29	0.333704	1.80737	0.230692	1	1	1	P42224; P12004; P04637;
kinase regulator activity	1	2	0.111235	8.75292	0.111523	1	0.816231	1	P09211;
repressing transcription factor binding	5	42	0.556174	2.07736	0.0909865	1	0.816231	1	P42224; P09429; P35222; P45973; Q99497;
rDNA binding	1	4	0.111235	4.38737	0.21062	1	1	1	O75367;
structural constituent of eye lens	1	23	0.111235	0.764596	0.743537	1	1	1	P08670;
extracellular matrix structural constituent	19	94	2.11346	3.52237	1.30704e-06	0.00554838	0.000158525	0.000831603	P02751; P24821; P02452; Q15582; Q92626; P11047; P07942; P39060; P07996; P55268; O00339; P20908; Q14112; P25391; P98095; O95967; P14543; P23142; P08572;
beta-glucuronidase activity	1	4	0.111235	4.38737	0.21062	1	1	1	P08236;
proteinase activated receptor binding	1	3	0.111235	5.84497	0.162534	1	1	1	Q8WUM4;
dynein light intermediate chain binding	1	29	0.111235	0.606459	0.820233	1	1	1	Q14204;
biliverdin reductase activity	2	2	0.222469	17.4192	0.00329215	1	0.115107	0.603836	P30043; P53004;
aspartic-type endopeptidase inhibitor activity	2	7	0.222469	4.99466	0.0570161	1	0.59583	1	P04406; O00499;
ATPase activity, coupled	7	21	0.778643	5.81192	0.000114651	0.486695	0.00869098	0.0455918	P08238; P07900; P11142; P38646; P11021; P50990; P46459;
protein folding chaperone	7	27	0.778643	4.52086	0.000647014	1	0.0339084	0.177879	P08238; P11142; P38646; P78371; P11021; P04792; P27797;
cobalt ion binding	2	5	0.222469	6.98853	0.029309	1	0.545174	1	P34897; P34896;
Ran GTPase binding	13	36	1.44605	6.29335	4.53514e-08	0.000192517	9.62583e-06	5.04959e-05	P55060; Q14974; O14980; Q96P70; O00410; O95373; Q92973; O43592; Q9Y5L0; Q9HAV4; Q9UI26; P18754; P43487;
cysteine-type endopeptidase inhibitor activity	1	34	0.111235	0.5173	0.86632	1	1	1	P02788;
annealing helicase activity	1	7	0.111235	2.50975	0.338952	1	1	1	P46063;
DNA-dependent ATPase activity	1	32	0.111235	0.549621	0.849502	1	1	1	O60264;
four-way junction helicase activity	1	6	0.111235	2.92735	0.298676	1	1	1	P46063;
G-quadruplex DNA binding	2	9	0.222469	3.88596	0.0906163	1	0.816231	1	P22392; P36776;
helicase activity	6	33	0.667408	3.17144	0.0102838	1	0.26782	1	O75643; P60842; Q14240; Q92499; P26196; O60264;
riboflavin reductase (NADPH) activity	1	1	0.111235	17.4192	0.0574074	1	0.59583	1	P30043;
promoter-specific chromatin binding	7	57	0.778643	2.14188	0.0436755	1	0.59583	1	Q08211; P42224; Q00839; O75367; Q13263; P17844; P04637;
nuclear localization sequence binding	6	27	0.667408	3.87594	0.00368241	1	0.1213	0.636323	Q14974; O00410; Q92973; Q14978; O60684; P52294;
RNA polymerase II C-terminal domain binding	1	4	0.111235	4.38737	0.21062	1	1	1	Q00839;
RNA polymerase II CTD heptapeptide repeat kinase activity	2	10	0.222469	3.49776	0.109097	1	0.816231	1	P28482; P06493;
syntaxin-1 binding	4	26	0.444939	2.68554	0.0589566	1	0.608932	1	O00186; P61764; P46459; Q15833;
metalloendopeptidase inhibitor activity	1	16	0.111235	1.0989	0.611866	1	1	1	P01033;
transcription coregulator activity	5	97	0.556174	0.899599	0.660899	1	1	1	Q08211; Q7KZF4; Q92499; P35637; Q9Y2W1;
motor activity	3	48	0.333704	1.0921	0.525548	1	1	1	P35579; P60660; Q14203;
complement component C1q complex binding	2	8	0.222469	4.3711	0.0731905	1	0.715884	1	P27797; P26022;
hyaluronic acid binding	2	21	0.222469	1.66647	0.341554	1	1	1	P13611; P16070;
serine-type peptidase activity	4	58	0.444939	1.20412	0.428432	1	1	1	Q92743; P27487; O14773; P00736;
formate-tetrahydrofolate ligase activity	1	2	0.111235	8.75292	0.111523	1	0.816231	1	P11586;
methenyltetrahydrofolate cyclohydrolase activity	1	3	0.111235	5.84497	0.162534	1	1	1	P11586;
methylenetetrahydrofolate dehydrogenase (NAD+) activity	1	3	0.111235	5.84497	0.162534	1	1	1	P11586;
methylenetetrahydrofolate dehydrogenase (NADP+) activity	1	4	0.111235	4.38737	0.21062	1	1	1	P11586;
methylenetetrahydrofolate dehydrogenase [NAD(P)+] activity	1	1	0.111235	17.4192	0.0574074	1	0.59583	1	P11586;
insulin binding	1	6	0.111235	2.92735	0.298676	1	1	1	P10809;
voltage-gated calcium channel activity	1	38	0.111235	0.462861	0.894531	1	1	1	P06756;
low-density lipoprotein particle binding	1	16	0.111235	1.0989	0.611866	1	1	1	P07996;
fibrinogen binding	2	4	0.222469	8.73131	0.0182765	1	0.395187	1	P07996; P23142;
adenylate cyclase activator activity	1	6	0.111235	2.92735	0.298676	1	1	1	P63092;
ionotropic glutamate receptor binding	5	28	0.556174	3.11567	0.020129	1	0.429386	1	O75955; P27824; Q14254; P46459; P35637;
clathrin light chain binding	1	7	0.111235	2.50975	0.338952	1	1	1	Q00610;
microtubule minus-end binding	1	7	0.111235	2.50975	0.338952	1	1	1	Q14980;
cyclosporin A binding	4	20	0.444939	3.4908	0.0250176	1	0.503316	1	P62937; P23284; Q96BP3; O43447;
phosphatase binding	1	49	0.111235	0.358975	0.94506	1	1	1	P28482;
arginine binding	1	8	0.111235	2.19642	0.376918	1	1	1	P54136;
oxidoreductase activity, acting on peroxide as acceptor	1	5	0.111235	3.51165	0.255948	1	1	1	Q99497;
inward rectifier potassium channel inhibitor activity	1	1	0.111235	17.4192	0.0574074	1	0.59583	1	Q03135;
connexin binding	1	6	0.111235	2.92735	0.298676	1	1	1	P12931;
rRNA primary transcript binding	1	1	0.111235	17.4192	0.0574074	1	0.59583	1	Q6NZI2;
serine-type carboxypeptidase activity	2	5	0.222469	6.98853	0.029309	1	0.545174	1	Q9H3G5; P10619;
15-hydroxyprostaglandin dehydrogenase (NADP+) activity	1	1	0.111235	17.4192	0.0574074	1	0.59583	1	P16152;
carbonyl reductase (NADPH) activity	1	5	0.111235	3.51165	0.255948	1	1	1	P16152;
prostaglandin-E2 9-reductase activity	1	1	0.111235	17.4192	0.0574074	1	0.59583	1	P16152;
NADPH binding	2	15	0.222469	2.33261	0.211647	1	1	1	P49327; Q9UBQ7;
NAD(P)H dehydrogenase (quinone) activity	1	3	0.111235	5.84497	0.162534	1	1	1	P15559;
nitric oxide binding	1	2	0.111235	8.75292	0.111523	1	0.816231	1	P09211;
histone methyltransferase binding	2	9	0.222469	3.88596	0.0906163	1	0.816231	1	P08238; O00567;
SUMO binding	1	11	0.111235	1.59794	0.478239	1	1	1	Q8NC51;
CCR3 chemokine receptor binding	1	5	0.111235	3.51165	0.255948	1	1	1	O43776;
CCR5 chemokine receptor binding	1	6	0.111235	2.92735	0.298676	1	1	1	P42224;
ubiquitin-like protein ligase binding	3	20	0.333704	2.62028	0.103928	1	0.816231	1	P55072; P42224; P52630;
cyclin-dependent protein serine/threonine kinase activity	2	29	0.222469	1.20691	0.502124	1	1	1	P24941; P06493;
7SK snRNA binding	1	7	0.111235	2.50975	0.338952	1	1	1	Q9NR30;
beta-2-microglobulin binding	1	7	0.111235	2.50975	0.338952	1	1	1	P04439;
CD4 receptor binding	1	9	0.111235	1.95265	0.412706	1	1	1	O15162;
extracellular matrix protein binding	1	5	0.111235	3.51165	0.255948	1	1	1	P06756;
ATPase-coupled vitamin B12 transmembrane transporter activity	1	3	0.111235	5.84497	0.162534	1	1	1	P33527;
sulfate binding	1	4	0.111235	4.38737	0.21062	1	1	1	P18754;
T cell receptor binding	1	8	0.111235	2.19642	0.376918	1	1	1	P04439;
MHC class II protein binding	1	6	0.111235	2.92735	0.298676	1	1	1	P60033;
complement binding	2	6	0.222469	5.82571	0.0423095	1	0.59583	1	P0C0L5; P00751;
transferrin receptor binding	1	11	0.111235	1.59794	0.478239	1	1	1	P60033;
importin-alpha family protein binding	2	6	0.222469	5.82571	0.0423095	1	0.59583	1	Q14974; Q08211;
GBD domain binding	1	2	0.111235	8.75292	0.111523	1	0.816231	1	P60953;
mitogen-activated protein kinase kinase kinase binding	2	18	0.222469	1.94406	0.27676	1	1	1	P60953; P28482;
DNA replication origin binding	9	23	1.00111	6.82081	2.56003e-06	0.0108673	0.000293712	0.00154078	Q08211; P10809; P49736; P25205; P33993; Q14566; P33991; P33992; Q9BQ67;
transcription corepressor binding	1	14	0.111235	1.25577	0.5631	1	1	1	P51858;
WD40-repeat domain binding	2	4	0.222469	8.73131	0.0182765	1	0.395187	1	P40227; Q16531;
diacylglycerol binding	1	12	0.111235	1.46489	0.508213	1	1	1	P55058;
cyclin binding	5	31	0.556174	2.81426	0.0302324	1	0.553174	1	P12956; P63244; Q13618; P24941; P06493;
cyclin-dependent protein kinase activity	2	2	0.222469	17.4192	0.00329215	1	0.115107	0.603836	P24941; P06493;
ErbB-2 class receptor binding	1	4	0.111235	4.38737	0.21062	1	1	1	Q96RT1;
pre-mRNA binding	7	15	0.778643	8.13514	8.6007e-06	0.03651	0.000829772	0.00435288	P26599; Q00839; P09651; Q01130; P17844; P62995; Q13247;
translation repressor activity, mRNA regulatory element binding	1	14	0.111235	1.25577	0.5631	1	1	1	P34896;
sterol esterase activity	1	8	0.111235	2.19642	0.376918	1	1	1	P38571;
ER retention sequence binding	1	5	0.111235	3.51165	0.255948	1	1	1	P33947;
ceramide binding	1	6	0.111235	2.92735	0.298676	1	1	1	P55058;
ceramide transfer activity	1	2	0.111235	8.75292	0.111523	1	0.816231	1	P55058;
isomerase activity	2	15	0.222469	2.33261	0.211647	1	1	1	P10809; Q8NBS9;
extracellular matrix structural constituent conferring compression resistance	2	9	0.222469	3.88596	0.0906163	1	0.816231	1	P98160; P13611;
oligosaccharide binding	1	12	0.111235	1.46489	0.508213	1	1	1	P17931;
TPR domain binding	2	8	0.222469	4.3711	0.0731905	1	0.715884	1	P08238; P07900;
cytokine binding	2	40	0.222469	0.875095	0.677501	1	1	1	P32455; Q99497;
syndecan binding	2	7	0.222469	4.99466	0.0570161	1	0.59583	1	P24821; O00560;
phosphate ion binding	2	12	0.222469	2.91528	0.148526	1	1	1	P30520; P00491;
protein serine/threonine kinase inhibitor activity	1	8	0.111235	2.19642	0.376918	1	1	1	O75367;
small ribosomal subunit rRNA binding	3	10	0.333704	5.23793	0.0166946	1	0.393715	1	P23396; P62277; P62263;
citrate (Si)-synthase activity	1	1	0.111235	17.4192	0.0574074	1	0.59583	1	O75390;
microtubule plus end polymerase	1	1	0.111235	17.4192	0.0574074	1	0.59583	1	Q14008;
translation release factor activity	2	5	0.222469	6.98853	0.029309	1	0.545174	1	P62495; P15170;
(1->3)-beta-D-glucan binding	1	2	0.111235	8.75292	0.111523	1	0.816231	1	P26022;
D2 dopamine receptor binding	1	5	0.111235	3.51165	0.255948	1	1	1	P50570;
sulfatide binding	1	5	0.111235	3.51165	0.255948	1	1	1	O14773;
lysophosphatidic acid binding	1	8	0.111235	2.19642	0.376918	1	1	1	O14773;
ATP-dependent peptidase activity	1	4	0.111235	4.38737	0.21062	1	1	1	P36776;
nucleoside diphosphate kinase activity	3	19	0.333704	2.75811	0.0920915	1	0.816231	1	P22392; P15531; P00568;
2',3'-cyclic-nucleotide 3'-phosphodiesterase activity	1	1	0.111235	17.4192	0.0574074	1	0.59583	1	P09543;
cyclic nucleotide binding	1	2	0.111235	8.75292	0.111523	1	0.816231	1	P09543;
cAMP binding	2	23	0.222469	1.52162	0.383751	1	1	1	P13861; P10644;
3',5'-cyclic-GMP phosphodiesterase activity	2	16	0.222469	2.18692	0.233261	1	1	1	P13861; P10644;
DNA topoisomerase binding	2	5	0.222469	6.98853	0.029309	1	0.545174	1	P19338; Q07955;
alanylglutamate dipeptidase activity	1	1	0.111235	17.4192	0.0574074	1	0.59583	1	Q96KP4;
cytosolic dipeptidase activity	1	1	0.111235	17.4192	0.0574074	1	0.59583	1	Q96KP4;
extracellular matrix structural constituent conferring tensile strength	6	28	0.667408	3.73757	0.00446296	1	0.142446	0.747252	P02452; P12109; Q99715; Q02388; P20908; P08572;
platelet-derived growth factor binding	3	11	0.333704	4.76219	0.0219908	1	0.448802	1	P02452; P12109; P20908;
C5L2 anaphylatoxin chemotactic receptor binding	1	1	0.111235	17.4192	0.0574074	1	0.59583	1	P01024;
dephospho-CoA kinase activity	1	2	0.111235	8.75292	0.111523	1	0.816231	1	Q13057;
pantetheine-phosphate adenylyltransferase activity	1	1	0.111235	17.4192	0.0574074	1	0.59583	1	Q13057;
C2H2 zinc finger domain binding	1	15	0.111235	1.17211	0.588203	1	1	1	P26368;
U1 snRNA binding	2	9	0.222469	3.88596	0.0906163	1	0.816231	1	Q6P2Q9; P08621;
U2 snRNA binding	1	5	0.111235	3.51165	0.255948	1	1	1	Q6P2Q9;
ribosomal large subunit binding	4	13	0.444939	5.36901	0.00508116	1	0.160967	0.84441	P06748; P56537; Q9NTK5; Q16630;
RNA stem-loop binding	5	23	0.556174	3.7927	0.008728	1	0.250462	1	Q08211; P35580; P07814; P38919; O00571;
5'-3' exonuclease activity	2	11	0.222469	3.18007	0.128454	1	0.934064	1	P39748; Q9H0D6;
AU-rich element binding	1	5	0.111235	3.51165	0.255948	1	1	1	Q15717;
exon-exon junction complex binding	1	1	0.111235	17.4192	0.0574074	1	0.59583	1	Q16630;
carbamoyl-phosphate synthase (glutamine-hydrolyzing) activity	1	2	0.111235	8.75292	0.111523	1	0.816231	1	P27708;
protein disulfide isomerase activity	6	18	0.667408	5.81284	0.000359679	1	0.0195748	0.102687	P30101; P07237; O00391; Q15084; P13667; Q6ZRP7;
AT DNA binding	1	9	0.111235	1.95265	0.412706	1	1	1	Q14103;
DNA binding, bending	2	19	0.222469	1.8418	0.298486	1	1	1	P26583; P09429;
glycosaminoglycan binding	4	25	0.444939	2.79292	0.0521639	1	0.59583	1	P07093; P13611; P15586; Q8IWU5;
L-lactate dehydrogenase activity	2	8	0.222469	4.3711	0.0731905	1	0.715884	1	P00338; P07195;
3-hydroxyacyl-CoA dehydrogenase activity	3	8	0.333704	6.54578	0.00849266	1	0.250462	1	Q99714; P40939; Q16836;
protein kinase A catalytic subunit binding	3	13	0.333704	4.03011	0.0349968	1	0.59583	1	P15311; P13861; P10644;
NEDD8-specific protease activity	2	7	0.222469	4.99466	0.0570161	1	0.59583	1	Q96FW1; Q92905;
macrophage migration inhibitory factor binding	1	2	0.111235	8.75292	0.111523	1	0.816231	1	Q92905;
X11-like protein binding	1	1	0.111235	17.4192	0.0574074	1	0.59583	1	O94985;
G-rich strand telomeric DNA binding	4	10	0.444939	6.97811	0.00171392	1	0.0726183	0.380947	P09651; P22626; P27694; P15927;
choline transmembrane transporter activity	2	4	0.222469	8.73131	0.0182765	1	0.395187	1	Q8WWI5; Q8IWA5;
nucleotidyltransferase activity	1	12	0.111235	1.46489	0.508213	1	1	1	O43252;
cargo receptor activity	1	14	0.111235	1.25577	0.5631	1	1	1	Q14108;
POZ domain binding	1	2	0.111235	8.75292	0.111523	1	0.816231	1	Q13618;
glutathione transmembrane transporter activity	1	2	0.111235	8.75292	0.111523	1	0.816231	1	P33527;
glucose transmembrane transporter activity	2	13	0.222469	2.6912	0.169167	1	1	1	P11169; P11166;
ferric-chelate reductase activity	1	3	0.111235	5.84497	0.162534	1	1	1	Q53TN4;
peroxidase activity	3	23	0.333704	2.27865	0.142641	1	1	1	Q92626; Q06830; P30044;
MHC class Ib protein binding, via antigen binding groove	1	2	0.111235	8.75292	0.111523	1	0.816231	1	Q9NUQ9;
laminin-1 binding	1	6	0.111235	2.92735	0.298676	1	1	1	P14543;
arginine-tRNA ligase activity	1	3	0.111235	5.84497	0.162534	1	1	1	P54136;
5'-3' exoribonuclease activity	1	3	0.111235	5.84497	0.162534	1	1	1	Q9H0D6;
telomerase RNA binding	5	22	0.556174	3.96502	0.00716282	1	0.217187	1	Q00839; P07910; O60832; P14678; P62318;
uroporphyrinogen decarboxylase activity	1	1	0.111235	17.4192	0.0574074	1	0.59583	1	P06132;
RNA-dependent ATPase activity	2	5	0.222469	6.98853	0.029309	1	0.545174	1	Q13838; Q92841;
triplex DNA binding	1	2	0.111235	8.75292	0.111523	1	0.816231	1	Q08211;
DNA/RNA helicase activity	1	1	0.111235	17.4192	0.0574074	1	0.59583	1	Q92499;
poly(A) binding	9	20	1.00111	7.84342	6.15379e-07	0.00261229	8.70762e-05	0.000456791	Q00839; P11940; P38919; Q92499; Q13310; O00571; O60506; Q07666; O14979;
CTPase activity	1	1	0.111235	17.4192	0.0574074	1	0.59583	1	O00571;
mRNA 5'-UTR binding	13	25	1.44605	9.06131	1.84416e-10	7.82848e-07	4.8928e-08	2.5667e-07	P19338; P35580; P48643; P61247; P62277; P46777; O00571; P62081; O60506; O76021; P34896; P62263; O00425;
nucleoside-triphosphatase activity	2	8	0.222469	4.3711	0.0731905	1	0.715884	1	Q08211; O00571;
RNA strand annealing activity	1	4	0.111235	4.38737	0.21062	1	1	1	O00571;
translation initiation factor binding	7	22	0.778643	5.54786	0.000159868	0.678639	0.0109458	0.0574202	Q99613; P55884; O00571; Q7L2H7; O00303; Q04637; P62847;
MH2 domain binding	1	2	0.111235	8.75292	0.111523	1	0.816231	1	P17844;
primary miRNA binding	1	8	0.111235	2.19642	0.376918	1	1	1	P17844;
cell adhesive protein binding involved in bundle of His cell-Purkinje myocyte communication	2	5	0.222469	6.98853	0.029309	1	0.545174	1	P14923; P15924;
deoxyribonuclease activity	1	6	0.111235	2.92735	0.298676	1	1	1	P15531;
long-chain-enoyl-CoA hydratase activity	1	3	0.111235	5.84497	0.162534	1	1	1	P40939;
glutamate dehydrogenase (NAD+) activity	1	2	0.111235	8.75292	0.111523	1	0.816231	1	P00367;
glutamate dehydrogenase [NAD(P)+] activity	1	2	0.111235	8.75292	0.111523	1	0.816231	1	P00367;
leucine binding	1	7	0.111235	2.50975	0.338952	1	1	1	P00367;
(R,R)-butanediol dehydrogenase activity	1	1	0.111235	17.4192	0.0574074	1	0.59583	1	Q00796;
D-xylulose reductase activity	1	1	0.111235	17.4192	0.0574074	1	0.59583	1	Q00796;
L-iditol 2-dehydrogenase activity	1	1	0.111235	17.4192	0.0574074	1	0.59583	1	Q00796;
ribitol 2-dehydrogenase activity	1	1	0.111235	17.4192	0.0574074	1	0.59583	1	Q00796;
N6-methyladenosine-containing RNA binding	2	8	0.222469	4.3711	0.0731905	1	0.715884	1	P22626; P07910;
pre-miRNA binding	1	5	0.111235	3.51165	0.255948	1	1	1	Q9HAV4;
3'-5' DNA/RNA helicase activity	1	1	0.111235	17.4192	0.0574074	1	0.59583	1	Q08211;
3'-5' RNA helicase activity	1	3	0.111235	5.84497	0.162534	1	1	1	Q08211;
polysome binding	1	6	0.111235	2.92735	0.298676	1	1	1	Q08211;
regulatory region RNA binding	1	2	0.111235	8.75292	0.111523	1	0.816231	1	Q08211;
RISC complex binding	3	3	0.333704	17.4192	0.000188598	0.800597	0.0119492	0.0626841	Q08211; Q7KZF4; Q9HAV4;
sequence-specific mRNA binding	4	12	0.444939	5.81606	0.00368346	1	0.1213	0.636323	Q08211; P62495; P05455; P84103;
single-stranded 3'-5' DNA helicase activity	1	1	0.111235	17.4192	0.0574074	1	0.59583	1	Q08211;
disulfide oxidoreductase activity	1	5	0.111235	3.51165	0.255948	1	1	1	P30101;
box H/ACA snoRNA binding	2	5	0.222469	6.98853	0.029309	1	0.545174	1	O60832; Q14978;
pseudouridine synthase activity	1	13	0.111235	1.3523	0.536467	1	1	1	O60832;
telomerase activity	1	4	0.111235	4.38737	0.21062	1	1	1	O60832;
5'-3' DNA helicase activity	2	8	0.222469	4.3711	0.0731905	1	0.715884	1	Q9Y230; Q9Y265;
5'-flap endonuclease activity	1	7	0.111235	2.50975	0.338952	1	1	1	P39748;
C3HC4-type RING finger domain binding	2	6	0.222469	5.82571	0.0423095	1	0.59583	1	P11142; P31689;
ATP-dependent protein binding	2	8	0.222469	4.3711	0.0731905	1	0.715884	1	P08238; Q13838;
ligase activity	2	12	0.222469	2.91528	0.148526	1	1	1	P09936; Q14258;
BH2 domain binding	1	1	0.111235	17.4192	0.0574074	1	0.59583	1	O00429;
DNA polymerase processivity factor activity	1	3	0.111235	5.84497	0.162534	1	1	1	P12004;
5'-deoxyribose-5-phosphate lyase activity	1	5	0.111235	3.51165	0.255948	1	1	1	P12956;
iron-sulfur cluster binding	2	7	0.222469	4.99466	0.0570161	1	0.59583	1	P23396; O76003;
hydrolase activity, acting on carbon-nitrogen (but not peptide) bonds, in cyclic amides	1	8	0.111235	2.19642	0.376918	1	1	1	Q16555;
dihydropyrimidinase activity	1	2	0.111235	8.75292	0.111523	1	0.816231	1	Q16555;
aminoacyl-tRNA editing activity	4	12	0.444939	5.81606	0.00368346	1	0.1213	0.636323	P49588; Q9P2J5; P41252; P26640;
JUN kinase binding	2	9	0.222469	3.88596	0.0906163	1	0.816231	1	P09211; P33176;
U4 snRNA binding	1	6	0.111235	2.92735	0.298676	1	1	1	Q13838;
U6 snRNA binding	3	11	0.333704	4.76219	0.0219908	1	0.448802	1	Q6P2Q9; Q13838; P63241;
eukaryotic translation initiation factor 2alpha kinase activity	1	4	0.111235	4.38737	0.21062	1	1	1	P19525;
delta3,5-delta2,4-dienoyl-CoA isomerase activity	1	1	0.111235	17.4192	0.0574074	1	0.59583	1	Q13011;
acetyl-CoA C-acetyltransferase activity	2	4	0.222469	8.73131	0.0182765	1	0.395187	1	Q9BWD1; P40939;
long-chain-3-hydroxyacyl-CoA dehydrogenase activity	1	1	0.111235	17.4192	0.0574074	1	0.59583	1	P40939;
acetyl-CoA C-acyltransferase activity	1	5	0.111235	3.51165	0.255948	1	1	1	Q9BWD1;
collagen V binding	1	2	0.111235	8.75292	0.111523	1	0.816231	1	P07996;
5S rRNA binding	4	11	0.444939	6.34431	0.0025716	1	0.103966	0.545393	P13639; P39023; P46777; P62913;
transmembrane-ephrin receptor activity	1	14	0.111235	1.25577	0.5631	1	1	1	P29317;
epidermal growth factor-activated receptor activity	1	2	0.111235	8.75292	0.111523	1	0.816231	1	Q12805;
Wnt-activated receptor activity	1	18	0.111235	0.976866	0.655195	1	1	1	P14543;
double-stranded methylated DNA binding	1	6	0.111235	2.92735	0.298676	1	1	1	O75367;
structural constituent of skin epidermis	3	14	0.333704	3.74245	0.0426885	1	0.59583	1	P13645; P04264; P35908;
extracellular matrix constituent conferring elasticity	1	7	0.111235	2.50975	0.338952	1	1	1	P98095;
phosphopyruvate hydratase activity	2	4	0.222469	8.73131	0.0182765	1	0.395187	1	P06733; P09104;
alkylglycerophosphoethanolamine phosphodiesterase activity	1	3	0.111235	5.84497	0.162534	1	1	1	P62873;
pre-mRNA intronic binding	3	10	0.333704	5.23793	0.0166946	1	0.393715	1	Q6P2Q9; P22626; P14866;
protein-glutamine gamma-glutamyltransferase activity	1	9	0.111235	1.95265	0.412706	1	1	1	P21980;
axon guidance receptor activity	1	9	0.111235	1.95265	0.412706	1	1	1	P32004;
intermediate filament binding	3	10	0.333704	5.23793	0.0166946	1	0.393715	1	P22392; P15531; P58107;
keratin filament binding	3	6	0.333704	8.72408	0.00330814	1	0.115107	0.603836	P02533; P08670; P58107;
RNA polymerase I core binding	2	7	0.222469	4.99466	0.0570161	1	0.59583	1	Q13428; Q14978;
KDEL sequence binding	1	3	0.111235	5.84497	0.162534	1	1	1	P33947;
translation release factor activity, codon specific	1	3	0.111235	5.84497	0.162534	1	1	1	P62495;
translation termination factor activity	1	1	0.111235	17.4192	0.0574074	1	0.59583	1	P62495;
methylumbelliferyl-acetate deacetylase activity	1	3	0.111235	5.84497	0.162534	1	1	1	P10768;
S-formylglutathione hydrolase activity	1	1	0.111235	17.4192	0.0574074	1	0.59583	1	P10768;
flap endonuclease activity	1	3	0.111235	5.84497	0.162534	1	1	1	P39748;
Ral GTPase binding	2	12	0.222469	2.91528	0.148526	1	1	1	P21333; O00159;
dATP binding	2	3	0.222469	11.6321	0.00949927	1	0.250462	1	P08238; P10412;
fructose-6-phosphate binding	3	5	0.333704	10.4654	0.00172779	1	0.0726183	0.380947	Q01813; P17858; P08237;
[acyl-carrier-protein] S-malonyltransferase activity	1	2	0.111235	8.75292	0.111523	1	0.816231	1	P49327;
(3R)-hydroxymyristoyl-[acyl-carrier-protein] dehydratase activity	1	1	0.111235	17.4192	0.0574074	1	0.59583	1	P49327;
3-hydroxydecanoyl-[acyl-carrier-protein] dehydratase activity	1	1	0.111235	17.4192	0.0574074	1	0.59583	1	P49327;
3-hydroxyoctanoyl-[acyl-carrier-protein] dehydratase activity	1	1	0.111235	17.4192	0.0574074	1	0.59583	1	P49327;
3-hydroxypalmitoyl-[acyl-carrier-protein] dehydratase activity	1	1	0.111235	17.4192	0.0574074	1	0.59583	1	P49327;
3-oxo-glutaryl-[acp] methyl ester reductase activity	1	1	0.111235	17.4192	0.0574074	1	0.59583	1	P49327;
3-oxo-pimeloyl-[acp] methyl ester reductase activity	1	1	0.111235	17.4192	0.0574074	1	0.59583	1	P49327;
3-oxoacyl-[acyl-carrier-protein] reductase (NADPH) activity	1	1	0.111235	17.4192	0.0574074	1	0.59583	1	P49327;
3-oxoacyl-[acyl-carrier-protein] synthase activity	1	2	0.111235	8.75292	0.111523	1	0.816231	1	P49327;
[acyl-carrier-protein] S-acetyltransferase activity	1	1	0.111235	17.4192	0.0574074	1	0.59583	1	P49327;
enoyl-[acyl-carrier-protein] reductase (NADPH, A-specific) activity	1	1	0.111235	17.4192	0.0574074	1	0.59583	1	P49327;
myristoyl-[acyl-carrier-protein] hydrolase activity	1	2	0.111235	8.75292	0.111523	1	0.816231	1	P49327;
oleoyl-[acyl-carrier-protein] hydrolase activity	1	2	0.111235	8.75292	0.111523	1	0.816231	1	P49327;
palmitoyl-[acyl-carrier-protein] hydrolase activity	1	2	0.111235	8.75292	0.111523	1	0.816231	1	P49327;
phosphopantetheine binding	1	1	0.111235	17.4192	0.0574074	1	0.59583	1	P49327;
histone-glutamine methyltransferase activity	1	2	0.111235	8.75292	0.111523	1	0.816231	1	P22087;
rRNA methyltransferase activity	1	2	0.111235	8.75292	0.111523	1	0.816231	1	P22087;
IgE binding	1	5	0.111235	3.51165	0.255948	1	1	1	P17931;
kinase inhibitor activity	1	5	0.111235	3.51165	0.255948	1	1	1	P23381;
Fc-gamma receptor I complex binding	1	2	0.111235	8.75292	0.111523	1	0.816231	1	P21333;
FK506 binding	2	9	0.222469	3.88596	0.0906163	1	0.816231	1	Q02790; Q00688;
mu-type opioid receptor binding	1	4	0.111235	4.38737	0.21062	1	1	1	P21333;
protein-ribulosamine 3-kinase activity	1	2	0.111235	8.75292	0.111523	1	0.816231	1	Q9HA64;
core promoter sequence-specific DNA binding	1	5	0.111235	3.51165	0.255948	1	1	1	P04637;
dimethylallyltranstransferase activity	1	2	0.111235	8.75292	0.111523	1	0.816231	1	P14324;
geranyltranstransferase activity	1	2	0.111235	8.75292	0.111523	1	0.816231	1	P14324;
scavenger receptor binding	1	4	0.111235	4.38737	0.21062	1	1	1	P04062;
protein tyrosine kinase inhibitor activity	1	3	0.111235	5.84497	0.162534	1	1	1	P63244;
fumarate hydratase activity	1	1	0.111235	17.4192	0.0574074	1	0.59583	1	P07954;
myosin V binding	3	17	0.333704	3.0824	0.0702646	1	0.706809	1	P61026; P61006; P35637;
CD8 receptor binding	1	4	0.111235	4.38737	0.21062	1	1	1	P04439;
glyceraldehyde-3-phosphate dehydrogenase (NAD+) (phosphorylating) activity	1	2	0.111235	8.75292	0.111523	1	0.816231	1	P04406;
peptidyl-cysteine S-nitrosylase activity	1	1	0.111235	17.4192	0.0574074	1	0.59583	1	P04406;
glucose binding	5	11	0.556174	7.92644	0.000212971	0.904063	0.0129152	0.0677514	P11413; P06737; Q16851; P19367; P11169;
glucose-6-phosphate dehydrogenase activity	1	2	0.111235	8.75292	0.111523	1	0.816231	1	P11413;
glucose-6-phosphate isomerase activity	1	1	0.111235	17.4192	0.0574074	1	0.59583	1	P06744;
polypeptide N-acetylgalactosaminyltransferase activity	1	19	0.111235	0.925479	0.675012	1	1	1	Q10471;
alpha-glucosidase activity	1	1	0.111235	17.4192	0.0574074	1	0.59583	1	Q14697;
glucan 1,3-alpha-glucosidase activity	1	1	0.111235	17.4192	0.0574074	1	0.59583	1	Q14697;
alpha-1,4-glucosidase activity	1	2	0.111235	8.75292	0.111523	1	0.816231	1	P10253;
maltose alpha-glucosidase activity	1	3	0.111235	5.84497	0.162534	1	1	1	P10253;
glycine-tRNA ligase activity	1	1	0.111235	17.4192	0.0574074	1	0.59583	1	P41250;
glucosylceramidase activity	1	3	0.111235	5.84497	0.162534	1	1	1	P04062;
steryl-beta-glucosidase activity	1	2	0.111235	8.75292	0.111523	1	0.816231	1	P04062;
G-protein beta-subunit binding	1	20	0.111235	0.879229	0.693691	1	1	1	P48643;
myosin II binding	1	10	0.111235	1.75758	0.446441	1	1	1	P06396;
GDP-dissociation inhibitor activity	3	12	0.333704	4.36567	0.0280932	1	0.545174	1	P31150; P55010; P43487;
Rab GDP-dissociation inhibitor activity	2	2	0.222469	17.4192	0.00329215	1	0.115107	0.603836	P50395; P31150;
Rho GDP-dissociation inhibitor activity	1	3	0.111235	5.84497	0.162534	1	1	1	P52565;
snRNA binding	2	12	0.222469	2.91528	0.148526	1	1	1	Q00839; P08621;
arsenite transmembrane transporter activity	1	1	0.111235	17.4192	0.0574074	1	0.59583	1	O43681;
carbohydrate derivative binding	1	2	0.111235	8.75292	0.111523	1	0.816231	1	Q06210;
glutamine-fructose-6-phosphate transaminase (isomerizing) activity	1	2	0.111235	8.75292	0.111523	1	0.816231	1	Q06210;
mediator complex binding	2	5	0.222469	6.98853	0.029309	1	0.545174	1	Q14683; Q9UQE7;
D-glucose transmembrane transporter activity	1	3	0.111235	5.84497	0.162534	1	1	1	P11166;
glycine hydroxymethyltransferase activity	2	2	0.222469	17.4192	0.00329215	1	0.115107	0.603836	P34897; P34896;
L-allo-threonine aldolase activity	2	2	0.222469	17.4192	0.00329215	1	0.115107	0.603836	P34897; P34896;
serine binding	2	4	0.222469	8.73131	0.0182765	1	0.395187	1	P34897; P34896;
small molecule binding	1	13	0.111235	1.3523	0.536467	1	1	1	P34896;
D5 dopamine receptor binding	1	3	0.111235	5.84497	0.162534	1	1	1	Q14344;
G protein-coupled serotonin receptor binding	1	4	0.111235	4.38737	0.21062	1	1	1	P08754;
glucosamine-6-phosphate deaminase activity	1	2	0.111235	8.75292	0.111523	1	0.816231	1	P46926;
N-acetylglucosamine-6-sulfatase activity	2	4	0.222469	8.73131	0.0182765	1	0.395187	1	P15586; Q8IWU5;
coreceptor activity involved in Wnt signaling pathway, planar cell polarity pathway	1	6	0.111235	2.92735	0.298676	1	1	1	Q13308;
thyrotropin-releasing hormone receptor binding	1	3	0.111235	5.84497	0.162534	1	1	1	P62195;
voltage-gated anion channel activity	3	6	0.333704	8.72408	0.00330814	1	0.115107	0.603836	P21796; P45880; Q9Y277;
glycerate dehydrogenase activity	1	1	0.111235	17.4192	0.0574074	1	0.59583	1	Q9UBQ7;
glyoxylate reductase (NADP) activity	1	1	0.111235	17.4192	0.0574074	1	0.59583	1	Q9UBQ7;
hydroxypyruvate reductase activity	1	1	0.111235	17.4192	0.0574074	1	0.59583	1	Q9UBQ7;
glutathione binding	1	11	0.111235	1.59794	0.478239	1	1	1	P09211;
glutathione-disulfide reductase activity	1	1	0.111235	17.4192	0.0574074	1	0.59583	1	P00390;
dinitrosyl-iron complex binding	1	1	0.111235	17.4192	0.0574074	1	0.59583	1	P09211;
S-nitrosoglutathione binding	1	1	0.111235	17.4192	0.0574074	1	0.59583	1	P09211;
procollagen galactosyltransferase activity	1	3	0.111235	5.84497	0.162534	1	1	1	O60568;
dehydroascorbic acid transmembrane transporter activity	1	6	0.111235	2.92735	0.298676	1	1	1	P11166;
GMP synthase (glutamine-hydrolyzing) activity	1	1	0.111235	17.4192	0.0574074	1	0.59583	1	P49915;
GMP synthase activity	1	1	0.111235	17.4192	0.0574074	1	0.59583	1	P49915;
pyrophosphatase activity	1	4	0.111235	4.38737	0.21062	1	1	1	P49915;
nucleosomal DNA binding	10	24	1.11235	7.26222	3.46854e-07	0.0014724	5.88959e-05	0.00030896	P10412; P16403; P16402; P16401; O75367; P07910; P84243; P0C0S5; Q92522; P18754;
histidine-tRNA ligase activity	1	2	0.111235	8.75292	0.111523	1	0.816231	1	P12081;
3-hydroxy-2-methylbutyryl-CoA dehydrogenase activity	1	1	0.111235	17.4192	0.0574074	1	0.59583	1	Q99714;
cholate 7-alpha-dehydrogenase activity	1	1	0.111235	17.4192	0.0574074	1	0.59583	1	Q99714;
testosterone dehydrogenase [NAD(P)] activity	1	2	0.111235	8.75292	0.111523	1	0.816231	1	Q99714;
Krueppel-associated box domain binding	1	2	0.111235	8.75292	0.111523	1	0.816231	1	Q13263;
beta-N-acetylhexosaminidase activity	2	3	0.222469	11.6321	0.00949927	1	0.250462	1	P06865; P07686;
N-acetyl-beta-D-galactosaminidase activity	2	3	0.222469	11.6321	0.00949927	1	0.250462	1	P06865; P07686;
nuclear import signal receptor activity	8	20	0.889878	6.97289	7.75481e-06	0.0329192	0.00078379	0.00411166	Q14974; Q96P70; O00410; Q92973; Q9Y5L0; Q9UI26; O60684; P52294;
fructokinase activity	1	5	0.111235	3.51165	0.255948	1	1	1	P19367;
glucokinase activity	1	5	0.111235	3.51165	0.255948	1	1	1	P19367;
mannokinase activity	1	5	0.111235	3.51165	0.255948	1	1	1	P19367;
TAP binding	3	3	0.333704	17.4192	0.000188598	0.800597	0.0119492	0.0626841	P04439; P01889; P10321;
TAP complex binding	1	2	0.111235	8.75292	0.111523	1	0.816231	1	P04439;
supercoiled DNA binding	4	5	0.444939	13.9423	5.14963e-05	0.218602	0.00437203	0.0229351	P26583; P09429; P23396; P11387;
non-sequence-specific DNA binding, bending	1	2	0.111235	8.75292	0.111523	1	0.816231	1	P26583;
mRNA CDS binding	1	3	0.111235	5.84497	0.162534	1	1	1	P14866;
poly(C) RNA binding	1	1	0.111235	17.4192	0.0574074	1	0.59583	1	Q00839;
TFIIH-class transcription factor complex binding	1	2	0.111235	8.75292	0.111523	1	0.816231	1	Q00839;
guanine phosphoribosyltransferase activity	1	1	0.111235	17.4192	0.0574074	1	0.59583	1	P00492;
hypoxanthine phosphoribosyltransferase activity	1	1	0.111235	17.4192	0.0574074	1	0.59583	1	P00492;
CTP binding	1	1	0.111235	17.4192	0.0574074	1	0.59583	1	P08238;
sulfonylurea receptor binding	1	1	0.111235	17.4192	0.0574074	1	0.59583	1	P08238;
UTP binding	1	2	0.111235	8.75292	0.111523	1	0.816231	1	P08238;
sequence-specific single stranded DNA binding	1	2	0.111235	8.75292	0.111523	1	0.816231	1	Q15365;
clathrin-uncoating ATPase activity	1	1	0.111235	17.4192	0.0574074	1	0.59583	1	P11142;
hexokinase activity	1	3	0.111235	5.84497	0.162534	1	1	1	P19367;
peptidoglycan binding	1	16	0.111235	1.0989	0.611866	1	1	1	P19367;
interleukin-1 receptor antagonist activity	1	3	0.111235	5.84497	0.162534	1	1	1	Q92626;
protein tyrosine phosphatase activator activity	1	2	0.111235	8.75292	0.111523	1	0.816231	1	Q15257;
isocitrate dehydrogenase (NADP+) activity	1	2	0.111235	8.75292	0.111523	1	0.816231	1	P48735;
RNA cap binding	3	11	0.333704	4.76219	0.0219908	1	0.448802	1	P60842; Q09161; Q13325;
selenocysteine insertion sequence binding	2	5	0.222469	6.98853	0.029309	1	0.545174	1	P38919; P62888;
eukaryotic initiation factor eIF2 binding	1	2	0.111235	8.75292	0.111523	1	0.816231	1	P55010;
K48-linked polyubiquitin modification-dependent protein binding	1	7	0.111235	2.50975	0.338952	1	1	1	P55072;
glycosphingolipid binding	1	5	0.111235	3.51165	0.255948	1	1	1	P25391;
interleukin-5 receptor binding	1	2	0.111235	8.75292	0.111523	1	0.816231	1	O00560;
interleukin-8 receptor binding	1	2	0.111235	8.75292	0.111523	1	0.816231	1	P54577;
lithium ion binding	1	2	0.111235	8.75292	0.111523	1	0.816231	1	O00764;
inorganic diphosphatase activity	1	4	0.111235	4.38737	0.21062	1	1	1	Q15181;
protein tag	1	8	0.111235	2.19642	0.376918	1	1	1	P05161;
collagen binding involved in cell-matrix adhesion	1	5	0.111235	3.51165	0.255948	1	1	1	P05556;
opsonin binding	1	1	0.111235	17.4192	0.0574074	1	0.59583	1	P06756;
adenylate kinase activity	1	8	0.111235	2.19642	0.376918	1	1	1	P00568;
creatine kinase activity	2	5	0.222469	6.98853	0.029309	1	0.545174	1	P12277; P12532;
telomeric repeat-containing RNA binding	1	2	0.111235	8.75292	0.111523	1	0.816231	1	P09651;
ATP-dependent microtubule motor activity, plus-end-directed	1	19	0.111235	0.925479	0.675012	1	1	1	P33176;
microtubule lateral binding	1	2	0.111235	8.75292	0.111523	1	0.816231	1	P33176;
ribose phosphate diphosphokinase activity	2	5	0.222469	6.98853	0.029309	1	0.545174	1	P60891; O60256;
pyruvate kinase activity	1	2	0.111235	8.75292	0.111523	1	0.816231	1	P14618;
L-leucine transmembrane transporter activity	1	3	0.111235	5.84497	0.162534	1	1	1	Q01650;
L-tryptophan transmembrane transporter activity	1	2	0.111235	8.75292	0.111523	1	0.816231	1	Q01650;
lactose binding	1	3	0.111235	5.84497	0.162534	1	1	1	P09382;
lactoylglutathione lyase activity	1	1	0.111235	17.4192	0.0574074	1	0.59583	1	Q04760;
protein histidine phosphatase activity	1	3	0.111235	5.84497	0.162534	1	1	1	Q9NRX4;
mitochondrial promoter sequence-specific DNA binding	1	3	0.111235	5.84497	0.162534	1	1	1	P36776;
1-alkyl-2-acetylglycerophosphocholine esterase activity	1	5	0.111235	3.51165	0.255948	1	1	1	P68402;
phenylalanine-tRNA ligase activity	2	4	0.222469	8.73131	0.0182765	1	0.395187	1	Q9NSD9; Q8N1G4;
MAP kinase kinase activity	1	18	0.111235	0.976866	0.655195	1	1	1	P28482;
histone pre-mRNA DCP binding	2	4	0.222469	8.73131	0.0182765	1	0.395187	1	P14678; P62318;
U7 snRNA binding	1	3	0.111235	5.84497	0.162534	1	1	1	P62318;
malic enzyme activity	1	4	0.111235	4.38737	0.21062	1	1	1	P40925;
L-malate dehydrogenase activity	3	4	0.333704	13.0752	0.000722012	1	0.0364874	0.191408	P40926; O43175; P40925;
diiodophenylpyruvate reductase activity	1	1	0.111235	17.4192	0.0574074	1	0.59583	1	P40925;
malate dehydrogenase (NADP+) activity	1	1	0.111235	17.4192	0.0574074	1	0.59583	1	P40926;
vitamin D receptor binding	1	15	0.111235	1.17211	0.588203	1	1	1	Q9Y2W1;
MAP kinase activity	1	14	0.111235	1.25577	0.5631	1	1	1	P28482;
histone deacetylase regulator activity	1	2	0.111235	8.75292	0.111523	1	0.816231	1	P04637;
Ran guanyl-nucleotide exchange factor activity	1	4	0.111235	4.38737	0.21062	1	1	1	P18754;
monocarboxylic acid transmembrane transporter activity	1	15	0.111235	1.17211	0.588203	1	1	1	O15427;
lactate transmembrane transporter activity	1	6	0.111235	2.92735	0.298676	1	1	1	O15427;
retromer complex binding	1	5	0.111235	3.51165	0.255948	1	1	1	P51149;
ABC-type transmembrane transporter activity	1	1	0.111235	17.4192	0.0574074	1	0.59583	1	P33527;
ATPase-coupled glutathione S-conjugate transmembrane transporter activity	1	1	0.111235	17.4192	0.0574074	1	0.59583	1	P33527;
1,4-alpha-oligoglucan phosphorylase activity	1	2	0.111235	8.75292	0.111523	1	0.816231	1	Q13126;
purine-nucleoside phosphorylase activity	2	2	0.222469	17.4192	0.00329215	1	0.115107	0.603836	Q13126; P00491;
S-methyl-5-thioadenosine phosphorylase activity	1	1	0.111235	17.4192	0.0574074	1	0.59583	1	Q13126;
oxidized purine DNA binding	1	4	0.111235	4.38737	0.21062	1	1	1	P23396;
purine-specific mismatch base pair DNA N-glycosylase activity	1	2	0.111235	8.75292	0.111523	1	0.816231	1	P12004;
actin-dependent ATPase activity	5	12	0.556174	7.26645	0.000347866	1	0.0195748	0.102687	P35579; P35580; O00159; P60660; O43795;
microfilament motor activity	4	19	0.444939	3.67443	0.0209417	1	0.442277	1	P35579; P35580; O00159; O43795;
myosin phosphatase activity	1	4	0.111235	4.38737	0.21062	1	1	1	P62140;
structural constituent of nuclear pore	1	28	0.111235	0.62811	0.809264	1	1	1	P12270;
nicotinate-nucleotide diphosphorylase (carboxylating) activity	1	3	0.111235	5.84497	0.162534	1	1	1	P43490;
nicotinamide phosphoribosyltransferase activity	1	1	0.111235	17.4192	0.0574074	1	0.59583	1	P43490;
NAD+ ADP-ribosyltransferase activity	1	25	0.111235	0.703453	0.772179	1	1	1	P09874;
cytochrome-b5 reductase activity, acting on NAD(P)H	2	7	0.222469	4.99466	0.0570161	1	0.59583	1	P15559; P00387;
protein histidine kinase activity	1	1	0.111235	17.4192	0.0574074	1	0.59583	1	P22392;
structural constituent of ribosome	57	164	6.34038	6.05492	6.3064e-30	2.67707e-26	8.92355e-27	4.68118e-26	P05388; P39023; P36578; Q02878; P23396; P62701; P18124; P62424; P61247; P15880; P61313; P62241; P08865; P62277; P46777; P62917; P62249; P32969; Q07020; P27635; P62753; P62906; P62269; P25398; P62266; P46781; P62081; P84098; P62913; P62280; P50914; P62841; P62829; P26373; Q02543; P62244; P40429; P30050; P60866; P46778; P18621; P46782; P62263; P62888; P61353; P62851; P62899; P62750; P46776; P83731;…
N-acylneuraminate cytidylyltransferase activity	1	2	0.111235	8.75292	0.111523	1	0.816231	1	Q9NR45;
box C/D snoRNA binding	1	2	0.111235	8.75292	0.111523	1	0.816231	1	Q14978;
DNA end binding	1	2	0.111235	8.75292	0.111523	1	0.816231	1	P13010;
glycylpeptide N-tetradecanoyltransferase activity	1	2	0.111235	8.75292	0.111523	1	0.816231	1	P30419;
myristoyltransferase activity	1	1	0.111235	17.4192	0.0574074	1	0.59583	1	P30419;
box C/D snoRNP complex binding	1	1	0.111235	17.4192	0.0574074	1	0.59583	1	Q14978;
box H/ACA snoRNP complex binding	1	1	0.111235	17.4192	0.0574074	1	0.59583	1	Q14978;
rRNA (cytosine-C5-)-methyltransferase activity	1	2	0.111235	8.75292	0.111523	1	0.816231	1	P46087;
phospholipase C activity	2	10	0.222469	3.49776	0.109097	1	0.816231	1	P30101; Q01970;
superoxide dismutase activity	1	4	0.111235	4.38737	0.21062	1	1	1	P15559;
protein-disulfide reductase activity	2	3	0.222469	11.6321	0.00949927	1	0.250462	1	P00558; Q6DKJ4;
thioredoxin-disulfide reductase activity	2	7	0.222469	4.99466	0.0570161	1	0.59583	1	Q6DKJ4; Q16881;
2'-5'-oligoadenylate synthetase activity	2	3	0.222469	11.6321	0.00949927	1	0.250462	1	Q9Y6K5; P29728;
ubiquitinyl hydrolase activity	1	5	0.111235	3.51165	0.255948	1	1	1	Q93009;
procollagen-proline 4-dioxygenase activity	1	4	0.111235	4.38737	0.21062	1	1	1	P07237;
1-phosphatidylinositol 4-kinase activity	1	6	0.111235	2.92735	0.298676	1	1	1	Q9BTU6;
AP-3 adaptor complex binding	1	3	0.111235	5.84497	0.162534	1	1	1	Q9BTU6;
platelet-activating factor acetyltransferase activity	1	2	0.111235	8.75292	0.111523	1	0.816231	1	P68402;
calcium-independent phospholipase A2 activity	1	6	0.111235	2.92735	0.298676	1	1	1	P30041;
vitamin binding	1	3	0.111235	5.84497	0.162534	1	1	1	P06737;
adenylylsulfate kinase activity	1	2	0.111235	8.75292	0.111523	1	0.816231	1	O43252;
sulfate adenylyltransferase (ATP) activity	1	2	0.111235	8.75292	0.111523	1	0.816231	1	O43252;
protein ADP-ribosylase activity	1	15	0.111235	1.17211	0.588203	1	1	1	P09874;
L-dopa decarboxylase activator activity	1	1	0.111235	17.4192	0.0574074	1	0.59583	1	Q99497;
mercury ion binding	1	1	0.111235	17.4192	0.0574074	1	0.59583	1	Q99497;
peroxiredoxin activity	3	4	0.333704	13.0752	0.000722012	1	0.0364874	0.191408	P30041; P30044; Q99497;
protein deglycase activity	1	1	0.111235	17.4192	0.0574074	1	0.59583	1	Q99497;
small protein activating enzyme binding	1	5	0.111235	3.51165	0.255948	1	1	1	Q99497;
tyrosine 3-monooxygenase activator activity	1	1	0.111235	17.4192	0.0574074	1	0.59583	1	Q99497;
ubiquitin-like protein conjugating enzyme binding	2	6	0.222469	5.82571	0.0423095	1	0.59583	1	P23396; Q99497;
NAD DNA ADP-ribosyltransferase activity	1	3	0.111235	5.84497	0.162534	1	1	1	P09874;
C-rich single-stranded DNA binding	1	2	0.111235	8.75292	0.111523	1	0.816231	1	Q15366;
dinucleotide insertion or deletion binding	1	1	0.111235	17.4192	0.0574074	1	0.59583	1	P12004;
peptide disulfide oxidoreductase activity	4	8	0.444939	8.72046	0.000626841	1	0.0332618	0.174487	P30101; P07237; Q15084; P13667;
pyridoxal kinase activity	1	1	0.111235	17.4192	0.0574074	1	0.59583	1	O00764;
6-phosphofructokinase activity	3	3	0.333704	17.4192	0.000188598	0.800597	0.0119492	0.0626841	Q01813; P17858; P08237;
bisphosphoglycerate mutase activity	1	4	0.111235	4.38737	0.21062	1	1	1	P18669;
phosphoglycerate mutase activity	1	4	0.111235	4.38737	0.21062	1	1	1	P18669;
phosphoglycerate kinase activity	1	2	0.111235	8.75292	0.111523	1	0.816231	1	P00558;
phosphopentomutase activity	1	1	0.111235	17.4192	0.0574074	1	0.59583	1	Q96G03;
TORC2 complex binding	1	2	0.111235	8.75292	0.111523	1	0.816231	1	P62750;
phosphatidylcholine transporter activity	1	6	0.111235	2.92735	0.298676	1	1	1	P55058;
phosphatidic acid transfer activity	1	4	0.111235	4.38737	0.21062	1	1	1	P55058;
procollagen-lysine 5-dioxygenase activity	2	3	0.222469	11.6321	0.00949927	1	0.250462	1	Q02809; O60568;
procollagen glucosyltransferase activity	1	1	0.111235	17.4192	0.0574074	1	0.59583	1	O60568;
cerebroside transfer activity	1	1	0.111235	17.4192	0.0574074	1	0.59583	1	P55058;
diacylglyceride transfer activity	1	1	0.111235	17.4192	0.0574074	1	0.59583	1	P55058;
phosphatidylcholine transfer activity	1	1	0.111235	17.4192	0.0574074	1	0.59583	1	P55058;
phosphatidylethanolamine transfer activity	1	1	0.111235	17.4192	0.0574074	1	0.59583	1	P55058;
phosphatidylglycerol transfer activity	1	1	0.111235	17.4192	0.0574074	1	0.59583	1	P55058;
sphingomyelin transfer activity	1	1	0.111235	17.4192	0.0574074	1	0.59583	1	P55058;
Rho GDP-dissociation inhibitor binding	2	3	0.222469	11.6321	0.00949927	1	0.250462	1	P61586; P63000;
purine nucleobase binding	2	2	0.222469	17.4192	0.00329215	1	0.115107	0.603836	P06737; P00491;
polyribonucleotide nucleotidyltransferase activity	1	1	0.111235	17.4192	0.0574074	1	0.59583	1	Q8TCS8;
single-stranded telomeric DNA binding	2	5	0.222469	6.98853	0.029309	1	0.545174	1	P22626; P27694;
myosin-light-chain-phosphatase activity	1	1	0.111235	17.4192	0.0574074	1	0.59583	1	P62140;
alkaline phosphatase activity	1	4	0.111235	4.38737	0.21062	1	1	1	P05187;
thioredoxin peroxidase activity	4	5	0.444939	13.9423	5.14963e-05	0.218602	0.00437203	0.0229351	Q06830; P30044; P32119; P30048;
alkyl hydroperoxide reductase activity	1	1	0.111235	17.4192	0.0574074	1	0.59583	1	P30048;
peroxynitrite reductase activity	1	1	0.111235	17.4192	0.0574074	1	0.59583	1	P30044;
RNA polymerase III regulatory region DNA binding	1	3	0.111235	5.84497	0.162534	1	1	1	P30044;
U5 snRNA binding	2	2	0.222469	17.4192	0.00329215	1	0.115107	0.603836	Q6P2Q9; Q15029;
proteasome-activating ATPase activity	3	3	0.333704	17.4192	0.000188598	0.800597	0.0119492	0.0626841	P35998; P43686; P62191;
threonine-type endopeptidase activity	7	21	0.778643	5.81192	0.000114651	0.486695	0.00869098	0.0455918	P20618; P28070; P49720; P28066; P60900; P25789; O14818;
purine ribonucleoside triphosphate binding	1	1	0.111235	17.4192	0.0574074	1	0.59583	1	P60900;
poly-pyrimidine tract binding	2	2	0.222469	17.4192	0.00329215	1	0.115107	0.603836	P26599; P26368;
13-prostaglandin reductase activity	1	3	0.111235	5.84497	0.162534	1	1	1	Q14914;
15-oxoprostaglandin 13-oxidase activity	1	3	0.111235	5.84497	0.162534	1	1	1	Q14914;
2-alkenal reductase [NAD(P)+] activity	1	1	0.111235	17.4192	0.0574074	1	0.59583	1	Q14914;
phosphoribosylamine-glycine ligase activity	1	1	0.111235	17.4192	0.0574074	1	0.59583	1	P22102;
phosphoribosylformylglycinamidine cyclo-ligase activity	1	1	0.111235	17.4192	0.0574074	1	0.59583	1	P22102;
phosphoribosylglycinamide formyltransferase activity	1	1	0.111235	17.4192	0.0574074	1	0.59583	1	P22102;
5-amino-4-imidazole carboxylate lyase activity	1	1	0.111235	17.4192	0.0574074	1	0.59583	1	P22234;
phosphoribosylaminoimidazole carboxylase activity	1	1	0.111235	17.4192	0.0574074	1	0.59583	1	P22234;
phosphoribosylaminoimidazolesuccinocarboxamide synthase activity	1	1	0.111235	17.4192	0.0574074	1	0.59583	1	P22234;
(S)-2-(5-amino-1-(5-phospho-D-ribosyl)imidazole-4-carboxamido)succinate AMP-lyase (fumarate-forming) activity	1	1	0.111235	17.4192	0.0574074	1	0.59583	1	P30566;
N6-(1,2-dicarboxyethyl)AMP AMP-lyase (fumarate-forming) activity	1	1	0.111235	17.4192	0.0574074	1	0.59583	1	P30566;
IMP cyclohydrolase activity	1	1	0.111235	17.4192	0.0574074	1	0.59583	1	P31939;
phosphoribosylaminoimidazolecarboxamide formyltransferase activity	1	1	0.111235	17.4192	0.0574074	1	0.59583	1	P31939;
adenylosuccinate synthase activity	1	2	0.111235	8.75292	0.111523	1	0.816231	1	P30520;
bromide peroxidase activity	1	1	0.111235	17.4192	0.0574074	1	0.59583	1	Q92626;
glycogen phosphorylase activity	2	3	0.222469	11.6321	0.00949927	1	0.250462	1	P11216; P06737;
linear malto-oligosaccharide phosphorylase activity	2	3	0.222469	11.6321	0.00949927	1	0.250462	1	P11216; P06737;
SHG alpha-glucan phosphorylase activity	2	3	0.222469	11.6321	0.00949927	1	0.250462	1	P11216; P06737;
aspartate binding	1	1	0.111235	17.4192	0.0574074	1	0.59583	1	P27708;
aspartate carbamoyltransferase activity	1	1	0.111235	17.4192	0.0574074	1	0.59583	1	P27708;
dihydroorotase activity	1	1	0.111235	17.4192	0.0574074	1	0.59583	1	P27708;
CTP synthase activity	1	2	0.111235	8.75292	0.111523	1	0.816231	1	P17812;
NEDD8 transferase activity	1	5	0.111235	3.51165	0.255948	1	1	1	P61081;
ribonuclease inhibitor activity	1	1	0.111235	17.4192	0.0574074	1	0.59583	1	P13489;
ribonucleoside-diphosphate reductase activity, thioredoxin disulfide as acceptor	1	3	0.111235	5.84497	0.162534	1	1	1	Q7LG56;
large ribosomal subunit rRNA binding	3	5	0.333704	10.4654	0.00172779	1	0.0726183	0.380947	P05388; P62829; P30050;
RIG-I binding	1	3	0.111235	5.84497	0.162534	1	1	1	Q14258;
oxidized pyrimidine DNA binding	1	1	0.111235	17.4192	0.0574074	1	0.59583	1	P23396;
U1 snRNP binding	3	5	0.333704	10.4654	0.00172779	1	0.0726183	0.380947	P62314; P14678; P62318;
U2 snRNP binding	1	1	0.111235	17.4192	0.0574074	1	0.59583	1	P14678;
RNA ligase (ATP) activity	1	1	0.111235	17.4192	0.0574074	1	0.59583	1	Q9Y3I0;
ubiquitin activating enzyme activity	1	3	0.111235	5.84497	0.162534	1	1	1	P22314;
adenosylhomocysteinase activity	1	1	0.111235	17.4192	0.0574074	1	0.59583	1	P23526;
adenyl nucleotide binding	1	1	0.111235	17.4192	0.0574074	1	0.59583	1	P23526;
dGTP binding	1	1	0.111235	17.4192	0.0574074	1	0.59583	1	Q9Y3Z3;
dGTPase activity	1	1	0.111235	17.4192	0.0574074	1	0.59583	1	Q9Y3Z3;
triphosphoric monoester hydrolase activity	1	1	0.111235	17.4192	0.0574074	1	0.59583	1	Q9Y3Z3;
phosphoglycerate dehydrogenase activity	1	1	0.111235	17.4192	0.0574074	1	0.59583	1	O43175;
O-phospho-L-serine:2-oxoglutarate aminotransferase activity	1	1	0.111235	17.4192	0.0574074	1	0.59583	1	Q9Y617;
transcription termination site sequence-specific DNA binding	1	2	0.111235	8.75292	0.111523	1	0.816231	1	Q9H0D6;
pre-mRNA branch point binding	1	1	0.111235	17.4192	0.0574074	1	0.59583	1	Q15637;
splicing factor binding	1	3	0.111235	5.84497	0.162534	1	1	1	O75533;
N-acetylneuraminate synthase activity	1	1	0.111235	17.4192	0.0574074	1	0.59583	1	Q9NR45;
N-acylneuraminate-9-phosphate synthase activity	1	1	0.111235	17.4192	0.0574074	1	0.59583	1	Q9NR45;
pre-mRNA 3'-splice site binding	1	7	0.111235	2.50975	0.338952	1	1	1	P26368;
selenide, water dikinase activity	1	2	0.111235	8.75292	0.111523	1	0.816231	1	P49903;
succinate-semialdehyde dehydrogenase (NAD+) activity	1	1	0.111235	17.4192	0.0574074	1	0.59583	1	P51649;
succinate-semialdehyde dehydrogenase [NAD(P)+] activity	1	1	0.111235	17.4192	0.0574074	1	0.59583	1	P51649;
syntaxin-3 binding	1	3	0.111235	5.84497	0.162534	1	1	1	Q15833;
aspartate-tRNA ligase activity	1	2	0.111235	8.75292	0.111523	1	0.816231	1	P14868;
glutamate-tRNA ligase activity	1	2	0.111235	8.75292	0.111523	1	0.816231	1	P07814;
proline-tRNA ligase activity	1	2	0.111235	8.75292	0.111523	1	0.816231	1	P07814;
isoleucine-tRNA ligase activity	1	2	0.111235	8.75292	0.111523	1	0.816231	1	P41252;
ATP adenylyltransferase activity	1	1	0.111235	17.4192	0.0574074	1	0.59583	1	Q15046;
lysine-tRNA ligase activity	1	1	0.111235	17.4192	0.0574074	1	0.59583	1	Q15046;
glutamine-tRNA ligase activity	2	2	0.222469	17.4192	0.00329215	1	0.115107	0.603836	Q9P2J5; P47897;
leucine-tRNA ligase activity	1	2	0.111235	8.75292	0.111523	1	0.816231	1	Q9P2J5;
methionine-tRNA ligase activity	1	2	0.111235	8.75292	0.111523	1	0.816231	1	P56192;
asparagine-tRNA ligase activity	1	2	0.111235	8.75292	0.111523	1	0.816231	1	O43776;
serine-tRNA ligase activity	1	2	0.111235	8.75292	0.111523	1	0.816231	1	P49591;
aminoacyl-tRNA ligase activity	1	3	0.111235	5.84497	0.162534	1	1	1	P26639;
threonine-tRNA ligase activity	1	3	0.111235	5.84497	0.162534	1	1	1	P26639;
valine-tRNA ligase activity	1	2	0.111235	8.75292	0.111523	1	0.816231	1	P26640;
tryptophan-tRNA ligase activity	1	2	0.111235	8.75292	0.111523	1	0.816231	1	P23381;
tyrosine-tRNA ligase activity	1	2	0.111235	8.75292	0.111523	1	0.816231	1	P54577;
sedoheptulose-7-phosphate:D-glyceraldehyde-3-phosphate glyceronetransferase activity	1	1	0.111235	17.4192	0.0574074	1	0.59583	1	P37837;
deubiquitinase activator activity	1	2	0.111235	8.75292	0.111523	1	0.816231	1	P55072;
transferrin receptor activity	1	2	0.111235	8.75292	0.111523	1	0.816231	1	P02786;
C5-methylcytidine-containing RNA binding	1	2	0.111235	8.75292	0.111523	1	0.816231	1	P67809;
transketolase activity	1	3	0.111235	5.84497	0.162534	1	1	1	P29401;
porin activity	3	5	0.333704	10.4654	0.00172779	1	0.0726183	0.380947	P21796; P45880; Q9Y277;
DNA topoisomerase type I (single strand cut, ATP-independent) activity	1	4	0.111235	4.38737	0.21062	1	1	1	P11387;
methylglyoxal synthase activity	1	1	0.111235	17.4192	0.0574074	1	0.59583	1	P60174;
triose-phosphate isomerase activity	1	1	0.111235	17.4192	0.0574074	1	0.59583	1	P60174;
pyrimidine ribonucleotide binding	1	1	0.111235	17.4192	0.0574074	1	0.59583	1	Q16851;
UTP:glucose-1-phosphate uridylyltransferase activity	1	1	0.111235	17.4192	0.0574074	1	0.59583	1	Q16851;
UDP-glucuronate decarboxylase activity	1	1	0.111235	17.4192	0.0574074	1	0.59583	1	Q8NBZ7;

## Sheet: Nthy-ori 3-1 Biological process
Analysis: Biological process
Dataset name: Nthy-ori 3-1
Number of proteins in the dataset: 418
Number of proteins in the dataset (which are available in Cellular component database) :418
Number of proteins in background: 18486
Is analysis quantitative: No
						Corrected p-values
Biological process	No. of proteins in the dataset	No. of proteins in the background dataset	Percentage of proteins	Fold enrichment	P-value (Hypergeometric test)	Bonferroni method	BH method	Q-value (Storey-Tibshirani method)	proteins mapped (from input data set)
cytoplasmic sequestering of protein	2	7	0.220994	5.29738	0.0512519	1	0.559599	1	P21333; P31946;
hippo signaling	3	27	0.331492	2.05885	0.177567	1	1	1	P62258; P31946; Q9H8S9;
MAPK cascade	29	237	3.20442	2.26133	3.42636e-05	0.420482	0.00375431	0.0178518	Q01082; Q13813; Q13200; Q99460; Q9UL46; P20618; O43242; P51665; Q9UNM6; P28070; P17980; Q06323; P62258; P28482; O00232; P49720; P31946; O00487; P62195; Q13618; P28066; P35998; P43686; Q15008; P62333; P60900; P62191; P25789; O14818;
membrane organization	25	134	2.76243	3.44794	4.89397e-08	0.000600588	1.0355e-05	4.92382e-05	Q00610; P63261; P60709; P11142; P63010; O94973; O15144; P63104; P61160; P61158; P02786; Q14108; O95782; Q15642; P62258; P50570; P27348; Q13492; P31946; Q9NR31; Q96CW1; O00499; P61981; P59998; P11233;
negative regulation of G protein-coupled receptor signaling pathway	1	13	0.110497	1.43426	0.515033	1	1	1	P31946;
negative regulation of protein dephosphorylation	2	9	0.220994	4.12149	0.0818046	1	0.757665	1	P31946; Q15257;
negative regulation of transcription, DNA-templated	25	532	2.76243	0.868514	0.796348	1	1	1	P06733; P11142; P12956; P13010; Q12906; Q9UQ80; P23246; Q96TA1; P26583; P47897; Q15233; P27797; Q14393; P27348; P31946; Q13263; Q07666; P62195; P35222; Q8TAQ2; P12931; P04637; P45973; Q8N474; Q8WXF1;
positive regulation of catalytic activity	4	26	0.441989	2.84831	0.0493457	1	0.559599	1	P13010; Q03135; P31946; Q92542;
positive regulation of protein insertion into mitochondrial membrane involved in apoptotic signaling pathway	7	27	0.773481	4.79487	0.0004546	1	0.0293624	0.139619	P63104; P30419; P62258; P27348; P31946; P61981; P04637;
protein targeting	10	44	1.10497	4.20209	9.46895e-05	1	0.00867186	0.041235	O00159; P63104; P62258; P27348; P31946; Q16543; P62913; P61981; Q96RT1; P13473;
regulation of mRNA stability	39	113	4.30939	6.37738	1.28891e-21	1.58175e-17	1.7575e-18	8.35696e-18	P11142; O14980; P08670; Q13200; P04792; P11940; Q99460; P63104; Q14103; Q9UL46; P20618; O43242; Q13310; P51665; Q9UNM6; P28070; Q92973; P17980; Q06323; O00232; P49720; P31946; O00487; Q15717; P62195; P27695; P28066; P35998; Q92945; P43686; Q15008; Q04637; P62333; P60900; O00425; P62191; Q8NC51; P25789; O14818;
viral process	86	463	9.50276	3.43196	1.99396e-24	2.44699e-20	3.05874e-21	1.45444e-20	Q9Y490; P07355; P07900; P46940; P26038; P04439; P11142; P01889; O14980; P42224; Q96QK1; P08670; P06748; P10321; P10809; P61978; P05783; P60842; P12004; Q7KZF4; P04792; Q00839; P05787; Q08945; P21796; Q16531; P09651; Q14240; P09429; O00410; Q92499; P22626; P09914; Q9Y3Z3; P61586; P63244; P05161; P49411; Q9Y2A7; Q5T4S7; P20618; O95373; P62826; P62136; P12270; P53618; P28070; Q92973; P17980; P62258;…
cellular response to heat	12	62	1.32597	3.5782	0.000103439	1	0.0092657	0.0440587	P08238; P07900; P55072; P10809; Q9NZM1; P07996; O75340; P12270; Q58FF6; P62258; P05198; P17612;
cerebral cortex development	8	69	0.883978	2.14439	0.0322937	1	0.559599	1	P21333; P31939; P22102; P21741; P62258; P11166; P43034; Q13332;
ciliary basal body-plasma membrane docking	15	95	1.65746	2.91873	0.000169558	1	0.0131698	0.0626226	P07900; P07437; P68371; Q14204; P30153; P61163; P62258; P17612; Q15691; Q14203; P61981; P06493; Q14008; P23258; P43034;
G2/M transition of mitotic cell cycle	19	133	2.09945	2.64047	9.85974e-05	1	0.00889697	0.0423054	P07900; P07437; P68371; Q14204; P30153; P61163; P62140; P62258; P50570; P17612; Q07666; Q15691; Q14203; P24941; P61981; P06493; Q14008; P23258; P43034;
hippocampus development	8	64	0.883978	2.31189	0.0215932	1	0.432287	1	P15531; P33176; P12429; P62258; Q9H0D6; P23634; P43034; Q13332;
intracellular signal transduction	10	371	1.10497	0.498461	0.996324	1	1	1	P04792; O00560; P62258; O00571; P13861; P28482; P63000; P12931; O95747; P10644;
membrane repolarization during cardiac muscle cell action potential	3	9	0.331492	6.17198	0.010382	1	0.26488	1	P05023; P05026; P62258;
negative regulation of calcium ion export across plasma membrane	1	1	0.110497	18.4749	0.0541268	1	0.559599	1	P62258;
negative regulation of calcium ion transmembrane transporter activity	1	4	0.110497	4.65329	0.199571	1	1	1	P62258;
negative regulation of cysteine-type endopeptidase activity involved in apoptotic process	7	64	0.773481	2.02327	0.056916	1	0.584986	1	P07996; Q14393; P62258; O00571; P68400; P12931; P16070;
negative regulation of peptidyl-serine dephosphorylation	1	3	0.110497	6.19923	0.153759	1	0.898152	1	P62258;
neuron migration	10	109	1.10497	1.69649	0.0709218	1	0.681026	1	Q13885; P35580; P26006; O00339; P46821; Q14393; P62258; P63000; P35222; P43034;
positive regulation of protein export from nucleus	5	20	0.552486	4.62566	0.00360399	1	0.130853	0.622208	Q14393; P12270; P62258; P17612; P04637;
protein localization to nucleus	6	34	0.662983	3.26476	0.00904939	1	0.247336	1	P02545; P02452; O14980; P27797; P62258; P62913;
regulation of cellular response to heat	11	77	1.21547	2.64133	0.00277669	1	0.110248	0.524231	P08238; P07900; P11142; Q02790; P27694; P12270; P62258; P28482; Q92598; P55735; P15927;
regulation of cytosolic calcium ion concentration	4	41	0.441989	1.8065	0.179809	1	1	1	Q03135; P62258; P17612; P23634;
regulation of G2/M transition of mitotic cell cycle	16	81	1.76796	3.6512	5.78864e-06	0.0710382	0.000804528	0.00382556	P07900; P07437; P68371; Q14204; P30153; P61163; P62258; P17612; Q15691; Q14203; P24941; P61981; P06493; Q14008; P23258; P43034;
regulation of heart rate by cardiac conduction	5	38	0.552486	2.43513	0.0525578	1	0.559599	1	P14923; P15924; Q03135; P62258; O00499;
regulation of heart rate by hormone	1	2	0.110497	9.28343	0.105327	1	0.760337	1	P62258;
regulation of membrane repolarization	1	11	0.110497	1.6948	0.457899	1	1	1	P62258;
regulation of postsynaptic membrane neurotransmitter receptor levels	3	11	0.331492	5.05083	0.0188052	1	0.38399	1	P62258; Q14254; Q96RT1;
regulation of potassium ion transmembrane transporter activity	1	6	0.110497	3.10477	0.283897	1	1	1	P62258;
substantia nigra development	11	45	1.21547	4.5192	2.04452e-05	0.250904	0.00241253	0.0114717	P60709; P00338; P11021; P11413; P61586; P12277; P60953; P62258; P00367; P27348; P09543;
glucocorticoid receptor signaling pathway	1	4	0.110497	4.65329	0.199571	1	1	1	P27797;
intracellular protein transport	42	311	4.64088	2.49552	4.14756e-08	0.000508989	8.92963e-06	4.24607e-05	Q00610; Q9H4M9; Q96QK1; Q15436; P06748; P63010; O94973; P53621; Q10567; Q9H0U4; O75340; O95782; P53992; P53618; P48444; P18085; O75436; O94979; P62820; Q15437; O95486; O14617; P51149; P51148; P61026; O43747; P84085; Q9NR31; P40616; P62330; Q9Y678; Q96CW1; Q15286; Q9BXS5; P61006; Q9UBF2; P35606; P10619; P55735; P46459; P30040; Q9NP72;
positive regulation of transcription, DNA-templated	29	574	3.20442	0.933709	0.677933	1	1	1	P02452; P12956; P42224; P06748; Q12905; P22392; Q12906; Q96TA1; P26583; Q14103; P21741; P62826; P50570; P28482; Q13492; Q13263; P51610; P62195; P35222; Q8TAQ2; Q99729; Q15046; P12931; P24941; Q14978; P04637; Q8N474; Q13404; Q9Y2W1;
regulation of neuron differentiation	2	25	0.220994	1.48479	0.395385	1	1	1	O00499; P61981;
regulation of sodium ion transport	1	18	0.110497	1.03607	0.632916	1	1	1	P05023;
regulation of synaptic plasticity	1	50	0.110497	0.373119	0.938366	1	1	1	P61981;
cellular response to insulin stimulus	13	94	1.43646	2.55674	0.00161544	1	0.0786696	0.374076	P14618; P78527; P42224; P09874; P56192; P09211; P07814; Q7L576; P61026; P12931; P61981; P61006; Q13243;
negative regulation of protein kinase activity	7	61	0.773481	2.12276	0.0458306	1	0.559599	1	P09211; P23381; P04792; P47897; P50148; P61981; Q99497;
regulation of signal transduction	1	25	0.110497	0.746089	0.751471	1	1	1	P61981;
DNA damage response, signal transduction by p53 class mediator resulting in cell cycle arrest	5	58	0.552486	1.59558	0.204083	1	1	1	P12004; Q99873; P24941; P06493; P04637;
establishment of skin barrier	3	24	0.331492	2.3161	0.137911	1	0.898152	1	P04264; P08779; Q5D862;
intrinsic apoptotic signaling pathway in response to DNA damage	2	44	0.220994	0.843777	0.696355	1	1	1	P78527; P29317;
keratinization	14	181	1.54696	1.42994	0.113864	1	0.812427	1	P13645; P35527; P04264; P35908; P02533; P08779; P02538; P13647; P05783; P05787; Q04695; P14923; P15924; P08729;
keratinocyte development	2	9	0.220994	4.12149	0.0818046	1	0.757665	1	P35908; O75369;
negative regulation of keratinocyte proliferation	1	13	0.110497	1.43426	0.515033	1	1	1	P58107;
positive regulation of cell growth	11	84	1.21547	2.42125	0.00548397	1	0.184888	0.879148	Q04695; P16401; P61586; O00560; P84243; Q09161; P60953; O00571; P68400; Q04637; Q8N474;
regulation of cyclin-dependent protein serine/threonine kinase activity	2	50	0.220994	0.742544	0.76147	1	1	1	P60709; Q16543;
release of cytochrome c from mitochondria	3	23	0.331492	2.41676	0.125442	1	0.866308	1	O00429; P10909; P04637;
signal transduction	49	904	5.41436	1.0016	0.517964	1	1	1	P01024; O75369; P46940; P08758; P20591; O00468; P04083; Q08380; P50395; P43490; P06748; P61978; Q99988; P04899; Q01518; P31150; P09525; P63104; P00749; Q9ULV4; Q16555; P21741; O00299; O95373; Q14393; P62873; Q15642; P50570; Q92597; P28482; P68400; Q13308; P32970; P35659; P52735; P12931; Q9Y6E0; Q14738; Q16881; Q14344; P40123; Q96RT1; P29992; Q12904; P28799; Q08AM6; P51858; P11233; P43487;
negative regulation of ion transmembrane transport	1	3	0.110497	6.19923	0.153759	1	0.898152	1	P27348;
small GTPase mediated signal transduction	6	86	0.662983	1.29095	0.321816	1	1	1	P50395; Q07960; P27348; P52735; P36405; Q9NP72;
angiogenesis	23	235	2.54144	1.8089	0.00443131	1	0.158084	0.751696	P02751; P35579; P63261; P07355; P98160; Q15582; P19338; Q08431; P06576; P23381; P05121; P08253; P63104; P39060; O75340; Q03135; Q63HN8; P06756; P52735; Q9Y696; Q12904; O43447; P08572;
cytokine-mediated signaling pathway	17	273	1.87845	1.15109	0.310291	1	1	1	P02751; P07900; P11142; P04083; P42224; P08670; P05556; O15230; P08253; P63104; P14625; Q16658; P17612; P05362; P01033; P04637; P52630;
ERK1 and ERK2 cascade	4	29	0.441989	2.55376	0.0691209	1	0.671085	1	P63104; P28482; P06756; Q15046;
establishment of Golgi localization	3	8	0.331492	6.94252	0.00720893	1	0.22397	1	P63104; P60953; Q9Y678;
Golgi reassembly	1	4	0.110497	4.65329	0.199571	1	1	1	P63104;
lung development	7	80	0.773481	1.61866	0.141644	1	0.898152	1	O15230; P26006; P63104; P62136; P09486; P46379; P38571;
negative regulation of apoptotic process	53	493	5.85635	1.98648	1.42183e-06	0.0174487	0.000229588	0.0010917	P21333; P08758; P68032; P04083; P78527; P38646; P11021; P06748; P10809; P61978; P09211; P05783; P22392; P04792; Q9UQ80; Q16531; Q96TA1; P09525; P63104; P14625; P07996; P61247; P15121; P02786; P30044; P23528; Q9BZZ5; P52565; O14879; P32119; Q14393; P15559; P18085; P27635; O00571; P35222; P02768; P12931; P31689; P01033; P55265; P19525; Q04760; P16070; P06493; P04637; Q8N474; Q99497; Q92905; Q8NBS9;…
platelet activation	12	101	1.32597	2.19665	0.00832137	1	0.232887	1	P21333; P02452; P63104; P62873; P28482; P52735; P12931; O15162; P50148; Q14344; P29992; P21926;
protein phosphorylation	15	381	1.65746	0.727826	0.925196	1	1	1	P78527; Q12906; P63104; P05067; P23528; Q14393; P28482; P25391; P68400; P17612; P24941; Q9Y6E0; P19525; P06493; O95747;
regulation of ERK1 and ERK2 cascade	5	27	0.552486	3.42686	0.0137223	1	0.336127	1	P02751; P09211; P63104; P29317; O14744;
regulation of synapse maturation	2	3	0.220994	12.3371	0.00846379	1	0.232887	1	P63104; O94985;
respiratory system process	2	13	0.220994	2.85432	0.153986	1	0.898152	1	P63104; P11766;
synaptic target recognition	1	1	0.110497	18.4749	0.0541268	1	0.559599	1	P63104;
tube formation	1	10	0.110497	1.86411	0.426858	1	1	1	P63104;
negative regulation of protein localization to plasma membrane	4	18	0.441989	4.11352	0.0141917	1	0.338047	1	Q00610; P32455; Q13492; Q96CW1;
positive regulation of protein dephosphorylation	4	26	0.441989	2.84831	0.0493457	1	0.559599	1	P26599; P04062; Q14738; Q15257;
protein dephosphorylation	8	106	0.883978	1.39595	0.215485	1	1	1	P30153; P62140; P62136; Q14738; P62714; Q9NRX4; Q13332; Q8WVY7;
regulation of protein autophosphorylation	1	8	0.110497	2.32955	0.359349	1	1	1	Q14738;
cellular response to growth factor stimulus	8	59	0.883978	2.50778	0.0136806	1	0.336127	1	P07996; P63244; P46821; Q14393; P35222; P09486; Q8N474; O75131;
IRE1-mediated unfolded protein response	12	55	1.32597	4.03352	2.97845e-05	0.365515	0.0033844	0.0160929	Q9Y490; P02545; P11021; Q15084; P49748; Q06210; O94979; O14773; Q14203; Q9UBS4; O43681; P51858;
negative regulation of G0 to G1 transition	3	39	0.331492	1.42552	0.35412	1	1	1	Q16576; P45973; Q09028;
negative regulation of protein kinase B signaling	3	46	0.331492	1.20864	0.457226	1	1	1	P63244; P29317; O75340;
positive regulation of cell cycle arrest	3	27	0.331492	2.05885	0.177567	1	1	1	P17612; P62829; P04637;
positive regulation of DNA-binding transcription factor activity	7	112	0.773481	1.15623	0.403932	1	1	1	P05067; P12429; P14923; P35222; Q14258; Q99497; Q92905;
positive regulation of neuron projection development	9	113	0.994475	1.47296	0.158604	1	0.923332	1	P11021; P26006; P22392; P15531; P21741; Q14108; O95782; Q13308; Q15428;
positive regulation of neurotrophin TRK receptor signaling pathway	1	7	0.110497	2.66187	0.322672	1	1	1	Q7L576;
positive regulation of protein-containing complex assembly	8	55	0.883978	2.69013	0.00907104	1	0.247377	1	P55072; P23381; P23396; P63244; P02786; P10909; Q99497; P17931;
positive regulation of transcription by RNA polymerase II	45	1054	4.97238	0.788946	0.964753	1	1	1	O00468; Q08211; P78527; P19338; P12956; P42224; P09874; P43490; P06748; P61978; P05121; P22392; Q00839; P23246; P26583; P09429; P61160; Q14103; P05067; P61158; Q92841; P14923; P0C0S5; Q9GZS3; P18085; P17980; Q15365; O00571; Q9Y230; P35222; P67809; P07686; O15162; P04637; P52630; P07947; Q99497; P60033; P08237; Q92905; Q96IU4; O60684; P38159; O60264; Q9Y2W1;
regulation of peptidyl-tyrosine phosphorylation	1	19	0.110497	0.981573	0.652807	1	1	1	P05067;
regulation of phosphatidylinositol 3-kinase signaling	1	22	0.110497	0.847783	0.706248	1	1	1	P28482;
regulation of signaling receptor activity	3	18	0.331492	3.08771	0.0703056	1	0.67723	1	P05121; P09429; P00749;
negative regulation of peptidyl-threonine phosphorylation	2	18	0.220994	2.06189	0.254401	1	1	1	Q14738; Q04637;
nervous system development	9	294	0.994475	0.566169	0.980389	1	1	1	Q16555; P21741; P60891; O14773; Q8TAQ2; Q14203; P32004; Q14738; Q9UBB4;
intrinsic apoptotic signaling pathway in response to DNA damage by p53 class mediator	2	30	0.220994	1.23741	0.488448	1	1	1	P04637; P46379;
negative regulation of cell population proliferation	20	401	2.20994	0.921881	0.680143	1	1	1	P02545; P07093; P06748; P04908; P23381; P15531; Q96TA1; P39060; P05067; P15291; O14879; Q92597; P35222; Q15046; P19525; P04637; Q8N474; O60443; P21926; Q09028;
proteasome-mediated ubiquitin-dependent protein catabolic process	31	182	3.42541	3.14767	1.19892e-08	0.000147131	2.88493e-06	1.37179e-05	P55072; Q13200; Q16531; Q99460; Q9UL46; P20618; O43242; P51665; Q9UNM6; P28070; P17980; Q06323; O00232; P49720; O00487; P62195; P35222; Q13618; Q15366; P28066; Q9UNZ2; P35998; P43686; Q15008; P09936; P62714; P62333; P60900; P62191; P25789; O14818;
apoptotic process	21	525	2.32044	0.739336	0.944903	1	1	1	P20591; P09874; P30153; P49736; P21796; P23396; Q9Y2A7; Q9UHX1; P09382; Q9BZZ5; P63241; P28482; P68400; O15162; Q8WUM4; O95831; P06493; Q12904; P54577; Q01085; P46379;
ceramide metabolic process	1	21	0.110497	0.888134	0.689416	1	1	1	P30153;
chromosome segregation	7	72	0.773481	1.79849	0.0939631	1	0.760337	1	P30153; P23396; O00571; Q14980; P11387; P18754; P05141;
female meiotic nuclear division	2	9	0.220994	4.12149	0.0818046	1	0.757665	1	P30153; P10644;
inactivation of MAPK activity	2	21	0.220994	1.76747	0.315713	1	1	1	P30153; Q03135;
meiotic sister chromatid cohesion, centromeric	1	5	0.110497	3.72449	0.242906	1	1	1	P30153;
meiotic spindle elongation	1	1	0.110497	18.4749	0.0541268	1	0.559599	1	P30153;
mitotic nuclear envelope reassembly	2	10	0.220994	3.70975	0.0986954	1	0.760337	1	P02545; P30153;
mitotic sister chromatid separation	1	4	0.110497	4.65329	0.199571	1	1	1	P30153;
negative regulation of cell growth	8	125	0.883978	1.18378	0.365257	1	1	1	P06733; P07093; P30153; P63244; O00571; Q16576; P04637; Q8N474;
negative regulation of tyrosine phosphorylation of STAT protein	2	12	0.220994	3.09198	0.134922	1	0.898152	1	P30153; Q03135;
nuclear-transcribed mRNA catabolic process, nonsense-mediated decay	67	118	7.40331	10.4907	7.91557e-54	9.71398e-50	4.85699e-50	2.30951e-49	P30153; P05388; P39023; P11940; P36578; Q02878; P23396; P62701; P38919; P18124; P62424; P61247; P15880; P61313; P62241; P08865; P62277; P46777; P62917; Q09161; P62249; P60228; P32969; Q07020; P27635; P62753; P62906; P62269; P25398; P62266; P46781; P62081; P84098; P62913; P62280; P50914; P62841; P62495; P62829; P26373; Q02543; P62244; P40429; P15170; P30050; P60866; P46778; P18621; P46782; P62263;…
peptidyl-serine dephosphorylation	3	15	0.331492	3.70484	0.0441618	1	0.559599	1	P30153; P62136; P62714;
positive regulation of extrinsic apoptotic signaling pathway in absence of ligand	3	11	0.331492	5.05083	0.0188052	1	0.38399	1	P30153; P62136; P35221;
protein-containing complex assembly	13	128	1.43646	1.87766	0.0212959	1	0.427032	1	P30153; P07814; O00429; P11047; P40121; P14868; P52907; P47755; Q13492; P11166; P06493; P04637; O43447;
regulation of cell adhesion	5	47	0.552486	1.96893	0.108848	1	0.785296	1	O15230; P30153; P06396; P62140; P25391;
regulation of cell differentiation	2	35	0.220994	1.06069	0.57202	1	1	1	P26599; P30153;
regulation of DNA replication	2	22	0.220994	1.68717	0.335943	1	1	1	P30153; Q9UQE7;
regulation of growth	5	62	0.552486	1.49265	0.244001	1	1	1	P29401; P30153; Q14393; Q9Y230; Q9Y265;
regulation of meiotic cell cycle process involved in oocyte maturation	1	2	0.110497	9.28343	0.105327	1	0.760337	1	P30153;
regulation of transcription, DNA-templated	26	698	2.87293	0.688433	0.985861	1	1	1	P42224; P30153; P10412; P16403; P23246; P26583; P16402; Q02878; P09429; P16401; Q14103; Q15233; Q5SSJ5; P27797; P50570; P51610; P67809; Q12805; Q92945; P04637; Q92522; P68036; O14744; Q8WXF1; P35637; Q13404;
regulation of Wnt signaling pathway	3	26	0.331492	2.13801	0.164008	1	0.950288	1	P26006; P30153; P05067;
response to organic substance	4	32	0.441989	2.31442	0.0923568	1	0.760337	1	P08758; P30153; P22102; P01033;
RNA splicing	30	155	3.31492	3.57676	9.10019e-10	1.11677e-05	2.72384e-07	1.29519e-06	Q6P2Q9; P26599; P30153; O75533; Q13838; P23246; O43143; Q15393; Q15233; P07910; P62314; Q09161; Q01130; O60506; Q14498; P31942; Q92945; O95232; Q15287; P14678; Q53GS9; Q16629; Q96A72; Q9UKV3; P17931; Q13435; P35637; Q8NI27; P62318; Q9Y2W1;
second-messenger-mediated signaling	1	3	0.110497	6.19923	0.153759	1	0.898152	1	P30153;
apoptotic process involved in morphogenesis	1	6	0.110497	3.10477	0.283897	1	1	1	Q14160;
response to morphine	1	26	0.110497	0.717405	0.764943	1	1	1	P00505;
cell division	29	348	3.20442	1.54007	0.0141255	1	0.338047	1	Q00610; P07437; Q9BQE3; Q14204; P04899; Q00839; P23396; P62140; Q9P258; P62826; P62136; P12270; P08754; Q14683; Q8N3U4; Q9Y265; Q15691; Q14203; Q9UQE7; P62330; P24941; O43684; Q14980; Q53GS9; P06493; P18754; Q9BPX3; Q14008; P11233;
mitotic cell cycle	15	132	1.65746	2.10067	0.00518779	1	0.175384	0.833958	Q00610; P07437; P68371; Q9BQE3; Q14204; Q13885; Q9BUF5; P62826; Q01130; A6NHL2; Q14203; Q9BTW9; Q9UQE7; Q14978; P23258;
steroid biosynthetic process	1	30	0.110497	0.621783	0.811921	1	1	1	P22570;
B cell chemotaxis	1	6	0.110497	3.10477	0.283897	1	1	1	Q14393;
actin filament organization	9	105	0.994475	1.58518	0.115198	1	0.812427	1	P68032; P12814; P04075; Q9ULV4; P61586; P60953; Q9BR76; O43795; P63000;
cell junction assembly	8	18	0.883978	8.21679	1.92254e-06	0.0235934	0.00029865	0.00142009	P21333; P63261; P60709; Q14315; P61586; P60953; P52907; Q96AC1;
cell migration	30	223	3.31492	2.48614	3.82153e-06	0.0468978	0.000545323	0.00259303	P46940; P05556; O15230; P11047; P07942; Q9ULV4; P07996; P55268; P61586; Q9Y2A7; P29317; Q16658; P20908; O43776; P14923; P60953; P18085; Q9BR76; P62820; Q14160; Q13308; Q15691; Q13618; P52735; P35052; P32004; P08962; P16070; P06493; P48509;
establishment of epithelial cell apical/basal polarity	5	15	0.552486	6.16652	0.000874807	1	0.0481419	0.228916	P26038; P61586; P60953; P25391; Q13308;
negative regulation of small GTPase mediated signal transduction	1	8	0.110497	2.32955	0.359349	1	1	1	Q9NUQ9;
phagocytosis, engulfment	4	99	0.441989	0.748253	0.790469	1	1	1	P35579; Q08431; P06396; P60953;
positive regulation of GTPase activity	10	146	1.10497	1.26659	0.2669	1	1	1	O00468; Q9P2J5; P05556; P63244; P63092; Q13492; P05362; P60903; Q8N474; Q9Y624;
regulation of actin cytoskeleton organization	5	76	0.552486	1.21773	0.393955	1	1	1	P61586; Q16658; P60953; P63000; Q9Y624;
regulation of actin filament depolymerization	1	2	0.110497	9.28343	0.105327	1	0.760337	1	O75083;
regulation of blood vessel endothelial cell migration	1	6	0.110497	3.10477	0.283897	1	1	1	P29317;
regulation of Rac protein signal transduction	2	11	0.220994	3.37281	0.116449	1	0.812427	1	P50570; P62330;
semaphorin-plexin signaling pathway	3	32	0.331492	1.73726	0.249093	1	1	1	P21333; P52565; P63000;
negative regulation of protein tyrosine kinase activity	2	11	0.220994	3.37281	0.116449	1	0.812427	1	Q14764; Q03135;
neuron cellular homeostasis	1	16	0.110497	1.1655	0.589656	1	1	1	Q14203;
response to cadmium ion	5	25	0.552486	3.7009	0.00987226	1	0.261668	1	P12004; Q00796; P61769; P09486; P06493;
response to zinc ion	2	31	0.220994	1.19751	0.505969	1	1	1	P02533; P00966;
branched-chain amino acid catabolic process	1	20	0.110497	0.932518	0.671621	1	1	1	Q99714;
base-excision repair	5	33	0.552486	2.80398	0.030937	1	0.540825	1	P27694; P39748; P27695; Q7Z6Z7; P15927;
DNA dealkylation involved in DNA repair	1	10	0.110497	1.86411	0.426858	1	1	1	Q9C0B1;
actin cytoskeleton organization	16	156	1.76796	1.89593	0.010486	1	0.266427	1	O75369; P07737; P47756; P61586; Q16658; O00560; P23528; O60610; P60953; P52907; Q9BR76; Q15642; P47755; P63000; Q13045; P43034;
actomyosin structure organization	6	32	0.662983	3.46874	0.00668258	1	0.217529	1	P35579; P68032; P35580; Q9H4G0; Q15417; Q9Y624;
cell cycle	16	249	1.76796	1.18784	0.274878	1	1	1	P05783; P04899; Q00839; P63244; Q9P258; P62136; P08754; P28482; P68400; P51610; Q9Y265; P62330; P12931; Q53GS9; P11233; Q09028;
cortical actin cytoskeleton organization	6	28	0.662983	3.9641	0.00333933	1	0.122695	0.583421	Q9Y490; Q9NZN4; Q9Y2A7; P27797; P62330; Q9H4G0;
positive regulation of protein binding	7	70	0.773481	1.84987	0.0836789	1	0.760337	1	P08238; P05067; P62826; Q03135; P62913; O75955; P61769;
positive regulation of protein localization to cell cortex	1	5	0.110497	3.72449	0.242906	1	1	1	Q14980;
regulation of calcium ion transport	2	28	0.220994	1.32576	0.452266	1	1	1	P04899; P61586;
regulation of cell shape	19	157	2.09945	2.23686	0.000843819	1	0.0481419	0.228916	P02751; P35579; P26038; P04083; P15311; P35580; P35241; P04075; Q7L576; P61586; O60610; O75083; P60953; Q96AC1; P63000; P07686; P05362; Q14344; Q9Y624;
cellular response to dexamethasone stimulus	2	31	0.220994	1.19751	0.505969	1	1	1	P00966; P05362;
cellular response to hypoxia	13	113	1.43646	2.12688	0.00805386	1	0.232887	1	P02545; P00558; P07237; P55786; Q5SSJ5; O76061; P62873; Q92597; Q6EMK4; P12931; P05362; P04637; Q8N474;
G1/S transition of mitotic cell cycle	14	100	1.54696	2.58808	0.000961888	1	0.0524635	0.249466	P05556; P49736; P25205; P33993; Q14566; P33991; P27694; P33992; Q07666; Q13618; P15170; P24941; P18754; P15927;
insulin receptor signaling pathway	3	83	0.331492	0.669914	0.834024	1	1	1	P38606; P21281; P21283;
negative regulation of protein-containing complex assembly	8	38	0.883978	3.8933	0.000818213	1	0.0469211	0.223111	P11021; P04062; P60953; O00571; P10909; P12931; P61764; P13473;
negative regulation of translational initiation	2	14	0.220994	2.65058	0.173522	1	0.998807	1	P12270; P60228;
positive regulation of mitotic cell cycle	2	32	0.220994	1.16009	0.523094	1	1	1	P05067; P43034;
response to ethanol	16	99	1.76796	2.98741	7.81699e-05	0.959301	0.00755355	0.0359174	P13639; P24821; P68032; P09211; P11413; P06396; P61160; P61586; P49411; P15559; P00505; P62906; O00487; P05362; P09486; P06493;
response to ischemia	6	54	0.662983	2.05581	0.0704763	1	0.67781	1	P13639; P10809; Q03135; P09936; O95831; P04637;
TOR signaling	1	19	0.110497	0.981573	0.652807	1	1	1	P62753;
memory	3	83	0.331492	0.669914	0.834024	1	1	1	P26006; P05067; P39748;
modulation of chemical synaptic transmission	3	70	0.331492	0.794309	0.737961	1	1	1	P17612; P62195; Q13332;
translation	71	167	7.8453	7.85525	1.11213e-45	1.3648e-41	3.41201e-42	1.62242e-41	P68104; P23381; Q05639; P05388; P39023; P36578; Q02878; P23396; P62701; P18124; P62424; P61247; P15880; P61313; P62241; P08865; P12081; P62277; P14868; P46777; Q13310; P62917; P62249; P32969; Q07020; P27635; P62753; P62906; P62269; P25398; P62266; P49591; P46781; P62081; P84098; P62913; P62280; P50914; P62841; Q13765; P62829; P26373; Q02543; P62244; P40429; P15170; Q9NSD9; P30050; P60866; P46778;…
negative regulation of neuron differentiation	3	59	0.331492	0.942376	0.626121	1	1	1	P05067; P27797; P26196;
negative regulation of translation	15	72	1.65746	3.85098	5.67488e-06	0.0696421	0.000800484	0.00380633	P04406; P19338; P07814; Q12906; P23396; P38919; P63244; P27797; O00571; O60506; P67809; P40429; P34896; P19525; O00425;
protein transport	15	312	1.65746	0.888782	0.718881	1	1	1	P35579; O43707; P02452; P50395; Q14764; P31150; P14625; P33947; P51149; Q13765; Q8WUM4; P08962; P61764; Q8WVM8; Q15833;
stem cell population maintenance	4	51	0.441989	1.45235	0.297617	1	1	1	Q14683; P35222; Q9UQE7; P26196;
amino acid transport	2	40	0.220994	0.928134	0.645218	1	1	1	P08195; Q15758;
calcium ion transport	3	75	0.331492	0.741362	0.779241	1	1	1	P08195; O00429; Q03135;
carbohydrate metabolic process	13	121	1.43646	1.98627	0.0138996	1	0.338047	1	P08195; P07195; Q14697; P06744; P15121; O75390; P06865; Q04760; P11169; P37837; P08236; P48735; P46926;
L-alpha-amino acid transmembrane transport	2	3	0.220994	12.3371	0.00846379	1	0.232887	1	P08195; Q01650;
L-leucine import across plasma membrane	1	1	0.110497	18.4749	0.0541268	1	0.559599	1	P08195;
leukocyte migration	26	193	2.87293	2.48968	1.62233e-05	0.199092	0.00197121	0.00937316	P02751; P35579; P26038; P02452; P62937; P08195; P05556; P26006; P35613; P15291; Q14393; Q03135; P05026; P06756; P54709; O15427; P35052; P12931; P32004; P05362; Q01650; P16070; P07225; Q12904; P07947; Q9Y624;
response to exogenous dsRNA	4	31	0.441989	2.38905	0.0842412	1	0.760337	1	P08195; Q92499; P28482; Q9NR30;
tryptophan transport	1	3	0.110497	6.19923	0.153759	1	0.898152	1	P08195;
behavioral fear response	5	31	0.552486	2.98483	0.0241896	1	0.470451	1	P21796; P27487; P21741; Q04637; Q9Y277;
cell population proliferation	17	144	1.87845	2.1822	0.00202674	1	0.095193	0.452646	Q15582; P35580; P13010; Q06830; P04899; P33993; P84243; P62873; Q14160; P63000; P61224; P12931; Q16881; P09936; P06493; P68036; P38571;
chemical synaptic transmission	6	247	0.662983	0.449514	0.993097	1	1	1	O00560; P28482; P09543; P35222; P54578; P43034;
exploration behavior	2	14	0.220994	2.65058	0.173522	1	0.998807	1	P26006; P38919;
G protein-coupled receptor signaling pathway	15	895	1.65746	0.309839	1	1	1	1	P01024; P04083; P04899; P62879; P05067; P61586; P62873; P08754; P63092; P52735; P12931; P50148; Q14344; P29992; Q01970;
G protein-coupled receptor signaling pathway, coupled to cyclic nucleotide second messenger	1	65	0.110497	0.287028	0.973329	1	1	1	P04083;
positive regulation of cell population proliferation	34	491	3.75691	1.27967	0.0840163	1	0.760337	1	P02751; P24821; P02538; P43490; P06748; P34897; P05556; P07384; P04899; P62701; P27487; P39060; P07996; P04632; O00560; Q99873; P27797; P63241; P68400; P46781; P06756; P62829; Q13618; P62244; P55209; P24941; P01033; Q14978; Q01085; Q8N474; P60033; P05141; P46087; P30048;
regulation of behavior	1	10	0.110497	1.86411	0.426858	1	1	1	P21741;
regulation of hormone secretion	1	4	0.110497	4.65329	0.199571	1	1	1	P04083;
vasoconstriction	1	16	0.110497	1.1655	0.589656	1	1	1	Q03135;
adenylate cyclase-inhibiting G protein-coupled receptor signaling pathway	3	61	0.331492	0.911483	0.648664	1	1	1	P04899; P05067; P08754;
bone remodeling	1	17	0.110497	1.09698	0.611888	1	1	1	P29317;
cellular response to alkaloid	1	8	0.110497	2.32955	0.359349	1	1	1	P05362;
cellular response to drug	10	59	1.10497	3.13395	0.0011499	1	0.0616228	0.293018	P08238; P11021; Q15029; P15531; P02786; Q14393; P61224; P27708; P09936; P04637;
G protein-coupled receptor internalization	1	14	0.110497	1.33188	0.541303	1	1	1	P50570;
negative regulation of synaptic transmission, GABAergic	1	7	0.110497	2.66187	0.322672	1	1	1	P61764;
positive regulation of vascular smooth muscle cell proliferation	4	34	0.441989	2.17832	0.109644	1	0.789181	1	P04899; Q13838; P08253; P08754;
response to cocaine	5	35	0.552486	2.6438	0.038757	1	0.559599	1	P08238; P11021; Q15029; P10809; P50570;
response to mineralocorticoid	1	4	0.110497	4.65329	0.199571	1	1	1	P12931;
activation of phospholipase C activity	1	31	0.110497	0.601732	0.822119	1	1	1	P50148;
aging	18	167	1.98895	1.9923	0.00413041	1	0.14778	0.702697	P13639; P02533; P08779; P43490; P06396; P00966; P15559; Q9HB71; P28482; P05198; P35221; P09543; P36776; P27695; P27824; P01033; P04844; P08572;
cell death	1	35	0.110497	0.532982	0.85768	1	1	1	O60443;
cellular calcium ion homeostasis	6	95	0.662983	1.16866	0.40965	1	1	1	P27797; O76061; Q03135; P05026; P07686; P23634;
phospholipase C-activating G protein-coupled receptor signaling pathway	1	60	0.110497	0.310943	0.964735	1	1	1	P62873;
positive regulation of ERK1 and ERK2 cascade	10	208	1.10497	0.889064	0.694827	1	1	1	P04899; P09429; P05067; Q14393; Q6UXI9; P61224; Q15046; P12931; P05362; P16070;
positive regulation of fat cell differentiation	1	52	0.110497	0.358771	0.944876	1	1	1	Q8N474;
positive regulation of glycolytic process	1	24	0.110497	0.777163	0.737228	1	1	1	P05067;
positive regulation of MAP kinase activity	2	59	0.220994	0.629294	0.836347	1	1	1	P46940; P12931;
positive regulation of peptidyl-tyrosine phosphorylation	6	93	0.662983	1.19379	0.39008	1	1	1	P12931; P05362; P16070; P04637; P07947; P60033;
positive regulation of vasoconstriction	2	30	0.220994	1.23741	0.488448	1	1	1	Q03135; P05362;
release of sequestered calcium ion into cytosol	1	43	0.110497	0.433845	0.90891	1	1	1	Q01970;
response to drug	24	193	2.65193	2.29824	0.000123068	1	0.0103445	0.0491883	P05023; P04083; O14980; P13010; P26006; P26583; P33993; P39060; P07996; P46821; P21741; P09382; P27797; Q00796; P35222; P00491; P40939; Q16836; P17812; P60903; P11387; Q8N474; P04844; P33527;
temperature homeostasis	2	22	0.220994	1.68717	0.335943	1	1	1	P49748; Q9C0B1;
urinary bladder smooth muscle contraction	1	5	0.110497	3.72449	0.242906	1	1	1	P23634;
calcium-mediated signaling	1	81	0.110497	0.230338	0.989095	1	1	1	P05067;
cGMP-mediated signaling	2	24	0.220994	1.54663	0.375816	1	1	1	P13861; P10644;
embryonic morphogenesis	1	12	0.110497	1.55368	0.48726	1	1	1	P67809;
heart morphogenesis	2	38	0.220994	0.97697	0.617193	1	1	1	P20908; P10253;
negative regulation of autophagy	2	48	0.220994	0.773477	0.741236	1	1	1	P43490; Q04637;
negative regulation of cell death	6	59	0.662983	1.88162	0.0985344	1	0.760337	1	P98160; Q96QK1; Q9HB71; P10909; Q13247; Q99497;
neural crest cell migration	4	44	0.441989	1.68336	0.213554	1	1	1	P08133; O15230; Q9ULV4; P23528;
phosphorylation	2	40	0.220994	0.928134	0.645218	1	1	1	P00558; P11387;
positive regulation of cell division	3	48	0.331492	1.15829	0.485468	1	1	1	P21741; P67809; P51858;
positive regulation of cytokine production	2	26	0.220994	1.42771	0.414666	1	1	1	O75955; P19525;
positive regulation of cytokine secretion	2	27	0.220994	1.37485	0.433634	1	1	1	P04406; P12931;
positive regulation of endothelial cell proliferation	2	73	0.220994	0.508624	0.911367	1	1	1	P26583; O75340;
positive regulation of I-kappaB kinase/NF-kappaB signaling	14	184	1.54696	1.40663	0.125234	1	0.866308	1	P21333; Q92499; P61586; P02786; P09382; P21980; P35222; P29692; Q8IWA5; Q14258; Q9NR30; Q13325; Q13404; P02788;
protein kinase C signaling	1	15	0.110497	1.24315	0.566152	1	1	1	O75955;
locomotory behavior	4	87	0.441989	0.851448	0.699886	1	1	1	P05067; P07686; P00492; P10253;
positive regulation of cytosolic calcium ion concentration involved in phospholipase C-activating G protein-coupled signaling pathway	1	40	0.110497	0.466376	0.892315	1	1	1	P21980;
ion transmembrane transport	8	175	0.883978	0.845576	0.736986	1	1	1	P08133; P05023; P38606; P21281; P05026; P54709; P21283; P23634;
regulation of membrane potential	1	99	0.110497	0.188463	0.996017	1	1	1	P33176;
response to estradiol	12	103	1.32597	2.15401	0.00968037	1	0.259383	1	P13639; P02452; P04083; P09211; P12004; P00966; P46821; P27797; P15559; O15143; P35222; P61764;
cerebral cortex cell migration	1	8	0.110497	2.32955	0.359349	1	1	1	P61586;
positive regulation of TOR signaling	3	32	0.331492	1.73726	0.249093	1	1	1	Q9P2J5; Q14393; P55735;
blood circulation	3	36	0.331492	1.54428	0.308909	1	1	1	P42224; Q9NZM1; P00387;
circadian rhythm	8	74	0.883978	1.99952	0.0461387	1	0.559599	1	P43490; P05121; P00966; O43390; Q15233; P14866; P11387; Q9Y2W1;
adenosine metabolic process	1	5	0.110497	3.72449	0.242906	1	1	1	P49902;
nucleoside metabolic process	3	12	0.331492	4.63027	0.0240822	1	0.470451	1	P31939; P60891; O60256;
purine nucleotide catabolic process	2	13	0.220994	2.85432	0.153986	1	0.898152	1	P49902; P00491;
defense response to virus	28	196	3.09392	2.64009	2.45471e-06	0.0301243	0.000367049	0.00174533	P21333; P20591; P42224; Q12906; Q9Y6K5; Q92499; Q92841; P09914; Q9Y3Z3; P20592; P05161; O14879; Q01628; Q8IY21; P32455; Q13283; P29728; Q15366; O15162; P55265; P19525; P61221; Q12904; Q14258; P52630; Q9NR30; P09913; Q13325;
exonucleolytic catabolism of deadenylated mRNA	2	33	0.220994	1.12495	0.539815	1	1	1	Q9GZS3; P26196;
drug metabolic process	3	25	0.331492	2.22349	0.150778	1	0.898152	1	P49902; P16152; P27708;
IMP metabolic process	3	4	0.331492	13.8677	0.000606727	1	0.0366786	0.174408	P49902; P30520; P00492;
DNA metabolic process	1	19	0.110497	0.981573	0.652807	1	1	1	P62826;
leukocyte cell-cell adhesion	5	29	0.552486	3.19061	0.0184708	1	0.38399	1	P26038; P15311; P05556; P05362; Q9Y624;
NAD metabolic process	2	16	0.220994	2.31947	0.213594	1	1	1	P00338; P40925;
negative regulation of inflammatory response	3	93	0.331492	0.597888	0.885703	1	1	1	P04264; Q96QK1; P04062;
D-gluconate catabolic process	1	2	0.110497	9.28343	0.105327	1	0.760337	1	P52209;
oxidation-reduction process	9	146	0.994475	1.14005	0.393331	1	1	1	P52209; Q92626; P11413; P15121; P16152; Q9UBQ7; P22570; O95831; P53004;
pentose biosynthetic process	2	2	0.220994	18.4749	0.00292665	1	0.110248	0.524231	P52209; P11413;
pentose-phosphate shunt	5	12	0.552486	7.70687	0.000264387	1	0.0185403	0.0881598	P29401; P52209; P11413; Q96G03; P37837;
pentose-phosphate shunt, oxidative branch	2	4	0.220994	9.26051	0.0163208	1	0.352002	1	P52209; P11413;
dATP catabolic process	1	3	0.110497	6.19923	0.153759	1	0.898152	1	Q9Y3Z3;
dGTP catabolic process	1	3	0.110497	6.19923	0.153759	1	0.898152	1	Q9Y3Z3;
DNA repair	25	229	2.76243	2.01763	0.000673718	1	0.0399414	0.189922	P55072; P09874; P06748; Q08945; Q16531; P23396; Q15233; P27694; P39748; P07954; Q7LG56; P46063; Q9Y230; Q14683; Q9Y5B9; Q13263; Q96FW1; Q9Y265; P27695; Q9UQE7; P24941; P06493; Q92466; Q99497; P15927;
male gonad development	4	90	0.441989	0.82307	0.724874	1	1	1	P26583; P84243; P35221; Q8N474;
response to oxidative stress	13	102	1.43646	2.35623	0.00337513	1	0.12364	0.587914	P04264; Q92626; Q06830; P30041; P23396; P05067; P30044; P32119; P15559; O76061; Q7LG56; O95747; P30048;
autophagosome assembly	4	60	0.441989	1.23454	0.409637	1	1	1	Q9H0U4; P62820; P51149; Q9UNZ2;
macroautophagy	4	93	0.441989	0.796522	0.748281	1	1	1	P55072; P21796; P68400; P12931;
acute-phase response	3	38	0.331492	1.46303	0.339065	1	1	1	P02751; P00966; O15162;
inflammatory response	18	377	1.98895	0.88256	0.742379	1	1	1	P01024; P0C0L5; P98160; P04083; P08779; Q08211; P09429; P07996; P29317; P30044; P63000; P26022; P19367; P16070; Q12904; Q99497; P38571; Q9Y624;
negative regulation of interleukin-6 production	2	29	0.220994	1.28006	0.470543	1	1	1	P04062; Q14393;
negative regulation of tumor necrosis factor production	2	50	0.220994	0.742544	0.76147	1	1	1	P09211; Q14393;
neutrophil degranulation	117	482	12.9282	4.48487	3.15834e-45	3.87592e-41	6.45986e-42	3.07168e-41	P01024; P04264; P14618; P08238; P07355; P07900; P13639; P07437; P46940; P68371; Q14204; P11142; P01889; P11216; P53396; P18206; Q14974; Q13813; P55072; P62937; P12956; P78371; P13010; P68104; P50395; Q14764; Q86VP6; P04075; P18669; Q12905; Q13200; P10321; P09211; O00391; Q99536; P07384; P22392; P30041; O94973; Q01518; P06396; Q9UQ80; P50990; P06744; Q99460; P09429; P00749; P17858; Q7L576; P07339;…
platelet degranulation	28	124	3.09392	4.17292	7.76982e-11	9.53512e-07	2.88943e-08	1.37393e-07	P02751; P21333; Q9Y490; P08758; O43707; P12814; Q08380; P18206; P04075; O00391; P05121; P07996; P05067; O75083; Q14393; Q9NTK5; P10909; P02768; P37802; P01033; P08962; Q9NUQ9; P61764; P09486; P07225; P13473; P21926; Q15833;
positive regulation of interleukin-1 beta secretion	2	35	0.220994	1.06069	0.57202	1	1	1	P09429; P19367;
positive regulation of interleukin-1 secretion	1	10	0.110497	1.86411	0.426858	1	1	1	P09429;
positive regulation of tumor necrosis factor secretion	2	23	0.220994	1.61385	0.355991	1	1	1	Q08211; P10809;
negative regulation of endopeptidase activity	7	54	0.773481	2.39788	0.0256513	1	0.473392	1	P04406; P50454; P07093; P05121; P35237; P01033; P30740;
blood coagulation	21	170	2.32044	2.28315	0.00034932	1	0.0238158	0.113245	P08758; P02452; Q9H4M9; P07093; P00749; Q9NZN4; P47756; Q71DI3; P84243; Q14393; Q13310; P60953; P52907; P13861; P47755; P17612; P63000; P50148; P07225; P45973; P10644;
cellular protein metabolic process	32	200	3.53591	2.95677	3.29379e-08	0.000404214	7.34934e-06	3.49464e-05	P02751; P01024; P24821; P98160; P62805; Q15582; Q08431; P07237; O00391; Q86UP2; Q15084; P06396; P11047; P08253; P07942; P14625; P05067; P55268; Q71DI3; P09382; P84243; Q14393; O76061; P13611; P61769; P02768; Q92542; P07686; P08582; P01033; O95084; P02788;
COPII vesicle coating	12	64	1.32597	3.4664	0.000142362	1	0.0118045	0.0561307	Q15436; Q02388; Q9H0U4; O75340; P53992; O94979; P62820; O95486; Q13618; Q8WVM8; P55735; P46459;
endoplasmic reticulum to Golgi vesicle-mediated transport	30	185	3.31492	2.99677	6.47848e-08	0.000795038	1.32506e-05	6.30072e-05	Q01082; Q14204; Q13813; P55072; Q15436; Q02388; P53621; P61163; P47756; Q9H0U4; O75340; P53992; Q14393; P53618; P48444; P52907; P18085; O94979; P62820; P33947; P47755; O95486; Q13618; Q14203; Q9NR31; Q9Y678; Q9UBF2; P35606; P07225; P46459;
post-translational protein modification	55	345	6.07735	2.94573	4.3587e-13	5.349e-09	2.43136e-10	1.15612e-09	P02751; P01024; P24821; Q08431; Q86VP6; Q13200; P07237; O00391; Q86UP2; Q15084; Q16531; P11047; Q99460; P07942; P14625; P05067; P55268; Q9H0U4; Q9UL46; P09382; P20618; O43242; Q14393; P51665; O76061; Q9UNM6; P28070; P17980; Q06323; P13611; P62820; Q9HA64; O00232; P49720; O00487; P62195; Q13618; P02768; Q16576; P28066; P35998; P43686; Q15008; P08582; P01033; P61006; O95084; P62333; P60900; Q92466;…
mRNA processing	28	152	3.09392	3.40427	1.04035e-08	0.000127671	2.55343e-06	1.21416e-05	Q6P2Q9; P26599; P23246; O43143; P22626; O43390; Q07955; Q15233; P26368; Q01130; Q9H0D6; P17612; Q07666; Q15459; Q15428; Q14498; Q16630; Q92945; P55265; Q12874; Q53GS9; Q16629; Q13243; Q9UKV3; P17931; Q13435; Q13242; Q9Y2W1;
protein stabilization	38	188	4.1989	3.73508	1.29165e-12	1.58511e-08	6.34043e-10	3.0149e-09	P21333; P04406; P08238; P07900; P48643; P78371; P17987; P10809; P40227; Q99832; P49368; P50991; P50990; P07737; P16401; P11279; P27797; P46777; Q58FF6; P05026; P23284; P62081; Q16543; P62913; P54709; P51610; P10909; P62829; O75955; P50148; Q14254; P61764; P13473; P04637; Q99497; P28799; Q93009; P46379;
blood vessel morphogenesis	1	19	0.110497	0.981573	0.652807	1	1	1	P25391;
collagen fibril organization	7	47	0.773481	2.75493	0.0125931	1	0.313474	1	P07355; P02452; P50454; Q99715; Q92626; P20908; O60568;
fibrinolysis	5	22	0.552486	4.20534	0.00559576	1	0.186101	0.884915	P04264; P07355; P05121; P00749; P07225;
negative regulation of fibrinolysis	2	10	0.220994	3.70975	0.0986954	1	0.760337	1	P05121; P07996;
negative regulation of plasminogen activation	3	6	0.331492	9.25284	0.00279405	1	0.110248	0.524231	P07093; P05121; P07996;
positive regulation of cell differentiation	2	36	0.220994	1.03123	0.587497	1	1	1	P08238; Q9UQ80;
positive regulation of cell-cell adhesion mediated by cadherin	1	11	0.110497	1.6948	0.457899	1	1	1	O75955;
positive regulation of collagen biosynthetic process	2	26	0.220994	1.42771	0.414666	1	1	1	P08670; P30044;
positive regulation of JNK cascade	4	81	0.441989	0.914511	0.645142	1	1	1	P09429; P05067; O00560; P60953;
positive regulation of smooth muscle cell proliferation	5	57	0.552486	1.62357	0.194464	1	1	1	P42224; P43490; P07996; P15121; P21980;
positive regulation of stress fiber assembly	5	53	0.552486	1.74608	0.15773	1	0.919119	1	P61586; P60953; P63000; P60903; Q8N474;
positive regulation of angiogenesis	9	134	0.994475	1.24214	0.301122	1	1	1	P01024; P05556; P05121; P04792; P07996; P12429; P14923; O75340; P28799;
positive regulation of transforming growth factor beta receptor signaling pathway	4	28	0.441989	2.64493	0.0621347	1	0.630179	1	P08238; P07996; O00560; Q6UXI9;
response to bacterium	5	92	0.552486	1.00597	0.56121	1	1	1	P01024; P06737; Q03135; P29728; Q76M96;
extracellular matrix disassembly	10	65	1.10497	2.8447	0.00244626	1	0.110248	0.524231	P07384; P11047; P08253; Q92743; P04632; P35613; O75955; P17655; P01033; P16070;
regulation of small GTPase mediated signal transduction	10	141	1.10497	1.3115	0.233606	1	1	1	P50395; P31150; P61586; P52565; P60953; Q15642; Q07960; P63000; P52735; Q14344;
cellular response to manganese ion	2	9	0.220994	4.12149	0.0818046	1	0.757665	1	P11021; P05067;
lipid glycosylation	1	12	0.110497	1.55368	0.48726	1	1	1	P04062;
plasma membrane organization	2	23	0.220994	1.61385	0.355991	1	1	1	Q01082; Q9NZM1;
negative regulation of epithelial cell proliferation	3	61	0.331492	0.911483	0.648664	1	1	1	P61769; Q8N474; P58107;
O-glycan processing	1	60	0.110497	0.310943	0.964735	1	1	1	Q10471;
protein O-linked glycosylation	2	51	0.220994	0.727987	0.771062	1	1	1	Q10471; O60568;
activation of MAPK activity	10	119	1.10497	1.55394	0.110837	1	0.796832	1	Q99988; P07996; P05067; P32119; P28482; Q15046; P06493; P60033; P30040; Q13404;
activation of MAPKKK activity	1	10	0.110497	1.86411	0.426858	1	1	1	P05067;
adenylate cyclase-activating G protein-coupled receptor signaling pathway	6	106	0.662983	1.0474	0.515085	1	1	1	P22392; P04899; P05067; P63092; P50148; Q14344;
adult locomotory behavior	5	48	0.552486	1.92792	0.116415	1	0.812427	1	P05067; P48444; P09543; Q99497; P43034;
amyloid fibril formation	3	12	0.331492	4.63027	0.0240822	1	0.470451	1	P06396; P05067; P61769;
antibacterial humoral response	5	41	0.552486	2.257	0.0688719	1	0.671085	1	O60814; P04439; P05067; P61769; P02788;
antifungal humoral response	2	12	0.220994	3.09198	0.134922	1	0.898152	1	P05067; P02788;
antimicrobial humoral immune response mediated by antimicrobial peptide	8	103	0.883978	1.4366	0.194209	1	1	1	O60814; P04406; P02538; P05067; P61769; P62888; P17931; P02788;
associative learning	3	27	0.331492	2.05885	0.177567	1	1	1	P38919; P61160; P05067;
astrocyte activation	1	17	0.110497	1.09698	0.611888	1	1	1	P05067;
astrocyte activation involved in immune response	2	4	0.220994	9.26051	0.0163208	1	0.352002	1	P05067; P28799;
axo-dendritic transport	2	5	0.220994	7.4121	0.026231	1	0.473392	1	P11142; P05067;
axon midline choice point recognition	1	5	0.110497	3.72449	0.242906	1	1	1	P05067;
axonogenesis	8	78	0.883978	1.89699	0.0596552	1	0.611092	1	P60709; P05067; P46821; Q13492; P09543; P61026; O75955; P61006;
cell adhesion	43	454	4.75138	1.7502	0.00026003	1	0.0185403	0.0881598	P02751; P24821; Q15582; Q08380; P18206; P12109; P35580; Q08431; O43854; Q99715; P05556; P22392; Q02388; P11047; P07942; P27487; P39060; P07996; P05067; P29317; P08865; P20908; P15291; Q14112; O94985; P05026; P13611; Q5D862; P25391; P06756; Q13308; P63000; P35221; P35222; P62330; P12931; P32004; P05362; Q14254; Q96RT1; P16070; P48509; P21926;
cellular copper ion homeostasis	1	14	0.110497	1.33188	0.541303	1	1	1	P05067;
cellular process	3	3	0.331492	18.4749	0.000158079	1	0.0123563	0.0587547	P07437; P05067; P46821;
cellular response to amyloid-beta	5	38	0.552486	2.43513	0.0525578	1	0.559599	1	P09874; P43490; P05067; P05362; P33527;
cellular response to cAMP	6	55	0.662983	2.01844	0.075669	1	0.725477	1	P15311; P11021; P00966; P05067; P61224; P27695;
cellular response to copper ion	1	29	0.110497	0.643216	0.801139	1	1	1	P05067;
cellular response to nerve growth factor stimulus	5	35	0.552486	2.6438	0.038757	1	0.559599	1	P11021; Q9H4M9; P05067; P62330; Q15286;
cellular response to norepinephrine stimulus	1	2	0.110497	9.28343	0.105327	1	0.760337	1	P05067;
cholesterol metabolic process	4	73	0.441989	1.01472	0.562594	1	1	1	P05067; P04062; Q00341; P22570;
cognition	3	49	0.331492	1.13466	0.499321	1	1	1	Q7L576; P05067; P63092;
collateral sprouting in absence of injury	1	2	0.110497	9.28343	0.105327	1	0.760337	1	P05067;
defense response to Gram-negative bacterium	7	89	0.773481	1.455	0.206431	1	1	1	O60814; P05121; P26583; P05067; P61769; P62888; P02788;
defense response to Gram-positive bacterium	8	107	0.883978	1.3829	0.222767	1	1	1	O60814; P04439; P02538; P26583; P05067; P29317; P61769; P02788;
dendrite development	3	45	0.331492	1.23549	0.44286	1	1	1	O00468; P05067; P46821;
endocytosis	14	137	1.54696	1.88916	0.0164675	1	0.354543	1	Q9H4M9; P15531; P05067; Q9NZN4; Q16555; O95782; P60953; Q15642; P50570; P62820; Q13492; P51149; O00499; Q9P2R3;
extracellular matrix organization	39	230	4.30939	3.13338	1.81323e-10	2.2252e-06	6.35771e-08	3.02311e-07	P02751; P24821; P98160; O00468; P02452; Q15582; P12109; P05556; P05121; O15230; P26006; Q92626; Q02388; P11047; P08253; P07942; P39060; P07996; P05067; P55268; P35613; Q68BL7; P20908; P15291; Q14112; P13611; P25391; Q6UXI9; P06756; P98095; P05362; Q76M96; P26022; P14543; P16070; P09486; P23142; Q9Y624; P08572;
forebrain development	3	46	0.331492	1.20864	0.457226	1	1	1	P05067; P09543; P12931;
innate immune response	38	494	4.1989	1.42149	0.0185741	1	0.38399	1	P0C0L5; P20591; P04083; P08779; Q08211; P78527; P12956; P13010; P23246; P26583; P09429; Q92499; P05067; Q15233; P43243; O95373; P09871; Q8IY21; P52907; O00571; P47755; Q13283; Q13263; P10909; P61769; P00736; Q15366; P54578; P26022; P55265; P19525; P19367; Q14258; Q9NR30; P17931; Q8WXF1; Q13325; P02788;
ionotropic glutamate receptor signaling pathway	1	9	0.110497	2.071	0.394042	1	1	1	P05067;
learning	4	64	0.441989	1.15739	0.458567	1	1	1	P21796; P05067; P18085; Q9Y277;
learning or memory	6	60	0.662983	1.85027	0.104764	1	0.760337	1	P05067; P28482; Q13492; P61769; Q92542; P43034;
lipoprotein metabolic process	1	20	0.110497	0.932518	0.671621	1	1	1	P05067;
mating behavior	1	7	0.110497	2.66187	0.322672	1	1	1	P05067;
microglia development	1	4	0.110497	4.65329	0.199571	1	1	1	P05067;
microglial cell activation	3	27	0.331492	2.05885	0.177567	1	1	1	P43490; P05067; P10909;
modulation of age-related behavioral decline	3	9	0.331492	6.17198	0.010382	1	0.26488	1	P05067; Q13492; P61769;
modulation of excitatory postsynaptic potential	1	7	0.110497	2.66187	0.322672	1	1	1	P05067;
mRNA polyadenylation	3	27	0.331492	2.05885	0.177567	1	1	1	P11940; P05067; Q12996;
negative regulation of blood circulation	1	2	0.110497	9.28343	0.105327	1	0.760337	1	P05067;
negative regulation of canonical Wnt signaling pathway	30	181	3.31492	3.063	3.90455e-08	0.000479166	8.55654e-06	4.06866e-05	Q13200; Q99460; P05067; Q9UL46; P21741; P20618; O43242; P51665; Q9UNM6; P28070; Q03135; P17980; Q06323; Q9Y230; Q13283; O00232; P49720; O00487; P62195; Q13618; P28066; P35998; P43686; Q15008; P62333; P60900; Q8N474; P62191; P25789; O14818;
negative regulation of gene expression	12	209	1.32597	1.0616	0.4592	1	1	1	Q96QK1; P15531; Q99829; P05067; P63244; O76061; Q13492; Q14254; P23634; Q8N474; Q99497; P30040;
negative regulation of long-term synaptic potentiation	1	12	0.110497	1.55368	0.48726	1	1	1	P05067;
negative regulation of mitochondrion organization	1	5	0.110497	3.72449	0.242906	1	1	1	P05067;
negative regulation of neuron death	7	54	0.773481	2.39788	0.0256513	1	0.473392	1	Q96QK1; P63010; P05067; P04062; Q04637; Q99497; P62191;
negative regulation of pri-miRNA transcription by RNA polymerase II	1	14	0.110497	1.33188	0.541303	1	1	1	P05067;
negative regulation of protein localization to nucleus	1	18	0.110497	1.03607	0.632916	1	1	1	P05067;
negative regulation of transcription by RNA polymerase II	35	778	3.8674	0.831362	0.894052	1	1	1	P06733; P15311; O14980; P42224; P09874; P12004; Q00839; P10412; P16403; P23246; P16402; P09429; P16401; O75367; P22626; P05067; P27797; P12270; Q03135; P27635; P49591; Q13263; P17844; P51610; Q07666; P35222; P67809; P62829; Q13618; Q16576; P24941; P62263; P04637; P45973; P51858;
neuromuscular process controlling balance	7	45	0.773481	2.87735	0.00997223	1	0.263181	1	P35580; P49588; P05067; O14773; P07686; P43034; P10253;
neuron apoptotic process	6	41	0.662983	2.7075	0.0219954	1	0.438906	1	P04406; P11021; P05067; Q92542; O95831; P04637;
neuron projection development	10	116	1.10497	1.59412	0.0977414	1	0.760337	1	Q9H4M9; Q15019; P09429; P07942; O43175; P05067; Q99873; P32004; Q15286; Q9UBB4;
neuron projection maintenance	2	10	0.220994	3.70975	0.0986954	1	0.760337	1	P05067; Q14203;
neuron remodeling	2	12	0.220994	3.09198	0.134922	1	0.898152	1	P01024; P05067;
Notch signaling pathway	4	111	0.441989	0.667368	0.857744	1	1	1	P09525; P05067; P21741; P67809;
positive regulation of 1-phosphatidylinositol-3-kinase activity	1	3	0.110497	6.19923	0.153759	1	0.898152	1	P05067;
positive regulation of amyloid fibril formation	2	4	0.220994	9.26051	0.0163208	1	0.352002	1	P05067; P10909;
positive regulation of amyloid-beta formation	3	17	0.331492	3.26923	0.0609533	1	0.621278	1	P05067; Q13492; P10909;
positive regulation of apoptotic process	33	341	3.64641	1.78839	0.000902692	1	0.0494546	0.235158	P08758; P00338; P78527; P10809; P05556; Q05639; O00429; P09429; P07339; P05067; P63244; Q16181; P21980; P15291; P62753; O00571; P50570; Q14160; P35222; P10909; P52735; Q92542; P12931; P31689; O00499; Q15287; Q14344; O95831; P04637; Q8N474; P09913; Q9UKV3; Q15257;
positive regulation of aspartic-type endopeptidase activity involved in amyloid precursor protein catabolic process	2	8	0.220994	4.63603	0.0659329	1	0.644211	1	P05067; Q13492;
positive regulation of cell activation	1	5	0.110497	3.72449	0.242906	1	1	1	P05067;
positive regulation of cellular response to thapsigargin	1	1	0.110497	18.4749	0.0541268	1	0.559599	1	P05067;
positive regulation of cellular response to tunicamycin	1	1	0.110497	18.4749	0.0541268	1	0.559599	1	P05067;
positive regulation of chemokine biosynthetic process	1	11	0.110497	1.6948	0.457899	1	1	1	P05067;
positive regulation of cysteine-type endopeptidase activity involved in apoptotic process	6	54	0.662983	2.05581	0.0704763	1	0.67781	1	P09429; P07339; P05067; P61586; O75340; O00571;
positive regulation of cytosolic calcium ion concentration	5	152	0.552486	0.608904	0.919493	1	1	1	P09429; P05067; P62873; P06756; Q14344;
positive regulation of endothelin secretion	1	2	0.110497	9.28343	0.105327	1	0.760337	1	P05067;
positive regulation of excitatory postsynaptic potential	1	28	0.110497	0.66618	0.789739	1	1	1	P05067;
positive regulation of G protein-coupled receptor internalization	1	3	0.110497	6.19923	0.153759	1	0.898152	1	P05067;
positive regulation of G protein-coupled receptor signaling pathway	2	17	0.220994	2.18311	0.233946	1	1	1	P01024; P05067;
positive regulation of G2/M transition of mitotic cell cycle	3	27	0.331492	2.05885	0.177567	1	1	1	P05067; Q9P258; P06493;
positive regulation of gene expression	32	381	3.53591	1.55215	0.00926335	1	0.248752	1	P02751; P63261; P02545; P24821; P68032; P26038; P15311; P35241; Q96QK1; P23381; P26006; P06396; P23396; P05067; P02786; P27797; Q14393; P46777; Q03135; O00571; P28482; P62081; P62913; P51610; P10909; P62829; O15162; P06493; P04637; P23142; Q99497; P30040;
positive regulation of histone acetylation	2	19	0.220994	1.95343	0.274888	1	1	1	P05067; Q9Y230;
positive regulation of interferon-gamma secretion	1	10	0.110497	1.86411	0.426858	1	1	1	P05067;
positive regulation of interleukin-1 beta biosynthetic process	1	7	0.110497	2.66187	0.322672	1	1	1	P05067;
positive regulation of interleukin-6 biosynthetic process	1	15	0.110497	1.24315	0.566152	1	1	1	P05067;
positive regulation of long-term synaptic potentiation	1	21	0.110497	0.888134	0.689416	1	1	1	P05067;
positive regulation of MAPK cascade	6	111	0.662983	1.00022	0.560654	1	1	1	P46940; Q99988; P09429; P05067; P35222; O60443;
positive regulation of membrane protein ectodomain proteolysis	1	16	0.110497	1.1655	0.589656	1	1	1	P05067;
positive regulation of monocyte chemotaxis	3	21	0.331492	2.64682	0.101843	1	0.760337	1	P05121; P09429; P05067;
positive regulation of neuron apoptotic process	9	55	0.994475	3.02598	0.00257926	1	0.110248	0.524231	P05067; P61586; P15559; P60953; P35222; O95831; P04637; P28799; P61081;
positive regulation of neuron death	6	41	0.662983	2.7075	0.0219954	1	0.438906	1	P09874; P05067; Q13492; P05198; P10909; P17655;
positive regulation of neuron differentiation	5	83	0.552486	1.11504	0.469283	1	1	1	Q99829; P05067; P61586; Q9UMS4; Q04637;
positive regulation of NF-kappaB transcription factor activity	16	152	1.76796	1.94582	0.00826291	1	0.232887	1	Q08211; P06748; P23396; P05067; P02786; Q03135; P10909; O75955; P05362; Q14254; P19525; P60900; Q14258; Q13404; P30048; P02788;
positive regulation of NIK/NF-kappaB signaling	8	65	0.883978	2.27633	0.0234976	1	0.466606	1	O43707; P09429; P23396; P05067; P61586; P27797; O00571; P19525;
positive regulation of nitric oxide biosynthetic process	8	42	0.883978	3.5226	0.0016308	1	0.078953	0.375424	P08238; P07900; P00966; P05067; P50570; P10909; P05362; P26022;
positive regulation of oxidative stress-induced neuron death	1	4	0.110497	4.65329	0.199571	1	1	1	P05067;
positive regulation of peptidyl-serine phosphorylation	10	90	1.10497	2.0546	0.0234243	1	0.465904	1	P08238; P07900; P05067; P02786; Q14393; Q03135; P23634; P16070; Q04637; Q99497;
positive regulation of peptidyl-threonine phosphorylation	2	30	0.220994	1.23741	0.488448	1	1	1	P05067; P28482;
positive regulation of phosphorylation	3	28	0.331492	1.98535	0.191418	1	1	1	P07996; P05067; O00560;
positive regulation of protein import	1	2	0.110497	9.28343	0.105327	1	0.760337	1	P05067;
positive regulation of protein kinase A signaling	1	12	0.110497	1.55368	0.48726	1	1	1	P05067;
positive regulation of protein kinase B signaling	11	169	1.21547	1.20353	0.308133	1	1	1	P08238; P07900; P05556; Q99988; P07996; Q99829; P05067; Q14393; P63000; P12931; Q99497;
positive regulation of protein metabolic process	2	10	0.220994	3.70975	0.0986954	1	0.760337	1	P05067; P04062;
positive regulation of protein phosphorylation	11	165	1.21547	1.23271	0.281603	1	1	1	P01024; P07355; P07900; P05067; P63244; P02786; Q14393; P63000; O75955; Q9BZQ8; P30040;
positive regulation of protein tyrosine kinase activity	2	29	0.220994	1.28006	0.470543	1	1	1	P05067; Q14393;
positive regulation of receptor binding	2	8	0.220994	4.63603	0.0659329	1	0.644211	1	P05067; P61769;
positive regulation of response to endoplasmic reticulum stress	1	2	0.110497	9.28343	0.105327	1	0.760337	1	P05067;
positive regulation of superoxide anion generation	4	20	0.441989	3.70238	0.0206267	1	0.414968	1	P09211; P04899; P05067; P08754;
positive regulation of T cell migration	2	15	0.220994	2.47399	0.193423	1	1	1	P05067; P61586;
positive regulation of tau-protein kinase activity	4	7	0.441989	10.5684	0.000261619	1	0.0185403	0.0881598	P08238; P07900; P05067; P10909;
positive regulation of tumor necrosis factor biosynthetic process	3	20	0.331492	2.77909	0.0907821	1	0.760337	1	P04792; P07996; P05067;
protein homooligomerization	10	109	1.10497	1.69649	0.0709218	1	0.681026	1	Q9H4M9; P05067; Q99873; Q63HN8; Q15717; Q8WUM4; P38159; P35637; Q8TCS8; Q6DD88;
protein tetramerization	4	22	0.441989	3.36595	0.0285981	1	0.509371	1	P34897; P05067; Q16630; P04637;
protein trimerization	1	2	0.110497	9.28343	0.105327	1	0.760337	1	P05067;
regulation of acetylcholine-gated cation channel activity	1	1	0.110497	18.4749	0.0541268	1	0.559599	1	P05067;
regulation of amyloid fibril formation	1	3	0.110497	6.19923	0.153759	1	0.898152	1	P05067;
regulation of amyloid-beta clearance	2	4	0.220994	9.26051	0.0163208	1	0.352002	1	P05067; P10909;
regulation of dendritic spine maintenance	2	5	0.220994	7.4121	0.026231	1	0.473392	1	Q96QK1; P05067;
regulation of epidermal growth factor-activated receptor activity	1	3	0.110497	6.19923	0.153759	1	0.898152	1	P05067;
regulation of gene expression	8	149	0.883978	0.993117	0.560821	1	1	1	O00429; O43175; P05067; P05026; P28482; P24941; P62714; O14979;
regulation of long-term neuronal synaptic plasticity	2	20	0.220994	1.8558	0.295344	1	1	1	P05067; P61006;
regulation of multicellular organism growth	2	26	0.220994	1.42771	0.414666	1	1	1	P05067; Q9C0B1;
regulation of NMDA receptor activity	2	30	0.220994	1.23741	0.488448	1	1	1	P07384; P05067;
regulation of presynapse assembly	4	29	0.441989	2.55376	0.0691209	1	0.671085	1	Q96QK1; P05067; P62330; Q04637;
regulation of response to calcium ion	1	1	0.110497	18.4749	0.0541268	1	0.559599	1	P05067;
regulation of spontaneous synaptic transmission	2	4	0.220994	9.26051	0.0163208	1	0.352002	1	P05556; P05067;
regulation of synapse structure or activity	4	11	0.441989	6.72884	0.0020711	1	0.095193	0.452646	P20591; P05067; P20592; P50570;
regulation of toll-like receptor signaling pathway	1	6	0.110497	3.10477	0.283897	1	1	1	P05067;
regulation of transcription by RNA polymerase II	26	534	2.87293	0.899858	0.740939	1	1	1	Q08211; P06748; P10809; P26583; P09429; P09525; P07737; P05067; Q92841; P61586; Q9Y230; P53999; P17844; P62195; P35659; Q9Y265; Q8TAQ2; P23634; Q04760; Q14839; P52630; Q01085; P35637; P46087; P10644; O60264;
regulation of translation	9	55	0.994475	3.02598	0.00257926	1	0.110248	0.524231	P26599; Q9UQ80; Q7L576; P05067; P43243; P14866; P27635; Q13428; Q14978;
response to interleukin-1	3	33	0.331492	1.68463	0.263919	1	1	1	P04083; P05067; P12931;
response to lead ion	4	19	0.441989	3.89713	0.0172221	1	0.363144	1	P05067; P62136; P09486; P62714;
response to yeast	2	11	0.220994	3.37281	0.116449	1	0.812427	1	P05067; P26022;
smooth endoplasmic reticulum calcium ion homeostasis	1	2	0.110497	9.28343	0.105327	1	0.760337	1	P05067;
suckling behavior	1	13	0.110497	1.43426	0.515033	1	1	1	P05067;
synapse organization	4	49	0.441989	1.51162	0.273054	1	1	1	O00468; P05067; P35222; P32004;
synaptic growth at neuromuscular junction	1	5	0.110497	3.72449	0.242906	1	1	1	P05067;
tumor necrosis factor production	1	6	0.110497	3.10477	0.283897	1	1	1	P05067;
visual learning	2	47	0.220994	0.789931	0.730579	1	1	1	P05556; P05067;
activation of MAPKK activity	2	37	0.220994	1.00337	0.602555	1	1	1	P28482; P19525;
apoptotic signaling pathway	3	62	0.331492	0.896784	0.659566	1	1	1	P08133; O75340; Q03135;
cell-cell signaling	5	232	0.552486	0.398946	0.995866	1	1	1	P43490; Q99988; P32970; Q9UIQ6; Q12904;
lipid catabolic process	5	83	0.552486	1.11504	0.469283	1	1	1	P68402; P51149; Q01970; P43034; P38571;
negative regulation of acute inflammatory response	1	7	0.110497	2.66187	0.322672	1	1	1	P09211;
negative regulation of heart contraction	1	7	0.110497	2.66187	0.322672	1	1	1	P05023;
phagocytosis	7	57	0.773481	2.2717	0.033358	1	0.559599	1	P04083; P05556; Q9ULV4; P12429; Q14393; P50570; P50995;
positive regulation of potassium ion transport	1	9	0.110497	2.071	0.394042	1	1	1	P33176;
protein targeting to membrane	2	49	0.220994	0.757695	0.75153	1	1	1	O00159; O00560;
regulation of cardiac muscle cell contraction	1	13	0.110497	1.43426	0.515033	1	1	1	P05023;
response to hypoxia	19	164	2.09945	2.14139	0.0014257	1	0.0711681	0.338406	P14618; O43707; P00338; P23526; P10809; P08253; P00749; P27487; P14625; P07996; P61586; Q03135; P30566; P05026; Q02809; P36776; P17655; P11166; Q8WVM8;
adenylate cyclase-modulating G protein-coupled receptor signaling pathway	5	62	0.552486	1.49265	0.244001	1	1	1	P04899; P08754; P50148; Q14344; P29992;
cellular defense response	2	52	0.220994	0.71399	0.780317	1	1	1	Q08380; P05556;
central nervous system development	5	133	0.552486	0.695884	0.85281	1	1	1	P09211; Q9Y2A7; P13611; O14773; P51649;
eating behavior	1	23	0.110497	0.810938	0.722169	1	1	1	P09936;
membrane depolarization	2	22	0.220994	1.68717	0.335943	1	1	1	Q03135; Q99497;
negative regulation of neuron apoptotic process	8	138	0.883978	1.07227	0.473056	1	1	1	P08238; P49588; P10809; P61586; P21741; P61764; Q99497; P28799;
neuron projection morphogenesis	3	61	0.331492	0.911483	0.648664	1	1	1	P61586; Q9Y2A7; P50570;
positive regulation of apoptotic signaling pathway	1	23	0.110497	0.810938	0.722169	1	1	1	P23396;
positive regulation of protein secretion	6	43	0.662983	2.5816	0.0272413	1	0.490184	1	P15311; P62937; P35580; O00429; O95486; P62330;
positive regulation of renal sodium excretion	1	14	0.110497	1.33188	0.541303	1	1	1	P04899;
positive regulation of synaptic transmission, GABAergic	1	12	0.110497	1.55368	0.48726	1	1	1	P33176;
positive regulation of urine volume	1	14	0.110497	1.33188	0.541303	1	1	1	P04899;
regulation of mitochondrial membrane potential	3	28	0.331492	1.98535	0.191418	1	1	1	O00299; Q99497; P30048;
response to amphetamine	2	33	0.220994	1.12495	0.539815	1	1	1	P05362; P00492;
response to caffeine	1	9	0.110497	2.071	0.394042	1	1	1	P27708;
synaptic transmission, cholinergic	1	24	0.110497	0.777163	0.737228	1	1	1	P15559;
vasodilation	1	19	0.110497	0.981573	0.652807	1	1	1	O60568;
activation of adenylate cyclase activity	3	41	0.331492	1.356	0.384077	1	1	1	Q01518; P63092; P40123;
excretion	1	32	0.110497	0.582933	0.831765	1	1	1	Q9UBQ7;
JNK cascade	1	50	0.110497	0.373119	0.938366	1	1	1	Q13404;
positive regulation of chemokine production	1	20	0.110497	0.932518	0.671621	1	1	1	P19525;
positive regulation of interleukin-6 production	3	53	0.331492	1.04904	0.55273	1	1	1	P10809; P09429; P35613;
positive regulation of mast cell degranulation	1	10	0.110497	1.86411	0.426858	1	1	1	P61764;
positive regulation of vascular endothelial growth factor production	2	28	0.220994	1.32576	0.452266	1	1	1	P01024; Q8IWU5;
negative regulation of cell migration	8	116	0.883978	1.27562	0.29185	1	1	1	P18206; P08779; P05121; Q16181; Q9Y696; Q9Y6E0; Q8N474; P58107;
negative regulation of NF-kappaB transcription factor activity	4	81	0.441989	0.914511	0.645142	1	1	1	P09525; P32119; Q96RT1; Q93009;
response to wounding	6	62	0.662983	1.79059	0.117818	1	0.821514	1	P02751; P24821; P21741; P63000; Q8IWU5; Q12904;
neutral amino acid transport	2	11	0.220994	3.37281	0.116449	1	0.812427	1	Q15758; Q01650;
xenobiotic metabolic process	4	93	0.441989	0.796522	0.748281	1	1	1	P08238; P09211; P15559; P00387;
fertilization	1	38	0.110497	0.490915	0.879606	1	1	1	Q9Y696;
intracellular transport of virus	6	50	0.662983	2.22024	0.0518301	1	0.559599	1	Q14974; O14980; P62826; P12270; P55735; P52294;
microtubule bundle formation	3	31	0.331492	1.79328	0.234399	1	1	1	P46821; Q15691; Q14980;
mitotic spindle assembly	3	30	0.331492	1.85304	0.219867	1	1	1	P21333; Q14974; P61586;
mRNA export from nucleus	19	103	2.09945	3.40946	2.33434e-06	0.0286471	0.000358088	0.00170272	Q13838; P38919; P22626; O00148; Q07955; P26368; P12270; Q09161; P63241; Q01130; Q15287; Q16629; Q13247; Q96A72; Q13243; P55735; Q8NI27; P84103; Q13242;
nucleocytoplasmic transport	3	19	0.331492	2.92528	0.0802588	1	0.757665	1	O14980; P06748; P63241;
protein sumoylation	2	59	0.220994	0.629294	0.836347	1	1	1	P12270; Q13263;
regulation of gene silencing by miRNA	6	56	0.662983	1.9824	0.0810729	1	0.757665	1	P62805; Q71DI3; P84243; P12270; Q04637; P55735;
regulation of glycolytic process	4	42	0.441989	1.7635	0.190856	1	1	1	P18669; P12270; P56537; P55735;
regulation of nucleocytoplasmic transport	1	6	0.110497	3.10477	0.283897	1	1	1	P20592;
tRNA export from nucleus	5	34	0.552486	2.72154	0.0347107	1	0.559599	1	P62826; P12270; O43592; P05455; P55735;
viral transcription	59	110	6.51934	9.91007	1.61784e-45	1.98541e-41	3.97082e-42	1.88814e-41	P05388; P39023; P36578; Q02878; P23396; P62701; P18124; P62424; P61247; P15880; P61313; P62241; P08865; P62277; P46777; P62917; P12270; P62249; P32969; Q07020; P27635; P62753; P62906; P62269; P25398; P62266; P46781; P62081; P84098; P62913; P62280; P50914; P62841; P62829; P26373; Q02543; P62244; P40429; P30050; P60866; P46778; P18621; P46782; P62263; P62888; P61353; P62851; P62899; P62750; P46776;…
glutamine secretion	1	1	0.110497	18.4749	0.0541268	1	0.559599	1	Q15758;
glutamine transport	1	5	0.110497	3.72449	0.242906	1	1	1	Q15758;
L-glutamine import across plasma membrane	1	1	0.110497	18.4749	0.0541268	1	0.559599	1	Q15758;
protein homotrimerization	2	15	0.220994	2.47399	0.193423	1	1	1	Q15758; Q8TCS8;
adipose tissue development	1	29	0.110497	0.643216	0.801139	1	1	1	Q9C0B1;
cellular response to glucose stimulus	8	60	0.883978	2.46599	0.0150599	1	0.352002	1	P22392; P15531; P63244; P09382; Q14393; P17612; P05362; P62995;
cellular response to testosterone stimulus	1	8	0.110497	2.32955	0.359349	1	1	1	P26038;
fatty acid metabolic process	3	64	0.331492	0.868764	0.680631	1	1	1	P01024; P49327; O00154;
liver development	7	75	0.773481	1.72656	0.110642	1	0.795894	1	P14618; Q13838; P00966; Q99798; Q14103; P27708; P62330;
positive regulation of insulin secretion	1	42	0.110497	0.444173	0.903683	1	1	1	P00367;
response to nutrient	8	63	0.883978	2.34858	0.0198005	1	0.402972	1	P14618; P00338; P42224; P23526; P04899; P00966; P15559; P30566;
response to purine-containing compound	1	5	0.110497	3.72449	0.242906	1	1	1	P30520;
response to starvation	2	41	0.220994	0.905502	0.65861	1	1	1	P30566; P27708;
regulation of lipid metabolic process	2	92	0.220994	0.403594	0.962899	1	1	1	O75367; Q16881;
2-oxoglutarate metabolic process	2	16	0.220994	2.31947	0.213594	1	1	1	P00505; P48735;
glutamate metabolic process	2	14	0.220994	2.65058	0.173522	1	0.998807	1	P00505; P51649;
lysine catabolic process	1	12	0.110497	1.55368	0.48726	1	1	1	P49419;
protein autophosphorylation	9	173	0.994475	0.962137	0.596916	1	1	1	P22392; P05198; P17612; Q13263; P27708; P12931; Q9Y6E0; P19525; O95747;
regulation of protein localization	4	51	0.441989	1.45235	0.297617	1	1	1	P63244; P12270; Q13492; O76021;
cell cycle arrest	2	132	0.220994	0.281302	0.9946	1	1	1	P07996; P04637;
fatty acid biosynthetic process	2	40	0.220994	0.928134	0.645218	1	1	1	P49327; P53396;
positive regulation of cold-induced thermogenesis	5	100	0.552486	0.925502	0.635667	1	1	1	Q14204; Q03135; P07954; P63092; Q16836;
regulation of catalytic activity	3	14	0.331492	3.96928	0.03677	1	0.559599	1	P09874; P07384; P07858;
regulation of macroautophagy	11	71	1.21547	2.86451	0.00142783	1	0.0711681	0.338406	P04406; Q96QK1; P07384; P04632; P04062; P38606; P21281; O75436; P17612; P21283; P09936;
regulation of signal transduction by p53 class mediator	14	131	1.54696	1.97568	0.0114406	1	0.288574	1	Q08945; P27694; P46777; Q9Y5B9; P68400; P62913; Q16576; P24941; Q14839; P04637; O14744; P15927; P46087; Q09028;
regulation of fatty acid biosynthetic process	1	10	0.110497	1.86411	0.426858	1	1	1	P56537;
import into nucleus	5	21	0.552486	4.4055	0.0045224	1	0.15948	0.75833	P09651; P62314; P14678; Q9NP72; P62318;
positive regulation of protein kinase activity	4	53	0.441989	1.39756	0.322429	1	1	1	P46940; P12956; P13010; Q14393;
spermatogenesis	13	406	1.43646	0.592003	0.987519	1	1	1	P35527; Q15019; P61163; Q16181; P27797; P50570; P68402; Q9H0D6; Q07666; Q9Y265; P23634; Q14320; P46379;
ATP biosynthetic process	4	27	0.441989	2.74286	0.0555411	1	0.572773	1	P14618; P06576; P04075; P25705;
glycogen metabolic process	4	29	0.441989	2.55376	0.0691209	1	0.671085	1	P62140; P06737; Q16851; P62136;
regulation of fatty acid metabolic process	1	8	0.110497	2.32955	0.359349	1	1	1	Q03135;
glycogen biosynthetic process	3	20	0.331492	2.77909	0.0907821	1	0.760337	1	Q16851; P36871; Q96G03;
glycolytic process	14	31	1.54696	8.34679	1.87667e-10	2.30305e-06	6.39737e-08	3.04197e-07	P14618; P04406; P00338; P00558; P04075; P18669; P09104; P06744; P60174; P17858; P09972; P36871; P19367; P08237;
cell differentiation	18	571	1.98895	0.582711	0.996542	1	1	1	P98160; P02538; Q86VP6; Q96TA1; P61247; Q16181; P21741; Q03135; O00571; Q6DKJ4; P62081; P12931; Q9Y696; Q7Z6Z7; Q14344; P07947; P46379; Q13404;
positive regulation of endothelial cell migration	7	54	0.773481	2.39788	0.0256513	1	0.473392	1	P06744; P07996; P12429; O75340; P27797; P09486; P28799;
smooth muscle cell migration	1	7	0.110497	2.66187	0.322672	1	1	1	P00749;
cellular response to calcium ion	8	84	0.883978	1.76151	0.0841718	1	0.760337	1	P46940; P11021; Q99829; Q9HB71; Q92542; Q9Y696; O75131; P35637;
cellular response to glucose starvation	4	38	0.441989	1.94908	0.148076	1	0.898152	1	P11021; P09651; P11166; P04637;
cellular response to hydrogen peroxide	9	67	0.994475	2.4841	0.00975492	1	0.260811	1	P04083; P12004; P23396; P15559; P27695; P12931; O95831; P06493; Q99497;
cellular response to nutrient levels	2	14	0.220994	2.65058	0.173522	1	0.998807	1	P05362; Q04637;
cellular response to oxidative stress	15	94	1.65746	2.94978	0.000150164	1	0.012246	0.0582301	P09874; P09211; P22392; Q06830; P30041; P11413; P30044; P32119; P05198; P36776; P00390; Q16881; Q99497; Q8TCS8; P30048;
cellular response to prostaglandin E stimulus	3	17	0.331492	3.26923	0.0609533	1	0.621278	1	P62873; P63092; Q8N474;
cholesterol biosynthetic process	5	40	0.552486	2.31341	0.0631552	1	0.638946	1	P53396; P11413; Q9BWD1; P00387; P14324;
energy homeostasis	1	34	0.110497	0.548653	0.849518	1	1	1	Q04637;
glucose homeostasis	3	115	0.331492	0.48352	0.95224	1	1	1	P06737; P62753; Q99497;
glucose metabolic process	5	56	0.552486	1.65255	0.18501	1	1	1	P11413; Q00796; P36871; Q96G03; P10253;
lipid biosynthetic process	2	13	0.220994	2.85432	0.153986	1	0.898152	1	P53396; Q9UMS4;
motor behavior	1	5	0.110497	3.72449	0.242906	1	1	1	Q14203;
negative regulation of TOR signaling	1	28	0.110497	0.66618	0.789739	1	1	1	O75340;
positive regulation of autophagy	1	50	0.110497	0.373119	0.938366	1	1	1	P09429;
positive regulation of cellular protein localization	1	7	0.110497	2.66187	0.322672	1	1	1	P46940;
positive regulation of protein targeting to mitochondrion	3	31	0.331492	1.79328	0.234399	1	1	1	P55786; Q7Z6Z7; P68036;
positive regulation of skeletal muscle tissue development	2	8	0.220994	4.63603	0.0659329	1	0.644211	1	P35222; O75955;
regulation of circadian rhythm	10	65	1.10497	2.8447	0.00244626	1	0.110248	0.524231	P78527; Q16531; P23246; P62140; Q14103; Q15233; P62136; P06493; Q93009; Q8WXF1;
regulation of microtubule cytoskeleton organization	2	32	0.220994	1.16009	0.523094	1	1	1	P61586; P43034;
response to activity	5	45	0.552486	2.05642	0.0944687	1	0.760337	1	P78527; P10809; Q16836; P06493; P08572;
response to gamma radiation	3	27	0.331492	2.05885	0.177567	1	1	1	P78527; P09874; P04637;
response to UV	1	43	0.110497	0.433845	0.90891	1	1	1	Q92466;
rhythmic process	11	66	1.21547	3.08149	0.000765785	1	0.0445389	0.211784	Q08211; P78527; O00429; Q16531; P23246; P63244; P68400; P17844; P06493; Q93009; Q8WXF1;
Wnt signaling pathway	10	194	1.10497	0.95322	0.608898	1	1	1	Q96QK1; Q16531; Q9GZS3; O75436; O00571; Q6DKJ4; P68400; Q96AC1; P35222; Q13618;
positive regulation of macroautophagy	2	34	0.220994	1.09187	0.556125	1	1	1	P08754; P68402;
response to muscle activity	2	21	0.220994	1.76747	0.315713	1	1	1	P30566; P00505;
spliceosomal tri-snRNP complex assembly	2	13	0.220994	2.85432	0.153986	1	0.898152	1	Q6P2Q9; Q9UMS4;
alanyl-tRNA aminoacylation	1	3	0.110497	6.19923	0.153759	1	0.898152	1	P49588;
regulation of translational fidelity	1	5	0.110497	3.72449	0.242906	1	1	1	P46782;
aspartate biosynthetic process	1	3	0.110497	6.19923	0.153759	1	0.898152	1	P00505;
aspartate catabolic process	1	4	0.110497	4.65329	0.199571	1	1	1	P00505;
aspartate metabolic process	3	6	0.331492	9.25284	0.00279405	1	0.110248	0.524231	P00966; P00505; P30520;
cellular amino acid biosynthetic process	2	25	0.220994	1.48479	0.395385	1	1	1	P00505; P00367;
cellular response to mechanical stimulus	5	79	0.552486	1.17149	0.426487	1	1	1	P02452; P05023; P63000; P11166; Q9Y624;
gluconeogenesis	13	45	1.43646	5.34013	4.55053e-07	0.00558441	7.86537e-05	0.000374001	P04406; P06733; P00558; P04075; P18669; P40926; P09104; P06744; P60174; P09972; P00505; P40925; P36871;
glutamate catabolic process to 2-oxoglutarate	1	2	0.110497	9.28343	0.105327	1	0.760337	1	P00505;
glutamate catabolic process to aspartate	1	2	0.110497	9.28343	0.105327	1	0.760337	1	P00505;
negative regulation of mitochondrial depolarization	1	7	0.110497	2.66187	0.322672	1	1	1	P12931;
oxaloacetate metabolic process	4	8	0.441989	9.249	0.000500801	1	0.0311971	0.148343	P53396; P40926; P00505; P40925;
response to carbohydrate	2	13	0.220994	2.85432	0.153986	1	0.898152	1	P46821; P61224;
response to glucocorticoid	5	60	0.552486	1.5424	0.223773	1	1	1	P10809; P61586; P12429; P21741; P09486;
response to immobilization stress	1	22	0.110497	0.847783	0.706248	1	1	1	P61160;
cellular response to DNA damage stimulus	15	249	1.65746	1.11365	0.37233	1	1	1	P22314; P55072; P78527; P13010; P09874; Q16531; P23396; P33993; Q9Y3Z3; P27694; P07954; P28482; Q96FW1; P04637; P45973;
negative regulation of apoptotic signaling pathway	5	27	0.552486	3.42686	0.0137223	1	0.336127	1	P04899; P47897; P08754; P68400; P35222;
negative regulation of reactive oxygen species metabolic process	3	22	0.331492	2.52656	0.113408	1	0.810096	1	P11413; P21796; P04637;
regulation of mitotic cell cycle	5	87	0.552486	1.06378	0.511031	1	1	1	P46940; Q00839; O00560; Q9Y6E0; O95747;
ribosome biogenesis	1	27	0.110497	0.690844	0.777686	1	1	1	O14980;
4-hydroxyproline catabolic process	1	4	0.110497	4.65329	0.199571	1	1	1	P00505;
fatty acid transport	1	7	0.110497	2.66187	0.322672	1	1	1	P00505;
female pregnancy	6	87	0.662983	1.27611	0.331495	1	1	1	P43490; P00505; P17655; P27708; Q9UIQ6; P11166;
glyoxylate metabolic process	2	8	0.220994	4.63603	0.0659329	1	0.644211	1	P00505; Q9UBQ7;
lactation	4	46	0.441989	1.61018	0.236948	1	1	1	P15531; Q03135; P00505; P27708;
response to insulin	10	67	1.10497	2.7598	0.00307513	1	0.113669	0.540499	P56537; P00505; O00186; P27708; P40939; Q16836; P05362; P11166; Q13247; Q709C8;
protein localization to membrane	2	19	0.220994	1.95343	0.274888	1	1	1	Q96AC1; O14617;
regulation of postsynapse organization	2	20	0.220994	1.8558	0.295344	1	1	1	P11142; P18085;
positive regulation of cell adhesion	4	49	0.441989	1.51162	0.273054	1	1	1	P07237; P21741; P21980; P06756;
T cell activation via T cell receptor contact with antigen bound to MHC molecule on antigen presenting cell	1	4	0.110497	4.65329	0.199571	1	1	1	P05362;
cellular response to xenobiotic stimulus	2	5	0.220994	7.4121	0.026231	1	0.473392	1	P12004; P33993;
DNA demethylation	2	19	0.220994	1.95343	0.274888	1	1	1	P27695; Q9C0B1;
negative regulation of single stranded viral RNA replication via double stranded DNA intermediate	1	16	0.110497	1.1655	0.589656	1	1	1	Q13263;
negative regulation of viral genome replication	11	43	1.21547	4.72935	1.27965e-05	0.157039	0.00163582	0.00777838	P20591; Q12906; Q9Y6K5; P09914; P05161; Q01628; P29728; O15162; P19525; Q13325; P02788;
base conversion or substitution editing	1	4	0.110497	4.65329	0.199571	1	1	1	P55265;
negative regulation of viral process	1	6	0.110497	3.10477	0.283897	1	1	1	P02788;
positive regulation of defense response to virus by host	1	30	0.110497	0.621783	0.811921	1	1	1	P42224;
cellular response to lipopolysaccharide	12	165	1.32597	1.34467	0.183752	1	1	1	Q6P2Q9; P08670; P09211; P05121; P00966; P26583; P09429; P61586; P61769; P17655; P12931; P05362;
cellular response to low-density lipoprotein particle stimulus	3	16	0.331492	3.47343	0.0522302	1	0.559599	1	P05556; P60033; P21926;
cellular response to retinoic acid	4	69	0.441989	1.07353	0.517618	1	1	1	P24821; P02452; Q13308; P07947;
cholesterol homeostasis	3	83	0.331492	0.669914	0.834024	1	1	1	Q9H4M9; Q03135; O95486;
endosomal transport	6	82	0.662983	1.35391	0.283585	1	1	1	Q9ULV4; Q07960; Q13492; P61026; Q15286; Q9P2R3;
high-density lipoprotein particle assembly	1	13	0.110497	1.43426	0.515033	1	1	1	P17612;
lipid transport	4	58	0.441989	1.2771	0.384813	1	1	1	P55058; Q9BSJ8; Q03135; Q00341;
lysosome organization	6	37	0.662983	3.00012	0.0136399	1	0.336127	1	Q96QK1; P04062; O14773; P07686; P28799; P10253;
negative regulation of macrophage derived foam cell differentiation	1	13	0.110497	1.43426	0.515033	1	1	1	P06756;
phospholipid translocation	1	25	0.110497	0.746089	0.751471	1	1	1	P33527;
positive regulation of cholesterol efflux	2	18	0.220994	2.06189	0.254401	1	1	1	P55058; Q03135;
reverse cholesterol transport	1	16	0.110497	1.1655	0.589656	1	1	1	P10909;
lipid metabolic process	11	128	1.21547	1.58901	0.0868133	1	0.760337	1	P98160; P55058; P06576; P11413; Q99829; Q9BWD1; Q99714; P68402; O14773; P10909; P25705;
positive regulation of amyloid precursor protein biosynthetic process	1	4	0.110497	4.65329	0.199571	1	1	1	Q92542;
regulation of protein localization to cell surface	1	10	0.110497	1.86411	0.426858	1	1	1	P35222;
response to steroid hormone	2	15	0.220994	2.47399	0.193423	1	1	1	P26583; Q16576;
sphingosine biosynthetic process	1	12	0.110497	1.55368	0.48726	1	1	1	P04062;
transmembrane transport	29	163	3.20442	3.28789	1.29145e-08	0.000158487	3.04783e-06	1.44925e-05	P55072; Q13200; Q99460; P41091; Q9UL46; P20618; O43242; P51665; Q9UNM6; P28070; P17980; Q06323; O00232; P05198; P49720; O00487; P62195; P28066; Q8WWI5; P35998; P43686; Q15008; Q8IWA5; P62333; P60900; P62191; P25789; O14818; P33527;
phototransduction, visible light	2	9	0.220994	4.12149	0.0818046	1	0.757665	1	P50148; P29992;
retinoid metabolic process	5	63	0.552486	1.46896	0.254291	1	1	1	P98160; O00468; P15121; P11766; P35052;
visual perception	5	207	0.552486	0.447126	0.988905	1	1	1	P02452; Q15582; P39060; P55268; Q12805;
high-density lipoprotein particle remodeling	2	17	0.220994	2.18311	0.233946	1	1	1	P55058; P02768;
amyloid-beta formation	1	7	0.110497	2.66187	0.322672	1	1	1	Q92542;
apolipoprotein A-I-mediated signaling pathway	2	4	0.220994	9.26051	0.0163208	1	0.352002	1	P61586; P06756;
negative regulation of amyloid-beta formation	2	13	0.220994	2.85432	0.153986	1	0.898152	1	P10909; O00499;
negative regulation of endocytosis	1	15	0.110497	1.24315	0.566152	1	1	1	P17931;
peptide cross-linking	8	27	0.883978	5.47887	6.30631e-05	0.773911	0.00619129	0.0294398	P02751; P13645; P04264; P35908; P04083; P07996; P21980; P15924;
positive regulation of phagocytosis	5	44	0.552486	2.10315	0.0876671	1	0.760337	1	Q08431; P27797; Q14393; P50570; P26022;
positive regulation of protein localization to cell surface	1	17	0.110497	1.09698	0.611888	1	1	1	P08238;
ceramide transport	1	9	0.110497	2.071	0.394042	1	1	1	P55058;
lipid homeostasis	1	39	0.110497	0.478331	0.886137	1	1	1	O00571;
protein localization to plasma membrane	22	147	2.43094	2.76603	1.36484e-05	0.167493	0.00172673	0.00821065	P21333; P07355; Q01082; P15311; P35241; Q15436; O15230; Q9NZN4; P29317; P35613; P14923; Q14393; P05026; P54709; P61026; O75955; P60903; Q14254; P61006; P61764; P60033; Q9Y624;
regulated exocytosis	2	20	0.220994	1.8558	0.295344	1	1	1	P35579; P61026;
secretion by cell	1	10	0.110497	1.86411	0.426858	1	1	1	P07093;
eye development	1	35	0.110497	0.532982	0.85768	1	1	1	Q9NP72;
brain development	15	216	1.65746	1.28378	0.1939	1	1	1	P98160; P78527; P12956; P13010; O43175; P47897; Q16555; P08754; P18085; P68402; O00186; P14678; Q9NP72; P21926; P46379;
cellular iron ion homeostasis	5	60	0.552486	1.5424	0.223773	1	1	1	Q86VP6; P02786; P38606; O76003; Q53TN4;
skin development	5	34	0.552486	2.72154	0.0347107	1	0.559599	1	P35527; P02452; P26006; P20908; P15924;
mitochondrial transport	1	19	0.110497	0.981573	0.652807	1	1	1	P07900;
potassium ion transmembrane transport	2	102	0.220994	0.364029	0.976853	1	1	1	P05026; P54709;
potassium ion transport	2	68	0.220994	0.546017	0.889304	1	1	1	P24941; P46459;
regulation of insulin secretion	4	68	0.441989	1.08932	0.506038	1	1	1	P27487; P63092; P11166; P05141;
cation transmembrane transport	1	4	0.110497	4.65329	0.199571	1	1	1	P05026;
potassium ion import across plasma membrane	3	43	0.331492	1.29295	0.413703	1	1	1	P05023; P05026; P54709;
regulation of cardiac conduction	5	53	0.552486	1.74608	0.15773	1	0.919119	1	P05023; P05026; P17612; P54709; P23634;
response to ATP	1	19	0.110497	0.981573	0.652807	1	1	1	P10809;
fatty acid beta-oxidation	5	41	0.552486	2.257	0.0688719	1	0.671085	1	P49748; Q9BWD1; Q13011; P40939; Q16836;
linoleic acid metabolic process	1	17	0.110497	1.09698	0.611888	1	1	1	P09211;
negative regulation of reactive oxygen species biosynthetic process	4	12	0.441989	6.16857	0.00297446	1	0.110614	0.525972	P10809; Q12931; P61586; Q99497;
regulation of oxidative phosphorylation	1	12	0.110497	1.55368	0.48726	1	1	1	P34897;
response to organic cyclic compound	5	46	0.552486	2.01173	0.101531	1	0.760337	1	P43490; P11413; P38919; P06493; Q8N474;
cellular response to leukemia inhibitory factor	14	97	1.54696	2.66812	0.000707213	1	0.0415259	0.197457	P19338; P13010; Q01813; Q00839; Q14240; P02786; Q9HB71; P34896; P05362; Q16629; Q14258; P05141; P84103; O60264;
cobalamin metabolic process	1	21	0.110497	0.888134	0.689416	1	1	1	P33527;
negative regulation of endoribonuclease activity	1	2	0.110497	9.28343	0.105327	1	0.760337	1	P61221;
regulation of type I interferon-mediated signaling pathway	3	9	0.331492	6.17198	0.010382	1	0.26488	1	P08238; Q16543; P61221;
ribosomal subunit export from nucleus	4	5	0.441989	14.7873	4.08084e-05	0.5008	0.00431725	0.0205286	O14980; P62826; P56537; P61221;
translational initiation	77	118	8.50829	12.0562	1.54909e-68	1.90104e-64	1.90104e-64	9.03953e-64	Q14152; P60842; P05388; P39023; P11940; P36578; Q14240; Q02878; P23396; P62701; P18124; P41091; P62424; P61247; P15880; P61313; Q99613; P62241; P08865; P55884; Q9Y262; P62277; P46777; P62917; P62249; P60228; P32969; Q07020; P27635; P62753; P62906; P62269; P25398; O00571; P62266; Q7L2H7; P46781; P62081; P05198; P84098; P62913; O00303; P62280; P50914; P62841; P62829; P26373; Q02543; P62244; P40429;…
translational termination	2	7	0.220994	5.29738	0.0512519	1	0.559599	1	P62495; P61221;
positive regulation of translation	20	68	2.20994	5.43572	2.61865e-10	3.2136e-06	8.68541e-08	4.12994e-07	P13639; P08670; P06748; Q04695; Q13838; P62701; P38919; P07996; Q14103; P61586; Q99613; P14866; P46777; P60228; P56537; O00571; P28482; Q15717; Q9BZQ8; O15371;
amyloid precursor protein catabolic process	1	10	0.110497	1.86411	0.426858	1	1	1	Q92542;
export across plasma membrane	1	6	0.110497	3.10477	0.283897	1	1	1	P33527;
transepithelial transport	1	7	0.110497	2.66187	0.322672	1	1	1	P33527;
response to ionizing radiation	2	44	0.220994	0.843777	0.696355	1	1	1	P02533; P05362;
phospholipid transport	1	22	0.110497	0.847783	0.706248	1	1	1	P55058;
adult walking behavior	1	27	0.110497	0.690844	0.777686	1	1	1	P09936;
glycerophospholipid catabolic process	1	15	0.110497	1.24315	0.566152	1	1	1	P30041;
regulation of inflammatory response	4	76	0.441989	0.974668	0.594771	1	1	1	P04083; P60900; Q99497; P28799;
response to auditory stimulus	1	14	0.110497	1.33188	0.541303	1	1	1	P21741;
mRNA stabilization	7	24	0.773481	5.39398	0.000204284	1	0.0151604	0.072088	Q00839; P11940; Q14103; Q15717; P67809; P35637; Q9Y2W1;
regulation of cell population proliferation	11	163	1.21547	1.24783	0.268605	1	1	1	P04083; P42224; O15230; P00749; P14923; Q5SSJ5; P10909; P12931; P52630; P07947; P46379;
response to calcium ion	9	57	0.994475	2.91983	0.00331442	1	0.122146	0.580807	P08758; P31150; P07996; Q14103; O75340; Q03135; O94979; P50995; P09486;
response to osmotic stress	2	19	0.220994	1.95343	0.274888	1	1	1	Q00796; Q14978;
RNA processing	15	58	1.65746	4.78036	2.97423e-07	0.00364998	5.36762e-05	0.000255232	P61978; Q00839; Q14103; Q92841; P52597; P14866; Q13310; P31943; O60506; Q9H0D6; Q14498; P31942; P55265; O60832; O14979;
triglyceride metabolic process	1	33	0.110497	0.565274	0.840889	1	1	1	Q03135;
response to progesterone	2	43	0.220994	0.863395	0.684173	1	1	1	P07996; Q03135;
sperm capacitation	1	23	0.110497	0.810938	0.722169	1	1	1	P17612;
phosphatidylcholine biosynthetic process	3	33	0.331492	1.68463	0.263919	1	1	1	P68400; Q8WWI5; Q8IWA5;
long-term synaptic depression	1	17	0.110497	1.09698	0.611888	1	1	1	P61764;
negative regulation of cold-induced thermogenesis	1	47	0.110497	0.39693	0.927132	1	1	1	Q9UIQ6;
glucuronoside catabolic process	1	3	0.110497	6.19923	0.153759	1	0.898152	1	P08236;
3'-phosphoadenosine 5'-phosphosulfate metabolic process	1	18	0.110497	1.03607	0.632916	1	1	1	Q96IU4;
actin polymerization or depolymerization	2	13	0.220994	2.85432	0.153986	1	0.898152	1	Q01518; P40123;
dendrite morphogenesis	4	34	0.441989	2.17832	0.109644	1	0.789181	1	P05556; Q13492; Q9Y4F1; P00492;
Fc-gamma receptor signaling pathway involved in phagocytosis	18	135	1.98895	2.46451	0.000357036	1	0.0242075	0.115107	P63261; P60709; P08238; P07900; O15144; O00159; Q7L576; P61160; P61158; Q9Y2A7; P60953; O15143; P28482; P63000; P52735; P12931; P07947; P59998;
peptidyl-tyrosine phosphorylation	2	55	0.220994	0.675053	0.806137	1	1	1	Q12805; P12931;
somitogenesis	2	46	0.220994	0.807099	0.719551	1	1	1	P78527; P04637;
transmembrane receptor protein tyrosine kinase signaling pathway	3	113	0.331492	0.492077	0.948166	1	1	1	P29317; P12931; P07947;
vascular endothelial growth factor receptor signaling pathway	9	65	0.994475	2.56052	0.00802428	1	0.232887	1	P07900; Q7L576; P61586; Q9Y2A7; P60953; P06756; P63000; P52735; P12931;
cytoskeleton organization	7	110	0.773481	1.17725	0.385995	1	1	1	P08779; P47756; Q16555; P23528; P21741; O60610; O00499;
lens fiber cell morphogenesis	1	6	0.110497	3.10477	0.283897	1	1	1	P29317;
positive regulation of Arp2/3 complex-mediated actin nucleation	2	8	0.220994	4.63603	0.0659329	1	0.644211	1	Q7L576; Q9Y2A7;
Rac protein signal transduction	3	21	0.331492	2.64682	0.101843	1	0.760337	1	Q7L576; Q9Y2A7; P63000;
regulation of dendritic spine morphogenesis	1	19	0.110497	0.981573	0.652807	1	1	1	P23528;
regulation of cell migration	10	88	1.10497	2.10129	0.0203367	1	0.412516	1	P21333; P02545; P07093; O15230; P61586; Q9P258; P25391; P63000; Q14344; Q9NUQ9;
regulation of actin filament polymerization	1	24	0.110497	0.777163	0.737228	1	1	1	P07737;
regulation of filopodium assembly	2	14	0.220994	2.65058	0.173522	1	0.998807	1	P60953; P62330;
actin filament branching	2	3	0.220994	12.3371	0.00846379	1	0.232887	1	P60953; Q9BR76;
alpha-beta T cell differentiation	1	6	0.110497	3.10477	0.283897	1	1	1	P04083;
autophagy	8	123	0.883978	1.20303	0.348722	1	1	1	Q00610; P55072; P09429; P04062; P62820; P61006; P04637; Q99497;
B cell receptor signaling pathway	1	108	0.110497	0.172759	0.997594	1	1	1	P28482;
Bergmann glial cell differentiation	2	8	0.220994	4.63603	0.0659329	1	0.644211	1	P08670; P28482;
cardiovascular system development	2	12	0.220994	3.09198	0.134922	1	0.898152	1	P98160; Q6DKJ4;
cellular protein modification process	6	82	0.662983	1.35391	0.283585	1	1	1	P78527; P49903; P07947; P04844; P68036; P61081;
cellular response to dopamine	2	14	0.220994	2.65058	0.173522	1	0.998807	1	P50570; P28482;
endothelial cell migration	2	31	0.220994	1.19751	0.505969	1	1	1	P27487; P61586;
epidermal growth factor receptor signaling pathway	5	49	0.552486	1.88858	0.124223	1	0.863234	1	P46940; P18085; Q12805; P12931; Q96RT1;
establishment of protein localization	7	41	0.773481	3.15799	0.00595397	1	0.196417	0.933968	P21333; Q14974; P55072; P35241; Q9ULV4; Q9P258; Q6UXI9;
integrin-mediated signaling pathway	14	93	1.54696	2.78286	0.00045816	1	0.0294374	0.139976	P35579; Q9Y490; P05556; O15230; P26006; P22392; P05161; Q9P258; P60953; Q96AC1; P06756; Q13618; P12931; Q96RT1;
microspike assembly	1	4	0.110497	4.65329	0.199571	1	1	1	Q16658;
mismatch repair	3	32	0.331492	1.73726	0.249093	1	1	1	P12004; P27694; P15927;
negative regulation of BMP signaling pathway	3	48	0.331492	1.15829	0.485468	1	1	1	Q92743; Q03135; Q8N474;
negative regulation of cellular senescence	3	20	0.331492	2.77909	0.0907821	1	0.760337	1	P78527; P43490; P67809;
negative regulation of endothelial cell apoptotic process	3	28	0.331492	1.98535	0.191418	1	1	1	P05121; Q14393; P05362;
negative regulation of ERK1 and ERK2 cascade	5	68	0.552486	1.36097	0.307101	1	1	1	P15311; Q14152; P09211; P32455; P23142;
negative regulation of I-kappaB kinase/NF-kappaB signaling	3	46	0.331492	1.20864	0.457226	1	1	1	P42224; P09211; P61586;
negative regulation of mitotic cell cycle	1	31	0.110497	0.601732	0.822119	1	1	1	Q14160;
negative regulation of protein serine/threonine kinase activity	1	14	0.110497	1.33188	0.541303	1	1	1	O75367;
negative regulation of ubiquitin-protein transferase activity	1	9	0.110497	2.071	0.394042	1	1	1	Q99497;
neural tube closure	6	78	0.662983	1.42334	0.246468	1	1	1	P11586; P07737; P62081; Q14160; P17612; P11233;
neuropilin signaling pathway	1	3	0.110497	6.19923	0.153759	1	0.898152	1	P60953;
peptidyl-tyrosine autophosphorylation	2	31	0.220994	1.19751	0.505969	1	1	1	P12931; P07947;
positive regulation blood vessel branching	1	3	0.110497	6.19923	0.153759	1	0.898152	1	P21741;
positive regulation of actin cytoskeleton reorganization	1	19	0.110497	0.981573	0.652807	1	1	1	P60953;
positive regulation of cell migration involved in sprouting angiogenesis	1	21	0.110497	0.888134	0.689416	1	1	1	P04083;
positive regulation of focal adhesion assembly	4	25	0.441989	2.9622	0.0435525	1	0.559599	1	P46940; P63000; P60903; Q8N474;
positive regulation of interleukin-2 secretion	1	5	0.110497	3.72449	0.242906	1	1	1	Q01082;
positive regulation of microtubule binding	1	4	0.110497	4.65329	0.199571	1	1	1	P62714;
positive regulation of muscle cell differentiation	3	26	0.331492	2.13801	0.164008	1	0.950288	1	P60953; P35221; P35222;
positive regulation of osteoblast proliferation	2	12	0.220994	3.09198	0.134922	1	0.898152	1	P06756; P02788;
positive regulation of substrate adhesion-dependent cell spreading	9	38	0.994475	4.37935	0.00015068	1	0.012246	0.0582301	P21333; P07237; O15144; P21741; P27797; P60953; P50570; P63000; P60903;
post-embryonic development	1	67	0.110497	0.278461	0.976149	1	1	1	P51649;
regulation of actin cytoskeleton reorganization	4	19	0.441989	3.89713	0.0172221	1	0.363144	1	P21741; P52565; Q9NRX4; Q9Y624;
regulation of apoptotic process	18	204	1.98895	1.63097	0.0284566	1	0.509371	1	O43707; P12814; P55072; P42224; P22392; P15531; P23396; P09382; P32119; P27797; Q92597; P10909; O76021; P27695; Q86XP3; P07858; P04637; Q8NC51;
regulation of autophagy	2	70	0.220994	0.530419	0.898681	1	1	1	P04792; P61006;
regulation of axon extension	2	15	0.220994	2.47399	0.193423	1	1	1	Q16555; P50570;
regulation of cell motility	2	29	0.220994	1.28006	0.470543	1	1	1	P61586; O60610;
regulation of endocytosis	2	33	0.220994	1.12495	0.539815	1	1	1	Q13492; O00499;
regulation of hematopoietic stem cell differentiation	24	69	2.65193	6.42781	6.65373e-14	8.16546e-10	4.08273e-11	1.94135e-10	Q13200; Q99460; Q9UL46; P20618; O43242; P51665; Q9UNM6; P28070; P17980; Q06323; O00232; P49720; O00487; P62195; P28066; P35998; P43686; Q15008; P19525; P62333; P60900; P62191; P25789; O14818;
spleen development	1	33	0.110497	0.565274	0.840889	1	1	1	P78527;
substrate adhesion-dependent cell spreading	10	48	1.10497	3.85199	0.00020507	1	0.0151604	0.072088	P02751; O15230; P11047; P07942; P55268; P62820; Q96AC1; P06756; P63000; P12931;
T cell receptor signaling pathway	25	176	2.76243	2.62518	9.27949e-06	0.113878	0.00119871	0.00569992	P04439; Q13200; Q99460; Q9UL46; P20618; O43242; P51665; Q9UNM6; P28070; P17980; Q06323; P28482; O00232; P49720; O00487; P62195; P28066; P35998; P43686; Q15008; P62333; P60900; P62191; P25789; O14818;
thymus development	4	44	0.441989	1.68336	0.213554	1	1	1	P78527; P32119; P28482; P35222;
negative regulation of Rho protein signal transduction	3	23	0.331492	2.41676	0.125442	1	0.866308	1	P05556; P26006; Q13618;
animal organ morphogenesis	8	110	0.883978	1.34519	0.245133	1	1	1	P98160; O00468; O15230; P11047; P07942; P39060; P55268; P25391;
cilium assembly	12	182	1.32597	1.21908	0.282008	1	1	1	P21333; Q9H4M9; O15230; P06396; Q15019; P61160; P61158; Q16181; Q9NVA2; P61006; P36405; Q9UBB4;
lamellipodium assembly	5	33	0.552486	2.80398	0.030937	1	0.540825	1	P18206; P05556; Q7L576; P63000; P52735;
transcription, DNA-templated	3	100	0.331492	0.55604	0.912799	1	1	1	Q12905; Q15287; P08572;
positive regulation of Rho protein signal transduction	2	34	0.220994	1.09187	0.556125	1	1	1	P63000; Q9Y624;
protein import into nucleus	14	79	1.54696	3.27596	7.75811e-05	0.952076	0.00755355	0.0359174	P02545; P55060; Q14974; Q96P70; O00410; O95373; P62826; P12270; Q92973; Q9Y5L0; Q15717; Q9UI26; P55265; P04637;
attachment of spindle microtubules to kinetochore	1	10	0.110497	1.86411	0.426858	1	1	1	O43684;
chromatin organization	12	137	1.32597	1.61947	0.0679954	1	0.663834	1	Q96KK5; P04908; Q00839; P26583; P16401; O75367; Q71DI3; P0C0S5; Q13263; P35659; Q14320; P46379;
double-strand break repair	7	64	0.773481	2.02327	0.056916	1	0.584986	1	P55072; P78527; P13010; P09874; Q92499; P39748; P04637;
double-strand break repair via nonhomologous end joining	6	53	0.662983	2.09459	0.0654958	1	0.644211	1	P62805; P78527; P12956; P13010; Q9UMS4; O00487;
positive regulation of DNA repair	4	32	0.441989	2.31442	0.0923568	1	0.760337	1	Q08211; P12004; P23396; Q13263;
protein deubiquitination	39	260	4.30939	2.77185	6.87297e-09	8.4345e-05	1.79458e-06	8.53326e-06	P60709; P55072; Q13200; P45974; Q99460; P61586; Q9UL46; P20618; O43242; P51665; Q9UNM6; P28070; P17980; Q06323; O00232; P49720; O00487; O00303; P51610; Q96FW1; P62195; Q9Y265; P28066; P35998; P43686; Q15008; P54578; Q53GS9; P09936; P06493; P62333; P60900; P04637; Q92466; P62191; Q93009; Q92905; P25789; O14818;
protein K63-linked deubiquitination	3	30	0.331492	1.85304	0.219867	1	1	1	P34897; O00487; Q93009;
activation of GTPase activity	5	99	0.552486	0.93485	0.626795	1	1	1	Q9ULV4; P29317; Q9P258; Q14160; P55010;
regulation of vascular permeability	2	11	0.220994	3.37281	0.116449	1	0.812427	1	P12931; P07947;
response to lipopolysaccharide	8	138	0.883978	1.07227	0.473056	1	1	1	P10809; P26583; P32119; P09543; P11766; Q96RT1; P09486; P30048;
transcription by RNA polymerase II	10	264	1.10497	0.700482	0.911518	1	1	1	P09874; Q08945; Q09161; Q9GZS3; Q9Y5B9; P35659; P67809; Q9NR30; Q92905; P38159;
acetyl-CoA metabolic process	1	6	0.110497	3.10477	0.283897	1	1	1	P49327;
fatty-acyl-CoA biosynthetic process	2	12	0.220994	3.09198	0.134922	1	0.898152	1	P49327; P53396;
positive regulation of cellular metabolic process	2	5	0.220994	7.4121	0.026231	1	0.473392	1	P49327; P53396;
protein homotetramerization	10	59	1.10497	3.13395	0.0011499	1	0.0616228	0.293018	P04075; Q01813; P34897; P17858; Q9Y3Z3; Q99714; P61769; P34896; P00492; P08237;
regulation of cholesterol biosynthetic process	4	33	0.441989	2.24431	0.100828	1	0.760337	1	P49327; Q14974; P62826; P14324;
tissue homeostasis	1	21	0.110497	0.888134	0.689416	1	1	1	P15121;
negative regulation of catalytic activity	4	20	0.441989	3.70238	0.0206267	1	0.414968	1	Q86VP6; O43390; P15559; P01033;
positive regulation of lipid storage	1	13	0.110497	1.43426	0.515033	1	1	1	P01024;
response to nutrient levels	2	40	0.220994	0.928134	0.645218	1	1	1	Q00796; P12931;
mitochondrial respiratory chain complex I assembly	1	65	0.110497	0.287028	0.973329	1	1	1	O95831;
fatty acid beta-oxidation using acyl-CoA dehydrogenase	2	10	0.220994	3.70975	0.0986954	1	0.760337	1	P49748; P13804;
negative regulation of fatty acid biosynthetic process	1	13	0.110497	1.43426	0.515033	1	1	1	P49748;
negative regulation of fatty acid oxidation	1	5	0.110497	3.72449	0.242906	1	1	1	P49748;
regulation of cholesterol metabolic process	1	13	0.110497	1.43426	0.515033	1	1	1	P49748;
carnitine biosynthetic process	1	5	0.110497	3.72449	0.242906	1	1	1	P34896;
energy derivation by oxidation of organic compounds	1	2	0.110497	9.28343	0.105327	1	0.760337	1	P49748;
epithelial cell differentiation	14	69	1.54696	3.75067	1.59504e-05	0.195743	0.00196655	0.00935102	P00558; P12004; P21796; P09525; P09972; P49748; P16152; O14773; P31942; P37802; P07858; Q15417; P06493; P17931;
response to cold	3	36	0.331492	1.54428	0.308909	1	1	1	P07900; P10809; P49748;
endocytic recycling	4	39	0.441989	1.89912	0.158403	1	0.922602	1	Q9H4M9; Q9NZN4; P62330; Q15286;
regulation of neuron projection development	1	28	0.110497	0.66618	0.789739	1	1	1	Q8N474;
BMP signaling pathway	2	84	0.220994	0.442026	0.946223	1	1	1	Q99988; P17844;
SMAD protein signal transduction	4	58	0.441989	1.2771	0.384813	1	1	1	P08670; Q99988; P53999; Q9UIQ6;
acyl-CoA metabolic process	1	31	0.110497	0.601732	0.822119	1	1	1	O00154;
myelination	1	53	0.110497	0.352003	0.947869	1	1	1	P07686;
multicellular organism development	9	511	0.994475	0.325746	0.999994	1	1	1	O43854; P60174; P62701; Q92499; P29317; P13611; P24941; Q13045; Q93009;
negative regulation of telomere maintenance via telomerase	4	21	0.441989	3.52616	0.0244159	1	0.472605	1	Q00839; P09651; P07910; P12931;
positive regulation of telomerase activity	9	34	0.994475	4.89442	5.89272e-05	0.723155	0.00587931	0.0279563	P08238; P07900; P78371; P13010; P17987; P50991; P28482; P35222; O60832;
positive regulation of telomere maintenance via telomerase	13	34	1.43646	7.0673	1.00841e-08	0.000123752	2.54663e-06	1.21093e-05	P48643; P78371; P13010; P17987; P40227; Q99832; P49368; P50991; P09651; P50990; P28482; P35222; O60832;
protein localization to chromosome, telomeric region	2	11	0.220994	3.37281	0.116449	1	0.812427	1	P13010; O14773;
telomere capping	2	15	0.220994	2.47399	0.193423	1	1	1	P62805; P78527;
telomere maintenance	8	45	0.883978	3.28781	0.00258105	1	0.110248	0.524231	P78527; P12956; P13010; P09874; P12004; P27694; P27695; P15927;
angiotensin maturation	1	12	0.110497	1.55368	0.48726	1	1	1	O75787;
positive regulation of gap junction assembly	1	3	0.110497	6.19923	0.153759	1	0.898152	1	Q03135;
positive regulation of reactive oxygen species metabolic process	2	29	0.220994	1.28006	0.470543	1	1	1	P07996; P04637;
receptor-mediated virion attachment to host cell	3	5	0.331492	11.0997	0.00145561	1	0.0711681	0.338406	Q14393; P05362; P60033;
regulation of cytokine production	3	31	0.331492	1.79328	0.234399	1	1	1	P46940; Q9Y624; P02788;
viral entry into host cell	4	25	0.441989	2.9622	0.0435525	1	0.559599	1	Q14393; P06756; P07858; P60033;
epidermis development	9	81	0.994475	2.0548	0.0306254	1	0.537112	1	P35527; P35908; P02533; P13647; Q02388; P15924; Q02809; P67809; Q14254;
keratinocyte differentiation	6	53	0.662983	2.09459	0.0654958	1	0.644211	1	P13645; P04083; P08779; P29317; P15924; Q9Y696;
regulation of water loss via skin	1	3	0.110497	6.19923	0.153759	1	0.898152	1	P04062;
activation of cysteine-type endopeptidase activity involved in apoptotic process	6	91	0.662983	1.22002	0.370498	1	1	1	P55072; P10809; P63244; O75340; P61604; O95831;
DNA damage response, signal transduction by p53 class mediator	2	17	0.220994	2.18311	0.233946	1	1	1	Q92597; P04637;
negative regulation of cell adhesion mediated by integrin	1	10	0.110497	1.86411	0.426858	1	1	1	P05121;
negative regulation of cell-matrix adhesion	1	19	0.110497	0.981573	0.652807	1	1	1	P07996;
positive regulation of cell death	1	36	0.110497	0.518181	0.865399	1	1	1	Q04637;
amyloid precursor protein metabolic process	1	11	0.110497	1.6948	0.457899	1	1	1	Q92542;
receptor internalization	12	44	1.32597	5.04167	2.48248e-06	0.030465	0.000367049	0.00174533	Q00610; P20591; P15311; P05556; P20592; P02786; Q03135; P50570; Q13492; Q96CW1; P60033; P21926;
retina development in camera-type eye	4	56	0.441989	1.3227	0.359866	1	1	1	P35580; P55268; P62873; Q9H0D6;
synapse assembly	3	65	0.331492	0.8554	0.690794	1	1	1	Q96QK1; P46821; Q9Y4F1;
antigen processing and presentation of peptide antigen via MHC class I	12	27	1.32597	8.21489	4.8087e-09	5.90124e-05	1.28288e-06	6.10012e-06	P04439; P01889; P30101; Q15436; P10321; P53992; P27797; O94979; O95486; P61769; P27824; P55735;
arachidonic acid secretion	1	24	0.110497	0.777163	0.737228	1	1	1	P04083;
blood vessel remodeling	1	31	0.110497	0.601732	0.822119	1	1	1	P21980;
heart contraction	3	13	0.331492	4.27437	0.0300726	1	0.528726	1	P68032; O00429; P60953;
hematopoietic stem cell differentiation	3	14	0.331492	3.96928	0.03677	1	0.559599	1	P13010; P04637; Q8N474;
kidney development	5	94	0.552486	0.984571	0.580543	1	1	1	P00966; Q7LG56; P36405; Q8IWU5; P46379;
negative regulation of protein binding	7	77	0.773481	1.68172	0.122574	1	0.852739	1	P60709; P09914; P63244; P62136; Q03135; Q99497; P09913;
neutrophil mediated immunity	1	10	0.110497	1.86411	0.426858	1	1	1	O75083;
peptide catabolic process	3	17	0.331492	3.26923	0.0609533	1	0.621278	1	P55786; O14773; Q9UIQ6;
positive regulation of blood pressure	2	19	0.220994	1.95343	0.274888	1	1	1	P11766; Q9Y624;
positive regulation of peptidyl-tyrosine autophosphorylation	1	5	0.110497	3.72449	0.242906	1	1	1	P46940;
posttranscriptional regulation of gene expression	3	24	0.331492	2.3161	0.137911	1	0.898152	1	P43243; Q03135; Q16543;
proteolysis	18	247	1.98895	1.34705	0.123114	1	0.856011	1	P07384; P55786; P28838; P08253; Q92743; P00749; P27487; P07339; Q99829; O14773; P17655; Q92542; P43686; Q15008; Q9UIQ6; P07858; P10619; Q9NQW7;
regulation of blood pressure	1	62	0.110497	0.300914	0.968463	1	1	1	P05023;
regulation of hematopoietic stem cell proliferation	1	3	0.110497	6.19923	0.153759	1	0.898152	1	P19525;
regulation of smooth muscle cell migration	1	5	0.110497	3.72449	0.242906	1	1	1	P00749;
ion transport	1	96	0.110497	0.194352	0.995289	1	1	1	Q14847;
neuromuscular synaptic transmission	1	30	0.110497	0.621783	0.811921	1	1	1	P61764;
response to nicotine	1	40	0.110497	0.466376	0.892315	1	1	1	P28482;
regulation of smooth muscle contraction	1	12	0.110497	1.55368	0.48726	1	1	1	Q03135;
action potential	2	17	0.220994	2.18311	0.233946	1	1	1	P50148; P29992;
B cell activation	1	27	0.110497	0.690844	0.777686	1	1	1	P10809;
sensory perception of pain	2	53	0.220994	0.700521	0.789242	1	1	1	P28482; P09936;
regulation of neuron death	1	19	0.110497	0.981573	0.652807	1	1	1	P10909;
response to amyloid-beta	1	14	0.110497	1.33188	0.541303	1	1	1	P08253;
short-term memory	1	10	0.110497	1.86411	0.426858	1	1	1	P21741;
muscle cell cellular homeostasis	4	21	0.441989	3.52616	0.0244159	1	0.472605	1	P04075; P13473; P08237; P10253;
neuromuscular junction development	4	34	0.441989	2.17832	0.109644	1	0.789181	1	P24821; O00468; P55268; Q14203;
neuromuscular process	2	19	0.220994	1.95343	0.274888	1	1	1	Q14203; P09936;
skeletal muscle contraction	1	26	0.110497	0.717405	0.764943	1	1	1	P13639;
positive regulation of B cell proliferation	2	42	0.220994	0.883948	0.671593	1	1	1	P02786; P60033;
positive regulation of synaptic transmission, dopaminergic	1	4	0.110497	4.65329	0.199571	1	1	1	O75955;
sensory perception of sound	9	140	0.994475	1.18891	0.34677	1	1	1	P02452; P35237; O60610; O75083; Q9H6S3; P49419; P07686; P05362; O60443;
muscle contraction	5	106	0.552486	0.87312	0.686105	1	1	1	Q9Y490; P18206; Q9NZM1; P60660; P19105;
muscle fiber development	3	18	0.331492	3.08771	0.0703056	1	0.67723	1	Q14315; Q9NZM1; P09936;
apoptotic chromosome condensation	1	5	0.110497	3.72449	0.242906	1	1	1	Q9UKV3;
erythrocyte differentiation	4	46	0.441989	1.61018	0.236948	1	1	1	P38646; P62263; P55265; Q9UKV3;
negative regulation of mRNA splicing, via spliceosome	11	22	1.21547	9.24167	4.47782e-09	5.49518e-05	1.22115e-06	5.80661e-06	P61978; P26599; P22626; P26368; P14866; Q15287; Q16629; Q13247; Q9UKV3; P38159; Q13242;
positive regulation of monocyte differentiation	1	11	0.110497	1.6948	0.457899	1	1	1	Q9UKV3;
cell surface receptor signaling pathway	6	255	0.662983	0.435412	0.9949	1	1	1	P04083; P35613; Q99873; P28482; P25391; Q07666;
defense response	6	72	0.662983	1.54193	0.193854	1	1	1	P20591; P01889; P42224; P20592; P52630; Q01085;
cell chemotaxis	4	71	0.441989	1.0433	0.540386	1	1	1	P26583; P09429; P29317; P33527;
chemotaxis	5	122	0.552486	0.758622	0.796426	1	1	1	P00749; P28482; P32004; Q12904; P11233;
immune response	10	411	1.10497	0.449951	0.999081	1	1	1	P01024; P04439; P01889; P10321; Q92626; P07996; Q9Y3Z3; Q01628; P00736; P00491;
negative regulation of intrinsic apoptotic signaling pathway in response to DNA damage	1	15	0.110497	1.24315	0.566152	1	1	1	P10909;
vasculogenesis	3	60	0.331492	0.926672	0.637515	1	1	1	P29317; Q03135; P06756;
ATP-dependent chromatin remodeling	6	33	0.662983	3.36366	0.00780159	1	0.232887	1	P60709; P07910; Q8TAQ2; Q14839; Q09028; O60264;
chromatin remodeling	10	102	1.10497	1.8129	0.0492965	1	0.559599	1	P06748; P26583; P09429; Q9Y230; P51610; Q9Y265; Q8TAQ2; P11387; Q09028; O60264;
DNA recombination	10	71	1.10497	2.60434	0.00471617	1	0.160769	0.764461	P12956; P13010; P26583; P09429; Q15233; P27694; P46063; Q9Y230; Q9Y265; P27695;
histone H2A acetylation	2	16	0.220994	2.31947	0.213594	1	1	1	Q9Y230; Q9Y265;
histone H4 acetylation	3	33	0.331492	1.68463	0.263919	1	1	1	Q9Y230; P51610; Q9Y265;
neural retina development	1	15	0.110497	1.24315	0.566152	1	1	1	P23634;
spinal cord development	2	32	0.220994	1.16009	0.523094	1	1	1	O43175; Q13332;
acetyl-CoA biosynthetic process	1	5	0.110497	3.72449	0.242906	1	1	1	P53396;
citrate metabolic process	3	5	0.331492	11.0997	0.00145561	1	0.0711681	0.338406	P53396; Q99798; O75390;
coenzyme A metabolic process	1	5	0.110497	3.72449	0.242906	1	1	1	P53396;
G protein-coupled acetylcholine receptor signaling pathway	5	15	0.552486	6.16652	0.000874807	1	0.0481419	0.228916	O00468; P04899; P62873; P50148; P29992;
positive regulation of intracellular protein transport	3	24	0.331492	2.3161	0.137911	1	0.898152	1	P33176; P12270; P60953;
response to virus	20	104	2.20994	3.55431	6.381e-07	0.00783076	0.000108761	0.00051716	P06733; P20591; P48643; P26641; P04792; Q9Y6K5; P09914; P20592; P23528; O14879; Q01628; Q8IY21; O00571; P29728; P10909; P62244; P12931; P55265; P19525; P09913;
positive regulation of vascular smooth muscle contraction	1	2	0.110497	9.28343	0.105327	1	0.760337	1	P61586;
transmission of nerve impulse	1	17	0.110497	1.09698	0.611888	1	1	1	P43034;
intestinal absorption	1	14	0.110497	1.33188	0.541303	1	1	1	Q9Y624;
tricarboxylic acid cycle	6	34	0.662983	3.26476	0.00904939	1	0.247336	1	P40926; Q99798; O75390; P07954; P40925; P48735;
generation of precursor metabolites and energy	4	49	0.441989	1.51162	0.273054	1	1	1	P06576; Q99798; P22570; P46926;
isocitrate metabolic process	2	6	0.220994	6.17881	0.0379495	1	0.559599	1	Q99798; P48735;
response to isolation stress	2	6	0.220994	6.17881	0.0379495	1	0.559599	1	Q99798; P09382;
protein targeting to peroxisome	1	65	0.110497	0.287028	0.973329	1	1	1	Q13011;
dicarboxylic acid metabolic process	1	2	0.110497	9.28343	0.105327	1	0.760337	1	Q9UBQ7;
peroxisome fission	1	10	0.110497	1.86411	0.426858	1	1	1	O00429;
positive regulation of response to oxidative stress	1	3	0.110497	6.19923	0.153759	1	0.898152	1	O75367;
acrosome assembly	1	18	0.110497	1.03607	0.632916	1	1	1	P43034;
spermatid development	1	84	0.110497	0.222113	0.990779	1	1	1	P84243;
binding of sperm to zona pellucida	10	36	1.10497	5.13563	1.43882e-05	0.176572	0.00180175	0.0085674	P48643; P78371; P17987; P04075; Q99832; P49368; P50991; P50990; P45880; P15291;
penetration of zona pellucida	2	8	0.220994	4.63603	0.0659329	1	0.644211	1	P15291; P07686;
single fertilization	4	61	0.441989	1.2143	0.421975	1	1	1	Q08431; P84243; Q99497; P46926;
ethanol oxidation	1	12	0.110497	1.55368	0.48726	1	1	1	P11766;
positive regulation of protein serine/threonine kinase activity	5	38	0.552486	2.43513	0.0525578	1	0.559599	1	P08238; P61586; O00571; P12931; P02788;
positive regulation of Golgi to plasma membrane protein transport	1	5	0.110497	3.72449	0.242906	1	1	1	P63244;
positive regulation of phosphatidylcholine biosynthetic process	1	3	0.110497	6.19923	0.153759	1	0.898152	1	P17655;
very-low-density lipoprotein particle assembly	1	11	0.110497	1.6948	0.457899	1	1	1	P07237;
dendritic spine development	1	14	0.110497	1.33188	0.541303	1	1	1	P18085;
mesenchyme migration	1	5	0.110497	3.72449	0.242906	1	1	1	P68032;
synaptic vesicle endocytosis	8	38	0.883978	3.8933	0.000818213	1	0.0469211	0.223111	P63261; P60709; P63010; O00429; Q13492; Q14160; P62330; P27824;
adherens junction assembly	4	11	0.441989	6.72884	0.0020711	1	0.095193	0.452646	P60709; P18206; P35222; Q9BTW9;
apical protein localization	3	13	0.331492	4.27437	0.0300726	1	0.528726	1	P60709; P35241; P18085;
cell motility	4	28	0.441989	2.64493	0.0621347	1	0.630179	1	P60709; P29317; Q16658; P63000;
cellular response to cytochalasin B	1	1	0.110497	18.4749	0.0541268	1	0.559599	1	P60709;
ephrin receptor signaling pathway	21	83	2.32044	4.67605	2.00463e-09	2.46008e-05	5.5911e-07	2.65859e-06	P63261; P60709; P63010; O94973; O15144; P08253; P61160; P61158; P61586; P29317; O00560; O95782; P60953; O15143; P63000; P52735; Q92542; P12931; Q96CW1; P07947; P59998;
establishment or maintenance of cell polarity	10	52	1.10497	3.55574	0.000407673	1	0.0270862	0.128796	P60709; Q01518; P61160; P61158; P61586; Q16658; P60953; P63000; P35221; P40123;
morphogenesis of a polarized epithelium	3	6	0.331492	9.25284	0.00279405	1	0.110248	0.524231	P63261; P60709; O15230;
platelet aggregation	12	44	1.32597	5.04167	2.48248e-06	0.030465	0.000367049	0.00174533	P35579; P21333; P63261; P60709; Q9Y490; P18206; P04792; O00299; P63092; O00186; P19105; P61764;
positive regulation of gene expression, epigenetic	7	33	0.773481	3.92334	0.001647	1	0.078953	0.375424	P60709; O75533; O00159; O75367; P35659; Q9NR30; O60264;
positive regulation of norepinephrine uptake	1	1	0.110497	18.4749	0.0541268	1	0.559599	1	P60709;
postsynaptic actin cytoskeleton organization	2	11	0.220994	3.37281	0.116449	1	0.812427	1	P60709; P35580;
protein localization to adherens junction	2	5	0.220994	7.4121	0.026231	1	0.473392	1	P60709; Q14160;
regulation of norepinephrine uptake	1	2	0.110497	9.28343	0.105327	1	0.760337	1	P60709;
regulation of protein localization to plasma membrane	3	18	0.331492	3.08771	0.0703056	1	0.67723	1	P60709; Q01082; P32455;
regulation of transepithelial transport	2	4	0.220994	9.26051	0.0163208	1	0.352002	1	P63261; P60709;
regulation of transmembrane transporter activity	1	6	0.110497	3.10477	0.283897	1	1	1	P60709;
retina homeostasis	8	40	0.883978	3.69868	0.0011692	1	0.0621141	0.295355	P63261; P60709; P04264; Q06830; P04792; P61769; P02768; P02788;
actin filament-based movement	4	19	0.441989	3.89713	0.0172221	1	0.363144	1	P35579; P68032; P35580; O43795;
actin-myosin filament sliding	1	1	0.110497	18.4749	0.0541268	1	0.559599	1	P68032;
cardiac muscle contraction	3	46	0.331492	1.20864	0.457226	1	1	1	P68032; P05026; P10253;
cardiac muscle tissue morphogenesis	1	15	0.110497	1.24315	0.566152	1	1	1	P68032;
cardiac myofibril assembly	2	15	0.220994	2.47399	0.193423	1	1	1	P68032; P35580;
muscle filament sliding	3	38	0.331492	1.46303	0.339065	1	1	1	P68032; P08670; P60660;
skeletal muscle thin filament assembly	1	9	0.110497	2.071	0.394042	1	1	1	P68032;
cellular response to interferon-gamma	19	96	2.09945	3.65804	7.63968e-07	0.00937542	0.00012843	0.000610691	P63261; P04406; O75369; P42224; P08670; P07814; P06396; O00159; P33176; P00966; P61160; P61158; P60953; P32455; O60506; O00186; P40429; P61764; Q15833;
positive regulation of cell migration	23	228	2.54144	1.86443	0.00304594	1	0.11293	0.536985	P63261; O43707; P02452; P35241; P11021; P05556; P04899; O00159; P00749; P07942; P39060; P07996; P63244; O00560; P21741; O60610; Q03135; P28482; P06756; Q15691; P28799; O75131; P48509;
positive regulation of wound healing	3	24	0.331492	2.3161	0.137911	1	0.898152	1	P63261; P04083; P05556;
protein localization to bicellular tight junction	4	6	0.441989	12.3269	0.000117156	1	0.00991542	0.0471481	P21333; P63261; O43707; Q9Y624;
regulation of focal adhesion assembly	4	23	0.441989	3.21967	0.0331794	1	0.559599	1	P63261; P18206; Q9ULV4; P61586;
regulation of stress fiber assembly	3	16	0.331492	3.47343	0.0522302	1	0.559599	1	P63261; P60953; P63000;
sarcomere organization	5	40	0.552486	2.31341	0.0631552	1	0.638946	1	P63261; P05556; P05787; O75083; P10644;
tight junction assembly	1	3	0.110497	6.19923	0.153759	1	0.898152	1	P63261;
placenta development	3	37	0.331492	1.50256	0.323987	1	1	1	P08238; Q92743; Q9Y3I0;
actin crosslink formation	2	9	0.220994	4.12149	0.0818046	1	0.757665	1	P21333; P12814;
actin filament bundle assembly	9	43	0.994475	3.87025	0.000408736	1	0.0270862	0.128796	O43707; P12814; P15311; P13797; P61586; Q16658; Q14651; Q9BR76; O43795;
actin filament network formation	3	8	0.331492	6.94252	0.00720893	1	0.22397	1	P12814; P13797; Q14651;
focal adhesion assembly	3	26	0.331492	2.13801	0.164008	1	0.950288	1	P12814; Q9P258; Q96AC1;
negative regulation of cellular component movement	3	7	0.331492	7.93289	0.00469338	1	0.160438	0.762887	O43707; P12814; P21926;
platelet formation	3	19	0.331492	2.92528	0.0802588	1	0.757665	1	P35579; P12814; O75083;
platelet morphogenesis	1	2	0.110497	9.28343	0.105327	1	0.760337	1	P12814;
cardiac muscle cell development	1	9	0.110497	2.071	0.394042	1	1	1	Q00839;
negative regulation of potassium ion transmembrane transporter activity	1	8	0.110497	2.32955	0.359349	1	1	1	O95747;
negative regulation of protein localization to cell surface	2	13	0.220994	2.85432	0.153986	1	0.898152	1	Q13492; P62330;
positive regulation of endocytic recycling	2	5	0.220994	7.4121	0.026231	1	0.473392	1	Q9H4M9; Q9NZN4;
positive regulation of potassium ion transmembrane transporter activity	2	6	0.220994	6.17881	0.0379495	1	0.559599	1	P05026; P54709;
negative regulation of calcineurin-NFAT signaling cascade	1	15	0.110497	1.24315	0.566152	1	1	1	P23634;
negative regulation of oxidative phosphorylation	1	5	0.110497	3.72449	0.242906	1	1	1	P61586;
positive regulation of skeletal muscle tissue growth	1	4	0.110497	4.65329	0.199571	1	1	1	Q13765;
regulation of aerobic respiration	2	8	0.220994	4.63603	0.0659329	1	0.644211	1	P55072; P34897;
bicellular tight junction assembly	4	38	0.441989	1.94908	0.148076	1	0.898152	1	O43707; Q9BTW9; Q8WUM4; Q9Y624;
negative regulation of substrate adhesion-dependent cell spreading	6	13	0.662983	8.53454	3.05566e-05	0.37499	0.003409	0.0162099	O43707; Q9ULV4; Q9P258; P32455; P08582; P23142;
peroxisome proliferator activated receptor signaling pathway	1	7	0.110497	2.66187	0.322672	1	1	1	O43707;
positive regulation of cellular component movement	1	10	0.110497	1.86411	0.426858	1	1	1	O43707;
positive regulation of pinocytosis	3	6	0.331492	9.25284	0.00279405	1	0.110248	0.524231	O43707; P60953; Q9P2R3;
positive regulation of sodium:proton antiporter activity	1	4	0.110497	4.65329	0.199571	1	1	1	O43707;
regulation of nucleic acid-templated transcription	1	2	0.110497	9.28343	0.105327	1	0.760337	1	O43707;
retinoic acid receptor signaling pathway	1	17	0.110497	1.09698	0.611888	1	1	1	O43707;
[truncated: 3,123 more rows]

## Sheet: 8305C Cellular component
Analysis: Cellular component
Dataset name: 8305C
Number of proteins in the dataset: 915
Number of proteins in the dataset (which are available in Cellular component database) :914
Number of proteins in background: 18486
Is analysis quantitative: No
						Corrected p-values
[truncated: 583 more rows]

## Sheet: Dataset(Nthy-ori 3-1) (2)
Name of datase: 8305C
[truncated: 922 more rows]

## Sheet: 8305C Molecular function
Analysis: Molecular function
[truncated: 713 more rows]

[truncated: 1 more sheets: 8305C Biological process]
