# Supplementary material for: Comparative Proteomic Profiling of Ectosomes Derived from Thyroid Carcinoma and Normal Thyroid Cells Uncovers Multiple Proteins with Functional Implications in Cancer
Source: Cells. 2022 Mar 31;11(7):1184. doi: 10.3390/cells11071184 (PMC8997476; doi:10.3390/cells11071184)
Supplement: Supplementary file 1 [file cells-11-01184-s001.zip › Supplementary Data 3.xlsx]

## Sheet: ALL DATA
Discoverer/Normalized Spectral Counting-based analysis
ALL 2697 IDENTIFIED PROTEINS									Legend:	8305_P1, 8305_P2, 8305_P3, 8305_P4, 8305_P5, 8305_P6 - consecutive biological and technical replicates of T-24 ectosome samples (P1-3, P4-6 - three technical repetitions of two respective biological replicates)
2543 in 8305 group										Nthyl_P1, Nthyl_P2, Nthyl_P3, Nthyl_P4, Nthyl_P5, Nthyl_P6 - consecutive biological and technical replicates of HCV-29 ectosome samples (P1-3, P4-6 - three technical repetitions of two respective biological replicates)
1130 in Nthyl group
986 common
									distributed Normalized Spectrum Abundance Factors (dNSAFs) for 8305							distributed Normalized Spectrum Abundance Factors (dNSAFs) for Nthyl
									8305_P1	8305_P2	8305_P3	8305_P4	8305_P5	8305_P6	Average 8305	Nthyl_P1	Nthyl_P2	Nthyl_P3	Nthyl_P4	Nthyl_P5	Nthyl_P6	Average Nthyl
ID	yourlist:M202201316320BA52A5CE8FCD097CB85A53697A353F133AT	Entry	Entry name	Protein names	Gene names	Gene ontology (cellular component)	Gene ontology (biological process)	Gene ontology (molecular function)	1764	1888	1879	1823	1884	1837		783	841	824	827	817	828
P62805	P62805	P62805	H4_HUMAN	Histone H4	H4C1 H4/A H4FA HIST1H4A; H4C2 H4/I H4FI HIST1H4B; H4C3 H4/G H4FG HIST1H4C; H4C4 H4/B H4FB HIST1H4D; H4C5 H4/J H4FJ HIST1H4E; H4C6 H4/C H4FC HIST1H4F; H4C8 H4/H H4FH HIST1H4H; H4C9 H4/M H4FM HIST1H4I; H4C11 H4/E H4FE HIST1H4J; H4C12 H4/D H4FD HIST1H4K; H4C13 H4/K H4FK HIST1H4L; H4C14 H4/N H4F2 H4FN HIST2H4 HIST2H4A; H4C15 H4/O H4FO HIST2H4B; H4-16 HIST4H4	chromosome, telomeric region [GO:0000781]; extracellular exosome [GO:0070062]; extracellular region [GO:0005576]; membrane [GO:0016020]; nuclear chromosome [GO:0000228]; nucleoplasm [GO:0005654]; nucleosome [GO:0000786]; nucleus [GO:0005634]; protein-containing complex [GO:0032991]	DNA replication-dependent nucleosome assembly [GO:0006335]; DNA replication-independent nucleosome assembly [GO:0006336]; DNA-templated transcription, initiation [GO:0006352]; negative regulation of megakaryocyte differentiation [GO:0045653]; nucleosome assembly [GO:0006334]; telomere organization [GO:0032200]	DNA binding [GO:0003677]; protein domain specific binding [GO:0019904]; protein heterodimerization activity [GO:0046982]; RNA binding [GO:0003723]	0.0225378	0.0202826	0.0182845	0.0264324	0.0298884	0.0359583	0.025564	0.0173623	0.0153001	0.0154657	0.0187224	0.0170043	0.0169431	0.0167997
O60814	O60814	O60814	H2B1K_HUMAN	Histone H2B type 1-K (H2B K) (HIRA-interacting protein 1)	H2BC12 H2BFT HIRIP1 HIST1H2BK	cytosol [GO:0005829]; extracellular space [GO:0005615]; nucleoplasm [GO:0005654]; nucleosome [GO:0000786]; nucleus [GO:0005634]	antibacterial humoral response [GO:0019731]; antimicrobial humoral immune response mediated by antimicrobial peptide [GO:0061844]; defense response to Gram-negative bacterium [GO:0050829]; defense response to Gram-positive bacterium [GO:0050830]; innate immune response in mucosa [GO:0002227]; killing of cells of other organism [GO:0031640]; nucleosome assembly [GO:0006334]	DNA binding [GO:0003677]; protein heterodimerization activity [GO:0046982]	0.0385253	0.00144167	0.00177438	0.00200761	0.00113252	0.00151279	0.00773238	0.00143056	0.00188874	0.00127445	0.00192572	0.00127272	0.00126731	0.00150992
P07355	P07355	P07355	ANXA2_HUMAN	Annexin A2 (Annexin II) (Annexin-2) (Calpactin I heavy chain) (Calpactin-1 heavy chain) (Chromobindin-8) (Lipocortin II) (Placental anticoagulant protein IV) (PAP-IV) (Protein I) (p36)	ANXA2 ANX2 ANX2L4 CAL1H LPC2D	adherens junction [GO:0005912]; AnxA2-p11 complex [GO:1990665]; azurophil granule lumen [GO:0035578]; basement membrane [GO:0005604]; basolateral plasma membrane [GO:0016323]; cell cortex [GO:0005938]; cell surface [GO:0009986]; collagen-containing extracellular matrix [GO:0062023]; cytoplasm [GO:0005737]; cytosol [GO:0005829]; early endosome [GO:0005769]; endosome [GO:0005768]; extracellular exo…	angiogenesis [GO:0001525]; body fluid secretion [GO:0007589]; collagen fibril organization [GO:0030199]; fibrinolysis [GO:0042730]; membrane raft assembly [GO:0001765]; negative regulation of low-density lipoprotein particle receptor catabolic process [GO:0032804]; osteoclast development [GO:0036035]; positive regulation of fibroblast proliferation [GO:0048146]; positive regulation of low-density…	bone sialoprotein binding [GO:0044730]; cadherin binding involved in cell-cell adhesion [GO:0098641]; calcium channel activity [GO:0005262]; calcium-dependent phospholipid binding [GO:0005544]; calcium-dependent protein binding [GO:0048306]; calcium ion binding [GO:0005509]; cytoskeletal protein binding [GO:0008092]; identical protein binding [GO:0042802]; phosphatidylinositol-4,5-bisphosphate bi…	0.00830032	0.00754384	0.00729835	0.00834811	0.00751543	0.00735792	0.00772733	0.0123969	0.0111569	0.0117476	0.0118511	0.0112723	0.0105298	0.0114924
P04406	P04406	P04406	G3P_HUMAN	Glyceraldehyde-3-phosphate dehydrogenase (GAPDH) (EC 1.2.1.12) (Peptidyl-cysteine S-nitrosylase GAPDH) (EC 2.6.99.-)	GAPDH GAPD CDABP0047 OK/SW-cl.12	cytoplasm [GO:0005737]; cytosol [GO:0005829]; extracellular exosome [GO:0070062]; GAIT complex [GO:0097452]; intracellular membrane-bounded organelle [GO:0043231]; lipid droplet [GO:0005811]; membrane [GO:0016020]; microtubule cytoskeleton [GO:0015630]; nuclear membrane [GO:0031965]; nucleus [GO:0005634]; perinuclear region of cytoplasm [GO:0048471]; plasma membrane [GO:0005886]; ribonucleoprotei…	antimicrobial humoral immune response mediated by antimicrobial peptide [GO:0061844]; cellular response to interferon-gamma [GO:0071346]; defense response to fungus [GO:0050832]; glucose metabolic process [GO:0006006]; glycolytic process [GO:0006096]; killing by host of symbiont cells [GO:0051873]; killing of cells of other organism [GO:0031640]; microtubule cytoskeleton organization [GO:0000226]…	aspartic-type endopeptidase inhibitor activity [GO:0019828]; disordered domain specific binding [GO:0097718]; glyceraldehyde-3-phosphate dehydrogenase (NAD+) (phosphorylating) activity [GO:0004365]; identical protein binding [GO:0042802]; microtubule binding [GO:0008017]; NAD binding [GO:0051287]; NADP binding [GO:0050661]; peptidyl-cysteine S-nitrosylase activity [GO:0035605]	0.00755949	0.00763625	0.0073855	0.00673684	0.00570604	0.0063202	0.00689072	0.0322964	0.0315183	0.0294818	0.0305014	0.0299432	0.0331505	0.0311486
P14618	P14618	P14618	KPYM_HUMAN	Pyruvate kinase PKM (EC 2.7.1.40) (Cytosolic thyroid hormone-binding protein) (CTHBP) (Opa-interacting protein 3) (OIP-3) (Pyruvate kinase 2/3) (Pyruvate kinase muscle isozyme) (Thyroid hormone-binding protein 1) (THBP1) (Tumor M2-PK) (p58)	PKM OIP3 PK2 PK3 PKM2	cilium [GO:0005929]; collagen-containing extracellular matrix [GO:0062023]; cytoplasm [GO:0005737]; cytosol [GO:0005829]; extracellular exosome [GO:0070062]; extracellular region [GO:0005576]; extracellular vesicle [GO:1903561]; ficolin-1-rich granule lumen [GO:1904813]; mitochondrion [GO:0005739]; nucleus [GO:0005634]; rough endoplasmic reticulum [GO:0005791]; secretory granule lumen [GO:0034774…	cellular response to insulin stimulus [GO:0032869]; glycolytic process [GO:0006096]; positive regulation of cytoplasmic translation [GO:2000767]; positive regulation of sprouting angiogenesis [GO:1903672]; programmed cell death [GO:0012501]	ATP binding [GO:0005524]; cadherin binding [GO:0045296]; kinase activity [GO:0016301]; magnesium ion binding [GO:0000287]; MHC class II protein complex binding [GO:0023026]; mRNA binding [GO:0003729]; potassium ion binding [GO:0030955]; pyruvate kinase activity [GO:0004743]; RNA binding [GO:0003723]	0.0077499	0.00637628	0.00667616	0.00654392	0.00659724	0.00654793	0.00674857	0.0117874	0.0106842	0.0118498	0.0125595	0.0118442	0.0116522	0.0117295
P13645	P13645	P13645	K1C10_HUMAN	Keratin, type I cytoskeletal 10 (Cytokeratin-10) (CK-10) (Keratin-10) (K10)	KRT10 KPP	cell surface [GO:0009986]; cornified envelope [GO:0001533]; cytoplasm [GO:0005737]; cytosol [GO:0005829]; extracellular exosome [GO:0070062]; extracellular space [GO:0005615]; intermediate filament [GO:0005882]; membrane [GO:0016020]; nucleus [GO:0005634]	keratinocyte differentiation [GO:0030216]; peptide cross-linking [GO:0018149]; positive regulation of epidermis development [GO:0045684]; protein heterotetramerization [GO:0051290]	protein heterodimerization activity [GO:0046982]; structural constituent of skin epidermis [GO:0030280]	0.00632967	0.00536956	0.00544174	0.00675364	0.00630624	0.0063461	0.00609116	0.0176663	0.0179861	0.017224	0.0178058	0.0183257	0.0177089	0.0177861
P62937	P62937	P62937	PPIA_HUMAN	Peptidyl-prolyl cis-trans isomerase A (PPIase A) (EC 5.2.1.8) (Cyclophilin A) (Cyclosporin A-binding protein) (Rotamase A) [Cleaved into: Peptidyl-prolyl cis-trans isomerase A, N-terminally processed]	PPIA CYPA	cytoplasm [GO:0005737]; cytosol [GO:0005829]; extracellular exosome [GO:0070062]; extracellular region [GO:0005576]; extracellular space [GO:0005615]; ficolin-1-rich granule lumen [GO:1904813]; focal adhesion [GO:0005925]; intracellular membrane-bounded organelle [GO:0043231]; membrane [GO:0016020]; nucleus [GO:0005634]; protein-containing complex [GO:0032991]; secretory granule lumen [GO:0034774…	activation of MAPK activity [GO:0000187]; activation of protein kinase B activity [GO:0032148]; apoptotic process [GO:0006915]; cell adhesion molecule production [GO:0060352]; cellular response to oxidative stress [GO:0034599]; endothelial cell activation [GO:0042118]; leukocyte chemotaxis [GO:0030595]; lipid droplet organization [GO:0034389]; negative regulation of oxidative stress-induced intri…	cyclosporin A binding [GO:0016018]; heparan sulfate binding [GO:1904399]; integrin binding [GO:0005178]; peptidyl-prolyl cis-trans isomerase activity [GO:0003755]; RNA binding [GO:0003723]; unfolded protein binding [GO:0051082]; virion binding [GO:0046790]	0.00618185	0.00567575	0.00447606	0.00564482	0.00643367	0.0061843	0.00576608	0.0081287	0.00811835	0.00675805	0.00827854	0.00868482	0.00817281	0.00802355
P08758	P08758	P08758	ANXA5_HUMAN	Annexin A5 (Anchorin CII) (Annexin V) (Annexin-5) (Calphobindin I) (CBP-I) (Endonexin II) (Lipocortin V) (Placental anticoagulant protein 4) (PP4) (Placental anticoagulant protein I) (PAP-I) (Thromboplastin inhibitor) (Vascular anticoagulant-alpha) (VAC-alpha)	ANXA5 ANX5 ENX2 PP4	collagen-containing extracellular matrix [GO:0062023]; cytoplasm [GO:0005737]; cytosol [GO:0005829]; extracellular exosome [GO:0070062]; extracellular region [GO:0005576]; focal adhesion [GO:0005925]; membrane [GO:0016020]	blood coagulation [GO:0007596]; negative regulation of apoptotic process [GO:0043066]; negative regulation of coagulation [GO:0050819]; signal transduction [GO:0007165]	calcium-dependent phospholipid binding [GO:0005544]; calcium ion binding [GO:0005509]; phospholipase inhibitor activity [GO:0004859]; phospholipid binding [GO:0005543]	0.00527751	0.0054037	0.00553998	0.00548705	0.00519798	0.00543362	0.00538998	0.0069856	0.00664839	0.00696924	0.00703067	0.00671716	0.00718877	0.00692331
P00338	P00338	P00338	LDHA_HUMAN	L-lactate dehydrogenase A chain (LDH-A) (EC 1.1.1.27) (Cell proliferation-inducing gene 19 protein) (LDH muscle subunit) (LDH-M) (Renal carcinoma antigen NY-REN-59)	LDHA PIG19	cytosol [GO:0005829]; extracellular exosome [GO:0070062]; membrane [GO:0016020]; nucleus [GO:0005634]	glycolytic process [GO:0006096]; lactate metabolic process [GO:0006089]; NAD metabolic process [GO:0019674]; positive regulation of apoptotic process [GO:0043065]; post-embryonic animal organ development [GO:0048569]; response to cAMP [GO:0051591]; response to drug [GO:0042493]; response to estrogen [GO:0043627]; response to glucose [GO:0009749]; response to hydrogen peroxide [GO:0042542]; respon…	cadherin binding [GO:0045296]; identical protein binding [GO:0042802]; kinase binding [GO:0019900]; L-lactate dehydrogenase activity [GO:0004459]; NAD binding [GO:0051287]	0.00646343	0.00553391	0.00600721	0.00464042	0.00415732	0.0043264	0.00518812	0.00808101	0.00664733	0.00599935	0.00677853	0.00767558	0.00788693	0.00717812
P07737	P07737	P07737	PROF1_HUMAN	Profilin-1 (Epididymis tissue protein Li 184a) (Profilin I)	PFN1	blood microparticle [GO:0072562]; cell cortex [GO:0005938]; cytoplasm [GO:0005737]; cytoskeleton [GO:0005856]; cytosol [GO:0005829]; extracellular exosome [GO:0070062]; focal adhesion [GO:0005925]; glutamatergic synapse [GO:0098978]; membrane [GO:0016020]; nucleus [GO:0005634]	actin cytoskeleton organization [GO:0030036]; modification of postsynaptic actin cytoskeleton [GO:0098885]; negative regulation of actin filament bundle assembly [GO:0032232]; negative regulation of actin filament polymerization [GO:0030837]; negative regulation of stress fiber assembly [GO:0051497]; neural tube closure [GO:0001843]; positive regulation of actin filament bundle assembly [GO:00322…	actin binding [GO:0003779]; actin monomer binding [GO:0003785]; adenyl-nucleotide exchange factor activity [GO:0000774]; cadherin binding [GO:0045296]; phosphatidylinositol-4,5-bisphosphate binding [GO:0005546]; phosphotyrosine residue binding [GO:0001784]; proline-rich region binding [GO:0070064]; RNA binding [GO:0003723]; small GTPase binding [GO:0031267]	0.00628082	0.00437376	0.00501159	0.00537343	0.00505502	0.00458914	0.00511396	0.00510947	0.00450262	0.00398242	0.00401753	0.00454919	0.00396622	0.00435457
P06733	P06733	P06733	ENOA_HUMAN	Alpha-enolase (EC 4.2.1.11) (2-phospho-D-glycerate hydro-lyase) (C-myc promoter-binding protein) (Enolase 1) (MBP-1) (MPB-1) (Non-neural enolase) (NNE) (Phosphopyruvate hydratase) (Plasminogen-binding protein)	ENO1 ENO1L1 MBPB1 MPB1	cell cortex region [GO:0099738]; cell surface [GO:0009986]; cytoplasm [GO:0005737]; cytosol [GO:0005829]; extracellular exosome [GO:0070062]; extracellular space [GO:0005615]; M band [GO:0031430]; membrane [GO:0016020]; nucleus [GO:0005634]; phosphopyruvate hydratase complex [GO:0000015]; plasma membrane [GO:0005886]	canonical glycolysis [GO:0061621]; glycolytic process [GO:0006096]; negative regulation of cell growth [GO:0030308]; negative regulation of hypoxia-induced intrinsic apoptotic signaling pathway [GO:1903298]; negative regulation of transcription, DNA-templated [GO:0045892]; negative regulation of transcription by RNA polymerase II [GO:0000122]; positive regulation of ATP biosynthetic process [GO:2…	cadherin binding [GO:0045296]; DNA-binding transcription repressor activity, RNA polymerase II-specific [GO:0001227]; GTPase binding [GO:0051020]; magnesium ion binding [GO:0000287]; phosphopyruvate hydratase activity [GO:0004634]; protein homodimerization activity [GO:0042803]; RNA binding [GO:0003723]; RNA polymerase II transcription regulatory region sequence-specific DNA binding [GO:0000977]	0.00519033	0.00498189	0.00468193	0.00512068	0.0048137	0.00488008	0.00494477	0.00679889	0.00744384	0.00697383	0.00685016	0.00715397	0.0065799	0.00696676
P04264	P04264	P04264	K2C1_HUMAN	Keratin, type II cytoskeletal 1 (67 kDa cytokeratin) (Cytokeratin-1) (CK-1) (Hair alpha protein) (Keratin-1) (K1) (Type-II keratin Kb1)	KRT1 KRTA	blood microparticle [GO:0072562]; collagen-containing extracellular matrix [GO:0062023]; cornified envelope [GO:0001533]; cytoskeleton [GO:0005856]; cytosol [GO:0005829]; extracellular exosome [GO:0070062]; extracellular region [GO:0005576]; extracellular space [GO:0005615]; ficolin-1-rich granule lumen [GO:1904813]; keratin filament [GO:0045095]; membrane [GO:0016020]; nucleus [GO:0005634]	complement activation, lectin pathway [GO:0001867]; establishment of skin barrier [GO:0061436]; fibrinolysis [GO:0042730]; negative regulation of inflammatory response [GO:0050728]; peptide cross-linking [GO:0018149]; protein heterotetramerization [GO:0051290]; regulation of angiogenesis [GO:0045765]; response to oxidative stress [GO:0006979]; retina homeostasis [GO:0001895]	carbohydrate binding [GO:0030246]; protein heterodimerization activity [GO:0046982]; signaling receptor activity [GO:0038023]; structural constituent of skin epidermis [GO:0030280]	0.0050859	0.00487152	0.00505068	0.00473395	0.00423628	0.00493514	0.00481891	0.0231094	0.0205914	0.0219521	0.0195118	0.0214243	0.0197801	0.0210615
P02751	P02751	P02751	FINC_HUMAN	Fibronectin (FN) (Cold-insoluble globulin) (CIG) [Cleaved into: Anastellin; Ugl-Y1; Ugl-Y2; Ugl-Y3]	FN1 FN	apical plasma membrane [GO:0016324]; basement membrane [GO:0005604]; blood microparticle [GO:0072562]; collagen-containing extracellular matrix [GO:0062023]; endoplasmic reticulum-Golgi intermediate compartment [GO:0005793]; endoplasmic reticulum lumen [GO:0005788]; extracellular exosome [GO:0070062]; extracellular matrix [GO:0031012]; extracellular region [GO:0005576]; extracellular space [GO:00…	acute-phase response [GO:0006953]; angiogenesis [GO:0001525]; biological process involved in interaction with symbiont [GO:0051702]; blood coagulation, fibrin clot formation [GO:0072378]; calcium-independent cell-matrix adhesion [GO:0007161]; cell adhesion [GO:0007155]; cell-matrix adhesion [GO:0007160]; cell-substrate junction assembly [GO:0007044]; endodermal cell differentiation [GO:0035987]; …	chaperone binding [GO:0051087]; collagen binding [GO:0005518]; disordered domain specific binding [GO:0097718]; enzyme binding [GO:0019899]; extracellular matrix structural constituent [GO:0005201]; heparin binding [GO:0008201]; identical protein binding [GO:0042802]; integrin binding [GO:0005178]; peptidase activator activity [GO:0016504]; protease binding [GO:0002020]; protein C-terminus bindin…	0.00504089	0.00443514	0.00447245	0.00467129	0.00425708	0.00419583	0.00451211	0.021659	0.018514	0.0189394	0.0181008	0.0178377	0.0184781	0.0189215
P35527	P35527	P35527	K1C9_HUMAN	Keratin, type I cytoskeletal 9 (Cytokeratin-9) (CK-9) (Keratin-9) (K9)	KRT9	cytosol [GO:0005829]; extracellular exosome [GO:0070062]; extracellular space [GO:0005615]; intermediate filament [GO:0005882]; membrane [GO:0016020]; nucleus [GO:0005634]	epidermis development [GO:0008544]; intermediate filament organization [GO:0045109]; skin development [GO:0043588]; spermatogenesis [GO:0007283]	structural constituent of cytoskeleton [GO:0005200]	0.00417813	0.00393147	0.00367497	0.00442789	0.00414657	0.00430776	0.00411113	0.0176591	0.0137881	0.0154717	0.0144471	0.0138029	0.0133731	0.014757
Q06830	Q06830	Q06830	PRDX1_HUMAN	Peroxiredoxin-1 (EC 1.11.1.24) (Natural killer cell-enhancing factor A) (NKEF-A) (Proliferation-associated gene protein) (PAG) (Thioredoxin peroxidase 2) (Thioredoxin-dependent peroxide reductase 2) (Thioredoxin-dependent peroxiredoxin 1)	PRDX1 PAGA PAGB TDPX2	cytoplasm [GO:0005737]; cytosol [GO:0005829]; extracellular exosome [GO:0070062]; extracellular space [GO:0005615]; melanosome [GO:0042470]; nucleus [GO:0005634]	cell population proliferation [GO:0008283]; cell redox homeostasis [GO:0045454]; erythrocyte homeostasis [GO:0034101]; hydrogen peroxide catabolic process [GO:0042744]; leukocyte activation [GO:0045321]; natural killer cell activation [GO:0030101]; natural killer cell mediated cytotoxicity [GO:0042267]; regulation of NIK/NF-kappaB signaling [GO:1901222]; regulation of stress-activated MAPK cascad…	cadherin binding [GO:0045296]; identical protein binding [GO:0042802]; peroxidase activity [GO:0004601]; RNA binding [GO:0003723]; thioredoxin peroxidase activity [GO:0008379]	0.0033587	0.00380131	0.00371159	0.00396153	0.0028459	0.00379891	0.00357966	0.00404457	0.00396015	0.00480292	0.0052498	0.00600257	0.00518274	0.00487379
P18669	P18669	P18669	PGAM1_HUMAN	Phosphoglycerate mutase 1 (EC 5.4.2.11) (EC 5.4.2.4) (BPG-dependent PGAM 1) (Phosphoglycerate mutase isozyme B) (PGAM-B)	PGAM1 PGAMA CDABP0006	cytoplasm [GO:0005737]; cytosol [GO:0005829]; extracellular exosome [GO:0070062]; extracellular region [GO:0005576]; ficolin-1-rich granule lumen [GO:1904813]; membrane [GO:0016020]; secretory granule lumen [GO:0034774]	glycolytic process [GO:0006096]; regulation of glycolytic process [GO:0006110]; regulation of pentose-phosphate shunt [GO:0043456]; respiratory burst [GO:0045730]	bisphosphoglycerate mutase activity [GO:0004082]; hydrolase activity [GO:0016787]; phosphoglycerate mutase activity [GO:0004619]; protein kinase binding [GO:0019901]	0.00373882	0.00326158	0.0036346	0.00380795	0.00306671	0.00386857	0.00356304	0.00281624	0.00248176	0.00219504	0.00284706	0.00250743	0.0021861	0.00250561
P01024	P01024	P01024	CO3_HUMAN	Complement C3 (C3 and PZP-like alpha-2-macroglobulin domain-containing protein 1) [Cleaved into: Complement C3 beta chain; C3-beta-c (C3bc); Complement C3 alpha chain; C3a anaphylatoxin; Acylation stimulating protein (ASP) (C3adesArg); Complement C3b alpha' chain; Complement C3c alpha' chain fragment 1; Complement C3dg fragment; Complement C3g fragment; Complement C3d fragment; Complement C3f fra…	C3 CPAMD1	azurophil granule lumen [GO:0035578]; blood microparticle [GO:0072562]; cell surface [GO:0009986]; endoplasmic reticulum lumen [GO:0005788]; extracellular exosome [GO:0070062]; extracellular region [GO:0005576]; extracellular space [GO:0005615]; plasma membrane [GO:0005886]; protein-containing complex [GO:0032991]; secretory granule lumen [GO:0034774]	amyloid-beta clearance [GO:0097242]; cell surface receptor signaling pathway involved in cell-cell signaling [GO:1905114]; complement activation [GO:0006956]; complement activation, alternative pathway [GO:0006957]; complement activation, classical pathway [GO:0006958]; complement-dependent cytotoxicity [GO:0097278]; complement-mediated synapse pruning [GO:0150062]; fatty acid metabolic process […	C5L2 anaphylatoxin chemotactic receptor binding [GO:0031715]; endopeptidase inhibitor activity [GO:0004866]; signaling receptor binding [GO:0005102]	0.00342684	0.00331486	0.00346403	0.00368466	0.00359651	0.00359067	0.00351293	0.00134419	0.00123192	0.00148473	0.00120791	0.00138828	0.00119249	0.00130826
P29401	P29401	P29401	TKT_HUMAN	Transketolase (TK) (EC 2.2.1.1)	TKT	cytosol [GO:0005829]; endoplasmic reticulum membrane [GO:0005789]; extracellular exosome [GO:0070062]; nuclear body [GO:0016604]; nucleoplasm [GO:0005654]; peroxisome [GO:0005777]; vesicle [GO:0031982]	glyceraldehyde-3-phosphate biosynthetic process [GO:0046166]; pentose-phosphate shunt [GO:0006098]; pentose-phosphate shunt, non-oxidative branch [GO:0009052]; regulation of growth [GO:0040008]; ribose phosphate biosynthetic process [GO:0046390]	calcium ion binding [GO:0005509]; magnesium ion binding [GO:0000287]; protein homodimerization activity [GO:0042803]; thiamine pyrophosphate binding [GO:0030976]; transketolase activity [GO:0004802]	0.00361324	0.00306423	0.00361569	0.00345004	0.00329429	0.00339712	0.00340577	0.00674565	0.00670333	0.00690372	0.00709354	0.00664489	0.00662098	0.00678535
P04083	P04083	P04083	ANXA1_HUMAN	Annexin A1 (Annexin I) (Annexin-1) (Calpactin II) (Calpactin-2) (Chromobindin-9) (Lipocortin I) (Phospholipase A2 inhibitory protein) (p35)	ANXA1 ANX1 LPC1	adherens junction [GO:0005912]; apical plasma membrane [GO:0016324]; basolateral plasma membrane [GO:0016323]; cell surface [GO:0009986]; collagen-containing extracellular matrix [GO:0062023]; cornified envelope [GO:0001533]; cytoplasm [GO:0005737]; cytosol [GO:0005829]; early endosome membrane [GO:0031901]; endosome [GO:0005768]; extracellular exosome [GO:0070062]; extracellular region [GO:00055…	actin cytoskeleton reorganization [GO:0031532]; adaptive immune response [GO:0002250]; alpha-beta T cell differentiation [GO:0046632]; arachidonic acid secretion [GO:0050482]; cell surface receptor signaling pathway [GO:0007166]; cellular response to glucocorticoid stimulus [GO:0071385]; cellular response to hydrogen peroxide [GO:0070301]; cellular response to vascular endothelial growth factor s…	cadherin binding involved in cell-cell adhesion [GO:0098641]; calcium-dependent phospholipid binding [GO:0005544]; calcium-dependent protein binding [GO:0048306]; calcium ion binding [GO:0005509]; DNA/DNA annealing activity [GO:1990814]; double-stranded DNA helicase activity [GO:0036121]; identical protein binding [GO:0042802]; phospholipase A2 inhibitor activity [GO:0019834]; phospholipid bindin…	0.00325296	0.00322715	0.00341526	0.00320957	0.00347716	0.0034953	0.00334623	0.00258427	0.0027328	0.00276237	0.0025545	0.0020708	0.0029804	0.00261419
P02545	P02545	P02545	LMNA_HUMAN	Prelamin-A/C [Cleaved into: Lamin-A/C (70 kDa lamin) (Renal carcinoma antigen NY-REN-32)]	LMNA LMN1	cytosol [GO:0005829]; intermediate filament [GO:0005882]; lamin filament [GO:0005638]; nuclear body [GO:0016604]; nuclear envelope [GO:0005635]; nuclear lamina [GO:0005652]; nuclear matrix [GO:0016363]; nuclear membrane [GO:0031965]; nuclear speck [GO:0016607]; nucleoplasm [GO:0005654]; nucleus [GO:0005634]; perinuclear region of cytoplasm [GO:0048471]; site of double-strand break [GO:0035861]	cellular protein localization [GO:0034613]; cellular response to hypoxia [GO:0071456]; DNA double-strand break attachment to nuclear envelope [GO:1990683]; establishment or maintenance of microtubule cytoskeleton polarity [GO:0030951]; muscle organ development [GO:0007517]; negative regulation of cardiac muscle hypertrophy in response to stress [GO:1903243]; negative regulation of cell population…	identical protein binding [GO:0042802]; structural molecule activity [GO:0005198]	0.00333767	0.00320123	0.00317072	0.00350756	0.00309158	0.00324507	0.00325897	0.00188527	0.00201736	0.00167934	0.00181515	0.00155865	0.00191143	0.0018112
P55058	P55058	P55058	PLTP_HUMAN	Phospholipid transfer protein (Lipid transfer protein II)	PLTP	extracellular region [GO:0005576]; extracellular space [GO:0005615]; high-density lipoprotein particle [GO:0034364]; nucleus [GO:0005634]	ceramide transport [GO:0035627]; flagellated sperm motility [GO:0030317]; glycolipid transport [GO:0046836]; high-density lipoprotein particle remodeling [GO:0034375]; lipid metabolic process [GO:0006629]; lipid transport [GO:0006869]; phospholipid transport [GO:0015914]; positive regulation of cholesterol efflux [GO:0010875]; vitamin E biosynthetic process [GO:0010189]	ceramide binding [GO:0097001]; ceramide transfer activity [GO:0120017]; cerebroside transfer activity [GO:0140340]; cholesterol transfer activity [GO:0120020]; diacylglyceride transfer activity [GO:0140337]; diacylglycerol binding [GO:0019992]; high-density lipoprotein particle binding [GO:0008035]; low-density lipoprotein particle binding [GO:0030169]; phosphatidic acid binding [GO:0070300]; pho…	0.0035672	0.00306857	0.00344557	0.00363315	0.00251213	0.00298971	0.00320272	0.00126959	0.00207778	0.00161559	0.00228176	0.00193779	0.00257442	0.00195949
P22392	P22392	P22392	NDKB_HUMAN	Nucleoside diphosphate kinase B (NDK B) (NDP kinase B) (EC 2.7.4.6) (C-myc purine-binding transcription factor PUF) (Histidine protein kinase NDKB) (EC 2.7.13.3) (nm23-H2)	NME2 NM23B	cell periphery [GO:0071944]; cytoplasm [GO:0005737]; cytosol [GO:0005829]; extracellular exosome [GO:0070062]; extracellular region [GO:0005576]; ficolin-1-rich granule lumen [GO:1904813]; intermediate filament [GO:0005882]; lamellipodium [GO:0030027]; mitochondrial membrane [GO:0031966]; nucleus [GO:0005634]; perinuclear region of cytoplasm [GO:0048471]; ruffle [GO:0001726]; secretory granule lu…	adenylate cyclase-activating G protein-coupled receptor signaling pathway [GO:0007189]; cell adhesion [GO:0007155]; cellular response to fatty acid [GO:0071398]; cellular response to glucose stimulus [GO:0071333]; cellular response to oxidative stress [GO:0034599]; CTP biosynthetic process [GO:0006241]; GTP biosynthetic process [GO:0006183]; integrin-mediated signaling pathway [GO:0007229]; negat…	ATP binding [GO:0005524]; DNA binding [GO:0003677]; enzyme binding [GO:0019899]; fatty acid binding [GO:0005504]; GDP binding [GO:0019003]; G-quadruplex DNA binding [GO:0051880]; identical protein binding [GO:0042802]; intermediate filament binding [GO:0019215]; metal ion binding [GO:0046872]; nucleoside diphosphate kinase activity [GO:0004550]; protein histidine kinase activity [GO:0004673]; pro…	0.00347364	0.0033206	0.00267466	0.00400987	0.00326163	0.00223975	0.00316336	0.00589102	0.00984947	0.00734555	0.00635275	0.00577058	0.00522625	0.00673927
P50454	P50454	P50454	SERPH_HUMAN	Serpin H1 (47 kDa heat shock protein) (Arsenic-transactivated protein 3) (AsTP3) (Cell proliferation-inducing gene 14 protein) (Collagen-binding protein) (Colligin) (Rheumatoid arthritis-related antigen RA-A47)	SERPINH1 CBP1 CBP2 HSP47 SERPINH2 PIG14	collagen-containing extracellular matrix [GO:0062023]; endoplasmic reticulum [GO:0005783]; endoplasmic reticulum-Golgi intermediate compartment [GO:0005793]; endoplasmic reticulum lumen [GO:0005788]; extracellular space [GO:0005615]; membrane raft [GO:0045121]	chondrocyte development involved in endochondral bone morphogenesis [GO:0003433]; collagen biosynthetic process [GO:0032964]; collagen fibril organization [GO:0030199]; negative regulation of endopeptidase activity [GO:0010951]; protein maturation [GO:0051604]; response to unfolded protein [GO:0006986]	collagen binding [GO:0005518]; RNA binding [GO:0003723]; serine-type endopeptidase inhibitor activity [GO:0004867]; unfolded protein binding [GO:0051082]	0.00361824	0.00301596	0.0032687	0.00265672	0.00287822	0.00280283	0.00304011	0.00385044	0.00395864	0.00419203	0.0036523	0.0043805	0.0039852	0.00400318
P18124	P18124	P18124	RL7_HUMAN	60S ribosomal protein L7 (Large ribosomal subunit protein uL30)	RPL7	cytoplasm [GO:0005737]; cytosol [GO:0005829]; cytosolic large ribosomal subunit [GO:0022625]; cytosolic ribosome [GO:0022626]; focal adhesion [GO:0005925]; membrane [GO:0016020]; nucleolus [GO:0005730]; nucleus [GO:0005634]; postsynaptic density [GO:0014069]; ribonucleoprotein complex [GO:1990904]	cytoplasmic translation [GO:0002181]; maturation of LSU-rRNA from tricistronic rRNA transcript (SSU-rRNA, 5.8S rRNA, LSU-rRNA) [GO:0000463]; ribosomal large subunit biogenesis [GO:0042273]; rRNA processing [GO:0006364]; translation [GO:0006412]	DNA binding [GO:0003677]; identical protein binding [GO:0042802]; mRNA binding [GO:0003729]; RNA binding [GO:0003723]; structural constituent of ribosome [GO:0003735]	0.0028365	0.00305001	0.00357363	0.00288894	0.00299633	0.00274304	0.00301474	0.00432657	0.0050836	0.00385396	0.00388793	0.00481517	0.00351842	0.00424761
P62314	P62314	P62314	SMD1_HUMAN	Small nuclear ribonucleoprotein Sm D1 (Sm-D1) (Sm-D autoantigen) (snRNP core protein D1)	SNRPD1	catalytic step 2 spliceosome [GO:0071013]; commitment complex [GO:0000243]; cytosol [GO:0005829]; methylosome [GO:0034709]; nucleoplasm [GO:0005654]; nucleus [GO:0005634]; pICln-Sm protein complex [GO:0034715]; precatalytic spliceosome [GO:0071011]; small nuclear ribonucleoprotein complex [GO:0030532]; SMN-Sm protein complex [GO:0034719]; spliceosomal tri-snRNP complex [GO:0097526]; U12-type spli…	mRNA splicing, via spliceosome [GO:0000398]; RNA splicing [GO:0008380]; spliceosomal complex assembly [GO:0000245]; spliceosomal snRNP assembly [GO:0000387]	RNA binding [GO:0003723]; U1 snRNP binding [GO:1990446]	0.00354682	0.00242146	0.00310315	0.00301033	0.00297354	0.00285829	0.0029856	0.00225418	0.0026486	0.00267726	0.00270086	0.00334499	0.00333296	0.00282647
P00558	P00558	P00558	PGK1_HUMAN	Phosphoglycerate kinase 1 (EC 2.7.2.3) (Cell migration-inducing gene 10 protein) (Primer recognition protein 2) (PRP 2)	PGK1 PGKA MIG10 OK/SW-cl.110	cytosol [GO:0005829]; extracellular exosome [GO:0070062]; extracellular space [GO:0005615]; membrane [GO:0016020]; membrane raft [GO:0045121]	cellular response to hypoxia [GO:0071456]; epithelial cell differentiation [GO:0030855]; gluconeogenesis [GO:0006094]; glycolytic process [GO:0006096]; negative regulation of angiogenesis [GO:0016525]; phosphorylation [GO:0016310]; plasminogen activation [GO:0031639]	ADP binding [GO:0043531]; ATP binding [GO:0005524]; phosphoglycerate kinase activity [GO:0004618]; protein-disulfide reductase (NAD(P)) activity [GO:0047134]	0.00337387	0.00293682	0.00283376	0.00283491	0.00280027	0.00308144	0.00297684	0.00600393	0.00472397	0.0055391	0.00481718	0.00477283	0.00475566	0.00510211
P08133	P08133	P08133	ANXA6_HUMAN	Annexin A6 (67 kDa calelectrin) (Annexin VI) (Annexin-6) (Calphobindin-II) (CPB-II) (Chromobindin-20) (Lipocortin VI) (Protein III) (p68) (p70)	ANXA6 ANX6	collagen-containing extracellular matrix [GO:0062023]; cytoplasm [GO:0005737]; extracellular exosome [GO:0070062]; focal adhesion [GO:0005925]; late endosome membrane [GO:0031902]; lysosomal membrane [GO:0005765]; melanosome [GO:0042470]; membrane [GO:0016020]; mitochondrion [GO:0005739]; perinuclear region of cytoplasm [GO:0048471]	apoptotic signaling pathway [GO:0097190]; growth plate cartilage chondrocyte differentiation [GO:0003418]; ion transmembrane transport [GO:0034220]; mitochondrial calcium ion homeostasis [GO:0051560]; negative regulation of sequestering of calcium ion [GO:0051283]; neural crest cell migration [GO:0001755]; plasma membrane repair [GO:0001778]; regulation of muscle contraction [GO:0006937]	actin filament binding [GO:0051015]; calcium channel activity [GO:0005262]; calcium-dependent phospholipid binding [GO:0005544]; calcium-dependent protein binding [GO:0048306]; calcium ion binding [GO:0005509]; cholesterol binding [GO:0015485]; chondroitin sulfate binding [GO:0035374]; GTP binding [GO:0005525]; identical protein binding [GO:0042802]; ligand-gated ion channel activity [GO:0015276]…	0.00282217	0.00272954	0.00290811	0.00298081	0.00278665	0.00292011	0.0028579	0.00279009	0.0031612	0.00272201	0.00274601	0.00272073	0.00294667	0.00284778
P26583	P26583	P26583	HMGB2_HUMAN	High mobility group protein B2 (High mobility group protein 2) (HMG-2)	HMGB2 HMG2	chromatin [GO:0000785]; condensed chromosome [GO:0000793]; cytoplasm [GO:0005737]; extracellular space [GO:0005615]; nucleolus [GO:0005730]; nucleoplasm [GO:0005654]; nucleus [GO:0005634]; perinuclear region of cytoplasm [GO:0048471]; protein-containing complex [GO:0032991]	cell chemotaxis [GO:0060326]; cellular response to lipopolysaccharide [GO:0071222]; chromatin organization [GO:0006325]; defense response to Gram-negative bacterium [GO:0050829]; defense response to Gram-positive bacterium [GO:0050830]; DNA geometric change [GO:0032392]; DNA topological change [GO:0006265]; double-strand break repair via nonhomologous end joining [GO:0006303]; inflammatory respon…	chemoattractant activity [GO:0042056]; cis-regulatory region sequence-specific DNA binding [GO:0000987]; damaged DNA binding [GO:0003684]; DNA binding [GO:0003677]; DNA binding, bending [GO:0008301]; double-stranded DNA binding [GO:0003690]; four-way junction DNA binding [GO:0000400]; non-sequence-specific DNA binding, bending [GO:0044378]; protein domain specific binding [GO:0019904]; RAGE recep…	0.00286137	0.00310284	0.0031811	0.00291449	0.00287909	0.00217046	0.00285156	0.00171185	0.00188588	0.0026688	0.000769242	0.00152432	0.000759414	0.00155325
P04792	P04792	P04792	HSPB1_HUMAN	Heat shock protein beta-1 (HspB1) (28 kDa heat shock protein) (Estrogen-regulated 24 kDa protein) (Heat shock 27 kDa protein) (HSP 27) (Stress-responsive protein 27) (SRP27)	HSPB1 HSP27 HSP28	axon cytoplasm [GO:1904115]; cytoplasm [GO:0005737]; cytoskeleton [GO:0005856]; cytosol [GO:0005829]; extracellular exosome [GO:0070062]; extracellular space [GO:0005615]; focal adhesion [GO:0005925]; nucleus [GO:0005634]; plasma membrane [GO:0005886]; proteasome complex [GO:0000502]; spindle [GO:0005819]; Z disc [GO:0030018]	anterograde axonal protein transport [GO:0099641]; cellular response to vascular endothelial growth factor stimulus [GO:0035924]; chaperone-mediated protein folding [GO:0061077]; intracellular signal transduction [GO:0035556]; negative regulation of apoptotic process [GO:0043066]; negative regulation of oxidative stress-induced intrinsic apoptotic signaling pathway [GO:1902176]; negative regulati…	identical protein binding [GO:0042802]; protein folding chaperone [GO:0044183]; protein homodimerization activity [GO:0042803]; protein kinase binding [GO:0019901]; protein kinase C binding [GO:0005080]; protein kinase C inhibitor activity [GO:0008426]; RNA binding [GO:0003723]; RNA polymerase II-specific DNA-binding transcription factor binding [GO:0061629]; ubiquitin binding [GO:0043130]	0.00240203	0.00333836	0.00252188	0.00297068	0.00310699	0.00276534	0.00285088	0.00479792	0.0038437	0.00466235	0.00391954	0.00504849	0.00386948	0.00435691
Q07955	Q07955	Q07955	SRSF1_HUMAN	Serine/arginine-rich splicing factor 1 (Alternative-splicing factor 1) (ASF-1) (Splicing factor, arginine/serine-rich 1) (pre-mRNA-splicing factor SF2, P33 subunit)	SRSF1 ASF SF2 SF2P33 SFRS1 OK/SW-cl.3	catalytic step 2 spliceosome [GO:0071013]; cytoplasm [GO:0005737]; nuclear speck [GO:0016607]; nucleoplasm [GO:0005654]; nucleus [GO:0005634]	alternative mRNA splicing, via spliceosome [GO:0000380]; liver regeneration [GO:0097421]; mRNA 5'-splice site recognition [GO:0000395]; mRNA processing [GO:0006397]; mRNA splice site selection [GO:0006376]; mRNA splicing, via spliceosome [GO:0000398]; mRNA transport [GO:0051028]; oligodendrocyte differentiation [GO:0048709]; positive regulation of RNA splicing [GO:0033120]	DNA topoisomerase binding [GO:0044547]; mRNA binding [GO:0003729]; protein kinase B binding [GO:0043422]; RNA binding [GO:0003723]	0.0024114	0.00305071	0.00282978	0.00274491	0.00285407	0.00304832	0.0028232	0.00288438	0.00222407	0.00321163	0.00161997	0.0028891	0.00191914	0.00245805
P35579	P35579	P35579	MYH9_HUMAN	Myosin-9 (Cellular myosin heavy chain, type A) (Myosin heavy chain 9) (Myosin heavy chain, non-muscle IIa) (Non-muscle myosin heavy chain A) (NMMHC-A) (Non-muscle myosin heavy chain IIa) (NMMHC II-a) (NMMHC-IIA)	MYH9	actin cytoskeleton [GO:0015629]; actomyosin [GO:0042641]; actomyosin contractile ring [GO:0005826]; adherens junction [GO:0005912]; brush border [GO:0005903]; cell leading edge [GO:0031252]; cleavage furrow [GO:0032154]; cortical granule [GO:0060473]; cytoplasm [GO:0005737]; cytoplasmic side of plasma membrane [GO:0009898]; cytosol [GO:0005829]; extracellular exosome [GO:0070062]; focal adhesion …	actin cytoskeleton reorganization [GO:0031532]; actin filament-based movement [GO:0030048]; actomyosin structure organization [GO:0031032]; angiogenesis [GO:0001525]; blood vessel endothelial cell migration [GO:0043534]; cortical granule exocytosis [GO:0060471]; cytokinetic process [GO:0032506]; establishment of meiotic spindle localization [GO:0051295]; establishment of T cell polarity [GO:00017…	actin binding [GO:0003779]; actin filament binding [GO:0051015]; ADP binding [GO:0043531]; ATPase [GO:0016887]; ATP binding [GO:0005524]; cadherin binding [GO:0045296]; calmodulin binding [GO:0005516]; identical protein binding [GO:0042802]; integrin binding [GO:0005178]; microfilament motor activity [GO:0000146]; motor activity [GO:0003774]; protein domain specific binding [GO:0019904]; protein …	0.00267897	0.00277897	0.00273611	0.00300268	0.00276848	0.00291658	0.00281363	0.0029197	0.00265752	0.00240138	0.0022587	0.00227859	0.00267113	0.00253117
P23396	P23396	P23396	RS3_HUMAN	40S ribosomal protein S3 (EC 4.2.99.18) (Small ribosomal subunit protein uS3)	RPS3 OK/SW-cl.26	cytoplasm [GO:0005737]; cytosol [GO:0005829]; cytosolic ribosome [GO:0022626]; cytosolic small ribosomal subunit [GO:0022627]; endoplasmic reticulum [GO:0005783]; extracellular exosome [GO:0070062]; focal adhesion [GO:0005925]; membrane [GO:0016020]; mitochondrial inner membrane [GO:0005743]; mitochondrial matrix [GO:0005759]; mitotic spindle [GO:0072686]; NF-kappaB complex [GO:0071159]; nucleolu…	apoptotic process [GO:0006915]; cell division [GO:0051301]; cellular response to DNA damage stimulus [GO:0006974]; cellular response to hydrogen peroxide [GO:0070301]; cellular response to reactive oxygen species [GO:0034614]; cellular response to tumor necrosis factor [GO:0071356]; chromosome segregation [GO:0007059]; cytoplasmic translation [GO:0002181]; DNA damage response, detection of DNA da…	class I DNA-(apurinic or apyrimidinic site) endonuclease activity [GO:0140078]; damaged DNA binding [GO:0003684]; DNA-(apurinic or apyrimidinic site) endonuclease activity [GO:0003906]; DNA binding [GO:0003677]; DNA-binding transcription factor binding [GO:0140297]; endodeoxyribonuclease activity [GO:0004520]; enzyme binding [GO:0019899]; Hsp70 protein binding [GO:0030544]; Hsp90 protein binding …	0.00303961	0.00296454	0.00258341	0.00250613	0.00291236	0.0023329	0.00272316	0.00220779	0.00324262	0.0045888	0.00231462	0.0039314	0.00359082	0.00331268
P46781	P46781	P46781	RS9_HUMAN	40S ribosomal protein S9 (Small ribosomal subunit protein uS4)	RPS9	cytoplasm [GO:0005737]; cytosol [GO:0005829]; cytosolic ribosome [GO:0022626]; cytosolic small ribosomal subunit [GO:0022627]; extracellular exosome [GO:0070062]; focal adhesion [GO:0005925]; membrane [GO:0016020]; nucleolus [GO:0005730]; nucleoplasm [GO:0005654]; nucleus [GO:0005634]; ribonucleoprotein complex [GO:1990904]; ribosome [GO:0005840]; small ribosomal subunit [GO:0015935]; synapse [GO…	cytoplasmic translation [GO:0002181]; positive regulation of cell population proliferation [GO:0008284]; positive regulation of translational fidelity [GO:0045903]; translation [GO:0006412]	5.8S rRNA binding [GO:1990932]; RNA binding [GO:0003723]; rRNA binding [GO:0019843]; structural constituent of ribosome [GO:0003735]; translation regulator activity [GO:0045182]	0.00253823	0.00278499	0.00304557	0.00258516	0.00255357	0.00272733	0.00270581	0.00230453	0.00284315	0.00287391	0.00331342	0.00205183	0.00204444	0.00257188
Q08431	Q08431	Q08431	MFGM_HUMAN	Lactadherin (Breast epithelial antigen BA46) (HMFG) (MFGM) (Milk fat globule-EGF factor 8) (MFG-E8) (SED1) [Cleaved into: Lactadherin short form; Medin]	MFGE8	acrosomal membrane [GO:0002080]; collagen-containing extracellular matrix [GO:0062023]; endoplasmic reticulum lumen [GO:0005788]; external side of plasma membrane [GO:0009897]; extracellular exosome [GO:0070062]; extracellular region [GO:0005576]; extracellular space [GO:0005615]; extracellular vesicle [GO:1903561]; extrinsic component of plasma membrane [GO:0019897]; membrane [GO:0016020]	angiogenesis [GO:0001525]; apoptotic cell clearance [GO:0043277]; cell adhesion [GO:0007155]; phagocytosis, engulfment [GO:0006911]; phagocytosis, recognition [GO:0006910]; positive regulation of phagocytosis [GO:0050766]; single fertilization [GO:0007338]	integrin binding [GO:0005178]; phosphatidylethanolamine binding [GO:0008429]; phosphatidylserine binding [GO:0001786]	0.00263567	0.00241989	0.00257634	0.00286953	0.00301734	0.00263672	0.00269258	0.0115524	0.0128272	0.0125544	0.0112117	0.0117256	0.0116834	0.0119258
P62266	P62266	P62266	RS23_HUMAN	40S ribosomal protein S23 (Small ribosomal subunit protein uS12)	RPS23	cytosol [GO:0005829]; cytosolic ribosome [GO:0022626]; cytosolic small ribosomal subunit [GO:0022627]; endoplasmic reticulum [GO:0005783]; membrane [GO:0016020]; nucleoplasm [GO:0005654]; polysomal ribosome [GO:0042788]; ribosome [GO:0005840]; rough endoplasmic reticulum [GO:0005791]; synapse [GO:0045202]	cytoplasmic translation [GO:0002181]; maintenance of translational fidelity [GO:1990145]; stress granule assembly [GO:0034063]; translation [GO:0006412]	RNA binding [GO:0003723]; structural constituent of ribosome [GO:0003735]	0.00246038	0.00302351	0.00284146	0.0025051	0.00272276	0.00237935	0.00265543	0.00375171	0.0027551	0.00556982	0.00280946	0.00389931	0.00221886	0.00350071
P06748	P06748	P06748	NPM_HUMAN	Nucleophosmin (NPM) (Nucleolar phosphoprotein B23) (Nucleolar protein NO38) (Numatrin)	NPM1 NPM	centrosome [GO:0005813]; cytoplasm [GO:0005737]; cytosol [GO:0005829]; focal adhesion [GO:0005925]; granular component [GO:0001652]; large ribosomal subunit [GO:0015934]; membrane [GO:0016020]; nuclear speck [GO:0016607]; nucleolus [GO:0005730]; nucleoplasm [GO:0005654]; nucleus [GO:0005634]; protein-containing complex [GO:0032991]; protein-DNA complex [GO:0032993]; ribonucleoprotein complex [GO:…	cell aging [GO:0007569]; cellular response to UV [GO:0034644]; cell volume homeostasis [GO:0006884]; centrosome cycle [GO:0007098]; chromatin remodeling [GO:0006338]; DNA repair [GO:0006281]; intracellular protein transport [GO:0006886]; negative regulation of apoptotic process [GO:0043066]; negative regulation of cell population proliferation [GO:0008285]; negative regulation of centrosome dupli…	chromatin binding [GO:0003682]; core promoter sequence-specific DNA binding [GO:0001046]; DNA-binding transcription factor binding [GO:0140297]; histone binding [GO:0042393]; NF-kappaB binding [GO:0051059]; protein homodimerization activity [GO:0042803]; protein kinase binding [GO:0019901]; protein kinase inhibitor activity [GO:0004860]; protein N-terminus binding [GO:0047485]; ribosomal large su…	0.00239269	0.00269531	0.00226087	0.00280247	0.00252751	0.00321369	0.00264876	0.00395376	0.00482423	0.0040637	0.00409952	0.00406178	0.00431697	0.00421999
P09382	P09382	P09382	LEG1_HUMAN	Galectin-1 (Gal-1) (14 kDa laminin-binding protein) (HLBP14) (14 kDa lectin) (Beta-galactoside-binding lectin L-14-I) (Galaptin) (HBL) (HPL) (Lactose-binding lectin 1) (Lectin galactoside-binding soluble 1) (Putative MAPK-activating protein PM12) (S-Lac lectin 1)	LGALS1	cell surface [GO:0009986]; collagen-containing extracellular matrix [GO:0062023]; cytoplasm [GO:0005737]; cytosol [GO:0005829]; endoplasmic reticulum lumen [GO:0005788]; extracellular exosome [GO:0070062]; extracellular region [GO:0005576]; extracellular space [GO:0005615]; nucleus [GO:0005634]	apoptotic process [GO:0006915]; cellular response to glucose stimulus [GO:0071333]; cellular response to organic cyclic compound [GO:0071407]; myoblast differentiation [GO:0045445]; negative regulation of cell-substrate adhesion [GO:0010812]; negative regulation of neuron projection development [GO:0010977]; plasma cell differentiation [GO:0002317]; positive regulation of erythrocyte aggregation …	carbohydrate binding [GO:0030246]; identical protein binding [GO:0042802]; lactose binding [GO:0030395]; laminin binding [GO:0043236]; RNA binding [GO:0003723]	0.00260538	0.00240128	0.00273537	0.00265355	0.00288324	0.00251953	0.00263306	0.00463637	0.00525305	0.00353993	0.00476151	0.00530739	0.0047007	0.00469983
P13639	P13639	P13639	EF2_HUMAN	Elongation factor 2 (EF-2)	EEF2 EF2	aggresome [GO:0016235]; cytoplasm [GO:0005737]; cytosol [GO:0005829]; extracellular exosome [GO:0070062]; extracellular region [GO:0005576]; ficolin-1-rich granule lumen [GO:1904813]; membrane [GO:0016020]; membrane raft [GO:0045121]; nucleus [GO:0005634]; plasma membrane [GO:0005886]; polysomal ribosome [GO:0042788]; ribonucleoprotein complex [GO:1990904]; secretory granule lumen [GO:0034774]; s…	aging [GO:0007568]; cellular response to brain-derived neurotrophic factor stimulus [GO:1990416]; glial cell proliferation [GO:0014009]; hematopoietic progenitor cell differentiation [GO:0002244]; positive regulation of cytoplasmic translation [GO:2000767]; positive regulation of translation [GO:0045727]; response to drug [GO:0042493]; response to endoplasmic reticulum stress [GO:0034976]; respon…	5S rRNA binding [GO:0008097]; actin filament binding [GO:0051015]; cadherin binding [GO:0045296]; GTPase activity [GO:0003924]; GTP binding [GO:0005525]; p53 binding [GO:0002039]; protein kinase binding [GO:0019901]; ribosome binding [GO:0043022]; RNA binding [GO:0003723]; translation elongation factor activity [GO:0003746]	0.00250081	0.00272893	0.0028408	0.0025888	0.00259841	0.00251093	0.00262811	0.00677499	0.00652133	0.00649906	0.00683735	0.00593921	0.00638016	0.00649202
P62826	P62826	P62826	RAN_HUMAN	GTP-binding nuclear protein Ran (Androgen receptor-associated protein 24) (GTPase Ran) (Ras-like protein TC4) (Ras-related nuclear protein)	RAN ARA24 OK/SW-cl.81	centriole [GO:0005814]; cytoplasm [GO:0005737]; cytosol [GO:0005829]; extracellular exosome [GO:0070062]; melanosome [GO:0042470]; membrane [GO:0016020]; midbody [GO:0030496]; nuclear envelope [GO:0005635]; nuclear pore [GO:0005643]; nucleolus [GO:0005730]; nucleoplasm [GO:0005654]; nucleus [GO:0005634]; protein-containing complex [GO:0032991]; recycling endosome [GO:0055037]; RNA nuclear export …	cell division [GO:0051301]; DNA metabolic process [GO:0006259]; GTP metabolic process [GO:0046039]; mitotic cell cycle [GO:0000278]; mitotic sister chromatid segregation [GO:0000070]; mitotic spindle organization [GO:0007052]; positive regulation of protein binding [GO:0032092]; positive regulation of protein import into nucleus [GO:0042307]; pre-miRNA export from nucleus [GO:0035281]; protein ex…	cadherin binding [GO:0045296]; chromatin binding [GO:0003682]; GDP binding [GO:0019003]; GTPase activity [GO:0003924]; GTP binding [GO:0005525]; magnesium ion binding [GO:0000287]; protein heterodimerization activity [GO:0046982]; RNA binding [GO:0003723]	0.00309389	0.00250133	0.00273537	0.00265355	0.00229348	0.00244954	0.00262119	0.00455358	0.00328316	0.00368743	0.00483591	0.00331712	0.00367242	0.0038916
P35908	P35908	P35908	K22E_HUMAN	Keratin, type II cytoskeletal 2 epidermal (Cytokeratin-2e) (CK-2e) (Epithelial keratin-2e) (Keratin-2 epidermis) (Keratin-2e) (K2e) (Type-II keratin Kb2)	KRT2 KRT2A KRT2E	cornified envelope [GO:0001533]; cytosol [GO:0005829]; extracellular exosome [GO:0070062]; extracellular space [GO:0005615]; intermediate filament [GO:0005882]; keratin filament [GO:0045095]; membrane [GO:0016020]; nucleus [GO:0005634]	epidermis development [GO:0008544]; intermediate filament organization [GO:0045109]; keratinization [GO:0031424]; keratinocyte activation [GO:0032980]; keratinocyte development [GO:0003334]; keratinocyte migration [GO:0051546]; keratinocyte proliferation [GO:0043616]; peptide cross-linking [GO:0018149]; positive regulation of epidermis development [GO:0045684]	cytoskeletal protein binding [GO:0008092]; structural constituent of cytoskeleton [GO:0005200]; structural constituent of skin epidermis [GO:0030280]	0.00259199	0.00287894	0.00272031	0.00241503	0.00232895	0.00266624	0.00260025	0.0135101	0.0116495	0.0109035	0.0112519	0.0127859	0.0126213	0.0121204
P62277	P62277	P62277	RS13_HUMAN	40S ribosomal protein S13 (Small ribosomal subunit protein uS15)	RPS13	cytosol [GO:0005829]; cytosolic ribosome [GO:0022626]; cytosolic small ribosomal subunit [GO:0022627]; extracellular exosome [GO:0070062]; focal adhesion [GO:0005925]; membrane [GO:0016020]; nucleolus [GO:0005730]; nucleoplasm [GO:0005654]; nucleus [GO:0005634]; postsynaptic density [GO:0014069]; ribosome [GO:0005840]	cytoplasmic translation [GO:0002181]; negative regulation of RNA splicing [GO:0033119]; translation [GO:0006412]	mRNA 5'-UTR binding [GO:0048027]; mRNA binding [GO:0003729]; RNA binding [GO:0003723]; small ribosomal subunit rRNA binding [GO:0070181]; structural constituent of ribosome [GO:0003735]	0.00256224	0.00238538	0.00293464	0.00260961	0.00281207	0.00225256	0.00259275	0.00177647	0.00104365	0.00105495	0.00159637	0.00105445	0.00157598	0.00135031
P12004	P12004	P12004	PCNA_HUMAN	Proliferating cell nuclear antigen (PCNA) (Cyclin)	PCNA	centrosome [GO:0005813]; chromatin [GO:0000785]; chromosome, telomeric region [GO:0000781]; cyclin-dependent protein kinase holoenzyme complex [GO:0000307]; extracellular exosome [GO:0070062]; nuclear body [GO:0016604]; nuclear lamina [GO:0005652]; nuclear replication fork [GO:0043596]; nucleoplasm [GO:0005654]; nucleus [GO:0005634]; PCNA complex [GO:0043626]; PCNA-p21 complex [GO:0070557]; repli…	base-excision repair, gap-filling [GO:0006287]; cellular response to hydrogen peroxide [GO:0070301]; cellular response to UV [GO:0034644]; cellular response to xenobiotic stimulus [GO:0071466]; epithelial cell differentiation [GO:0030855]; estrous cycle [GO:0044849]; heart development [GO:0007507]; leading strand elongation [GO:0006272]; liver regeneration [GO:0097421]; mismatch repair [GO:000629…	chromatin binding [GO:0003682]; damaged DNA binding [GO:0003684]; dinucleotide insertion or deletion binding [GO:0032139]; DNA polymerase binding [GO:0070182]; DNA polymerase processivity factor activity [GO:0030337]; enzyme binding [GO:0019899]; estrogen receptor binding [GO:0030331]; histone acetyltransferase binding [GO:0035035]; identical protein binding [GO:0042802]; MutLalpha complex bindin…	0.00202141	0.00262209	0.00282969	0.0026078	0.00257593	0.00275121	0.00256802	0.00137036	0.0021133	0.001831	0.00338642	0.0027452	0.00151962	0.00216098
P62701	P62701	P62701	RS4X_HUMAN	40S ribosomal protein S4, X isoform (SCR10) (Single copy abundant mRNA protein) (Small ribosomal subunit protein eS4)	RPS4X CCG2 RPS4 SCAR	cytoplasmic ribonucleoprotein granule [GO:0036464]; cytosol [GO:0005829]; cytosolic ribosome [GO:0022626]; cytosolic small ribosomal subunit [GO:0022627]; extracellular exosome [GO:0070062]; focal adhesion [GO:0005925]; membrane [GO:0016020]; nucleoplasm [GO:0005654]; polysome [GO:0005844]; ribonucleoprotein complex [GO:1990904]; ribosome [GO:0005840]; small ribosomal subunit [GO:0015935]; synaps…	cytoplasmic translation [GO:0002181]; multicellular organism development [GO:0007275]; positive regulation of cell population proliferation [GO:0008284]; positive regulation of translation [GO:0045727]; translation [GO:0006412]	RNA binding [GO:0003723]; rRNA binding [GO:0019843]; structural constituent of ribosome [GO:0003735]	0.00280846	0.00301301	0.00238695	0.00204313	0.00269089	0.00229919	0.00254027	0.00577972	0.00569247	0.00605692	0.00519376	0.00514595	0.00542904	0.00554964
P09211	P09211	P09211	GSTP1_HUMAN	Glutathione S-transferase P (EC 2.5.1.18) (GST class-pi) (GSTP1-1)	GSTP1 FAEES3 GST3	cytoplasm [GO:0005737]; cytosol [GO:0005829]; extracellular exosome [GO:0070062]; extracellular region [GO:0005576]; extracellular space [GO:0005615]; ficolin-1-rich granule lumen [GO:1904813]; mitochondrion [GO:0005739]; nucleus [GO:0005634]; plasma membrane [GO:0005886]; secretory granule lumen [GO:0034774]; TRAF2-GSTP1 complex [GO:0097057]; vesicle [GO:0031982]	animal organ regeneration [GO:0031100]; cellular response to cell-matrix adhesion [GO:0071460]; cellular response to epidermal growth factor stimulus [GO:0071364]; cellular response to glucocorticoid stimulus [GO:0071385]; cellular response to insulin stimulus [GO:0032869]; cellular response to lipopolysaccharide [GO:0071222]; central nervous system development [GO:0007417]; common myeloid progen…	dinitrosyl-iron complex binding [GO:0035731]; fatty acid binding [GO:0005504]; glutathione peroxidase activity [GO:0004602]; glutathione transferase activity [GO:0004364]; JUN kinase binding [GO:0008432]; kinase regulator activity [GO:0019207]; nitric oxide binding [GO:0070026]; S-nitrosoglutathione binding [GO:0035730]	0.0030148	0.00274432	0.00246183	0.00204702	0.00219051	0.0026995	0.00252633	0.000425789	0.000375218	0.000379278	0.000382621	0.000758199	0.00075547	0.000512763
P27635	P27635	P27635	RL10_HUMAN	60S ribosomal protein L10 (Laminin receptor homolog) (Large ribosomal subunit protein uL16) (Protein QM) (Ribosomal protein L10) (Tumor suppressor QM)	RPL10 DXS648E QM	cytosol [GO:0005829]; cytosolic large ribosomal subunit [GO:0022625]; cytosolic ribosome [GO:0022626]; endoplasmic reticulum [GO:0005783]; membrane [GO:0016020]; nucleus [GO:0005634]; protein-containing complex [GO:0032991]	cytoplasmic translation [GO:0002181]; embryonic brain development [GO:1990403]; negative regulation of apoptotic process [GO:0043066]; negative regulation of transcription by RNA polymerase II [GO:0000122]; regulation of translation [GO:0006417]; ribosomal large subunit assembly [GO:0000027]; translation [GO:0006412]	RNA binding [GO:0003723]; structural constituent of ribosome [GO:0003735]; translation regulator activity [GO:0045182]	0.0019723	0.00252471	0.00258838	0.00284574	0.00248027	0.00247244	0.00248064	0.00334264	0.00441845	0.0033497	0.00300376	0.00372013	0.0029654	0.00346668
P60174	P60174	P60174	TPIS_HUMAN	Triosephosphate isomerase (TIM) (EC 5.3.1.1) (Methylglyoxal synthase) (EC 4.2.3.3) (Triose-phosphate isomerase)	TPI1 TPI	cytosol [GO:0005829]; extracellular exosome [GO:0070062]; extracellular space [GO:0005615]; nucleus [GO:0005634]	gluconeogenesis [GO:0006094]; glyceraldehyde-3-phosphate biosynthetic process [GO:0046166]; glycerol catabolic process [GO:0019563]; glycolytic process [GO:0006096]; methylglyoxal biosynthetic process [GO:0019242]	methylglyoxal synthase activity [GO:0008929]; protein homodimerization activity [GO:0042803]; triose-phosphate isomerase activity [GO:0004807]; ubiquitin protein ligase binding [GO:0031625]	0.00282511	0.00216983	0.00237285	0.00244574	0.00284218	0.00197313	0.00243814	0.00466829	0.00284804	0.00383848	0.00387231	0.00415639	0.00382286	0.00386773
P62280	P62280	P62280	RS11_HUMAN	40S ribosomal protein S11 (Small ribosomal subunit protein uS17)	RPS11	cytoplasm [GO:0005737]; cytosol [GO:0005829]; cytosolic ribosome [GO:0022626]; cytosolic small ribosomal subunit [GO:0022627]; extracellular exosome [GO:0070062]; focal adhesion [GO:0005925]; membrane [GO:0016020]; nucleolus [GO:0005730]; nucleoplasm [GO:0005654]; ribosome [GO:0005840]	cytoplasmic translation [GO:0002181]; translation [GO:0006412]	RNA binding [GO:0003723]; rRNA binding [GO:0019843]; structural constituent of ribosome [GO:0003735]	0.00244873	0.00319157	0.00233718	0.00226727	0.00201561	0.00215276	0.00240219	0.00339553	0.00349095	0.00252052	0.00305128	0.0030232	0.00351437	0.00316598
P23528	P23528	P23528	COF1_HUMAN	Cofilin-1 (18 kDa phosphoprotein) (p18) (Cofilin, non-muscle isoform)	CFL1 CFL	actin cytoskeleton [GO:0015629]; cytoplasm [GO:0005737]; cytosol [GO:0005829]; extracellular exosome [GO:0070062]; extracellular space [GO:0005615]; focal adhesion [GO:0005925]; lamellipodium [GO:0030027]; lamellipodium membrane [GO:0031258]; membrane [GO:0016020]; nuclear matrix [GO:0016363]; nucleus [GO:0005634]; ruffle membrane [GO:0032587]; vesicle [GO:0031982]	actin cytoskeleton organization [GO:0030036]; actin filament depolymerization [GO:0030042]; actin filament fragmentation [GO:0030043]; actin filament severing [GO:0051014]; cell motility [GO:0048870]; cytoskeleton organization [GO:0007010]; establishment of spindle localization [GO:0051293]; negative regulation of apoptotic process [GO:0043066]; positive regulation by host of viral process [GO:00…	actin filament binding [GO:0051015]	0.00211932	0.00195285	0.00266946	0.0025898	0.00319746	0.00182135	0.00239171	0.00323189	0.00332271	0.00287886	0.00338827	0.0028775	0.00286715	0.0030944
P26641	P26641	P26641	EF1G_HUMAN	Elongation factor 1-gamma (EF-1-gamma) (eEF-1B gamma)	EEF1G EF1G PRO1608	cytoplasm [GO:0005737]; cytosol [GO:0005829]; extracellular exosome [GO:0070062]; membrane [GO:0016020]; nucleus [GO:0005634]	glutathione metabolic process [GO:0006749]; response to virus [GO:0009615]; translational elongation [GO:0006414]	cadherin binding [GO:0045296]; translation elongation factor activity [GO:0003746]	0.00257557	0.00230786	0.00228156	0.00237726	0.00251016	0.00224855	0.0023835	0.0032738	0.00324559	0.00309845	0.00386124	0.00364352	0.00399345	0.00351934
P62249	P62249	P62249	RS16_HUMAN	40S ribosomal protein S16 (Small ribosomal subunit protein uS9)	RPS16	cytosol [GO:0005829]; cytosolic ribosome [GO:0022626]; cytosolic small ribosomal subunit [GO:0022627]; extracellular exosome [GO:0070062]; focal adhesion [GO:0005925]; membrane [GO:0016020]; nucleoplasm [GO:0005654]; small ribosomal subunit [GO:0015935]	cellular response to leukemia inhibitory factor [GO:1990830]; cytoplasmic translation [GO:0002181]; liver regeneration [GO:0097421]; maturation of SSU-rRNA from tricistronic rRNA transcript (SSU-rRNA, 5.8S rRNA, LSU-rRNA) [GO:0000462]; ribosomal small subunit biogenesis [GO:0042274]; rRNA processing [GO:0006364]; translation [GO:0006412]	RNA binding [GO:0003723]; structural constituent of ribosome [GO:0003735]	0.00120454	0.00271377	0.00278221	0.00269899	0.00242364	0.0023297	0.00235881	0.00244975	0.00215879	0.00218215	0.00275173	0.00163584	0.00271659	0.00231581
P04439	P04439	P04439	HLAA_HUMAN	HLA class I histocompatibility antigen, A alpha chain (Human leukocyte antigen A) (HLA-A)	HLA-A HLAA	cell surface [GO:0009986]; early endosome membrane [GO:0031901]; endoplasmic reticulum [GO:0005783]; endoplasmic reticulum exit site [GO:0070971]; endoplasmic reticulum membrane [GO:0005789]; ER to Golgi transport vesicle membrane [GO:0012507]; extracellular exosome [GO:0070062]; Golgi apparatus [GO:0005794]; Golgi medial cisterna [GO:0005797]; Golgi membrane [GO:0000139]; integral component of l…	antibacterial humoral response [GO:0019731]; antigen processing and presentation of endogenous peptide antigen via MHC class I [GO:0019885]; antigen processing and presentation of endogenous peptide antigen via MHC class I via ER pathway, TAP-dependent [GO:0002485]; antigen processing and presentation of endogenous peptide antigen via MHC class I via ER pathway, TAP-independent [GO:0002486]; anti…	beta-2-microglobulin binding [GO:0030881]; CD8 receptor binding [GO:0042610]; peptide antigen binding [GO:0042605]; RNA binding [GO:0003723]; signaling receptor binding [GO:0005102]; TAP binding [GO:0046977]; TAP complex binding [GO:0062061]; T cell receptor binding [GO:0042608]	0.00327962	0.00247159	0.00212871	0.00216396	0.00213765	0.00197115	0.00235878	0.00294016	0.00302274	0.00261933	0.00220235	0.00239993	0.00239129	0.00259597
Q00610	Q00610	Q00610	CLH1_HUMAN	Clathrin heavy chain 1 (Clathrin heavy chain on chromosome 17) (CLH-17)	CLTC CLH17 CLTCL2 KIAA0034	clathrin coat [GO:0030118]; clathrin-coated endocytic vesicle [GO:0045334]; clathrin-coated endocytic vesicle membrane [GO:0030669]; clathrin-coated vesicle [GO:0030136]; clathrin coat of coated pit [GO:0030132]; clathrin coat of trans-Golgi network vesicle [GO:0030130]; clathrin complex [GO:0071439]; cytosol [GO:0005829]; endolysosome membrane [GO:0036020]; endosome [GO:0005768]; extracellular e…	amyloid-beta clearance by transcytosis [GO:0150093]; autophagy [GO:0006914]; cell division [GO:0051301]; clathrin coat assembly [GO:0048268]; clathrin-dependent endocytosis [GO:0072583]; intracellular protein transport [GO:0006886]; mitotic cell cycle [GO:0000278]; negative regulation of hyaluronan biosynthetic process [GO:1900126]; negative regulation of protein localization to plasma membrane […	clathrin light chain binding [GO:0032051]; disordered domain specific binding [GO:0097718]; double-stranded RNA binding [GO:0003725]; low-density lipoprotein particle receptor binding [GO:0050750]; protein kinase binding [GO:0019901]; RNA binding [GO:0003723]; structural molecule activity [GO:0005198]; ubiquitin-specific protease binding [GO:1990381]	0.00258282	0.00240845	0.00244714	0.00218145	0.00209142	0.00232398	0.00233921	0.00395031	0.0036693	0.003709	0.00388561	0.00370725	0.0039307	0.00380869
P23526	P23526	P23526	SAHH_HUMAN	Adenosylhomocysteinase (AdoHcyase) (EC 3.3.1.1) (S-adenosyl-L-homocysteine hydrolase)	AHCY SAHH	cytosol [GO:0005829]; extracellular exosome [GO:0070062]; melanosome [GO:0042470]; neuron projection [GO:0043005]; nucleus [GO:0005634]	chronic inflammatory response to antigenic stimulus [GO:0002439]; circadian sleep/wake cycle [GO:0042745]; one-carbon metabolic process [GO:0006730]; response to hypoxia [GO:0001666]; response to nutrient [GO:0007584]; S-adenosylhomocysteine catabolic process [GO:0019510]; S-adenosylmethionine cycle [GO:0033353]	adenosylhomocysteinase activity [GO:0004013]; adenyl nucleotide binding [GO:0030554]; identical protein binding [GO:0042802]; NAD binding [GO:0051287]	0.00227971	0.00241795	0.00239345	0.00240478	0.00229348	0.00218709	0.00232941	0.00372565	0.00364795	0.00331869	0.00390593	0.00368569	0.0034888	0.00362879
P09429	P09429	P09429	HMGB1_HUMAN	High mobility group protein B1 (High mobility group protein 1) (HMG-1)	HMGB1 HMG1	alphav-beta3 integrin-HMGB1 complex [GO:0035868]; cell surface [GO:0009986]; condensed chromosome [GO:0000793]; early endosome [GO:0005769]; endoplasmic reticulum-Golgi intermediate compartment [GO:0005793]; extracellular region [GO:0005576]; extracellular space [GO:0005615]; ficolin-1-rich granule lumen [GO:1904813]; neuron projection [GO:0043005]; nucleoplasm [GO:0005654]; nucleus [GO:0005634];…	activation of innate immune response [GO:0002218]; apoptotic cell clearance [GO:0043277]; autophagy [GO:0006914]; base-excision repair [GO:0006284]; cellular response to interleukin-7 [GO:0098761]; cellular response to lipopolysaccharide [GO:0071222]; chromatin assembly [GO:0031497]; dendritic cell chemotaxis [GO:0002407]; DNA geometric change [GO:0032392]; DNA recombination [GO:0006310]; DNA top…	bubble DNA binding [GO:0000405]; calcium-dependent protein kinase regulator activity [GO:0010858]; chemoattractant activity [GO:0042056]; C-X-C chemokine binding [GO:0019958]; cytokine activity [GO:0005125]; damaged DNA binding [GO:0003684]; DNA binding, bending [GO:0008301]; DNA-binding transcription factor binding [GO:0140297]; DNA polymerase binding [GO:0070182]; double-stranded DNA binding [G…	0.00294514	0.0038541	0.00171902	0.00116739	0.00181205	0.00246214	0.00232664	0.00332815	0.00183325	0.00370618	0.00224332	0.00259312	0.00258377	0.00271463
O43854	O43854	O43854	EDIL3_HUMAN	EGF-like repeat and discoidin I-like domain-containing protein 3 (Developmentally-regulated endothelial cell locus 1 protein) (Integrin-binding protein DEL1)	EDIL3 DEL1	collagen-containing extracellular matrix [GO:0062023]; extracellular exosome [GO:0070062]; extracellular vesicle [GO:1903561]	cell adhesion [GO:0007155]; positive regulation of cell-substrate adhesion [GO:0010811]	calcium ion binding [GO:0005509]; integrin binding [GO:0005178]	0.00227156	0.00247632	0.0026157	0.00208967	0.00213785	0.00228332	0.0023124	0.0130398	0.0116552	0.0131088	0.0108808	0.0111123	0.0125597	0.0120594
P61247	P61247	P61247	RS3A_HUMAN	40S ribosomal protein S3a (Small ribosomal subunit protein eS1) (v-fos transformation effector protein) (Fte-1)	RPS3A FTE1 MFTL	cytoplasm [GO:0005737]; cytosol [GO:0005829]; cytosolic ribosome [GO:0022626]; cytosolic small ribosomal subunit [GO:0022627]; endoplasmic reticulum [GO:0005783]; extracellular exosome [GO:0070062]; focal adhesion [GO:0005925]; nucleolus [GO:0005730]; nucleoplasm [GO:0005654]; nucleus [GO:0005634]; ribonucleoprotein complex [GO:1990904]	cell differentiation [GO:0030154]; cytoplasmic translation [GO:0002181]; negative regulation of apoptotic process [GO:0043066]; translation [GO:0006412]; translational initiation [GO:0006413]	mRNA 5'-UTR binding [GO:0048027]; RNA binding [GO:0003723]; structural constituent of ribosome [GO:0003735]	0.00293105	0.00191011	0.00209815	0.00244247	0.00227859	0.00214733	0.00230128	0.00338696	0.00268622	0.00331869	0.00152179	0.00150778	0.00180283	0.00237071
P08238	P08238	P08238	HS90B_HUMAN	Heat shock protein HSP 90-beta (HSP 90) (Heat shock 84 kDa) (HSP 84) (HSP84)	HSP90AB1 HSP90B HSPC2 HSPCB	apical plasma membrane [GO:0016324]; aryl hydrocarbon receptor complex [GO:0034751]; axonal growth cone [GO:0044295]; basolateral plasma membrane [GO:0016323]; brush border membrane [GO:0031526]; cell surface [GO:0009986]; cytoplasm [GO:0005737]; cytosol [GO:0005829]; dendritic growth cone [GO:0044294]; dynein axonemal particle [GO:0120293]; extracellular exosome [GO:0070062]; extracellular regio…	axon extension [GO:0048675]; cellular response to heat [GO:0034605]; cellular response to interleukin-4 [GO:0071353]; cellular response to organic cyclic compound [GO:0071407]; central nervous system neuron axonogenesis [GO:0021955]; chaperone-mediated protein complex assembly [GO:0051131]; establishment of cell polarity [GO:0030010]; negative regulation of complement-dependent cytotoxicity [GO:1…	ATP binding [GO:0005524]; ATP-dependent protein binding [GO:0043008]; cadherin binding [GO:0045296]; CTP binding [GO:0002135]; dATP binding [GO:0032564]; disordered domain specific binding [GO:0097718]; DNA polymerase binding [GO:0070182]; double-stranded RNA binding [GO:0003725]; GTP binding [GO:0005525]; heat shock protein binding [GO:0031072]; histone deacetylase binding [GO:0042826]; histone …	0.00243948	0.00194841	0.00235548	0.0025837	0.0022564	0.00220187	0.00229756	0.00459643	0.00480931	0.004422	0.00457423	0.0043129	0.004294	0.00450148
P07195	P07195	P07195	LDHB_HUMAN	L-lactate dehydrogenase B chain (LDH-B) (EC 1.1.1.27) (LDH heart subunit) (LDH-H) (Renal carcinoma antigen NY-REN-46)	LDHB	cytoplasm [GO:0005737]; cytosol [GO:0005829]; extracellular exosome [GO:0070062]; membrane [GO:0016020]; membrane raft [GO:0045121]; mitochondrial inner membrane [GO:0005743]	carbohydrate metabolic process [GO:0005975]; carboxylic acid metabolic process [GO:0019752]	identical protein binding [GO:0042802]; L-lactate dehydrogenase activity [GO:0004459]	0.00189582	0.00204931	0.00232215	0.00257449	0.00243707	0.00237659	0.00227591	0.00508733	0.00519163	0.00500928	0.00433153	0.00453009	0.00475134	0.00481687
P62081	P62081	P62081	RS7_HUMAN	40S ribosomal protein S7 (Small ribosomal subunit protein eS7)	RPS7	cytosol [GO:0005829]; cytosolic ribosome [GO:0022626]; cytosolic small ribosomal subunit [GO:0022627]; focal adhesion [GO:0005925]; membrane [GO:0016020]; microtubule organizing center [GO:0005815]; nucleolus [GO:0005730]; nucleoplasm [GO:0005654]; nucleus [GO:0005634]; protein-containing complex [GO:0032991]; ribonucleoprotein complex [GO:1990904]; ribosome [GO:0005840]; small-subunit processome…	cell differentiation [GO:0030154]; cytoplasmic translation [GO:0002181]; negative regulation of ubiquitin-dependent protein catabolic process [GO:2000059]; negative regulation of ubiquitin protein ligase activity [GO:1904667]; neural tube closure [GO:0001843]; positive regulation of gene expression [GO:0010628]; positive regulation of intrinsic apoptotic signaling pathway by p53 class mediator [G…	mRNA 3'-UTR binding [GO:0003730]; mRNA 5'-UTR binding [GO:0048027]; protein kinase binding [GO:0019901]; RNA binding [GO:0003723]; structural constituent of ribosome [GO:0003735]; ubiquitin ligase inhibitor activity [GO:1990948]	0.00253823	0.00204232	0.00247452	0.00276981	0.00200638	0.00175328	0.00226409	0.00184362	0.00162466	0.00164224	0.00124253	0.0012311	0.00163555	0.00153662
P04075	P04075	P04075	ALDOA_HUMAN	Fructose-bisphosphate aldolase A (EC 4.1.2.13) (Lung cancer antigen NY-LU-1) (Muscle-type aldolase)	ALDOA ALDA	actin cytoskeleton [GO:0015629]; cytosol [GO:0005829]; extracellular exosome [GO:0070062]; extracellular region [GO:0005576]; extracellular space [GO:0005615]; ficolin-1-rich granule lumen [GO:1904813]; I band [GO:0031674]; M band [GO:0031430]; membrane [GO:0016020]; nucleus [GO:0005634]; platelet alpha granule lumen [GO:0031093]; secretory granule lumen [GO:0034774]; sperm head [GO:0061827]; ter…	actin filament organization [GO:0007015]; ATP biosynthetic process [GO:0006754]; binding of sperm to zona pellucida [GO:0007339]; fructose 1,6-bisphosphate metabolic process [GO:0030388]; fructose metabolic process [GO:0006000]; glycolytic process [GO:0006096]; muscle cell cellular homeostasis [GO:0046716]; protein homotetramerization [GO:0051289]; regulation of cell shape [GO:0008360]; striated …	actin binding [GO:0003779]; cadherin binding [GO:0045296]; cytoskeletal protein binding [GO:0008092]; fructose binding [GO:0070061]; fructose-bisphosphate aldolase activity [GO:0004332]; identical protein binding [GO:0042802]; RNA binding [GO:0003723]; tubulin binding [GO:0015631]	0.00222262	0.00217715	0.00273934	0.00196844	0.00194439	0.00249205	0.00225733	0.0103188	0.00844483	0.00809847	0.00905179	0.00874972	0.00871822	0.00889698
Q02878	Q02878	Q02878	RL6_HUMAN	60S ribosomal protein L6 (Large ribosomal subunit protein eL6) (Neoplasm-related protein C140) (Tax-responsive enhancer element-binding protein 107) (TaxREB107)	RPL6 TXREB1	cytoplasmic ribonucleoprotein granule [GO:0036464]; cytosol [GO:0005829]; cytosolic large ribosomal subunit [GO:0022625]; cytosolic ribosome [GO:0022626]; focal adhesion [GO:0005925]; membrane [GO:0016020]; nucleus [GO:0005634]; polysomal ribosome [GO:0042788]; postsynaptic density [GO:0014069]; rough endoplasmic reticulum [GO:0005791]	cytoplasmic translation [GO:0002181]; regulation of transcription, DNA-templated [GO:0006355]; ribosomal large subunit assembly [GO:0000027]; translation [GO:0006412]	cadherin binding [GO:0045296]; DNA binding [GO:0003677]; RNA binding [GO:0003723]; structural constituent of ribosome [GO:0003735]	0.00195403	0.00200137	0.00218009	0.0024877	0.00208871	0.00262451	0.00222274	0.00403613	0.00328316	0.00304213	0.00223196	0.00304069	0.00220345	0.00297292
P26038	P26038	P26038	MOES_HUMAN	Moesin (Membrane-organizing extension spike protein)	MSN	apical part of cell [GO:0045177]; apical plasma membrane [GO:0016324]; basolateral plasma membrane [GO:0016323]; blood microparticle [GO:0072562]; cell periphery [GO:0071944]; cell surface [GO:0009986]; cytoplasm [GO:0005737]; cytoskeleton [GO:0005856]; cytosol [GO:0005829]; extracellular exosome [GO:0070062]; extracellular space [GO:0005615]; filopodium [GO:0030175]; focal adhesion [GO:0005925];…	cellular response to testosterone stimulus [GO:0071394]; establishment of endothelial barrier [GO:0061028]; establishment of epithelial cell apical/basal polarity [GO:0045198]; gland morphogenesis [GO:0022612]; immunological synapse formation [GO:0001771]; leukocyte cell-cell adhesion [GO:0007159]; leukocyte migration [GO:0050900]; membrane to membrane docking [GO:0022614]; positive regulation of…	actin binding [GO:0003779]; cell adhesion molecule binding [GO:0050839]; double-stranded RNA binding [GO:0003725]; enzyme binding [GO:0019899]; protein kinase binding [GO:0019901]; signaling receptor binding [GO:0005102]; structural constituent of cytoskeleton [GO:0005200]	0.00238155	0.0022509	0.00237145	0.0019283	0.00239606	0.00196817	0.00221607	0.00186373	0.00136855	0.001661	0.00167547	0.00110621	0.00192885	0.00160064
Q02543	Q02543	Q02543	RL18A_HUMAN	60S ribosomal protein L18a (Large ribosomal subunit protein eL20)	RPL18A	cytosol [GO:0005829]; cytosolic large ribosomal subunit [GO:0022625]; cytosolic ribosome [GO:0022626]; membrane [GO:0016020]; polysomal ribosome [GO:0042788]; postsynaptic density [GO:0014069]	cytoplasmic translation [GO:0002181]; response to antineoplastic agent [GO:0097327]; translation [GO:0006412]	RNA binding [GO:0003723]; structural constituent of ribosome [GO:0003735]	0.0017986	0.00184189	0.00251778	0.00203539	0.00241263	0.00257679	0.00219718	0.00406435	0.00402933	0.00362039	0.00410883	0.00407101	0.00495777	0.00414195
P62906	P62906	P62906	RL10A_HUMAN	60S ribosomal protein L10a (CSA-19) (Large ribosomal subunit protein uL1) (Neural precursor cell expressed developmentally down-regulated protein 6) (NEDD-6)	RPL10A NEDD6	cytosol [GO:0005829]; cytosolic large ribosomal subunit [GO:0022625]; cytosolic ribosome [GO:0022626]; extracellular exosome [GO:0070062]; focal adhesion [GO:0005925]; membrane [GO:0016020]; nucleus [GO:0005634]; polysomal ribosome [GO:0042788]; postsynaptic density [GO:0014069]	cytoplasmic translation [GO:0002181]; maturation of LSU-rRNA [GO:0000470]; response to ethanol [GO:0045471]; translation [GO:0006412]	RNA binding [GO:0003723]; structural constituent of ribosome [GO:0003735]	0.00145877	0.00199184	0.00170173	0.00247624	0.00293518	0.00243825	0.002167	0.000412054	0.000363114	0.00110113	0.00111084	0.00146748	0.00109665	0.000925211
P61313	P61313	P61313	RL15_HUMAN	60S ribosomal protein L15 (Large ribosomal subunit protein eL15)	RPL15 EC45 TCBAP0781	A band [GO:0031672]; cytosol [GO:0005829]; cytosolic large ribosomal subunit [GO:0022625]; cytosolic ribosome [GO:0022626]; membrane [GO:0016020]; nucleus [GO:0005634]; ribosome [GO:0005840]	cytoplasmic translation [GO:0002181]; response to ethanol [GO:0045471]; translation [GO:0006412]	cadherin binding [GO:0045296]; RNA binding [GO:0003723]; structural constituent of ribosome [GO:0003735]	0.00206898	0.00229534	0.00253424	0.00175602	0.00225494	0.00203786	0.0021579	0.0035065	0.00347628	0.0046852	0.003151	0.00351224	0.0034996	0.00363847
P07093	P07093	P07093	GDN_HUMAN	Glia-derived nexin (GDN) (Peptidase inhibitor 7) (PI-7) (Protease nexin 1) (PN-1) (Protease nexin I) (Serpin E2)	SERPINE2 PI7 PN1	collagen-containing extracellular matrix [GO:0062023]; cytosol [GO:0005829]; extracellular region [GO:0005576]; extracellular space [GO:0005615]; extracellular vesicle [GO:1903561]; extrinsic component of external side of plasma membrane [GO:0031232]; neuromuscular junction [GO:0031594]; platelet alpha granule [GO:0031091]	blood coagulation [GO:0007596]; cerebellar granular layer morphogenesis [GO:0021683]; detection of mechanical stimulus involved in sensory perception [GO:0050974]; innervation [GO:0060384]; long-term synaptic potentiation [GO:0060291]; mating plug formation [GO:0042628]; negative regulation of blood coagulation [GO:0030195]; negative regulation of cell growth [GO:0030308]; negative regulation of …	glycosaminoglycan binding [GO:0005539]; heparin binding [GO:0008201]; serine-type endopeptidase inhibitor activity [GO:0004867]; signaling receptor binding [GO:0005102]	0.00194421	0.00208151	0.00231957	0.00189015	0.00204487	0.00246889	0.00212487	0.00112331	0.000791917	0.00120073	0.00100943	0.000800109	0.000597922	0.00092057
P01889	P01889	P01889	HLAB_HUMAN	HLA class I histocompatibility antigen, B alpha chain (Human leukocyte antigen B) (HLA-B)	HLA-B HLAB	cell surface [GO:0009986]; early endosome membrane [GO:0031901]; endoplasmic reticulum [GO:0005783]; ER to Golgi transport vesicle membrane [GO:0012507]; extracellular exosome [GO:0070062]; Golgi apparatus [GO:0005794]; Golgi membrane [GO:0000139]; integral component of lumenal side of endoplasmic reticulum membrane [GO:0071556]; integral component of plasma membrane [GO:0005887]; membrane [GO:00…	adaptive immune response [GO:0002250]; antigen processing and presentation of endogenous peptide antigen via MHC class I via ER pathway, TAP-independent [GO:0002486]; defense response [GO:0006952]; detection of bacterium [GO:0016045]; immune response [GO:0006955]; innate immune response [GO:0045087]; positive regulation of T cell mediated cytotoxicity [GO:0001916]; protection from natural killer …	chaperone binding [GO:0051087]; peptide antigen binding [GO:0042605]; signaling receptor binding [GO:0005102]; TAP binding [GO:0046977]	0.00204478	0.00219336	0.00224873	0.00218123	0.00225299	0.00177741	0.00211642	0.0022234	0.00348319	0.00352139	0.00244266	0.00263981	0.00241111	0.00278692
P12956	P12956	P12956	XRCC6_HUMAN	X-ray repair cross-complementing protein 6 (EC 3.6.4.-) (EC 4.2.99.-) (5'-deoxyribose-5-phosphate lyase Ku70) (5'-dRP lyase Ku70) (70 kDa subunit of Ku antigen) (ATP-dependent DNA helicase 2 subunit 1) (ATP-dependent DNA helicase II 70 kDa subunit) (CTC box-binding factor 75 kDa subunit) (CTC75) (CTCBF) (DNA repair protein XRCC6) (Lupus Ku autoantigen protein p70) (Ku70) (Thyroid-lupus autoantige…	XRCC6 G22P1	chromosome, telomeric region [GO:0000781]; cytosol [GO:0005829]; extracellular region [GO:0005576]; ficolin-1-rich granule lumen [GO:1904813]; Ku70:Ku80 complex [GO:0043564]; membrane [GO:0016020]; nonhomologous end joining complex [GO:0070419]; nuclear telomere cap complex [GO:0000783]; nucleolus [GO:0005730]; nucleoplasm [GO:0005654]; nucleus [GO:0005634]; protein-containing complex [GO:0032991…	activation of innate immune response [GO:0002218]; brain development [GO:0007420]; cellular hyperosmotic salinity response [GO:0071475]; cellular response to gamma radiation [GO:0071480]; cellular response to X-ray [GO:0071481]; DNA ligation [GO:0006266]; DNA recombination [GO:0006310]; double-strand break repair via classical nonhomologous end joining [GO:0097680]; double-strand break repair via…	5'-deoxyribose-5-phosphate lyase activity [GO:0051575]; ATPase, acting on DNA [GO:0008094]; ATP binding [GO:0005524]; cyclin binding [GO:0030332]; damaged DNA binding [GO:0003684]; DNA binding [GO:0003677]; DNA helicase activity [GO:0003678]; double-stranded DNA binding [GO:0003690]; hydrolase activity [GO:0016787]; protein-containing complex binding [GO:0044877]; protein C-terminus binding [GO:0…	0.00231054	0.00201092	0.00206163	0.00217643	0.00214984	0.00198584	0.00211587	0.00161506	0.00155263	0.00130786	0.00158326	0.00183013	0.00208406	0.00166217
P15880	P15880	P15880	RS2_HUMAN	40S ribosomal protein S2 (40S ribosomal protein S4) (Protein LLRep3) (Small ribosomal subunit protein uS5)	RPS2 RPS4	cytosol [GO:0005829]; cytosolic ribosome [GO:0022626]; cytosolic small ribosomal subunit [GO:0022627]; extracellular exosome [GO:0070062]; focal adhesion [GO:0005925]; membrane [GO:0016020]; nucleoplasm [GO:0005654]; nucleus [GO:0005634]	cytoplasmic translation [GO:0002181]; positive regulation of ubiquitin-protein transferase activity [GO:0051443]; translation [GO:0006412]	cadherin binding [GO:0045296]; enzyme binding [GO:0019899]; fibroblast growth factor binding [GO:0017134]; mRNA binding [GO:0003729]; RNA binding [GO:0003723]; structural constituent of ribosome [GO:0003735]	0.00192069	0.00258158	0.00201652	0.0019562	0.00217383	0.00193479	0.00209727	0.00305173	0.00322713	0.00407757	0.00383927	0.00380393	0.00297805	0.00349628
P08107	P08107	P0DMV8	HS71A_HUMAN	Heat shock 70 kDa protein 1A (Heat shock 70 kDa protein 1) (HSP70-1) (HSP70.1)	HSPA1A HSP72 HSPA1 HSX70	aggresome [GO:0016235]; blood microparticle [GO:0072562]; centriole [GO:0005814]; centrosome [GO:0005813]; cytoplasm [GO:0005737]; cytosol [GO:0005829]; endoplasmic reticulum [GO:0005783]; extracellular exosome [GO:0070062]; extracellular region [GO:0005576]; ficolin-1-rich granule lumen [GO:1904813]; focal adhesion [GO:0005925]; inclusion body [GO:0016234]; mitochondrion [GO:0005739]; nuclear sp…	ATP metabolic process [GO:0046034]; cellular heat acclimation [GO:0070370]; cellular response to heat [GO:0034605]; cellular response to oxidative stress [GO:0034599]; cellular response to unfolded protein [GO:0034620]; chaperone cofactor-dependent protein refolding [GO:0051085]; chaperone-mediated protein complex assembly [GO:0051131]; lysosomal transport [GO:0007041]; mRNA catabolic process [GO…	ATP binding [GO:0005524]; ATP hydrolysis activity [GO:0140603]; C3HC4-type RING finger domain binding [GO:0055131]; cadherin binding [GO:0045296]; denatured protein binding [GO:0031249]; disordered domain specific binding [GO:0097718]; enzyme binding [GO:0019899]; G protein-coupled receptor binding [GO:0001664]; heat shock protein binding [GO:0031072]; histone deacetylase binding [GO:0042826]; mi…	0.00203102	0.00213579	0.0017863	0.00218022	0.00226401	0.00218203	0.00209656	0.00307082	0.00270593	0.00223823	0.00225798	0.00260968	0.0027241	0.00260112
P43490	P43490	P43490	NAMPT_HUMAN	Nicotinamide phosphoribosyltransferase (NAmPRTase) (Nampt) (EC 2.4.2.12) (Pre-B-cell colony-enhancing factor 1) (Pre-B cell-enhancing factor) (Visfatin)	NAMPT PBEF PBEF1	cell junction [GO:0030054]; cytosol [GO:0005829]; extracellular exosome [GO:0070062]; nuclear speck [GO:0016607]; plasma membrane [GO:0005886]	aging [GO:0007568]; cell-cell signaling [GO:0007267]; cellular response to amyloid-beta [GO:1904646]; cellular response to ionizing radiation [GO:0071479]; cellular response to oxygen-glucose deprivation [GO:0090650]; circadian regulation of gene expression [GO:0032922]; female pregnancy [GO:0007565]; microglial cell activation [GO:0001774]; NAD biosynthesis via nicotinamide riboside salvage path…	cytokine activity [GO:0005125]; identical protein binding [GO:0042802]; nicotinamide phosphoribosyltransferase activity [GO:0047280]; nicotinate-nucleotide diphosphorylase (carboxylating) activity [GO:0004514]; nucleotide binding [GO:0000166]	0.0020774	0.00234748	0.00240668	0.00196989	0.00187376	0.00177034	0.00207426	0.000910547	0.00144432	0.00162217	0.00147282	0.0016214	0.00145401	0.00142088
P32119	P32119	P32119	PRDX2_HUMAN	Peroxiredoxin-2 (EC 1.11.1.24) (Natural killer cell-enhancing factor B) (NKEF-B) (PRP) (Thiol-specific antioxidant protein) (TSA) (Thioredoxin peroxidase 1) (Thioredoxin-dependent peroxide reductase 1) (Thioredoxin-dependent peroxiredoxin 2)	PRDX2 NKEFB TDPX1	cytoplasm [GO:0005737]; cytosol [GO:0005829]; extracellular exosome [GO:0070062]	cell redox homeostasis [GO:0045454]; cellular response to oxidative stress [GO:0034599]; defense response to tumor cell [GO:0002357]; homeostasis of number of cells [GO:0048872]; hydrogen peroxide catabolic process [GO:0042744]; leukocyte activation [GO:0045321]; negative regulation of apoptotic process [GO:0043066]; negative regulation of extrinsic apoptotic signaling pathway in absence of ligan…	antioxidant activity [GO:0016209]; thioredoxin peroxidase activity [GO:0008379]	0.00195433	0.00236508	0.00242472	0.00180937	0.00196599	0.00190905	0.00207142	0.001355	0.00119405	0.00160906	0.00162348	0.00160877	0.00160274	0.00149885
P05204	P05204	P05204	HMGN2_HUMAN	Non-histone chromosomal protein HMG-17 (High mobility group nucleosome-binding domain-containing protein 2)	HMGN2 HMG17	chromatin [GO:0000785]; cytoplasm [GO:0005737]; extracellular space [GO:0005615]; nucleus [GO:0005634]	antimicrobial humoral immune response mediated by antimicrobial peptide [GO:0061844]; chromatin organization [GO:0006325]; killing of cells of other organism [GO:0031640]	chromatin binding [GO:0003682]; nucleosomal DNA binding [GO:0031492]; RNA binding [GO:0003723]	0.00234484	0.00240128	0.00205153	0.00238819	0.00196584	0.00125977	0.00206857	0.00198702	0.00262653	0.00353993	0.00178557	0.00176913	0.00176276	0.00224516
P08670	P08670	P08670	VIME_HUMAN	Vimentin	VIM	cell leading edge [GO:0031252]; cytoplasm [GO:0005737]; cytoskeleton [GO:0005856]; cytosol [GO:0005829]; extracellular exosome [GO:0070062]; focal adhesion [GO:0005925]; intermediate filament [GO:0005882]; intermediate filament cytoskeleton [GO:0045111]; microtubule organizing center [GO:0005815]; neuron projection [GO:0043005]; nuclear matrix [GO:0016363]; peroxisome [GO:0005777]; phagocytic ves…	astrocyte development [GO:0014002]; Bergmann glial cell differentiation [GO:0060020]; cellular response to interferon-gamma [GO:0071346]; cellular response to lipopolysaccharide [GO:0071222]; cellular response to muramyl dipeptide [GO:0071225]; intermediate filament organization [GO:0045109]; lens fiber cell development [GO:0070307]; negative regulation of neuron projection development [GO:001097…	double-stranded RNA binding [GO:0003725]; identical protein binding [GO:0042802]; keratin filament binding [GO:1990254]; protein domain specific binding [GO:0019904]; scaffold protein binding [GO:0097110]; structural constituent of cytoskeleton [GO:0005200]; structural constituent of eye lens [GO:0005212]	0.00196257	0.00193265	0.00206065	0.00222949	0.00235484	0.00186547	0.00206761	0.00172691	0.0016909	0.00153828	0.00224154	0.00187923	0.00187246	0.00182489
Q07020	Q07020	Q07020	RL18_HUMAN	60S ribosomal protein L18 (Large ribosomal subunit protein eL18)	RPL18	cytosol [GO:0005829]; cytosolic large ribosomal subunit [GO:0022625]; cytosolic ribosome [GO:0022626]; endoplasmic reticulum [GO:0005783]; focal adhesion [GO:0005925]; membrane [GO:0016020]; nucleolus [GO:0005730]; nucleus [GO:0005634]; polysomal ribosome [GO:0042788]; rough endoplasmic reticulum [GO:0005791]	cytoplasmic translation [GO:0002181]; translation [GO:0006412]	RNA binding [GO:0003723]; structural constituent of ribosome [GO:0003735]	0.00187088	0.0022991	0.0025535	0.00190547	0.00207041	0.00140718	0.00201776	0.00380492	0.00335301	0.0033893	0.00384657	0.00381116	0.00379744	0.00366707
P30101	P30101	P30101	PDIA3_HUMAN	Protein disulfide-isomerase A3 (EC 5.3.4.1) (58 kDa glucose-regulated protein) (58 kDa microsomal protein) (p58) (Disulfide isomerase ER-60) (Endoplasmic reticulum resident protein 57) (ER protein 57) (ERp57) (Endoplasmic reticulum resident protein 60) (ER protein 60) (ERp60)	PDIA3 ERP57 ERP60 GRP58	cell surface [GO:0009986]; endoplasmic reticulum [GO:0005783]; endoplasmic reticulum lumen [GO:0005788]; extracellular exosome [GO:0070062]; extracellular space [GO:0005615]; focal adhesion [GO:0005925]; melanosome [GO:0042470]; MHC class I peptide loading complex [GO:0042824]; nucleus [GO:0005634]; phagocytic vesicle [GO:0045335]; recycling endosome membrane [GO:0055038]	cellular response to interleukin-7 [GO:0098761]; positive regulation of extrinsic apoptotic signaling pathway [GO:2001238]; protein folding [GO:0006457]; protein folding in endoplasmic reticulum [GO:0034975]; response to endoplasmic reticulum stress [GO:0034976]	cysteine-type endopeptidase activity [GO:0004197]; disulfide oxidoreductase activity [GO:0015036]; identical protein binding [GO:0042802]; phospholipase C activity [GO:0004629]; protein disulfide isomerase activity [GO:0003756]; protein-disulfide reductase activity [GO:0015035]; RNA binding [GO:0003723]	0.00215911	0.00213975	0.00204747	0.00184435	0.00189188	0.00202061	0.00201719	0.00123943	0.00187237	0.00173492	0.00190932	0.00189174	0.00188494	0.00175545
P0CW22	P0CW22	P08708	RS17_HUMAN	40S ribosomal protein S17 (Small ribosomal subunit protein eS17)	RPS17 RPS17L	cytosol [GO:0005829]; cytosolic ribosome [GO:0022626]; cytosolic small ribosomal subunit [GO:0022627]; focal adhesion [GO:0005925]; membrane [GO:0016020]; nucleoplasm [GO:0005654]; ribosome [GO:0005840]	cytoplasmic translation [GO:0002181]; erythrocyte homeostasis [GO:0034101]; ribosomal small subunit biogenesis [GO:0042274]; rRNA processing [GO:0006364]; translation [GO:0006412]; translational initiation [GO:0006413]	RNA binding [GO:0003723]; structural constituent of ribosome [GO:0003735]	0.00156323	0.00186766	0.00164122	0.00212284	0.00262112	0.00223958	0.00200928	0.00132468	0.00116734	0.000589989	0.00119038	0.00117942	0.00117518	0.0011045
Q9UQ80	Q9UQ80	Q9UQ80	PA2G4_HUMAN	Proliferation-associated protein 2G4 (Cell cycle protein p38-2G4 homolog) (hG4-1) (ErbB3-binding protein 1)	PA2G4 EBP1	azurophil granule lumen [GO:0035578]; cytoplasm [GO:0005737]; extracellular exosome [GO:0070062]; extracellular region [GO:0005576]; membrane [GO:0016020]; nucleolus [GO:0005730]; nucleus [GO:0005634]	negative regulation of apoptotic process [GO:0043066]; negative regulation of transcription, DNA-templated [GO:0045892]; positive regulation of cell differentiation [GO:0045597]; regulation of translation [GO:0006417]; rRNA processing [GO:0006364]	nucleic acid binding [GO:0003676]; RNA binding [GO:0003723]; transcription corepressor activity [GO:0003714]; ubiquitin protein ligase binding [GO:0031625]	0.00205322	0.0019198	0.00215567	0.00181842	0.0017962	0.00230211	0.00200757	0.00204249	0.00259986	0.00222369	0.00224329	0.00282881	0.00281863	0.00245946
P62241	P62241	P62241	RS8_HUMAN	40S ribosomal protein S8 (Small ribosomal subunit protein eS8)	RPS8 OK/SW-cl.83	cytosol [GO:0005829]; cytosolic ribosome [GO:0022626]; cytosolic small ribosomal subunit [GO:0022627]; endoplasmic reticulum [GO:0005783]; extracellular exosome [GO:0070062]; focal adhesion [GO:0005925]; membrane [GO:0016020]; nucleoplasm [GO:0005654]; nucleus [GO:0005634]; ribonucleoprotein complex [GO:1990904]	cytoplasmic translation [GO:0002181]; maturation of SSU-rRNA from tricistronic rRNA transcript (SSU-rRNA, 5.8S rRNA, LSU-rRNA) [GO:0000462]; translation [GO:0006412]	RNA binding [GO:0003723]; structural constituent of ribosome [GO:0003735]	0.00202919	0.00190486	0.00213043	0.00189448	0.00187133	0.00218036	0.00200178	0.00300918	0.00189413	0.00344633	0.0023178	0.00306196	0.00266957	0.00273316
P60903	P60903	P60903	S10AA_HUMAN	Protein S100-A10 (Calpactin I light chain) (Calpactin-1 light chain) (Cellular ligand of annexin II) (S100 calcium-binding protein A10) (p10 protein) (p11)	S100A10 ANX2LG CAL1L CLP11	AnxA2-p11 complex [GO:1990665]; collagen-containing extracellular matrix [GO:0062023]; cytoplasm [GO:0005737]; endoplasmic reticulum [GO:0005783]; extracellular exosome [GO:0070062]; extracellular region [GO:0005576]; extracellular space [GO:0005615]; extrinsic component of plasma membrane [GO:0019897]	membrane raft assembly [GO:0001765]; positive regulation of binding [GO:0051099]; positive regulation of focal adhesion assembly [GO:0051894]; positive regulation of GTPase activity [GO:0043547]; positive regulation of stress fiber assembly [GO:0051496]; positive regulation of substrate adhesion-dependent cell spreading [GO:1900026]; protein localization to plasma membrane [GO:0072659]; response …	calcium-dependent protein binding [GO:0048306]; calcium ion binding [GO:0005509]; protein homodimerization activity [GO:0042803]; transmembrane transporter binding [GO:0044325]	0.00217563	0.00148533	0.00190348	0.00221585	0.00255357	0.00155847	0.00198205	0.000921811	0.00162466	0.00164224	0.00248507	0.00082073	0.00163555	0.00152168
P11413	P11413	P11413	G6PD_HUMAN	Glucose-6-phosphate 1-dehydrogenase (G6PD) (EC 1.1.1.49)	G6PD	centriolar satellite [GO:0034451]; cytoplasm [GO:0005737]; cytoplasmic side of plasma membrane [GO:0009898]; cytosol [GO:0005829]; extracellular exosome [GO:0070062]; intracellular membrane-bounded organelle [GO:0043231]; membrane [GO:0016020]; nucleus [GO:0005634]	cellular response to oxidative stress [GO:0034599]; cholesterol biosynthetic process [GO:0006695]; erythrocyte maturation [GO:0043249]; glucose 6-phosphate metabolic process [GO:0051156]; glucose metabolic process [GO:0006006]; glutathione metabolic process [GO:0006749]; lipid metabolic process [GO:0006629]; NADPH regeneration [GO:0006740]; NADP metabolic process [GO:0006739]; negative regulation…	glucose-6-phosphate dehydrogenase activity [GO:0004345]; glucose binding [GO:0005536]; identical protein binding [GO:0042802]; NADP binding [GO:0050661]; protein homodimerization activity [GO:0042803]	0.00198059	0.00195832	0.00207941	0.00215633	0.00178644	0.00183461	0.00196595	0.000694491	0.000918009	0.000618629	0.000624082	0.000618337	0.000462084	0.000655938
P40429	P40429	P40429	RL13A_HUMAN	60S ribosomal protein L13a (23 kDa highly basic protein) (Large ribosomal subunit protein uL13)	RPL13A	cytoplasm [GO:0005737]; cytosol [GO:0005829]; cytosolic large ribosomal subunit [GO:0022625]; cytosolic ribosome [GO:0022626]; focal adhesion [GO:0005925]; GAIT complex [GO:0097452]; large ribosomal subunit [GO:0015934]; membrane [GO:0016020]; nucleolus [GO:0005730]; nucleus [GO:0005634]; ribonucleoprotein complex [GO:1990904]; ribosome [GO:0005840]	cellular response to interferon-gamma [GO:0071346]; cytoplasmic translation [GO:0002181]; negative regulation of formation of translation preinitiation complex [GO:1901194]; negative regulation of translation [GO:0017148]; translation [GO:0006412]	mRNA binding [GO:0003729]; RNA binding [GO:0003723]; structural constituent of ribosome [GO:0003735]	0.00155938	0.00212921	0.002001	0.00211761	0.00191742	0.00204789	0.00196209	0.0030833	0.00155263	0.00353121	0.00197908	0.0027452	0.00234456	0.00253933
P05388	P05388	P05388	RLA0_HUMAN	60S acidic ribosomal protein P0 (60S ribosomal protein L10E) (Large ribosomal subunit protein uL10)	RPLP0	cytoplasm [GO:0005737]; cytoplasmic ribonucleoprotein granule [GO:0036464]; cytosol [GO:0005829]; cytosolic large ribosomal subunit [GO:0022625]; cytosolic ribosome [GO:0022626]; dendrite [GO:0030425]; endoplasmic reticulum [GO:0005783]; extracellular exosome [GO:0070062]; focal adhesion [GO:0005925]; membrane [GO:0016020]; nucleus [GO:0005634]; postsynapse [GO:0098794]; postsynaptic density [GO:…	cellular response to interleukin-4 [GO:0071353]; cytoplasmic translation [GO:0002181]; ribosomal large subunit assembly [GO:0000027]; translation [GO:0006412]	large ribosomal subunit rRNA binding [GO:0070180]; RNA binding [GO:0003723]; structural constituent of ribosome [GO:0003735]	0.00210814	0.00215888	0.00198034	0.00158208	0.00200925	0.00190753	0.0019577	0.00225655	0.0022371	0.0017588	0.00228124	0.00226024	0.00250235	0.00221605
P60660	P60660	P60660	MYL6_HUMAN	Myosin light polypeptide 6 (17 kDa myosin light chain) (LC17) (Myosin light chain 3) (MLC-3) (Myosin light chain alkali 3) (Myosin light chain A3) (Smooth muscle and nonmuscle myosin light chain alkali 6)	MYL6	brush border [GO:0005903]; cytosol [GO:0005829]; extracellular exosome [GO:0070062]; membrane [GO:0016020]; myosin complex [GO:0016459]; unconventional myosin complex [GO:0016461]; vesicle [GO:0031982]	muscle contraction [GO:0006936]; muscle filament sliding [GO:0030049]; skeletal muscle tissue development [GO:0007519]	calcium ion binding [GO:0005509]; microfilament motor activity [GO:0000146]; motor activity [GO:0003774]; structural constituent of muscle [GO:0008307]	0.00209638	0.00214684	0.00146732	0.00213514	0.00187471	0.00200228	0.00195378	0.00118431	0.00104365	0.00158242	0.00106425	0.00158167	0.00157598	0.00133871
P52565	P52565	P52565	GDIR1_HUMAN	Rho GDP-dissociation inhibitor 1 (Rho GDI 1) (Rho-GDI alpha)	ARHGDIA GDIA1	cytoskeleton [GO:0005856]; cytosol [GO:0005829]; extracellular exosome [GO:0070062]; immunological synapse [GO:0001772]; membrane [GO:0016020]; nucleus [GO:0005634]; synapse [GO:0045202]	cellular response to mechanical stimulus [GO:0071260]; cellular response to organic cyclic compound [GO:0071407]; cellular response to redox state [GO:0071461]; negative regulation of apoptotic process [GO:0043066]; negative regulation of cell adhesion [GO:0007162]; negative regulation of cell migration [GO:0030336]; regulation of actin cytoskeleton reorganization [GO:2000249]; regulation of cell…	fatty acid binding [GO:0005504]; GTPase activator activity [GO:0005096]; Hsp90 protein binding [GO:0051879]; protein kinase binding [GO:0019901]; Rho GDP-dissociation inhibitor activity [GO:0005094]; small GTPase binding [GO:0031267]	0.00224139	0.00194221	0.00162915	0.00158042	0.00190802	0.00240837	0.0019516	0.000876624	0.000772508	0.000780867	0.00078775	0.000390249	0.000388845	0.000666141
P15311	P15311	P15311	EZRI_HUMAN	Ezrin (Cytovillin) (Villin-2) (p81)	EZR VIL2	actin cytoskeleton [GO:0015629]; actin filament [GO:0005884]; apical part of cell [GO:0045177]; apical plasma membrane [GO:0016324]; astrocyte projection [GO:0097449]; basolateral plasma membrane [GO:0016323]; brush border [GO:0005903]; cell body [GO:0044297]; cell periphery [GO:0071944]; cell projection [GO:0042995]; cell tip [GO:0051286]; ciliary basal body [GO:0036064]; cortical cytoskeleton […	actin cytoskeleton reorganization [GO:0031532]; actin filament bundle assembly [GO:0051017]; astral microtubule organization [GO:0030953]; cellular protein-containing complex localization [GO:0034629]; cellular response to cAMP [GO:0071320]; cortical microtubule organization [GO:0043622]; establishment of centrosome localization [GO:0051660]; establishment of endothelial barrier [GO:0061028]; est…	actin binding [GO:0003779]; actin filament binding [GO:0051015]; ATPase binding [GO:0051117]; cadherin binding [GO:0045296]; cell adhesion molecule binding [GO:0050839]; disordered domain specific binding [GO:0097718]; identical protein binding [GO:0042802]; microtubule binding [GO:0008017]; protein C-terminus binding [GO:0008022]; protein domain specific binding [GO:0019904]; protein kinase A bi…	0.00198421	0.0019088	0.00195668	0.00202133	0.0019963	0.00180904	0.00194606	0.00275266	0.00229113	0.0028621	0.00357496	0.00326767	0.00352765	0.00304603
P18621	P18621	P18621	RL17_HUMAN	60S ribosomal protein L17 (60S ribosomal protein L23) (Large ribosomal subunit protein uL22) (PD-1)	RPL17	cytosol [GO:0005829]; cytosolic large ribosomal subunit [GO:0022625]; cytosolic ribosome [GO:0022626]; nucleus [GO:0005634]	cytoplasmic translation [GO:0002181]; translation [GO:0006412]	RNA binding [GO:0003723]; structural constituent of ribosome [GO:0003735]	0.00191156	0.00137029	0.00200693	0.00214159	0.00192311	0.00225936	0.00193547	0.00097191	0.00128471	0.000865744	0.000873375	0.001298	0.000862221	0.00102599
P62424	P62424	P62424	RL7A_HUMAN	60S ribosomal protein L7a (Large ribosomal subunit protein eL8) (PLA-X polypeptide) (Surfeit locus protein 3)	RPL7A SURF-3 SURF3	cytoplasm [GO:0005737]; cytosol [GO:0005829]; cytosolic large ribosomal subunit [GO:0022625]; cytosolic ribosome [GO:0022626]; focal adhesion [GO:0005925]; membrane [GO:0016020]; nucleolus [GO:0005730]; nucleus [GO:0005634]; polysomal ribosome [GO:0042788]	cytoplasmic translation [GO:0002181]; maturation of LSU-rRNA [GO:0000470]; translation [GO:0006412]	cadherin binding [GO:0045296]; RNA binding [GO:0003723]; structural constituent of ribosome [GO:0003735]	0.00224787	0.00189575	0.00166616	0.00188542	0.0019954	0.00184702	0.00192294	0.00168075	0.00177735	0.00239544	0.00211449	0.00209502	0.00178927	0.00197539
P84098	P84098	P84098	RL19_HUMAN	60S ribosomal protein L19 (Large ribosomal subunit protein eL19)	RPL19	cytosol [GO:0005829]; cytosolic large ribosomal subunit [GO:0022625]; cytosolic ribosome [GO:0022626]; focal adhesion [GO:0005925]; membrane [GO:0016020]; nucleolus [GO:0005730]; polysomal ribosome [GO:0042788]; synapse [GO:0045202]	cytoplasmic translation [GO:0002181]; liver regeneration [GO:0097421]; translation [GO:0006412]	5.8S rRNA binding [GO:1990932]; large ribosomal subunit rRNA binding [GO:0070180]; RNA binding [GO:0003723]; structural constituent of ribosome [GO:0003735]	0.00233288	0.00202148	0.00207246	0.00201047	0.00144429	0.00154257	0.00190403	0.00319342	0.00442221	0.00284459	0.00327961	0.0036556	0.00283301	0.00337141
P50395	P50395	P50395	GDIB_HUMAN	Rab GDP dissociation inhibitor beta (Rab GDI beta) (Guanosine diphosphate dissociation inhibitor 2) (GDI-2)	GDI2 RABGDIB	azurophil granule lumen [GO:0035578]; cytoplasm [GO:0005737]; cytosol [GO:0005829]; extracellular exosome [GO:0070062]; extracellular region [GO:0005576]; focal adhesion [GO:0005925]; membrane [GO:0016020]; secretory granule lumen [GO:0034774]; synapse [GO:0045202]; vesicle [GO:0031982]	protein transport [GO:0015031]; signal transduction [GO:0007165]; small GTPase mediated signal transduction [GO:0007264]; vesicle-mediated transport [GO:0016192]	GTPase activator activity [GO:0005096]; Rab GDP-dissociation inhibitor activity [GO:0005093]; RNA binding [GO:0003723]; small GTPase binding [GO:0031267]	0.00182	0.00145851	0.00182747	0.00209558	0.00199004	0.00221029	0.00190031	0.00221028	0.00194776	0.00178985	0.00216676	0.00196791	0.00213908	0.00203694
Q12905	Q12905	Q12905	ILF2_HUMAN	Interleukin enhancer-binding factor 2 (Nuclear factor of activated T-cells 45 kDa)	ILF2 NF45 PRO3063	extracellular region [GO:0005576]; ficolin-1-rich granule lumen [GO:1904813]; membrane [GO:0016020]; nucleolus [GO:0005730]; nucleoplasm [GO:0005654]; nucleus [GO:0005634]; ribonucleoprotein complex [GO:1990904]; specific granule lumen [GO:0035580]; tertiary granule lumen [GO:1904724]	positive regulation of transcription, DNA-templated [GO:0045893]	DNA binding [GO:0003677]; double-stranded RNA binding [GO:0003725]; RNA binding [GO:0003723]	0.00162335	0.00203185	0.00170435	0.00202078	0.00199609	0.0019381	0.00188575	0.000687813	0.000404081	0.000612681	0.000824108	0.000816521	0.00122038	0.00076093
P05783	P05783	P05783	K1C18_HUMAN	Keratin, type I cytoskeletal 18 (Cell proliferation-inducing gene 46 protein) (Cytokeratin-18) (CK-18) (Keratin-18) (K18)	KRT18 CYK18 PIG46	adherens junction [GO:0005912]; centriolar satellite [GO:0034451]; cytoplasm [GO:0005737]; cytosol [GO:0005829]; external side of plasma membrane [GO:0009897]; extracellular exosome [GO:0070062]; intermediate filament [GO:0005882]; keratin filament [GO:0045095]; microtubule organizing center [GO:0005815]; nucleolus [GO:0005730]; perinuclear region of cytoplasm [GO:0048471]; protein-containing com…	anatomical structure morphogenesis [GO:0009653]; cell cycle [GO:0007049]; cholangiocyte apoptotic process [GO:1902488]; extrinsic apoptotic signaling pathway [GO:0097191]; Golgi to plasma membrane CFTR protein transport [GO:0043000]; hepatocyte apoptotic process [GO:0097284]; hepatocyte differentiation [GO:0070365]; intermediate filament cytoskeleton organization [GO:0045104]; mesenchymal stem ce…	cadherin binding involved in cell-cell adhesion [GO:0098641]; RNA binding [GO:0003723]; scaffold protein binding [GO:0097110]; structural molecule activity [GO:0005198]	0.00188161	0.0019269	0.00188961	0.00199972	0.00164607	0.00193391	0.00187964	0.000832038	0.00128291	0.00111169	0.00149533	0.00129637	0.00110717	0.00118759
Q15582	Q15582	Q15582	BGH3_HUMAN	Transforming growth factor-beta-induced protein ig-h3 (Beta ig-h3) (Kerato-epithelin) (RGD-containing collagen-associated protein) (RGD-CAP)	TGFBI BIGH3	basement membrane [GO:0005604]; collagen-containing extracellular matrix [GO:0062023]; extracellular exosome [GO:0070062]; extracellular matrix [GO:0031012]; extracellular region [GO:0005576]; extracellular space [GO:0005615]; plasma membrane [GO:0005886]; trans-Golgi network [GO:0005802]	angiogenesis [GO:0001525]; cell adhesion [GO:0007155]; cell population proliferation [GO:0008283]; chondrocyte differentiation [GO:0002062]; extracellular matrix organization [GO:0030198]; negative regulation of cell adhesion [GO:0007162]; response to stimulus [GO:0050896]; visual perception [GO:0007601]	cell adhesion molecule binding [GO:0050839]; collagen binding [GO:0005518]; extracellular matrix binding [GO:0050840]; extracellular matrix structural constituent [GO:0005201]; identical protein binding [GO:0042802]; integrin binding [GO:0005178]	0.00149342	0.00195141	0.00183826	0.00204552	0.0018651	0.00199202	0.00186429	0.00641489	0.00646056	0.00571417	0.00611746	0.00699363	0.00603934	0.00629001
Q99536	Q99536	Q99536	VAT1_HUMAN	Synaptic vesicle membrane protein VAT-1 homolog (EC 1.-.-.-)	VAT1	azurophil granule lumen [GO:0035578]; extracellular exosome [GO:0070062]; extracellular region [GO:0005576]; integral component of membrane [GO:0016021]; mitochondrial outer membrane [GO:0005741]	negative regulation of mitochondrial fusion [GO:0010637]	oxidoreductase activity [GO:0016491]; zinc ion binding [GO:0008270]	0.00205845	0.00201634	0.00206719	0.0017319	0.00153066	0.00173097	0.00185592	0.000682563	0.000801993	0.00101334	0.000817817	0.00101286	0.000403686	0.00078871
Q08380	Q08380	Q08380	LG3BP_HUMAN	Galectin-3-binding protein (Basement membrane autoantigen p105) (Lectin galactoside-binding soluble 3-binding protein) (Mac-2-binding protein) (MAC2BP) (Mac-2 BP) (Tumor-associated antigen 90K)	LGALS3BP M2BP	blood microparticle [GO:0072562]; collagen-containing extracellular matrix [GO:0062023]; extracellular exosome [GO:0070062]; extracellular region [GO:0005576]; extracellular space [GO:0005615]; membrane [GO:0016020]; platelet dense granule lumen [GO:0031089]	cell adhesion [GO:0007155]; cellular defense response [GO:0006968]; signal transduction [GO:0007165]	scavenger receptor activity [GO:0005044]	0.00210434	0.00197028	0.00183059	0.00165336	0.00181462	0.00174429	0.00185292	0.00382118	0.00323265	0.00340378	0.00370848	0.00353826	0.00393232	0.00360611
O15144	O15144	O15144	ARPC2_HUMAN	Actin-related protein 2/3 complex subunit 2 (Arp2/3 complex 34 kDa subunit) (p34-ARC)	ARPC2 ARC34 PRO2446	actin cytoskeleton [GO:0015629]; Arp2/3 protein complex [GO:0005885]; cytosol [GO:0005829]; endosome [GO:0005768]; extracellular exosome [GO:0070062]; focal adhesion [GO:0005925]; glutamatergic synapse [GO:0098978]; lamellipodium [GO:0030027]; muscle cell projection membrane [GO:0036195]; neuron projection [GO:0043005]; nucleoplasm [GO:0005654]; nucleus [GO:0005634]; site of double-strand break […	actin filament polymerization [GO:0030041]; actin polymerization-dependent cell motility [GO:0070358]; Arp2/3 complex-mediated actin nucleation [GO:0034314]; positive regulation of lamellipodium assembly [GO:0010592]; positive regulation of substrate adhesion-dependent cell spreading [GO:1900026]	actin binding [GO:0003779]; structural constituent of cytoskeleton [GO:0005200]	0.00164139	0.00204109	0.00160019	0.00226878	0.00176926	0.00176367	0.0018474	0.000894157	0.000787958	0.00106198	0.00187485	0.00159222	0.00132207	0.00125554
P78371	P78371	P78371	TCPB_HUMAN	T-complex protein 1 subunit beta (TCP-1-beta) (CCT-beta)	CCT2 99D8.1 CCTB	azurophil granule lumen [GO:0035578]; cell body [GO:0044297]; chaperonin-containing T-complex [GO:0005832]; cytosol [GO:0005829]; extracellular exosome [GO:0070062]; extracellular region [GO:0005576]; microtubule [GO:0005874]; zona pellucida receptor complex [GO:0002199]	binding of sperm to zona pellucida [GO:0007339]; chaperone-mediated protein complex assembly [GO:0051131]; chaperone mediated protein folding independent of cofactor [GO:0051086]; positive regulation of establishment of protein localization to telomere [GO:1904851]; positive regulation of protein localization to Cajal body [GO:1904871]; positive regulation of telomerase activity [GO:0051973]; pos…	ATP binding [GO:0005524]; protein folding chaperone [GO:0044183]; ubiquitin protein ligase binding [GO:0031625]; unfolded protein binding [GO:0051082]	0.00177507	0.00168314	0.00179461	0.00241051	0.00165351	0.00169538	0.00183537	0.00116993	0.00176738	0.00178651	0.00195244	0.00163686	0.0014827	0.00163264
P62888	P62888	P62888	RL30_HUMAN	60S ribosomal protein L30 (Large ribosomal subunit protein eL30)	RPL30	cytosol [GO:0005829]; cytosolic large ribosomal subunit [GO:0022625]; cytosolic ribosome [GO:0022626]; extracellular exosome [GO:0070062]; focal adhesion [GO:0005925]; membrane [GO:0016020]; nucleus [GO:0005634]; polysomal ribosome [GO:0042788]; postsynaptic density [GO:0014069]	antimicrobial humoral immune response mediated by antimicrobial peptide [GO:0061844]; cytoplasmic translation [GO:0002181]; defense response to Gram-negative bacterium [GO:0050829]; killing of cells of other organism [GO:0031640]; translation [GO:0006412]	RNA binding [GO:0003723]; structural constituent of ribosome [GO:0003735]	0.00152948	0.00187955	0.00160554	0.00186931	0.00215388	0.00197213	0.00183498	0.00155506	0.000685181	0.00138519	0.0013974	0.0020768	0.00137955	0.0014132
P15121	P15121	P15121	ALDR_HUMAN	Aldo-keto reductase family 1 member B1 (EC 1.1.1.300) (EC 1.1.1.372) (EC 1.1.1.54) (Aldehyde reductase) (Aldose reductase) (AR) (EC 1.1.1.21)	AKR1B1 ALDR1 ALR2	cytosol [GO:0005829]; extracellular exosome [GO:0070062]; extracellular space [GO:0005615]; mast cell granule [GO:0042629]; nucleoplasm [GO:0005654]; paranodal junction [GO:0033010]; perinuclear region of cytoplasm [GO:0048471]; plasma membrane bounded cell projection cytoplasm [GO:0032838]; Schmidt-Lanterman incisure [GO:0043220]; Schwann cell microvillus [GO:0097454]	C21-steroid hormone biosynthetic process [GO:0006700]; carbohydrate metabolic process [GO:0005975]; cellular hyperosmotic salinity response [GO:0071475]; cellular response to methylglyoxal [GO:0097238]; cellular response to peptide [GO:1901653]; daunorubicin metabolic process [GO:0044597]; doxorubicin metabolic process [GO:0044598]; epithelial cell maturation [GO:0002070]; fructose biosynthetic p…	alditol:NADP+ 1-oxidoreductase activity [GO:0004032]; allyl-alcohol dehydrogenase activity [GO:0047655]; cis-1,2-dihydro-1,2-dihydroxynaphthalene dehydrogenase activity [GO:0018505]; D-threo-aldose 1-dehydrogenase activity [GO:0047834]; electron transfer activity [GO:0009055]; glyceraldehyde oxidoreductase activity [GO:0043795]; glycerol dehydrogenase [NADP+] activity [GO:0047956]; NADP-retinol d…	0.00189278	0.00182431	0.00151964	0.00204054	0.00190421	0.00167464	0.00180935	0.000565922	0.000498707	0.000504104	0.000762821	0.000503866	0.000502053	0.000556246
P21333	P21333	P21333	FLNA_HUMAN	Filamin-A (FLN-A) (Actin-binding protein 280) (ABP-280) (Alpha-filamin) (Endothelial actin-binding protein) (Filamin-1) (Non-muscle filamin)	FLNA FLN FLN1	actin cytoskeleton [GO:0015629]; actin filament [GO:0005884]; actin filament bundle [GO:0032432]; apical dendrite [GO:0097440]; axonal growth cone [GO:0044295]; brush border [GO:0005903]; cell-cell junction [GO:0005911]; cortical cytoskeleton [GO:0030863]; cytoplasm [GO:0005737]; cytosol [GO:0005829]; dendritic shaft [GO:0043198]; extracellular exosome [GO:0070062]; extracellular region [GO:00055…	actin crosslink formation [GO:0051764]; actin cytoskeleton reorganization [GO:0031532]; adenylate cyclase-inhibiting dopamine receptor signaling pathway [GO:0007195]; angiogenesis [GO:0001525]; blood vessel remodeling [GO:0001974]; cell-cell junction organization [GO:0045216]; cerebral cortex development [GO:0021987]; cilium assembly [GO:0060271]; cytoplasmic sequestering of protein [GO:0051220];…	actin filament binding [GO:0051015]; cadherin binding [GO:0045296]; Fc-gamma receptor I complex binding [GO:0034988]; G protein-coupled receptor binding [GO:0001664]; GTPase binding [GO:0051020]; kinase binding [GO:0019900]; mu-type opioid receptor binding [GO:0031852]; potassium channel regulator activity [GO:0015459]; protein homodimerization activity [GO:0042803]; protein kinase C binding [GO:…	0.00168987	0.00181146	0.00177366	0.00176149	0.00185998	0.00188649	0.00179716	0.0025025	0.00235403	0.00237917	0.00218846	0.00249922	0.00222017	0.00235726
P22234	P22234	P22234	PUR6_HUMAN	Multifunctional protein ADE2 [Includes: Phosphoribosylaminoimidazole-succinocarboxamide synthase (EC 6.3.2.6) (SAICAR synthetase); Phosphoribosylaminoimidazole carboxylase (EC 4.1.1.21) (AIR carboxylase) (AIRC)]	PAICS ADE2 AIRC PAIS	cytoplasm [GO:0005737]; cytosol [GO:0005829]; extracellular exosome [GO:0070062]; membrane [GO:0016020]	'de novo' IMP biosynthetic process [GO:0006189]; purine nucleobase biosynthetic process [GO:0009113]	5-amino-4-imidazole carboxylate lyase activity [GO:0043727]; ATP binding [GO:0005524]; cadherin binding [GO:0045296]; identical protein binding [GO:0042802]; phosphoribosylaminoimidazole carboxylase activity [GO:0004638]; phosphoribosylaminoimidazolesuccinocarboxamide synthase activity [GO:0004639]	0.0018207	0.00203402	0.00191154	0.00143292	0.00191496	0.00160064	0.0017858	0.00315585	0.00389344	0.00337335	0.0028359	0.00318443	0.00335962	0.00330043
P21741	P21741	P21741	MK_HUMAN	Midkine (MK) (Amphiregulin-associated protein) (ARAP) (Midgestation and kidney protein) (Neurite outgrowth-promoting factor 2) (Neurite outgrowth-promoting protein)	MDK MK1 NEGF2	cell projection [GO:0042995]; cytoplasm [GO:0005737]; extracellular region [GO:0005576]	adrenal gland development [GO:0030325]; behavioral fear response [GO:0001662]; cell differentiation [GO:0030154]; cerebellar granular layer development [GO:0021681]; cerebral cortex development [GO:0021987]; cytoskeleton organization [GO:0007010]; defecation [GO:0030421]; dentate gyrus development [GO:0021542]; estrous cycle [GO:0044849]; glial cell projection elongation [GO:0106091]; leukocyte c…	chondroitin sulfate binding [GO:0035374]; growth factor activity [GO:0008083]; heparan sulfate binding [GO:1904399]; heparin binding [GO:0008201]	0.00147577	0.00176318	0.00180764	0.00175357	0.00173214	0.00211429	0.00177443	0.00125057	0.00165306	0.00111396	0.00112378	0.00111344	0.00166415	0.00131983
P52209	P52209	P52209	6PGD_HUMAN	6-phosphogluconate dehydrogenase, decarboxylating (EC 1.1.1.44)	PGD PGDH	cytosol [GO:0005829]; extracellular exosome [GO:0070062]; nucleus [GO:0005634]	D-gluconate catabolic process [GO:0046177]; pentose biosynthetic process [GO:0019322]; pentose-phosphate shunt [GO:0006098]; pentose-phosphate shunt, oxidative branch [GO:0009051]	NADP binding [GO:0050661]; phosphogluconate dehydrogenase (decarboxylating) activity [GO:0004616]	0.00196617	0.00201349	0.00175845	0.00170585	0.00168501	0.00148668	0.00176928	0.00148101	0.00195766	0.00148413	0.00216264	0.00181308	0.00180656	0.00178418
P55060	P55060	P55060	XPO2_HUMAN	Exportin-2 (Exp2) (Cellular apoptosis susceptibility protein) (Chromosome segregation 1-like protein) (Importin-alpha re-exporter)	CSE1L CAS XPO2	cytoplasm [GO:0005737]; cytosol [GO:0005829]; extracellular exosome [GO:0070062]; membrane [GO:0016020]; nuclear envelope [GO:0005635]; nucleoplasm [GO:0005654]; nucleus [GO:0005634]	protein export from nucleus [GO:0006611]; protein import into nucleus [GO:0006606]	nuclear export signal receptor activity [GO:0005049]; small GTPase binding [GO:0031267]	0.0018836	0.00181765	0.00171137	0.00169707	0.00174922	0.00175148	0.0017684	0.00110503	0.00089264	0.00205068	0.000827503	0.00188574	0.00138879	0.0013584
P11142	P11142	P11142	HSP7C_HUMAN	Heat shock cognate 71 kDa protein (EC 3.6.4.10) (Heat shock 70 kDa protein 8) (Lipopolysaccharide-associated protein 1) (LAP-1) (LPS-associated protein 1)	HSPA8 HSC70 HSP73 HSPA10	autophagosome [GO:0005776]; blood microparticle [GO:0072562]; chaperone complex [GO:0101031]; clathrin-sculpted gamma-aminobutyric acid transport vesicle membrane [GO:0061202]; cytoplasm [GO:0005737]; cytosol [GO:0005829]; dendrite [GO:0030425]; extracellular exosome [GO:0070062]; extracellular region [GO:0005576]; extracellular space [GO:0005615]; ficolin-1-rich granule lumen [GO:1904813]; focal…	ATP metabolic process [GO:0046034]; cellular response to starvation [GO:0009267]; cellular response to unfolded protein [GO:0034620]; chaperone cofactor-dependent protein refolding [GO:0051085]; chaperone-mediated autophagy [GO:0061684]; chaperone-mediated autophagy translocation complex disassembly [GO:1904764]; late endosomal microautophagy [GO:0061738]; membrane organization [GO:0061024]; mRNA…	ATPase [GO:0016887]; ATP binding [GO:0005524]; ATP hydrolysis activity [GO:0140603]; C3HC4-type RING finger domain binding [GO:0055131]; cadherin binding [GO:0045296]; chaperone binding [GO:0051087]; clathrin-uncoating ATPase activity [GO:1990833]; enzyme binding [GO:0019899]; G protein-coupled receptor binding [GO:0001664]; heat shock protein binding [GO:0031072]; MHC class II protein complex bi…	0.00158053	0.00173032	0.00160218	0.00221898	0.00180965	0.00163995	0.0017636	0.00498767	0.00549281	0.00456585	0.00522862	0.00517972	0.00491528	0.00506166
P55072	P55072	P55072	TERA_HUMAN	Transitional endoplasmic reticulum ATPase (TER ATPase) (EC 3.6.4.6) (15S Mg(2+)-ATPase p97 subunit) (Valosin-containing protein) (VCP)	VCP	ATPase complex [GO:1904949]; azurophil granule lumen [GO:0035578]; cytoplasm [GO:0005737]; cytoplasmic stress granule [GO:0010494]; cytosol [GO:0005829]; Derlin-1 retrotranslocation complex [GO:0036513]; endoplasmic reticulum [GO:0005783]; endoplasmic reticulum membrane [GO:0005789]; extracellular exosome [GO:0070062]; extracellular region [GO:0005576]; ficolin-1-rich granule lumen [GO:1904813]; …	activation of cysteine-type endopeptidase activity involved in apoptotic process [GO:0006919]; aggresome assembly [GO:0070842]; ATP metabolic process [GO:0046034]; autophagosome maturation [GO:0097352]; autophagy [GO:0006914]; cellular response to arsenite ion [GO:1903843]; cellular response to DNA damage stimulus [GO:0006974]; cellular response to heat [GO:0034605]; DNA repair [GO:0006281]; doub…	ADP binding [GO:0043531]; ATP binding [GO:0005524]; ATP hydrolysis activity [GO:0140603]; BAT3 complex binding [GO:1904288]; deubiquitinase activator activity [GO:0035800]; identical protein binding [GO:0042802]; K48-linked polyubiquitin modification-dependent protein binding [GO:0036435]; lipid binding [GO:0008289]; MHC class I protein binding [GO:0042288]; polyubiquitin modification-dependent p…	0.0017019	0.00174286	0.00192426	0.0018667	0.00162438	0.00168802	0.00175802	0.00166406	0.00166195	0.00197639	0.00179443	0.00148159	0.00186993	0.00174139
P07237	P07237	P07237	PDIA1_HUMAN	Protein disulfide-isomerase (PDI) (EC 5.3.4.1) (Cellular thyroid hormone-binding protein) (Prolyl 4-hydroxylase subunit beta) (p55)	P4HB ERBA2L PDI PDIA1 PO4DB	cytoskeleton [GO:0005856]; cytosol [GO:0005829]; endoplasmic reticulum [GO:0005783]; endoplasmic reticulum chaperone complex [GO:0034663]; endoplasmic reticulum-Golgi intermediate compartment [GO:0005793]; endoplasmic reticulum lumen [GO:0005788]; external side of plasma membrane [GO:0009897]; extracellular exosome [GO:0070062]; extracellular region [GO:0005576]; focal adhesion [GO:0005925]; lame…	cellular response to hypoxia [GO:0071456]; cellular response to interleukin-7 [GO:0098761]; interleukin-12-mediated signaling pathway [GO:0035722]; interleukin-23-mediated signaling pathway [GO:0038155]; peptidyl-proline hydroxylation to 4-hydroxy-L-proline [GO:0018401]; positive regulation of cell adhesion [GO:0045785]; positive regulation of substrate adhesion-dependent cell spreading [GO:19000…	actin binding [GO:0003779]; enzyme binding [GO:0019899]; integrin binding [GO:0005178]; procollagen-proline 4-dioxygenase activity [GO:0004656]; protein disulfide isomerase activity [GO:0003756]; protein-disulfide reductase activity [GO:0015035]; protein heterodimerization activity [GO:0046982]; RNA binding [GO:0003723]; thiol oxidase activity [GO:0016972]	0.00173094	0.0018435	0.00203537	0.00155139	0.00167174	0.0017111	0.00175734	0.00105609	0.000930659	0.000783942	0.00142353	0.00125371	0.0015615	0.00116824
P16401	P16401	P16401	H15_HUMAN	Histone H1.5 (Histone H1a) (Histone H1b) (Histone H1s-3)	H1-5 H1F5 HIST1H1B	chromatin [GO:0000785]; heterochromatin [GO:0000792]; nucleosome [GO:0000786]; nucleus [GO:0005634]	chromatin organization [GO:0006325]; chromosome condensation [GO:0030261]; establishment of protein localization to chromatin [GO:0071169]; negative regulation of chromatin silencing [GO:0031936]; negative regulation of DNA recombination [GO:0045910]; negative regulation of transcription by RNA polymerase II [GO:0000122]; nucleosome assembly [GO:0006334]; nucleosome positioning [GO:0016584]; posi…	chromatin DNA binding [GO:0031490]; double-stranded DNA binding [GO:0003690]; histone deacetylase binding [GO:0042826]; nucleosomal DNA binding [GO:0031492]; RNA binding [GO:0003723]	0.00186786	0.00175341	0.00163421	0.00158533	0.00172255	0.00183978	0.00173386	0.00118693	0.00174377	0.00176264	0.00213414	0.00211449	0.00175573	0.00178295
P36578	P36578	P36578	RL4_HUMAN	60S ribosomal protein L4 (60S ribosomal protein L1) (Large ribosomal subunit protein uL4)	RPL4 RPL1	cytoplasm [GO:0005737]; cytosol [GO:0005829]; cytosolic large ribosomal subunit [GO:0022625]; cytosolic ribosome [GO:0022626]; extracellular exosome [GO:0070062]; focal adhesion [GO:0005925]; membrane [GO:0016020]; nucleolus [GO:0005730]; nucleus [GO:0005634]; ribonucleoprotein complex [GO:1990904]; rough endoplasmic reticulum [GO:0005791]	cytoplasmic translation [GO:0002181]; translation [GO:0006412]	RNA binding [GO:0003723]; structural constituent of ribosome [GO:0003735]	0.00140085	0.00194088	0.00207716	0.00184638	0.00149221	0.00159379	0.00172521	0.00293166	0.00258532	0.00261143	0.00263444	0.00223731	0.00315811	0.00269305
P62244	P62244	P62244	RS15A_HUMAN	40S ribosomal protein S15a (Small ribosomal subunit protein uS8)	RPS15A OK/SW-cl.82	cytoplasm [GO:0005737]; cytosol [GO:0005829]; cytosolic ribosome [GO:0022626]; cytosolic small ribosomal subunit [GO:0022627]; extracellular exosome [GO:0070062]; membrane [GO:0016020]; nucleoplasm [GO:0005654]	cytoplasmic translation [GO:0002181]; positive regulation of cell cycle [GO:0045787]; positive regulation of cell population proliferation [GO:0008284]; response to virus [GO:0009615]; translation [GO:0006412]	RNA binding [GO:0003723]; structural constituent of ribosome [GO:0003735]	0.00135279	0.00193949	0.00227246	0.00192892	0.00136097	0.00145358	0.00171804	0.00206344	0.00242449	0.00183804	0.00123616	0.00122478	0.00244075	0.00187128
P48643	P48643	P48643	TCPE_HUMAN	T-complex protein 1 subunit epsilon (TCP-1-epsilon) (CCT-epsilon)	CCT5 CCTE KIAA0098	cell body [GO:0044297]; centrosome [GO:0005813]; chaperonin-containing T-complex [GO:0005832]; cytosol [GO:0005829]; extracellular exosome [GO:0070062]; microtubule [GO:0005874]	binding of sperm to zona pellucida [GO:0007339]; positive regulation of establishment of protein localization to telomere [GO:1904851]; positive regulation of protein localization to Cajal body [GO:1904871]; positive regulation of telomerase RNA localization to Cajal body [GO:1904874]; positive regulation of telomere maintenance via telomerase [GO:0032212]; protein folding [GO:0006457]; protein s…	ATP binding [GO:0005524]; beta-tubulin binding [GO:0048487]; G-protein beta-subunit binding [GO:0031681]; mRNA 3'-UTR binding [GO:0003730]; mRNA 5'-UTR binding [GO:0048027]; protein folding chaperone [GO:0044183]; unfolded protein binding [GO:0051082]	0.00149532	0.00193138	0.00163844	0.00172214	0.00176626	0.00174701	0.00171676	0.00181806	0.00189397	0.00161947	0.00163374	0.0016187	0.00161288	0.00169947
Q9H4M9	Q9H4M9	Q9H4M9	EHD1_HUMAN	EH domain-containing protein 1 (PAST homolog 1) (hPAST1) (Testilin)	EHD1 PAST PAST1 CDABP0131	ciliary pocket membrane [GO:0020018]; early endosome [GO:0005769]; early endosome membrane [GO:0031901]; endocytic vesicle [GO:0030139]; endosome membrane [GO:0010008]; extracellular exosome [GO:0070062]; intracellular membrane-bounded organelle [GO:0043231]; lipid droplet [GO:0005811]; membrane [GO:0016020]; perinuclear region of cytoplasm [GO:0048471]; plasma membrane [GO:0005886]; platelet den…	cellular response to nerve growth factor stimulus [GO:1990090]; cholesterol homeostasis [GO:0042632]; cilium assembly [GO:0060271]; endocytic recycling [GO:0032456]; endocytosis [GO:0006897]; endosomal transport [GO:0016197]; intracellular protein transport [GO:0006886]; low-density lipoprotein particle clearance [GO:0034383]; neuron projection development [GO:0031175]; positive regulation of cho…	ATP binding [GO:0005524]; cadherin binding [GO:0045296]; calcium ion binding [GO:0005509]; GTP binding [GO:0005525]; identical protein binding [GO:0042802]; small GTPase binding [GO:0031267]	0.001911	0.00175455	0.00186799	0.00174498	0.00145848	0.00148745	0.00170407	0.00100467	0.000295115	0.00119324	0.00105328	0.00074542	0.00118838	0.000913351
P40227	P40227	P40227	TCPZ_HUMAN	T-complex protein 1 subunit zeta (TCP-1-zeta) (Acute morphine dependence-related protein 2) (CCT-zeta-1) (HTR3) (Tcp20)	CCT6A CCT6 CCTZ	chaperonin-containing T-complex [GO:0005832]; cytoplasm [GO:0005737]; cytosol [GO:0005829]; extracellular exosome [GO:0070062]; microtubule [GO:0005874]	positive regulation of establishment of protein localization to telomere [GO:1904851]; positive regulation of protein localization to Cajal body [GO:1904871]; positive regulation of telomerase RNA localization to Cajal body [GO:1904874]; positive regulation of telomere maintenance via telomerase [GO:0032212]; protein folding [GO:0006457]; protein stabilization [GO:0050821]	ATP binding [GO:0005524]; protein folding chaperone [GO:0044183]; RNA binding [GO:0003723]; unfolded protein binding [GO:0051082]; WD40-repeat domain binding [GO:0071987]	0.00172299	0.00183232	0.00187854	0.00168735	0.00153339	0.00149537	0.00169166	0.00303104	0.00296783	0.00224996	0.0034834	0.00314845	0.00313712	0.00300297
P08779	P08779	P08779	K1C16_HUMAN	Keratin, type I cytoskeletal 16 (Cytokeratin-16) (CK-16) (Keratin-16) (K16)	KRT16 KRT16A	cytoskeleton [GO:0005856]; cytosol [GO:0005829]; extracellular exosome [GO:0070062]; intermediate filament [GO:0005882]; nucleus [GO:0005634]	aging [GO:0007568]; cytoskeleton organization [GO:0007010]; establishment of skin barrier [GO:0061436]; hair cycle [GO:0042633]; inflammatory response [GO:0006954]; innate immune response [GO:0045087]; intermediate filament cytoskeleton organization [GO:0045104]; keratinization [GO:0031424]; keratinocyte differentiation [GO:0030216]; keratinocyte migration [GO:0051546]; morphogenesis of an epithe…	structural constituent of cytoskeleton [GO:0005200]	0.000968395	0.00106782	0.00125126	0.00235228	0.00239827	0.00208097	0.0016865	0.00227892	0.00284296	0.00270549	0.00358408	0.00321287	0.00353707	0.0030269
P07900	P07900	P07900	HS90A_HUMAN	Heat shock protein HSP 90-alpha (EC 3.6.4.10) (Heat shock 86 kDa) (HSP 86) (HSP86) (Lipopolysaccharide-associated protein 2) (LAP-2) (LPS-associated protein 2) (Renal carcinoma antigen NY-REN-38)	HSP90AA1 HSP90A HSPC1 HSPCA	axonal growth cone [GO:0044295]; cytoplasm [GO:0005737]; cytosol [GO:0005829]; dendritic growth cone [GO:0044294]; endocytic vesicle lumen [GO:0071682]; extracellular exosome [GO:0070062]; extracellular region [GO:0005576]; ficolin-1-rich granule lumen [GO:1904813]; lysosomal lumen [GO:0043202]; melanosome [GO:0042470]; membrane [GO:0016020]; mitochondrion [GO:0005739]; myelin sheath [GO:0043209]…	activation of innate immune response [GO:0002218]; axon extension [GO:0048675]; cellular response to heat [GO:0034605]; cellular response to virus [GO:0098586]; central nervous system neuron axonogenesis [GO:0021955]; chaperone-mediated autophagy [GO:0061684]; chaperone-mediated protein complex assembly [GO:0051131]; establishment of cell polarity [GO:0030010]; mitochondrial transport [GO:0006839…	ATP binding [GO:0005524]; ATP hydrolysis activity [GO:0140603]; disordered domain specific binding [GO:0097718]; DNA polymerase binding [GO:0070182]; GTPase binding [GO:0051020]; histone deacetylase binding [GO:0042826]; identical protein binding [GO:0042802]; MHC class II protein complex binding [GO:0023026]; nitric-oxide synthase regulator activity [GO:0030235]; protein homodimerization activit…	0.00192967	0.00148228	0.00151916	0.0017693	0.00164967	0.00176256	0.00168544	0.00270186	0.00205405	0.00163942	0.00253688	0.00273327	0.00250468	0.00236169
P68104	P68104	P68104	EF1A1_HUMAN	Elongation factor 1-alpha 1 (EF-1-alpha-1) (Elongation factor Tu) (EF-Tu) (Eukaryotic elongation factor 1 A-1) (eEF1A-1) (Leukocyte receptor cluster member 7)	EEF1A1 EEF1A EF1A LENG7	cortical actin cytoskeleton [GO:0030864]; cytoplasm [GO:0005737]; cytoplasmic side of lysosomal membrane [GO:0098574]; cytosol [GO:0005829]; eukaryotic translation elongation factor 1 complex [GO:0005853]; extracellular exosome [GO:0070062]; extracellular region [GO:0005576]; extracellular space [GO:0005615]; ficolin-1-rich granule lumen [GO:1904813]; membrane [GO:0016020]; nucleolus [GO:0005730]…	cellular response to epidermal growth factor stimulus [GO:0071364]; regulation of chaperone-mediated autophagy [GO:1904714]; regulation of D-erythro-sphingosine kinase activity [GO:1900022]; translation [GO:0006412]; translational elongation [GO:0006414]	GTPase activity [GO:0003924]; GTP binding [GO:0005525]; kinase binding [GO:0019900]; protein kinase binding [GO:0019901]; RNA binding [GO:0003723]; translation elongation factor activity [GO:0003746]; tRNA binding [GO:0000049]	0.00167656	0.001483	0.00192024	0.00116459	0.00176333	0.00196551	0.00166221	0.00407468	0.00376241	0.00380261	0.00418383	0.00310943	0.00378554	0.00378642
P13010	P13010	P13010	XRCC5_HUMAN	X-ray repair cross-complementing protein 5 (EC 3.6.4.-) (86 kDa subunit of Ku antigen) (ATP-dependent DNA helicase 2 subunit 2) (ATP-dependent DNA helicase II 80 kDa subunit) (CTC box-binding factor 85 kDa subunit) (CTC85) (CTCBF) (DNA repair protein XRCC5) (Ku80) (Ku86) (Lupus Ku autoantigen protein p86) (Nuclear factor IV) (Thyroid-lupus autoantigen) (TLAA) (X-ray repair complementing defective…	XRCC5 G22P2	chromosome, telomeric region [GO:0000781]; cytosol [GO:0005829]; extracellular region [GO:0005576]; Ku70:Ku80 complex [GO:0043564]; membrane [GO:0016020]; nonhomologous end joining complex [GO:0070419]; nuclear telomere cap complex [GO:0000783]; nucleolus [GO:0005730]; nucleoplasm [GO:0005654]; nucleus [GO:0005634]; plasma membrane [GO:0005886]; protein-containing complex [GO:0032991]; protein-DN…	activation of innate immune response [GO:0002218]; brain development [GO:0007420]; cell population proliferation [GO:0008283]; cellular hyperosmotic salinity response [GO:0071475]; cellular response to DNA damage stimulus [GO:0006974]; cellular response to fatty acid [GO:0071398]; cellular response to gamma radiation [GO:0071480]; cellular response to leukemia inhibitory factor [GO:1990830]; cell…	ATPase, acting on DNA [GO:0008094]; ATP binding [GO:0005524]; damaged DNA binding [GO:0003684]; DNA binding [GO:0003677]; DNA end binding [GO:0045027]; DNA helicase activity [GO:0003678]; double-stranded DNA binding [GO:0003690]; enzyme activator activity [GO:0008047]; hydrolase activity [GO:0016787]; protein-containing complex binding [GO:0044877]; protein C-terminus binding [GO:0008022]; RNA bi…	0.0017298	0.00172223	0.00161432	0.00176178	0.00149855	0.00160052	0.00165453	0.000977221	0.0009688	0.00141452	0.00131722	0.000870318	0.00140877	0.00115947
P05121	P05121	P05121	PAI1_HUMAN	Plasminogen activator inhibitor 1 (PAI) (PAI-1) (Endothelial plasminogen activator inhibitor) (Serpin E1)	SERPINE1 PAI1 PLANH1	collagen-containing extracellular matrix [GO:0062023]; extracellular exosome [GO:0070062]; extracellular region [GO:0005576]; extracellular space [GO:0005615]; plasma membrane [GO:0005886]; platelet alpha granule lumen [GO:0031093]	angiogenesis [GO:0001525]; cellular response to lipopolysaccharide [GO:0071222]; defense response to Gram-negative bacterium [GO:0050829]; dentinogenesis [GO:0097187]; fibrinolysis [GO:0042730]; negative regulation of blood coagulation [GO:0030195]; negative regulation of cell adhesion mediated by integrin [GO:0033629]; negative regulation of cell migration [GO:0030336]; negative regulation of en…	protease binding [GO:0002020]; serine-type endopeptidase inhibitor activity [GO:0004867]; signaling receptor binding [GO:0005102]	0.00166239	0.0019712	0.00165347	0.00160401	0.00149639	0.0015042	0.00164861	0.00600553	0.0041162	0.00515139	0.00499692	0.00554503	0.00493311	0.0051247
P39023	P39023	P39023	RL3_HUMAN	60S ribosomal protein L3 (HIV-1 TAR RNA-binding protein B) (TARBP-B) (Large ribosomal subunit protein uL3)	RPL3 OK/SW-cl.32	cytoplasm [GO:0005737]; cytosol [GO:0005829]; cytosolic large ribosomal subunit [GO:0022625]; cytosolic ribosome [GO:0022626]; extracellular exosome [GO:0070062]; focal adhesion [GO:0005925]; nucleolus [GO:0005730]; nucleus [GO:0005634]; protein-containing complex [GO:0032991]	cellular response to interleukin-4 [GO:0071353]; cytoplasmic translation [GO:0002181]; ribosomal large subunit assembly [GO:0000027]; translation [GO:0006412]	RNA binding [GO:0003723]; structural constituent of ribosome [GO:0003735]	0.00148439	0.00160953	0.00155846	0.00168969	0.00175689	0.00178267	0.00164694	0.0026625	0.00312837	0.0035575	0.00358886	0.00256809	0.00256033	0.00301094
P61978	P61978	P61978	HNRPK_HUMAN	Heterogeneous nuclear ribonucleoprotein K (hnRNP K) (Transformation up-regulated nuclear protein) (TUNP)	HNRNPK HNRPK	catalytic step 2 spliceosome [GO:0071013]; cell projection [GO:0042995]; chromatin [GO:0000785]; cytoplasm [GO:0005737]; cytoplasmic stress granule [GO:0010494]; extracellular exosome [GO:0070062]; focal adhesion [GO:0005925]; membrane [GO:0016020]; nucleoplasm [GO:0005654]; nucleus [GO:0005634]; podosome [GO:0002102]	mRNA splicing, via spliceosome [GO:0000398]; negative regulation of apoptotic process [GO:0043066]; negative regulation of mRNA splicing, via spliceosome [GO:0048025]; positive regulation of low-density lipoprotein receptor activity [GO:1905599]; positive regulation of receptor-mediated endocytosis [GO:0048260]; positive regulation of transcription by RNA polymerase II [GO:0045944]; regulation of…	cadherin binding [GO:0045296]; DNA binding [GO:0003677]; identical protein binding [GO:0042802]; mRNA binding [GO:0003729]; protein domain specific binding [GO:0019904]; RNA binding [GO:0003723]	0.0013674	0.00171149	0.00159514	0.0016248	0.00175779	0.00179578	0.00164207	0.000965612	0.000680741	0.000688108	0.0012148	0.000859728	0.00102796	0.000906159
P63244	P63244	P63244	RACK1_HUMAN	Receptor of activated protein C kinase 1 (Cell proliferation-inducing gene 21 protein) (Guanine nucleotide-binding protein subunit beta-2-like 1) (Guanine nucleotide-binding protein subunit beta-like protein 12.3) (Human lung cancer oncogene 7 protein) (HLC-7) (Receptor for activated C kinase) (Small ribosomal subunit protein RACK1) [Cleaved into: Receptor of activated protein C kinase 1, N-termi…	RACK1 GNB2L1 HLC7 PIG21	cytoplasm [GO:0005737]; cytosol [GO:0005829]; dendrite [GO:0030425]; extracellular exosome [GO:0070062]; IRE1-RACK1-PP2A complex [GO:1990630]; midbody [GO:0030496]; mitochondrion [GO:0005739]; neuronal cell body [GO:0043025]; nucleoplasm [GO:0005654]; nucleus [GO:0005634]; perikaryon [GO:0043204]; perinuclear region of cytoplasm [GO:0048471]; phagocytic cup [GO:0001891]; small ribosomal subunit […	activation of cysteine-type endopeptidase activity involved in apoptotic process [GO:0006919]; cell cycle [GO:0007049]; cellular response to glucose stimulus [GO:0071333]; cellular response to growth factor stimulus [GO:0071363]; gastrulation [GO:0007369]; negative regulation of cell growth [GO:0030308]; negative regulation of endoplasmic reticulum unfolded protein response [GO:1900102]; negative…	BH3 domain binding [GO:0051434]; cadherin binding [GO:0045296]; cyclin binding [GO:0030332]; cysteine-type endopeptidase activator activity involved in apoptotic process [GO:0008656]; enzyme binding [GO:0019899]; ion channel inhibitor activity [GO:0008200]; molecular adaptor activity [GO:0060090]; protein homodimerization activity [GO:0042803]; protein kinase C binding [GO:0005080]; protein phosp…	0.00177527	0.0013635	0.00163087	0.0019211	0.00156275	0.00154987	0.00163389	0.00310275	0.00298281	0.0035176	0.00380207	0.0032648	0.00400375	0.00344563
P47756	P47756	P47756	CAPZB_HUMAN	F-actin-capping protein subunit beta (CapZ beta)	CAPZB	actin cytoskeleton [GO:0015629]; brush border [GO:0005903]; cortical cytoskeleton [GO:0030863]; cytoskeleton [GO:0005856]; cytosol [GO:0005829]; extracellular exosome [GO:0070062]; F-actin capping protein complex [GO:0008290]; hippocampal mossy fiber to CA3 synapse [GO:0098686]; lamellipodium [GO:0030027]; membrane [GO:0016020]; postsynaptic density [GO:0014069]; sarcomere [GO:0030017]; Schaffer …	actin polymerization or depolymerization [GO:0008154]; barbed-end actin filament capping [GO:0051016]; cell morphogenesis [GO:0000902]; cytoskeleton organization [GO:0007010]; lamellipodium assembly [GO:0030032]; negative regulation of filopodium assembly [GO:0051490]; regulation of cell morphogenesis [GO:0022604]; regulation of lamellipodium assembly [GO:0010591]	actin binding [GO:0003779]; actin filament binding [GO:0051015]; cadherin binding [GO:0045296]	0.0016507	0.00169043	0.00199968	0.00155189	0.00140519	0.0015008	0.00163312	0.0003228	0.000284461	0.00028754	0.000580148	0.000574808	0.00028637	0.000389354
P41091	P41091	P41091	IF2G_HUMAN	Eukaryotic translation initiation factor 2 subunit 3 (EC 3.6.5.3) (Eukaryotic translation initiation factor 2 subunit gamma X) (eIF-2-gamma X) (eIF-2gX)	EIF2S3 EIF2G	cytoplasm [GO:0005737]; cytosol [GO:0005829]; eukaryotic translation initiation factor 2 complex [GO:0005850]; extracellular exosome [GO:0070062]	formation of translation preinitiation complex [GO:0001731]; positive regulation of translational fidelity [GO:0045903]; translational initiation [GO:0006413]	cadherin binding [GO:0045296]; GTPase activity [GO:0003924]; GTP binding [GO:0005525]; translation factor activity, RNA binding [GO:0008135]; translation initiation factor activity [GO:0003743]; tRNA binding [GO:0000049]	0.00149037	0.00167886	0.0017212	0.00174561	0.00157494	0.00152195	0.00162215	0.00208384	0.00150246	0.00118123	0.00221304	0.00134934	0.00117642	0.00158439
P40926	P40926	P40926	MDHM_HUMAN	Malate dehydrogenase, mitochondrial (EC 1.1.1.37)	MDH2	cytoplasm [GO:0005737]; extracellular exosome [GO:0070062]; membrane [GO:0016020]; mitochondrial matrix [GO:0005759]; mitochondrion [GO:0005739]; nucleus [GO:0005634]	aerobic respiration [GO:0009060]; carbohydrate metabolic process [GO:0005975]; malate metabolic process [GO:0006108]; NADH metabolic process [GO:0006734]; oxaloacetate metabolic process [GO:0006107]; tricarboxylic acid cycle [GO:0006099]	L-malate dehydrogenase activity [GO:0030060]; malate dehydrogenase (NADP+) activity [GO:0046554]; protein self-association [GO:0043621]; RNA binding [GO:0003723]	0.00135279	0.00159848	0.00174805	0.00169576	0.00157035	0.0016772	0.00160711	0.0042327	0.00326373	0.0030634	0.00380357	0.00306196	0.00305094	0.00341272
Q99832	Q99832	Q99832	TCPH_HUMAN	T-complex protein 1 subunit eta (TCP-1-eta) (CCT-eta) (HIV-1 Nef-interacting protein) [Cleaved into: T-complex protein 1 subunit eta, N-terminally processed]	CCT7 CCTH NIP7-1	cell body [GO:0044297]; chaperonin-containing T-complex [GO:0005832]; cytoplasm [GO:0005737]; cytosol [GO:0005829]; extracellular exosome [GO:0070062]; microtubule [GO:0005874]	binding of sperm to zona pellucida [GO:0007339]; positive regulation of establishment of protein localization to telomere [GO:1904851]; positive regulation of protein localization to Cajal body [GO:1904871]; positive regulation of telomerase RNA localization to Cajal body [GO:1904874]; positive regulation of telomere maintenance via telomerase [GO:0032212]; protein folding [GO:0006457]; protein s…	ATP binding [GO:0005524]; protein folding chaperone [GO:0044183]; unfolded protein binding [GO:0051082]	0.00161937	0.00159201	0.00149614	0.00184722	0.00175948	0.00132241	0.0016061	0.00148203	0.00130601	0.00132014	0.00162773	0.00175936	0.00219128	0.00161442
P31948	P31948	P31948	STIP1_HUMAN	Stress-induced-phosphoprotein 1 (STI1) (Hsc70/Hsp90-organizing protein) (Hop) (Renal carcinoma antigen NY-REN-11) (Transformation-sensitive protein IEF SSP 3521)	STIP1	chaperone complex [GO:0101031]; cytosol [GO:0005829]; dynein axonemal particle [GO:0120293]; Golgi apparatus [GO:0005794]; nucleus [GO:0005634]; protein-containing complex [GO:0032991]	cellular response to interleukin-7 [GO:0098761]	chaperone binding [GO:0051087]; Hsp70 protein binding [GO:0030544]; Hsp90 protein binding [GO:0051879]; protein C-terminus binding [GO:0008022]; RNA binding [GO:0003723]	0.00155459	0.00145934	0.00142814	0.00171528	0.00175948	0.00167041	0.00159787	0.000823349	0.00072556	0.000880094	0.000591901	0.000586452	0.000730427	0.000722964
P62263	P62263	P62263	RS14_HUMAN	40S ribosomal protein S14 (Small ribosomal subunit protein uS11)	RPS14 PRO2640	cytosol [GO:0005829]; cytosolic ribosome [GO:0022626]; cytosolic small ribosomal subunit [GO:0022627]; extracellular exosome [GO:0070062]; focal adhesion [GO:0005925]; membrane [GO:0016020]; nucleolus [GO:0005730]; nucleoplasm [GO:0005654]; postsynaptic density [GO:0014069]	cytoplasmic translation [GO:0002181]; erythrocyte differentiation [GO:0030218]; maturation of SSU-rRNA [GO:0030490]; maturation of SSU-rRNA from tricistronic rRNA transcript (SSU-rRNA, 5.8S rRNA, LSU-rRNA) [GO:0000462]; negative regulation of transcription by RNA polymerase II [GO:0000122]; ribosomal small subunit assembly [GO:0000028]; translation [GO:0006412]	mRNA 5'-UTR binding [GO:0048027]; RNA binding [GO:0003723]; small ribosomal subunit rRNA binding [GO:0070181]; structural constituent of ribosome [GO:0003735]; translation regulator activity [GO:0045182]	0.00139759	0.00143123	0.00171187	0.00166066	0.00187471	0.00150171	0.00159629	0.00177647	0.00156548	0.00210989	0.00159637	0.00158167	0.00105065	0.00161342
Q9HB71	Q9HB71	Q9HB71	CYBP_HUMAN	Calcyclin-binding protein (CacyBP) (hCacyBP) (S100A6-binding protein) (Siah-interacting protein)	CACYBP S100A6BP SIP PNAS-107	beta-catenin destruction complex [GO:0030877]; cell body [GO:0044297]; cytosol [GO:0005829]; extracellular exosome [GO:0070062]; neuron projection [GO:0043005]; nuclear envelope lumen [GO:0005641]; nucleoplasm [GO:0005654]; nucleus [GO:0005634]; SCF ubiquitin ligase complex [GO:0019005]	aging [GO:0007568]; cardiac muscle cell differentiation [GO:0055007]; cellular response to calcium ion [GO:0071277]; cellular response to leukemia inhibitory factor [GO:1990830]; heart development [GO:0007507]; negative regulation of cell death [GO:0060548]; positive regulation of DNA replication [GO:0045740]; response to growth hormone [GO:0060416]	protein domain specific binding [GO:0019904]; protein homodimerization activity [GO:0042803]; S100 protein binding [GO:0044548]; tubulin binding [GO:0015631]; ubiquitin protein ligase binding [GO:0031625]	0.00138839	0.00157979	0.00161963	0.00157118	0.00155198	0.00182334	0.00158905	0.0015687	0.00172798	0.00174668	0.00211449	0.00174585	0.00139166	0.00171589
P23381	P23381	P23381	SYWC_HUMAN	Tryptophan--tRNA ligase, cytoplasmic (EC 6.1.1.2) (Interferon-induced protein 53) (IFP53) (Tryptophanyl-tRNA synthetase) (TrpRS) (hWRS) [Cleaved into: T1-TrpRS; T2-TrpRS]	WARS1 IFI53 WARS WRS	cytoplasm [GO:0005737]; cytosol [GO:0005829]; extracellular exosome [GO:0070062]; nucleus [GO:0005634]; protein-containing complex [GO:0032991]	angiogenesis [GO:0001525]; negative regulation of cell population proliferation [GO:0008285]; negative regulation of protein kinase activity [GO:0006469]; negative regulation of protein phosphorylation [GO:0001933]; positive regulation of gene expression [GO:0010628]; positive regulation of protein-containing complex assembly [GO:0031334]; regulation of angiogenesis [GO:0045765]; regulation of pr…	ATP binding [GO:0005524]; kinase inhibitor activity [GO:0019210]; protein domain specific binding [GO:0019904]; protein homodimerization activity [GO:0042803]; protein kinase binding [GO:0019901]; tryptophan-tRNA ligase activity [GO:0004830]	0.00149353	0.0017589	0.00188166	0.0015972	0.00157768	0.0012036	0.00158543	0.000949211	0.000334589	0.00033821	0.000511787	0.000676101	0.000505251	0.000552525
P31939	P31939	P31939	PUR9_HUMAN	Bifunctional purine biosynthesis protein ATIC (AICAR transformylase/inosine monophosphate cyclohydrolase) (ATIC) [Cleaved into: Bifunctional purine biosynthesis protein ATIC, N-terminally processed] [Includes: Phosphoribosylaminoimidazolecarboxamide formyltransferase (EC 2.1.2.3) (5-aminoimidazole-4-carboxamide ribonucleotide formyltransferase) (AICAR formyltransferase) (AICAR transformylase); In…	ATIC PURH OK/SW-cl.86	cytosol [GO:0005829]; extracellular exosome [GO:0070062]; membrane [GO:0016020]; plasma membrane [GO:0005886]	'de novo' IMP biosynthetic process [GO:0006189]; animal organ regeneration [GO:0031100]; brainstem development [GO:0003360]; cellular response to interleukin-7 [GO:0098761]; cerebellum development [GO:0021549]; cerebral cortex development [GO:0021987]; dihydrofolate metabolic process [GO:0046452]; nucleobase-containing compound metabolic process [GO:0006139]; nucleoside metabolic process [GO:0009…	cadherin binding [GO:0045296]; IMP cyclohydrolase activity [GO:0003937]; phosphoribosylaminoimidazolecarboxamide formyltransferase activity [GO:0004643]; protein homodimerization activity [GO:0042803]	0.00106944	0.00164277	0.00187133	0.00169433	0.00167362	0.00153215	0.0015806	0.00105728	0.00133101	0.000807248	0.00095009	0.00147926	0.00120594	0.00113847
P04632	P04632	P04632	CPNS1_HUMAN	Calpain small subunit 1 (CSS1) (Calcium-activated neutral proteinase small subunit) (CANP small subunit) (Calcium-dependent protease small subunit) (CDPS) (Calcium-dependent protease small subunit 1) (Calpain regulatory subunit)	CAPNS1 CAPN4 CAPNS	cytosol [GO:0005829]; extracellular exosome [GO:0070062]; membrane [GO:0016020]; plasma membrane [GO:0005886]	positive regulation of cell population proliferation [GO:0008284]; regulation of macroautophagy [GO:0016241]	calcium-dependent cysteine-type endopeptidase activity [GO:0004198]; calcium ion binding [GO:0005509]	0.00157489	0.001344	0.00179126	0.00160401	0.00145238	0.00169222	0.00157646	0.00133456	0.00117606	0.000891587	0.000899446	0.000594111	0.000591973	0.000914623
P60866	P60866	P60866	RS20_HUMAN	40S ribosomal protein S20 (Small ribosomal subunit protein uS10)	RPS20	cytosol [GO:0005829]; cytosolic ribosome [GO:0022626]; cytosolic small ribosomal subunit [GO:0022627]; extracellular exosome [GO:0070062]; membrane [GO:0016020]; nucleoplasm [GO:0005654]; small ribosomal subunit [GO:0015935]; synapse [GO:0045202]	cytoplasmic translation [GO:0002181]; positive regulation of signal transduction by p53 class mediator [GO:1901798]; translation [GO:0006412]	MDM2/MDM4 family protein binding [GO:0097371]; RNA binding [GO:0003723]; structural constituent of ribosome [GO:0003735]; ubiquitin ligase inhibitor activity [GO:1990948]	0.00147784	0.00151341	0.00186189	0.00120413	0.00148677	0.00190553	0.00157493	0.00225418	0.00331075	0.00267726	0.00270086	0.001338	0.00133318	0.00226904
P09651	P09651	P09651	ROA1_HUMAN	Heterogeneous nuclear ribonucleoprotein A1 (hnRNP A1) (Helix-destabilizing protein) (Single-strand RNA-binding protein) (hnRNP core protein A1) [Cleaved into: Heterogeneous nuclear ribonucleoprotein A1, N-terminally processed]	HNRNPA1 HNRPA1	catalytic step 2 spliceosome [GO:0071013]; cytoplasm [GO:0005737]; extracellular exosome [GO:0070062]; membrane [GO:0016020]; nucleoplasm [GO:0005654]; nucleus [GO:0005634]; ribonucleoprotein complex [GO:1990904]; spliceosomal complex [GO:0005681]	cellular response to glucose starvation [GO:0042149]; cellular response to sodium arsenite [GO:1903936]; import into nucleus [GO:0051170]; mRNA splicing, via spliceosome [GO:0000398]; mRNA transport [GO:0051028]; negative regulation of telomere maintenance via telomerase [GO:0032211]; nuclear export [GO:0051168]; positive regulation of telomere maintenance via telomerase [GO:0032212]; regulation …	G-rich strand telomeric DNA binding [GO:0098505]; identical protein binding [GO:0042802]; miRNA binding [GO:0035198]; pre-mRNA binding [GO:0036002]; protein domain specific binding [GO:0019904]; RNA binding [GO:0003723]; single-stranded DNA binding [GO:0003697]; single-stranded RNA binding [GO:0003727]; telomeric repeat-containing RNA binding [GO:0061752]	0.0015135	0.00174433	0.00188681	0.00154147	0.00152252	0.00121982	0.00157141	0.00216328	0.00148272	0.00128465	0.00172797	0.00149805	0.00191914	0.0016793
P61353	P61353	P61353	RL27_HUMAN	60S ribosomal protein L27 (Large ribosomal subunit protein eL27)	RPL27	cytoplasmic side of rough endoplasmic reticulum membrane [GO:0098556]; cytosol [GO:0005829]; cytosolic large ribosomal subunit [GO:0022625]; cytosolic ribosome [GO:0022626]; extracellular exosome [GO:0070062]; focal adhesion [GO:0005925]; membrane [GO:0016020]; nucleolus [GO:0005730]; nucleoplasm [GO:0005654]; nucleus [GO:0005634]; ribonucleoprotein complex [GO:1990904]; ribosome [GO:0005840]	cytoplasmic translation [GO:0002181]; response to aldosterone [GO:1904044]; rRNA processing [GO:0006364]; translation [GO:0006412]	RNA binding [GO:0003723]; structural constituent of ribosome [GO:0003735]	0.00129311	0.00158908	0.00162915	0.00131702	0.00208148	0.00138945	0.00154988	0.00131494	0.0028969	0.00292825	0.00236325	0.00175612	0.00291634	0.00236263
O43707	O43707	O43707	ACTN4_HUMAN	Alpha-actinin-4 (Non-muscle alpha-actinin 4)	ACTN4	cytoplasm [GO:0005737]; cytoskeleton [GO:0005856]; cytosol [GO:0005829]; extracellular exosome [GO:0070062]; extracellular region [GO:0005576]; extracellular space [GO:0005615]; focal adhesion [GO:0005925]; nuclear body [GO:0016604]; nucleus [GO:0005634]; perinuclear region of cytoplasm [GO:0048471]; platelet alpha granule lumen [GO:0031093]; protein-containing complex [GO:0032991]; pseudopodium …	negative regulation of substrate adhesion-dependent cell spreading [GO:1900025]; peroxisome proliferator activated receptor signaling pathway [GO:0035357]; positive regulation of cell migration [GO:0030335]; positive regulation of cellular component movement [GO:0051272]; positive regulation of NIK/NF-kappaB signaling [GO:1901224]; positive regulation of sodium:proton antiporter activity [GO:0032…	actin binding [GO:0003779]; actin filament binding [GO:0051015]; calcium ion binding [GO:0005509]; chromatin DNA binding [GO:0031490]; integrin binding [GO:0005178]; nuclear receptor binding [GO:0016922]; nuclear receptor coactivator activity [GO:0030374]; nucleoside binding [GO:0001882]; protein homodimerization activity [GO:0042803]; retinoic acid receptor binding [GO:0042974]; RNA binding [GO:…	0.00146961	0.00158442	0.00166516	0.0015365	0.00128412	0.00170435	0.00154069	0.000589655	0.000519484	0.000525258	0.000883166	0.000350014	0.000697699	0.000594213
Q15019	Q15019	Q15019	SEPT2_HUMAN	Septin-2 (Neural precursor cell expressed developmentally down-regulated protein 5) (NEDD-5)	SEPTIN2 DIFF6 KIAA0158 NEDD5 SEPT2	actin cytoskeleton [GO:0015629]; axoneme [GO:0005930]; cell division site [GO:0032153]; ciliary membrane [GO:0060170]; cleavage furrow [GO:0032154]; cytoplasm [GO:0005737]; exocyst [GO:0000145]; extracellular exosome [GO:0070062]; intercellular bridge [GO:0045171]; kinetochore [GO:0000776]; microtubule cytoskeleton [GO:0015630]; midbody [GO:0030496]; non-motile cilium [GO:0097730]; nucleoplasm [G…	cellular protein localization [GO:0034613]; cilium assembly [GO:0060271]; cytoskeleton-dependent cytokinesis [GO:0061640]; neuron projection development [GO:0031175]; regulation of exocytosis [GO:0017157]; smoothened signaling pathway [GO:0007224]; spermatogenesis [GO:0007283]	cadherin binding [GO:0045296]; GTPase activity [GO:0003924]; GTP binding [GO:0005525]; identical protein binding [GO:0042802]; molecular adaptor activity [GO:0060090]	0.0015589	0.00159642	0.0013298	0.00148849	0.00156832	0.00167503	0.00153616	0.00198151	0.00130962	0.00154443	0.00178062	0.00176423	0.00219735	0.00176296
P38646	P38646	P38646	GRP75_HUMAN	Stress-70 protein, mitochondrial (75 kDa glucose-regulated protein) (GRP-75) (Heat shock 70 kDa protein 9) (Mortalin) (MOT) (Peptide-binding protein 74) (PBP74)	HSPA9 GRP75 HSPA9B mt-HSP70	cytoplasm [GO:0005737]; extracellular exosome [GO:0070062]; focal adhesion [GO:0005925]; MIB complex [GO:0140275]; mitochondrial matrix [GO:0005759]; mitochondrial nucleoid [GO:0042645]; mitochondrion [GO:0005739]; nucleolus [GO:0005730]; SAM complex [GO:0001401]	cellular response to unfolded protein [GO:0034620]; chaperone cofactor-dependent protein refolding [GO:0051085]; erythrocyte differentiation [GO:0030218]; inner mitochondrial membrane organization [GO:0007007]; iron-sulfur cluster assembly [GO:0016226]; negative regulation of apoptotic process [GO:0043066]; negative regulation of erythrocyte differentiation [GO:0045647]; negative regulation of he…	ATP binding [GO:0005524]; heat shock protein binding [GO:0031072]; misfolded protein binding [GO:0051787]; protein folding chaperone [GO:0044183]; RNA binding [GO:0003723]; ubiquitin protein ligase binding [GO:0031625]; unfolded protein binding [GO:0051082]	0.00145042	0.00164447	0.00168594	0.00158275	0.00145918	0.00139149	0.00153571	0.000658437	0.00150861	0.00129033	0.000946692	0.00117247	0.000934602	0.00108519
P22626	P22626	P22626	ROA2_HUMAN	Heterogeneous nuclear ribonucleoproteins A2/B1 (hnRNP A2/B1)	HNRNPA2B1 HNRPA2B1	Cajal body [GO:0015030]; catalytic step 2 spliceosome [GO:0071013]; chromosome, telomeric region [GO:0000781]; cytoplasm [GO:0005737]; extracellular exosome [GO:0070062]; membrane [GO:0016020]; nuclear matrix [GO:0016363]; nucleoplasm [GO:0005654]; nucleus [GO:0005634]; ribonucleoprotein complex [GO:1990904]; spliceosomal complex [GO:0005681]	G-quadruplex DNA unwinding [GO:0044806]; miRNA transport [GO:1990428]; mRNA export from nucleus [GO:0006406]; mRNA processing [GO:0006397]; mRNA splicing, via spliceosome [GO:0000398]; positive regulation of telomerase RNA reverse transcriptase activity [GO:1905663]; positive regulation of telomere maintenance via telomere lengthening [GO:1904358]; primary miRNA processing [GO:0031053]; RNA trans…	G-rich strand telomeric DNA binding [GO:0098505]; identical protein binding [GO:0042802]; miRNA binding [GO:0035198]; mRNA 3'-UTR binding [GO:0003730]; N6-methyladenosine-containing RNA binding [GO:1990247]; RNA binding [GO:0003723]; single-stranded telomeric DNA binding [GO:0043047]	0.00179433	0.00153185	0.00156976	0.00142139	0.00150419	0.0013926	0.00153569	0.000506605	0.0013393	0.000676899	0.000910487	0.00112763	0.000674145	0.000872512
P32970	P32970	P32970	CD70_HUMAN	CD70 antigen (CD27 ligand) (CD27-L) (Tumor necrosis factor ligand superfamily member 7) (CD antigen CD70)	CD70 CD27L CD27LG TNFSF7	extracellular exosome [GO:0070062]; integral component of plasma membrane [GO:0005887]; plasma membrane [GO:0005886]	B cell mediated immunity [GO:0019724]; B cell proliferation [GO:0042100]; cell-cell signaling [GO:0007267]; extrinsic apoptotic signaling pathway [GO:0097191]; positive regulation of T cell proliferation [GO:0042102]; signal transduction [GO:0007165]; T cell mediated immunity [GO:0002456]; tumor necrosis factor-mediated signaling pathway [GO:0033209]	cytokine activity [GO:0005125]; protease binding [GO:0002020]; signaling receptor binding [GO:0005102]; tumor necrosis factor receptor binding [GO:0005164]	0.00127569	0.00149336	0.00191334	0.0016705	0.00128369	0.00156655	0.00153386	0.00231647	0.00204134	0.00123806	0.00124897	0.000412491	0.000822014	0.00134656
P17987	P17987	P17987	TCPA_HUMAN	T-complex protein 1 subunit alpha (TCP-1-alpha) (CCT-alpha)	TCP1 CCT1 CCTA	acrosomal vesicle [GO:0001669]; cell body [GO:0044297]; centrosome [GO:0005813]; chaperonin-containing T-complex [GO:0005832]; cytosol [GO:0005829]; extracellular exosome [GO:0070062]; Golgi apparatus [GO:0005794]; heterochromatin [GO:0000792]; microtubule [GO:0005874]; pericentriolar material [GO:0000242]; zona pellucida receptor complex [GO:0002199]	binding of sperm to zona pellucida [GO:0007339]; positive regulation of establishment of protein localization to telomere [GO:1904851]; positive regulation of protein localization to Cajal body [GO:1904871]; positive regulation of telomerase activity [GO:0051973]; positive regulation of telomerase RNA localization to Cajal body [GO:1904874]; positive regulation of telomere maintenance via telomer…	ATP binding [GO:0005524]; protein folding chaperone [GO:0044183]; RNA binding [GO:0003723]; ubiquitin protein ligase binding [GO:0031625]; unfolded protein binding [GO:0051082]	0.00164476	0.00129565	0.00119549	0.0017396	0.00171834	0.00156338	0.00152621	0.00176902	0.00155891	0.00114602	0.0018787	0.00171822	0.00199738	0.00167804
O00299	O00299	O00299	CLIC1_HUMAN	Chloride intracellular channel protein 1 (Chloride channel ABP) (Nuclear chloride ion channel 27) (NCC27) (Regulatory nuclear chloride ion channel protein) (hRNCC)	CLIC1 G6 NCC27	blood microparticle [GO:0072562]; brush border [GO:0005903]; chloride channel complex [GO:0034707]; cytoplasm [GO:0005737]; extracellular exosome [GO:0070062]; extracellular space [GO:0005615]; membrane [GO:0016020]; mitochondrion [GO:0005739]; nuclear envelope [GO:0005635]; nuclear membrane [GO:0031965]; nucleus [GO:0005634]; perinuclear region of cytoplasm [GO:0048471]; plasma membrane [GO:0005…	chloride transport [GO:0006821]; glutathione metabolic process [GO:0006749]; platelet aggregation [GO:0070527]; positive regulation of osteoblast differentiation [GO:0045669]; regulation of cell cycle [GO:0051726]; regulation of ion transmembrane transport [GO:0034765]; regulation of mitochondrial membrane potential [GO:0051881]; signal transduction [GO:0007165]	cadherin binding [GO:0045296]; chloride channel activity [GO:0005254]; voltage-gated ion channel activity [GO:0005244]	0.00160551	0.00164415	0.00168562	0.00148643	0.00146838	0.00125464	0.00152412	0.00111306	0.00098086	0.000991475	0.00133362	0.00132134	0.00164573	0.00123101
P50990	P50990	P50990	TCPQ_HUMAN	T-complex protein 1 subunit theta (TCP-1-theta) (CCT-theta) (Chaperonin containing T-complex polypeptide 1 subunit 8) (Renal carcinoma antigen NY-REN-15)	CCT8 C21orf112 CCTQ KIAA0002	azurophil granule lumen [GO:0035578]; cell body [GO:0044297]; centrosome [GO:0005813]; chaperonin-containing T-complex [GO:0005832]; cilium [GO:0005929]; cytoplasm [GO:0005737]; cytosol [GO:0005829]; extracellular exosome [GO:0070062]; extracellular region [GO:0005576]; ficolin-1-rich granule lumen [GO:1904813]; intermediate filament cytoskeleton [GO:0045111]; microtubule [GO:0005874]; nucleoplas…	binding of sperm to zona pellucida [GO:0007339]; pore complex assembly [GO:0046931]; positive regulation of establishment of protein localization to telomere [GO:1904851]; positive regulation of protein localization to Cajal body [GO:1904871]; positive regulation of telomerase RNA localization to Cajal body [GO:1904874]; positive regulation of telomere maintenance via telomerase [GO:0032212]; pro…	ATPase [GO:0016887]; ATP binding [GO:0005524]; cadherin binding [GO:0045296]; protein folding chaperone [GO:0044183]; unfolded protein binding [GO:0051082]	0.00179714	0.00164321	0.00161726	0.00124203	0.00142057	0.0013793	0.00151659	0.00179484	0.00143788	0.00188947	0.00102638	0.00203385	0.00159228	0.00162912
P11021	P11021	P11021	BIP_HUMAN	Endoplasmic reticulum chaperone BiP (EC 3.6.4.10) (78 kDa glucose-regulated protein) (GRP-78) (Binding-immunoglobulin protein) (BiP) (Heat shock protein 70 family protein 5) (HSP70 family protein 5) (Heat shock protein family A member 5) (Immunoglobulin heavy chain-binding protein)	HSPA5 GRP78	cell surface [GO:0009986]; cytoplasm [GO:0005737]; cytosol [GO:0005829]; endoplasmic reticulum [GO:0005783]; endoplasmic reticulum chaperone complex [GO:0034663]; endoplasmic reticulum-Golgi intermediate compartment [GO:0005793]; endoplasmic reticulum lumen [GO:0005788]; endoplasmic reticulum membrane [GO:0005789]; extracellular exosome [GO:0070062]; focal adhesion [GO:0005925]; integral componen…	cellular response to antibiotic [GO:0071236]; cellular response to calcium ion [GO:0071277]; cellular response to cAMP [GO:0071320]; cellular response to drug [GO:0035690]; cellular response to gamma radiation [GO:0071480]; cellular response to glucose starvation [GO:0042149]; cellular response to interleukin-4 [GO:0071353]; cellular response to manganese ion [GO:0071287]; cellular response to ne…	ATPase [GO:0016887]; ATP binding [GO:0005524]; ATP hydrolysis activity [GO:0140603]; cadherin binding [GO:0045296]; calcium ion binding [GO:0005509]; chaperone binding [GO:0051087]; enzyme binding [GO:0019899]; heat shock protein binding [GO:0031072]; misfolded protein binding [GO:0051787]; protein domain specific binding [GO:0019904]; protein folding chaperone [GO:0044183]; ribosome binding [GO:…	0.00150632	0.00154246	0.00158136	0.00158884	0.00135295	0.00150296	0.00151248	0.00205212	0.00144642	0.00170575	0.00122914	0.00121783	0.00182016	0.00157857
P11216	P11216	P11216	PYGB_HUMAN	Glycogen phosphorylase, brain form (EC 2.4.1.1)	PYGB	azurophil granule lumen [GO:0035578]; cytoplasm [GO:0005737]; extracellular exosome [GO:0070062]; extracellular region [GO:0005576]; membrane [GO:0016020]	glycogen catabolic process [GO:0005980]	glycogen phosphorylase activity [GO:0008184]; linear malto-oligosaccharide phosphorylase activity [GO:0102250]; pyridoxal phosphate binding [GO:0030170]; SHG alpha-glucan phosphorylase activity [GO:0102499]	0.00162795	0.00145306	0.00140219	0.00157326	0.00146947	0.0014798	0.00150096	0.000318256	0.000280452	0.000189019	0.000286029	0.000188903	0.00018825	0.000241818
O75340	O75340	O75340	PDCD6_HUMAN	Programmed cell death protein 6 (Apoptosis-linked gene 2 protein homolog) (ALG-2)	PDCD6 ALG2	COPII vesicle coat [GO:0030127]; Cul3-RING ubiquitin ligase complex [GO:0031463]; cytoplasm [GO:0005737]; cytoplasmic vesicle [GO:0031410]; cytosol [GO:0005829]; endoplasmic reticulum [GO:0005783]; endoplasmic reticulum exit site [GO:0070971]; endoplasmic reticulum membrane [GO:0005789]; endosome [GO:0005768]; extracellular exosome [GO:0070062]; nucleoplasm [GO:0005654]; nucleus [GO:0005634]	activation of cysteine-type endopeptidase activity involved in apoptotic process [GO:0006919]; angiogenesis [GO:0001525]; apoptotic signaling pathway [GO:0097190]; cellular response to heat [GO:0034605]; COPII vesicle coating [GO:0048208]; endoplasmic reticulum to Golgi vesicle-mediated transport [GO:0006888]; intracellular protein transport [GO:0006886]; negative regulation of protein kinase B s…	calcium-dependent protein binding [GO:0048306]; calcium ion binding [GO:0005509]; identical protein binding [GO:0042802]; magnesium ion binding [GO:0000287]; protein dimerization activity [GO:0046983]; protein homodimerization activity [GO:0042803]; protein-macromolecule adaptor activity [GO:0030674]; protein-membrane adaptor activity [GO:0043495]; ubiquitin ligase-substrate adaptor activity [GO:…	0.00128905	0.00150866	0.00193338	0.00131288	0.00129684	0.00158295	0.00148729	0.00280887	0.0028878	0.00375307	0.00336547	0.00291767	0.00290718	0.00310668
P61158	P61158	P61158	ARP3_HUMAN	Actin-related protein 3 (Actin-like protein 3)	ACTR3 ARP3	actin cytoskeleton [GO:0015629]; Arp2/3 protein complex [GO:0005885]; brush border [GO:0005903]; cell-cell junction [GO:0005911]; cytoplasm [GO:0005737]; cytosol [GO:0005829]; extracellular exosome [GO:0070062]; focal adhesion [GO:0005925]; lamellipodium [GO:0030027]; membrane [GO:0016020]; nucleus [GO:0005634]; site of double-strand break [GO:0035861]	actin polymerization-dependent cell motility [GO:0070358]; Arp2/3 complex-mediated actin nucleation [GO:0034314]; asymmetric cell division [GO:0008356]; cellular response to interferon-gamma [GO:0071346]; cilium assembly [GO:0060271]; establishment or maintenance of cell polarity [GO:0007163]; meiotic chromosome movement towards spindle pole [GO:0016344]; meiotic cytokinesis [GO:0033206]; positiv…	actin binding [GO:0003779]; ATP binding [GO:0005524]; structural constituent of cytoskeleton [GO:0005200]	0.00151461	0.00155107	0.00167852	0.00119981	0.00143911	0.00153703	0.00148669	0.00192522	0.00188507	0.00209601	0.00153781	0.00209502	0.00189771	0.00190614
P25398	P25398	P25398	RS12_HUMAN	40S ribosomal protein S12 (Small ribosomal subunit protein eS12)	RPS12	cytosol [GO:0005829]; cytosolic ribosome [GO:0022626]; cytosolic small ribosomal subunit [GO:0022627]; Golgi apparatus [GO:0005794]; intracellular membrane-bounded organelle [GO:0043231]; membrane [GO:0016020]; nucleoplasm [GO:0005654]	cytoplasmic translation [GO:0002181]; positive regulation of canonical Wnt signaling pathway [GO:0090263]; translation [GO:0006412]	RNA binding [GO:0003723]; structural constituent of ribosome [GO:0003735]	0.000799378	0.00163724	0.00167852	0.00135693	0.00160842	0.00171786	0.00146639	0.00203217	0.00238775	0.00241359	0.00243486	0.00361867	0.00300471	0.00264863
Q01518	Q01518	Q01518	CAP1_HUMAN	Adenylyl cyclase-associated protein 1 (CAP 1)	CAP1 CAP	azurophil granule lumen [GO:0035578]; cortical actin cytoskeleton [GO:0030864]; cytoplasm [GO:0005737]; extracellular exosome [GO:0070062]; extracellular region [GO:0005576]; focal adhesion [GO:0005925]; plasma membrane [GO:0005886]	actin cytoskeleton organization [GO:0030036]; activation of adenylate cyclase activity [GO:0007190]; ameboidal-type cell migration [GO:0001667]; cAMP-mediated signaling [GO:0019933]; cell morphogenesis [GO:0000902]; establishment or maintenance of cell polarity [GO:0007163]; receptor-mediated endocytosis [GO:0006898]; regulation of adenylate cyclase activity [GO:0045761]; signal transduction [GO:…	actin binding [GO:0003779]; adenylate cyclase binding [GO:0008179]	0.00155524	0.00151683	0.00139957	0.00165942	0.00178802	0.000875276	0.00146573	0.00263541	0.00365001	0.00301869	0.00372204	0.00335253	0.00267237	0.00317517
P62829	P62829	P62829	RL23_HUMAN	60S ribosomal protein L23 (60S ribosomal protein L17) (Large ribosomal subunit protein uL14)	RPL23	cytoplasm [GO:0005737]; cytosol [GO:0005829]; cytosolic large ribosomal subunit [GO:0022625]; cytosolic ribosome [GO:0022626]; extracellular exosome [GO:0070062]; focal adhesion [GO:0005925]; membrane [GO:0016020]; nucleolus [GO:0005730]; nucleoplasm [GO:0005654]; postsynaptic density [GO:0014069]; protein-containing complex [GO:0032991]; ribosome [GO:0005840]	cellular response to actinomycin D [GO:0072717]; cytoplasmic translation [GO:0002181]; negative regulation of transcription by RNA polymerase II [GO:0000122]; negative regulation of ubiquitin-dependent protein catabolic process [GO:2000059]; negative regulation of ubiquitin protein ligase activity [GO:1904667]; positive regulation of cell population proliferation [GO:0008284]; positive regulation…	large ribosomal subunit rRNA binding [GO:0070180]; RNA binding [GO:0003723]; structural constituent of ribosome [GO:0003735]; transcription coactivator binding [GO:0001223]; ubiquitin ligase inhibitor activity [GO:1990948]; ubiquitin protein ligase binding [GO:0031625]	0.00175863	0.00154368	0.00131884	0.00127939	0.00151651	0.00134975	0.00146113	0.00127737	0.00112565	0.00170675	0.000573932	0.0011373	0.00169981	0.00125347
P50914	P50914	P50914	RL14_HUMAN	60S ribosomal protein L14 (CAG-ISL 7) (Large ribosomal subunit protein eL14)	RPL14	cytosol [GO:0005829]; cytosolic large ribosomal subunit [GO:0022625]; cytosolic ribosome [GO:0022626]; extracellular exosome [GO:0070062]; membrane [GO:0016020]; postsynaptic density [GO:0014069]	cytoplasmic translation [GO:0002181]; ribosomal large subunit biogenesis [GO:0042273]; rRNA processing [GO:0006364]; translation [GO:0006412]	cadherin binding [GO:0045296]; RNA binding [GO:0003723]; structural constituent of ribosome [GO:0003735]	0.00179953	0.00117272	0.00137405	0.00149956	0.00131666	0.00158203	0.00145742	0.00207943	0.00219895	0.00222275	0.00298979	0.00296226	0.00184475	0.00238299
P05023	P05023	P05023	AT1A1_HUMAN	Sodium/potassium-transporting ATPase subunit alpha-1 (Na(+)/K(+) ATPase alpha-1 subunit) (EC 7.2.2.13) (Sodium pump subunit alpha-1)	ATP1A1	apical plasma membrane [GO:0016324]; axon [GO:0030424]; basolateral plasma membrane [GO:0016323]; caveola [GO:0005901]; endoplasmic reticulum [GO:0005783]; endosome [GO:0005768]; extracellular exosome [GO:0070062]; extracellular vesicle [GO:1903561]; Golgi apparatus [GO:0005794]; integral component of membrane [GO:0016021]; intercalated disc [GO:0014704]; lateral plasma membrane [GO:0016328]; mel…	cardiac muscle cell action potential involved in contraction [GO:0086002]; cell communication by electrical coupling involved in cardiac conduction [GO:0086064]; cellular potassium ion homeostasis [GO:0030007]; cellular response to mechanical stimulus [GO:0071260]; cellular response to steroid hormone stimulus [GO:0071383]; cellular sodium ion homeostasis [GO:0006883]; membrane hyperpolarization …	ADP binding [GO:0043531]; ankyrin binding [GO:0030506]; ATP binding [GO:0005524]; chaperone binding [GO:0051087]; phosphatase activity [GO:0016791]; phosphatidylinositol 3-kinase binding [GO:0043548]; potassium ion binding [GO:0030955]; protein domain specific binding [GO:0019904]; protein heterodimerization activity [GO:0046982]; protein kinase binding [GO:0019901]; P-type sodium:potassium-excha…	0.000998374	0.00161963	0.00162438	0.0014007	0.00145276	0.0016255	0.00145356	0.00192292	0.00169453	0.00186859	0.00117816	0.0014786	0.00116311	0.00155098
P07339	P07339	P07339	CATD_HUMAN	Cathepsin D (EC 3.4.23.5) [Cleaved into: Cathepsin D light chain; Cathepsin D heavy chain]	CTSD CPSD	collagen-containing extracellular matrix [GO:0062023]; endosome membrane [GO:0010008]; extracellular exosome [GO:0070062]; extracellular region [GO:0005576]; extracellular space [GO:0005615]; ficolin-1-rich granule lumen [GO:1904813]; lysosomal lumen [GO:0043202]; lysosomal membrane [GO:0005765]; lysosome [GO:0005764]; melanosome [GO:0042470]; membrane raft [GO:0045121]; specific granule lumen [G…	antigen processing and presentation of exogenous peptide antigen via MHC class II [GO:0019886]; lipoprotein catabolic process [GO:0042159]; positive regulation of apoptotic process [GO:0043065]; positive regulation of cysteine-type endopeptidase activity involved in apoptotic process [GO:0043280]; proteolysis [GO:0006508]; regulation of establishment of protein localization [GO:0070201]	aspartic-type endopeptidase activity [GO:0004190]; aspartic-type peptidase activity [GO:0070001]; cysteine-type endopeptidase activity [GO:0004197]; peptidase activity [GO:0008233]	0.00136593	0.00157365	0.00161334	0.00130423	0.00146007	0.00137596	0.00144886	0.000651085	0.000573756	0.000579965	0.000390051	0.00038646	0.000577605	0.000526487
P61604	P61604	P61604	CH10_HUMAN	10 kDa heat shock protein, mitochondrial (Hsp10) (10 kDa chaperonin) (Chaperonin 10) (CPN10) (Early-pregnancy factor) (EPF)	HSPE1	extracellular exosome [GO:0070062]; membrane [GO:0016020]; mitochondrial matrix [GO:0005759]; mitochondrion [GO:0005739]	activation of cysteine-type endopeptidase activity involved in apoptotic process [GO:0006919]; chaperone cofactor-dependent protein refolding [GO:0051085]; osteoblast differentiation [GO:0001649]; protein folding [GO:0006457]; response to unfolded protein [GO:0006986]	ATP binding [GO:0005524]; chaperone binding [GO:0051087]; metal ion binding [GO:0046872]; RNA binding [GO:0003723]; unfolded protein binding [GO:0051082]	0.00137932	0.00176565	0.00144814	0.00140482	0.00138765	0.00111156	0.00141619	0.00525975	0.00540755	0.00546607	0.006302	0.00624399	0.00544383	0.0056872
P62917	P62917	P62917	RL8_HUMAN	60S ribosomal protein L8 (Large ribosomal subunit protein uL2)	RPL8	cytosol [GO:0005829]; cytosolic large ribosomal subunit [GO:0022625]; cytosolic ribosome [GO:0022626]; focal adhesion [GO:0005925]; membrane [GO:0016020]; polysomal ribosome [GO:0042788]; postsynapse [GO:0098794]; postsynaptic density [GO:0014069]	cytoplasmic translation [GO:0002181]; translation [GO:0006412]	RNA binding [GO:0003723]; rRNA binding [GO:0019843]; structural constituent of ribosome [GO:0003735]	0.00177916	0.00168183	0.00114949	0.0012545	0.00137685	0.00117643	0.00140305	0.00243545	0.00245279	0.00247933	0.00281383	0.00154885	0.00246924	0.00236658
P61160	P61160	P61160	ARP2_HUMAN	Actin-related protein 2 (Actin-like protein 2)	ACTR2 ARP2	actin cap [GO:0030478]; actin cytoskeleton [GO:0015629]; Arp2/3 protein complex [GO:0005885]; azurophil granule lumen [GO:0035578]; cytoplasm [GO:0005737]; cytosol [GO:0005829]; extracellular exosome [GO:0070062]; extracellular region [GO:0005576]; ficolin-1-rich granule lumen [GO:1904813]; focal adhesion [GO:0005925]; lamellipodium [GO:0030027]; membrane [GO:0016020]; nucleus [GO:0005634]; podos…	Arp2/3 complex-mediated actin nucleation [GO:0034314]; associative learning [GO:0008306]; asymmetric cell division [GO:0008356]; cellular response to interferon-gamma [GO:0071346]; cellular response to trichostatin A [GO:0035984]; cilium assembly [GO:0060271]; cytosolic transport [GO:0016482]; establishment or maintenance of cell polarity [GO:0007163]; meiotic chromosome movement towards spindle …	actin binding [GO:0003779]; ATP binding [GO:0005524]; structural constituent of cytoskeleton [GO:0005200]	0.00205417	0.00118945	0.00103185	0.00127425	0.00179702	0.00105634	0.00140051	0.00136166	0.00159991	0.00141507	0.00163148	0.00121235	0.00120799	0.00140474
P26373	P26373	P26373	RL13_HUMAN	60S ribosomal protein L13 (Breast basic conserved protein 1) (Large ribosomal subunit protein eL13)	RPL13 BBC1 OK/SW-cl.46	cytosol [GO:0005829]; cytosolic large ribosomal subunit [GO:0022625]; cytosolic ribosome [GO:0022626]; endoplasmic reticulum [GO:0005783]; membrane [GO:0016020]; nucleolus [GO:0005730]; nucleus [GO:0005634]	blastocyst development [GO:0001824]; bone development [GO:0060348]; cytoplasmic translation [GO:0002181]; translation [GO:0006412]	RNA binding [GO:0003723]; structural constituent of ribosome [GO:0003735]	0.00166695	0.00119495	0.00122508	0.00169777	0.00134162	0.00125379	0.00139669	0.00169508	0.00149376	0.00150992	0.000761616	0.000754605	0.00150378	0.00128646
Q14974	Q14974	Q14974	IMB1_HUMAN	Importin subunit beta-1 (Importin-90) (Karyopherin subunit beta-1) (Nuclear factor p97) (Pore targeting complex 97 kDa subunit) (PTAC97)	KPNB1 NTF97	cytoplasm [GO:0005737]; cytoplasmic stress granule [GO:0010494]; cytosol [GO:0005829]; endoplasmic reticulum tubular network [GO:0071782]; extracellular exosome [GO:0070062]; extracellular region [GO:0005576]; ficolin-1-rich granule lumen [GO:1904813]; membrane [GO:0016020]; nuclear envelope [GO:0005635]; nuclear membrane [GO:0031965]; nuclear pore [GO:0005643]; nucleoplasm [GO:0005654]; nucleus …	astral microtubule organization [GO:0030953]; establishment of mitotic spindle localization [GO:0040001]; establishment of protein localization [GO:0045184]; mitotic chromosome movement towards spindle pole [GO:0007079]; mitotic metaphase plate congression [GO:0007080]; mitotic spindle assembly [GO:0090307]; NLS-bearing protein import into nucleus [GO:0006607]; protein import into nucleus [GO:000…	enzyme binding [GO:0019899]; Hsp90 protein binding [GO:0051879]; importin-alpha family protein binding [GO:0061676]; nuclear import signal receptor activity [GO:0061608]; nuclear localization sequence binding [GO:0008139]; protein domain specific binding [GO:0019904]; RNA binding [GO:0003723]; small GTPase binding [GO:0031267]; zinc ion binding [GO:0008270]	0.00152575	0.00127465	0.00143326	0.0013086	0.0013734	0.00133742	0.00137551	0.000816582	0.000899495	0.000818306	0.00100897	0.00099968	0.000814976	0.000893001
P53396	P53396	P53396	ACLY_HUMAN	ATP-citrate synthase (EC 2.3.3.8) (ATP-citrate (pro-S-)-lyase) (ACL) (Citrate cleavage enzyme)	ACLY	azurophil granule lumen [GO:0035578]; cytosol [GO:0005829]; extracellular exosome [GO:0070062]; extracellular region [GO:0005576]; ficolin-1-rich granule lumen [GO:1904813]; membrane [GO:0016020]; nucleoplasm [GO:0005654]; plasma membrane [GO:0005886]	acetyl-CoA biosynthetic process [GO:0006085]; cholesterol biosynthetic process [GO:0006695]; citrate metabolic process [GO:0006101]; coenzyme A metabolic process [GO:0015936]; fatty acid biosynthetic process [GO:0006633]; lipid biosynthetic process [GO:0008610]; oxaloacetate metabolic process [GO:0006107]	ATP binding [GO:0005524]; ATP citrate synthase activity [GO:0003878]; metal ion binding [GO:0046872]	0.0013741	0.0014399	0.00147622	0.00123639	0.00135025	0.00137349	0.00137506	0.00105577	0.00128821	0.00108513	0.00109469	0.000868201	0.00108071	0.00107879
P61586	P61586	P61586	RHOA_HUMAN	Transforming protein RhoA (EC 3.6.5.2) (Rho cDNA clone 12) (h12)	RHOA ARH12 ARHA RHO12	apical junction complex [GO:0043296]; axon [GO:0030424]; cell cortex [GO:0005938]; cell junction [GO:0030054]; cell periphery [GO:0071944]; cell projection [GO:0042995]; cleavage furrow [GO:0032154]; cytoplasmic vesicle [GO:0031410]; cytoskeleton [GO:0005856]; cytosol [GO:0005829]; dendritic spine [GO:0043197]; endoplasmic reticulum membrane [GO:0005789]; endosome [GO:0005768]; extracellular exos…	actin cytoskeleton organization [GO:0030036]; actin cytoskeleton reorganization [GO:0031532]; actin filament organization [GO:0007015]; alpha-beta T cell lineage commitment [GO:0002363]; androgen receptor signaling pathway [GO:0030521]; angiotensin-mediated vasoconstriction involved in regulation of systemic arterial blood pressure [GO:0001998]; apical junction assembly [GO:0043297]; apolipoprote…	GDP binding [GO:0019003]; G protein activity [GO:0003925]; GTPase activity [GO:0003924]; GTP binding [GO:0005525]; myosin binding [GO:0017022]; protein domain specific binding [GO:0019904]; protein kinase binding [GO:0019901]; Rho GDP-dissociation inhibitor binding [GO:0051022]	0.000729078	0.00261279	0.00114836	0.00148534	0.00128398	0.000979491	0.00137317	0.000926735	0.000816888	0.000412924	0.000832892	0.000825345	0.000411185	0.000704328
P54136	P54136	P54136	SYRC_HUMAN	Arginine--tRNA ligase, cytoplasmic (EC 6.1.1.19) (Arginyl-tRNA synthetase) (ArgRS)	RARS1 RARS	aminoacyl-tRNA synthetase multienzyme complex [GO:0017101]; cytoplasm [GO:0005737]; cytosol [GO:0005829]; extracellular exosome [GO:0070062]; membrane [GO:0016020]; nucleoplasm [GO:0005654]; nucleus [GO:0005634]	arginyl-tRNA aminoacylation [GO:0006420]; tRNA aminoacylation for protein translation [GO:0006418]	arginine binding [GO:0034618]; arginine-tRNA ligase activity [GO:0004814]; ATP binding [GO:0005524]; cadherin binding [GO:0045296]; tRNA binding [GO:0000049]	0.0013323	0.00152809	0.00145472	0.00124837	0.00144758	0.0012025	0.00136893	0.000677392	0.00119388	0.0012068	0.000973945	0.0010856	0.000721131	0.000976457
P46940	P46940	P46940	IQGA1_HUMAN	Ras GTPase-activating-like protein IQGAP1 (p195)	IQGAP1 KIAA0051	actin filament [GO:0005884]; axon [GO:0030424]; cytoplasm [GO:0005737]; cytoplasmic ribonucleoprotein granule [GO:0036464]; cytosol [GO:0005829]; extracellular exosome [GO:0070062]; extrinsic component of cytoplasmic side of plasma membrane [GO:0031234]; focal adhesion [GO:0005925]; growth cone [GO:0030426]; membrane raft [GO:0045121]; microtubule [GO:0005874]; midbody [GO:0030496]; neuron projec…	cell migration [GO:0016477]; cellular response to calcium ion [GO:0071277]; cellular response to epidermal growth factor stimulus [GO:0071364]; epidermal growth factor receptor signaling pathway [GO:0007173]; glomerular visceral epithelial cell development [GO:0072015]; neuron projection extension [GO:1990138]; positive regulation of cellular protein localization [GO:1903829]; positive regulation…	actin filament binding [GO:0051015]; cadherin binding [GO:0045296]; calcium ion binding [GO:0005509]; calmodulin binding [GO:0005516]; GTPase activator activity [GO:0005096]; GTPase inhibitor activity [GO:0005095]; MAP-kinase scaffold activity [GO:0005078]; mitogen-activated protein kinase binding [GO:0051019]; molecular adaptor activity [GO:0060090]; phosphatidylinositol-3,4,5-trisphosphate bind…	0.00129483	0.00128252	0.00144857	0.00131877	0.00140943	0.00143714	0.00136521	0.000377737	0.000237766	0.000288407	0.000387932	0.000288271	0.000382978	0.000327182
P60953	P60953	P60953	CDC42_HUMAN	Cell division control protein 42 homolog (EC 3.6.5.2) (G25K GTP-binding protein)	CDC42	apical part of cell [GO:0045177]; cell-cell junction [GO:0005911]; cytoplasm [GO:0005737]; cytoplasmic ribonucleoprotein granule [GO:0036464]; cytosol [GO:0005829]; dendritic spine [GO:0043197]; endoplasmic reticulum membrane [GO:0005789]; extracellular exosome [GO:0070062]; filopodium [GO:0030175]; focal adhesion [GO:0005925]; Golgi membrane [GO:0000139]; Golgi transport complex [GO:0017119]; le…	actin cytoskeleton organization [GO:0030036]; actin filament branching [GO:0090135]; actin filament organization [GO:0007015]; adherens junction organization [GO:0034332]; cardiac conduction system development [GO:0003161]; Cdc42 protein signal transduction [GO:0032488]; cell junction assembly [GO:0034329]; cell migration [GO:0016477]; cell projection assembly [GO:0030031]; cellular protein local…	apolipoprotein A-I receptor binding [GO:0034191]; GBD domain binding [GO:0032427]; G protein activity [GO:0003925]; GTPase activity [GO:0003924]; GTP binding [GO:0005525]; GTP-dependent protein binding [GO:0030742]; identical protein binding [GO:0042802]; mitogen-activated protein kinase kinase kinase binding [GO:0031435]; protein kinase binding [GO:0019901]; thioesterase binding [GO:0031996]; ub…	0.0014732	0.00132007	0.00135336	0.00112533	0.0014821	0.00138508	0.00135652	0.00140444	0.00123763	0.000834015	0.00126205	0.00125043	0.00249187	0.0014134
P51149	P51149	P51149	RAB7A_HUMAN	Ras-related protein Rab-7a (EC 3.6.5.2)	RAB7A RAB7	autophagosome membrane [GO:0000421]; cytosol [GO:0005829]; endosome membrane [GO:0010008]; extracellular exosome [GO:0070062]; extrinsic component of lysosome membrane [GO:0032419]; late endosome [GO:0005770]; late endosome membrane [GO:0031902]; lipid droplet [GO:0005811]; lysosomal membrane [GO:0005765]; lysosome [GO:0005764]; melanosome membrane [GO:0033162]; phagocytic vesicle [GO:0045335]; p…	autophagosome assembly [GO:0000045]; early endosome to late endosome transport [GO:0045022]; endocytosis [GO:0006897]; endosome to lysosome transport [GO:0008333]; endosome to plasma membrane protein transport [GO:0099638]; epidermal growth factor catabolic process [GO:0007174]; lipid catabolic process [GO:0016042]; lipophagy [GO:0061724]; multi-organism intercellular transport [GO:1902586]; nega…	GDP binding [GO:0019003]; G protein activity [GO:0003925]; GTPase activity [GO:0003924]; GTP binding [GO:0005525]; retromer complex binding [GO:1905394]	0.00118941	0.00139205	0.00160554	0.00138446	0.0011966	0.00127802	0.00134101	0.00086392	0.00190328	0.00115433	0.0011645	0.00115378	0.00114963	0.00123157
P49368	P49368	P49368	TCPG_HUMAN	T-complex protein 1 subunit gamma (TCP-1-gamma) (CCT-gamma) (hTRiC5)	CCT3 CCTG TRIC5	cell body [GO:0044297]; chaperonin-containing T-complex [GO:0005832]; cytoskeleton [GO:0005856]; cytosol [GO:0005829]; extracellular exosome [GO:0070062]; microtubule [GO:0005874]; zona pellucida receptor complex [GO:0002199]	binding of sperm to zona pellucida [GO:0007339]; pore complex assembly [GO:0046931]; positive regulation of establishment of protein localization to telomere [GO:1904851]; positive regulation of protein localization to Cajal body [GO:1904871]; positive regulation of telomerase RNA localization to Cajal body [GO:1904874]; positive regulation of telomere maintenance via telomerase [GO:0032212]; pro…	ATP binding [GO:0005524]; protein folding chaperone [GO:0044183]; RNA binding [GO:0003723]; unfolded protein binding [GO:0051082]	0.00154889	0.0013218	0.00142289	0.00111741	0.00116868	0.0013869	0.00132776	0.00131252	0.00187953	0.00204602	0.00117946	0.00160682	0.00160104	0.00160423
P62851	P62851	P62851	RS25_HUMAN	40S ribosomal protein S25 (Small ribosomal subunit protein eS25)	RPS25	cytosol [GO:0005829]; cytosolic ribosome [GO:0022626]; cytosolic small ribosomal subunit [GO:0022627]; extracellular exosome [GO:0070062]; nucleolus [GO:0005730]; nucleoplasm [GO:0005654]; nucleus [GO:0005634]; postsynaptic density [GO:0014069]; ribosome [GO:0005840]; small ribosomal subunit [GO:0015935]	cytoplasmic translation [GO:0002181]; ribosomal small subunit biogenesis [GO:0042274]; rRNA processing [GO:0006364]; translation [GO:0006412]	RNA binding [GO:0003723]; structural constituent of ribosome [GO:0003735]	0.0014069	0.00144077	0.00088626	0.00143292	0.00141541	0.00120937	0.0012986	0.00143065	0.00126073	0.00127438	0.00128561	0.00127377	0.00126919	0.00129906
P46777	P46777	P46777	RL5_HUMAN	60S ribosomal protein L5 (Large ribosomal subunit protein uL18)	RPL5 MSTP030	cytoplasm [GO:0005737]; cytosol [GO:0005829]; cytosolic large ribosomal subunit [GO:0022625]; cytosolic ribosome [GO:0022626]; endoplasmic reticulum [GO:0005783]; extracellular exosome [GO:0070062]; focal adhesion [GO:0005925]; membrane [GO:0016020]; nucleolus [GO:0005730]; nucleoplasm [GO:0005654]; nucleus [GO:0005634]; protein-containing complex [GO:0032991]; ribonucleoprotein complex [GO:19909…	cytoplasmic translation [GO:0002181]; negative regulation of protein neddylation [GO:2000435]; negative regulation of ubiquitin-dependent protein catabolic process [GO:2000059]; negative regulation of ubiquitin protein ligase activity [GO:1904667]; positive regulation of gene expression [GO:0010628]; positive regulation of translation [GO:0045727]; protein stabilization [GO:0050821]; regulation o…	5S rRNA binding [GO:0008097]; mRNA 3'-UTR binding [GO:0003730]; mRNA 5'-UTR binding [GO:0048027]; RNA binding [GO:0003723]; structural constituent of ribosome [GO:0003735]; ubiquitin ligase inhibitor activity [GO:1990948]; ubiquitin protein ligase binding [GO:0031625]	0.00142112	0.00133404	0.00124335	0.000964926	0.00154885	0.00127249	0.00129746	0.00210744	0.00238775	0.00241359	0.00243486	0.00187635	0.00213668	0.00222611
P12814	P12814	P12814	ACTN1_HUMAN	Alpha-actinin-1 (Alpha-actinin cytoskeletal isoform) (F-actin cross-linking protein) (Non-muscle alpha-actinin-1)	ACTN1	brush border [GO:0005903]; cell-cell junction [GO:0005911]; cell projection [GO:0042995]; cytoplasm [GO:0005737]; cytosol [GO:0005829]; extracellular exosome [GO:0070062]; extracellular region [GO:0005576]; extracellular space [GO:0005615]; fascia adherens [GO:0005916]; focal adhesion [GO:0005925]; glutamatergic synapse [GO:0098978]; plasma membrane [GO:0005886]; platelet alpha granule lumen [GO:…	actin filament bundle assembly [GO:0051017]; actin filament network formation [GO:0051639]; actin filament organization [GO:0007015]; focal adhesion assembly [GO:0048041]; negative regulation of cellular component movement [GO:0051271]; platelet formation [GO:0030220]; platelet morphogenesis [GO:0036344]; regulation of apoptotic process [GO:0042981]	actin filament binding [GO:0051015]; calcium ion binding [GO:0005509]; double-stranded RNA binding [GO:0003725]; integrin binding [GO:0005178]; nuclear receptor coactivator activity [GO:0030374]; protein homodimerization activity [GO:0042803]; structural constituent of postsynapse [GO:0099186]; transmembrane transporter binding [GO:0044325]; vinculin binding [GO:0017166]	0.00126393	0.00129454	0.00128584	0.00136805	0.0011525	0.00135856	0.00128724	0.000301107	0.000618974	0.000715261	0.000901978	0.00107241	0.000712561	0.000720381
P19338	P19338	P19338	NUCL_HUMAN	Nucleolin (Protein C23)	NCL	cell cortex [GO:0005938]; chromosome [GO:0005694]; cytoplasmic ribonucleoprotein granule [GO:0036464]; extracellular exosome [GO:0070062]; membrane [GO:0016020]; nucleolus [GO:0005730]; nucleoplasm [GO:0005654]; nucleus [GO:0005634]; ribonucleoprotein complex [GO:1990904]; spliceosomal complex [GO:0005681]	angiogenesis [GO:0001525]; cellular response to epidermal growth factor stimulus [GO:0071364]; cellular response to leukemia inhibitory factor [GO:1990830]; negative regulation of translation [GO:0017148]; positive regulation of mRNA splicing, via spliceosome [GO:0048026]; positive regulation of transcription by RNA polymerase II [GO:0045944]; positive regulation of transcription of nucleolar lar…	DNA topoisomerase binding [GO:0044547]; identical protein binding [GO:0042802]; mRNA 5'-UTR binding [GO:0048027]; protein C-terminus binding [GO:0008022]; RNA binding [GO:0003723]; telomeric DNA binding [GO:0042162]	0.00148617	0.00131901	0.00135227	0.00116046	0.00119612	0.00106459	0.0012631	0.002015	0.00210862	0.00190708	0.00237656	0.00213043	0.00256966	0.00218456
P62753	P62753	P62753	RS6_HUMAN	40S ribosomal protein S6 (Phosphoprotein NP33) (Small ribosomal subunit protein eS6)	RPS6 OK/SW-cl.2	cell body [GO:0044297]; cytoplasmic ribonucleoprotein granule [GO:0036464]; cytosol [GO:0005829]; cytosolic ribosome [GO:0022626]; cytosolic small ribosomal subunit [GO:0022627]; dendrite [GO:0030425]; endoplasmic reticulum [GO:0005783]; membrane [GO:0016020]; nucleolus [GO:0005730]; nucleoplasm [GO:0005654]; nucleus [GO:0005634]; perinuclear region of cytoplasm [GO:0048471]; polysome [GO:0005844…	activation-induced cell death of T cells [GO:0006924]; cytoplasmic translation [GO:0002181]; erythrocyte development [GO:0048821]; G1/S transition of mitotic cell cycle [GO:0000082]; gastrulation [GO:0007369]; glucose homeostasis [GO:0042593]; mammalian oogenesis stage [GO:0022605]; negative regulation of apoptotic process [GO:0043066]; placenta development [GO:0001890]; positive regulation of ap…	protein kinase binding [GO:0019901]; RNA binding [GO:0003723]; structural constituent of ribosome [GO:0003735]	0.00155381	0.000867932	0.00163134	0.00115094	0.000994764	0.00136601	0.0012608	0.000359099	0.000316449	0.000639747	0.000645386	0.00159861	0.000637144	0.000699406
Q16181	Q16181	Q16181	SEPT7_HUMAN	Septin-7 (CDC10 protein homolog)	SEPTIN7 CDC10 SEPT7	axoneme [GO:0005930]; cell division site [GO:0032153]; cleavage furrow [GO:0032154]; cytosol [GO:0005829]; extracellular exosome [GO:0070062]; kinetochore [GO:0000776]; microtubule cytoskeleton [GO:0015630]; midbody [GO:0030496]; non-motile cilium [GO:0097730]; nucleus [GO:0005634]; septin complex [GO:0031105]; septin ring [GO:0005940]; sperm annulus [GO:0097227]; spindle [GO:0005819]; stress fib…	cell differentiation [GO:0030154]; cellular protein localization [GO:0034613]; cilium assembly [GO:0060271]; cytoskeleton-dependent cytokinesis [GO:0061640]; positive regulation of non-motile cilium assembly [GO:1902857]; regulation of embryonic cell shape [GO:0016476]; spermatogenesis [GO:0007283]	cadherin binding [GO:0045296]; GTPase activity [GO:0003924]; GTP binding [GO:0005525]; identical protein binding [GO:0042802]; molecular adaptor activity [GO:0060090]; structural molecule activity [GO:0005198]	0.0013689	0.00107184	0.00135246	0.00131199	0.00129596	0.00112464	0.0012543	0.00122846	0.00144331	0.00127657	0.00110386	0.00145826	0.000908126	0.00123643
P63241	P63241	P63241	IF5A1_HUMAN	Eukaryotic translation initiation factor 5A-1 (eIF-5A-1) (eIF-5A1) (Eukaryotic initiation factor 5A isoform 1) (eIF-5A) (Rev-binding factor) (eIF-4D)	EIF5A	annulate lamellae [GO:0005642]; cytoplasm [GO:0005737]; cytosol [GO:0005829]; endoplasmic reticulum membrane [GO:0005789]; membrane [GO:0016020]; nuclear pore [GO:0005643]; nucleus [GO:0005634]	cellular response to virus [GO:0098586]; mRNA transport [GO:0051028]; positive regulation of intrinsic apoptotic signaling pathway by p53 class mediator [GO:1902255]; positive regulation of transcription by RNA polymerase II [GO:0045944]; positive regulation of translational elongation [GO:0045901]; positive regulation of translational termination [GO:0045905]; protein transport [GO:0015031]; tum…	protein N-terminus binding [GO:0047485]; ribosome binding [GO:0043022]; RNA binding [GO:0003723]; translation elongation factor activity [GO:0003746]; U6 snRNA binding [GO:0017070]	0.00114197	0.00140334	0.00119894	0.00162831	0.00137864	0.000736226	0.00124791	0.00232249	0.00409329	0.00310319	0.00260878	0.00258477	0.00309056	0.00296718
Q14764	Q14764	Q14764	MVP_HUMAN	Major vault protein (MVP) (Lung resistance-related protein)	MVP LRP	cytoplasm [GO:0005737]; cytoskeleton [GO:0005856]; cytosol [GO:0005829]; extracellular exosome [GO:0070062]; extracellular region [GO:0005576]; ficolin-1-rich granule lumen [GO:1904813]; membrane [GO:0016020]; nuclear pore [GO:0005643]; nucleus [GO:0005634]; perinuclear region of cytoplasm [GO:0048471]; secretory granule lumen [GO:0034774]	ERBB signaling pathway [GO:0038127]; mRNA transport [GO:0051028]; negative regulation of epidermal growth factor receptor signaling pathway [GO:0042059]; negative regulation of protein autophosphorylation [GO:0031953]; negative regulation of protein tyrosine kinase activity [GO:0061099]; protein transport [GO:0015031]	identical protein binding [GO:0042802]; protein kinase binding [GO:0019901]; protein phosphatase binding [GO:0019903]	0.00126038	0.00112938	0.00115786	0.00136392	0.00118875	0.00131196	0.00123538	0.000901166	0.00061766	0.0010703	0.000719825	0.000713199	0.000799462	0.000803603
P0C0S5	P0C0S5	P0C0S5	H2AZ_HUMAN	Histone H2A.Z (H2A/z)	H2AZ1 H2AFZ H2AZ	euchromatin [GO:0000791]; extracellular exosome [GO:0070062]; heterochromatin [GO:0000792]; nucleosome [GO:0000786]; nucleus [GO:0005634]	cellular response to estradiol stimulus [GO:0071392]; chromatin silencing [GO:0006342]; positive regulation of transcription by RNA polymerase II [GO:0045944]	chromatin DNA binding [GO:0031490]; DNA binding [GO:0003677]; nucleosomal DNA binding [GO:0031492]; protein heterodimerization activity [GO:0046982]; RNA polymerase II cis-regulatory region sequence-specific DNA binding [GO:0000978]; RNA polymerase II core promoter sequence-specific DNA binding [GO:0000979]	0.00165087	0.000845102	0.00144393	0.000841392	0.00138527	0.0011843	0.00122514	0.00209668	0.00123207	0.00249081	0.00188432	0.00186724	0.00186078	0.00190532
P26599	P26599	P26599	PTBP1_HUMAN	Polypyrimidine tract-binding protein 1 (PTB) (57 kDa RNA-binding protein PPTB-1) (Heterogeneous nuclear ribonucleoprotein I) (hnRNP I)	PTBP1 PTB	extracellular exosome [GO:0070062]; membrane [GO:0016020]; nucleolus [GO:0005730]; nucleoplasm [GO:0005654]; nucleus [GO:0005634]	IRES-dependent viral translational initiation [GO:0075522]; mRNA processing [GO:0006397]; negative regulation of mRNA splicing, via spliceosome [GO:0048025]; negative regulation of muscle cell differentiation [GO:0051148]; negative regulation of RNA splicing [GO:0033119]; positive regulation of calcineurin-NFAT signaling cascade [GO:0070886]; positive regulation of protein dephosphorylation [GO:0…	mRNA binding [GO:0003729]; poly-pyrimidine tract binding [GO:0008187]; pre-mRNA binding [GO:0036002]; RNA binding [GO:0003723]	0.00152348	0.00122099	0.00118224	0.00101195	0.00139941	0.000925251	0.00121055	0.000168391	0.000148391	0.000299994	0.000302638	0.000149926	0.000298774	0.000228019
P34897	P34897	P34897	GLYM_HUMAN	Serine hydroxymethyltransferase, mitochondrial (SHMT) (EC 2.1.2.1) (Glycine hydroxymethyltransferase) (Serine methylase)	SHMT2	BRISC complex [GO:0070552]; cytoplasm [GO:0005737]; cytosol [GO:0005829]; extracellular exosome [GO:0070062]; microtubule cytoskeleton [GO:0015630]; mitochondrial inner membrane [GO:0005743]; mitochondrial intermembrane space [GO:0005758]; mitochondrial matrix [GO:0005759]; mitochondrial nucleoid [GO:0042645]; mitochondrion [GO:0005739]; nucleus [GO:0005634]	folic acid metabolic process [GO:0046655]; glycine biosynthetic process from serine [GO:0019264]; glycine metabolic process [GO:0006544]; L-serine biosynthetic process [GO:0006564]; L-serine catabolic process [GO:0006565]; L-serine metabolic process [GO:0006563]; one-carbon metabolic process [GO:0006730]; positive regulation of cell population proliferation [GO:0008284]; protein homotetramerizati…	chromatin binding [GO:0003682]; cobalt ion binding [GO:0050897]; glycine hydroxymethyltransferase activity [GO:0004372]; L-allo-threonine aldolase activity [GO:0008732]; mRNA 5'-UTR binding [GO:0048027]; protein homodimerization activity [GO:0042803]; pyridoxal phosphate binding [GO:0030170]; serine binding [GO:0070905]; translation repressor activity, mRNA regulatory element binding [GO:0000900]…	0.00111668	0.00164386	0.000952569	0.000995308	0.00133407	0.00119978	0.00120704	0.00159671	0.00203243	0.00142229	0.00159449	0.0018955	0.00125912	0.00163342
Q99873	Q99873	Q99873	ANM1_HUMAN	Protein arginine N-methyltransferase 1 (EC 2.1.1.319) (Histone-arginine N-methyltransferase PRMT1) (Interferon receptor 1-bound protein 4)	PRMT1 HMT2 HRMT1L2 IR1B4	cytoplasm [GO:0005737]; cytosol [GO:0005829]; methylosome [GO:0034709]; nucleoplasm [GO:0005654]; nucleus [GO:0005634]	cardiac muscle tissue development [GO:0048738]; cell surface receptor signaling pathway [GO:0007166]; histone H4-R3 methylation [GO:0043985]; histone methylation [GO:0016571]; in utero embryonic development [GO:0001701]; negative regulation of megakaryocyte differentiation [GO:0045653]; neuron projection development [GO:0031175]; peptidyl-arginine methylation [GO:0018216]; positive regulation of …	enzyme binding [GO:0019899]; histone methyltransferase activity [GO:0042054]; histone methyltransferase activity (H4-R3 specific) [GO:0044020]; identical protein binding [GO:0042802]; methyl-CpG binding [GO:0008327]; methyltransferase activity [GO:0008168]; mitogen-activated protein kinase p38 binding [GO:0048273]; N-methyltransferase activity [GO:0008170]; protein-arginine N-methyltransferase ac…	0.00132727	0.000970867	0.00099535	0.00125525	0.00143067	0.00122241	0.0012003	0.000482025	0.00084955	0.000858744	0.000649735	0.000429169	0.00106906	0.000723047
Q92743	Q92743	Q92743	HTRA1_HUMAN	Serine protease HTRA1 (EC 3.4.21.-) (High-temperature requirement A serine peptidase 1) (L56) (Serine protease 11)	HTRA1 HTRA PRSS11	collagen-containing extracellular matrix [GO:0062023]; cytosol [GO:0005829]; extracellular exosome [GO:0070062]; extracellular region [GO:0005576]; extracellular space [GO:0005615]; plasma membrane [GO:0005886]	chorionic trophoblast cell differentiation [GO:0060718]; dentinogenesis [GO:0097187]; negative regulation of BMP signaling pathway [GO:0030514]; negative regulation of defense response to virus [GO:0050687]; negative regulation of transforming growth factor beta receptor signaling pathway [GO:0030512]; placenta development [GO:0001890]; positive regulation of epithelial cell proliferation [GO:005…	identical protein binding [GO:0042802]; insulin-like growth factor binding [GO:0005520]; serine-type endopeptidase activity [GO:0004252]; serine-type peptidase activity [GO:0008236]	0.00102587	0.00142576	0.00138478	0.000895572	0.00117951	0.00125977	0.00119521	0.000372565	0.000984947	0.000829672	0.00100438	0.000663424	0.000330518	0.000697585
Q9BWD1	Q9BWD1	Q9BWD1	THIC_HUMAN	Acetyl-CoA acetyltransferase, cytosolic (EC 2.3.1.9) (Acetyl-CoA transferase-like protein) (Cytosolic acetoacetyl-CoA thiolase)	ACAT2 ACTL	cytoplasm [GO:0005737]; cytosol [GO:0005829]; extracellular exosome [GO:0070062]; mitochondrion [GO:0005739]	fatty acid beta-oxidation [GO:0006635]; lipid metabolic process [GO:0006629]	acetyl-CoA C-acetyltransferase activity [GO:0003985]	0.00124034	0.00117947	0.00120921	0.00126328	0.00106958	0.00114236	0.00118404	0.000225228	0.000396956	0.000401252	0.000404788	0.000200531	0.000599429	0.000371364
P61224	P61224	P61224	RAP1B_HUMAN	Ras-related protein Rap-1b (EC 3.6.5.2) (GTP-binding protein smg p21B)	RAP1B OK/SW-cl.11	azurophil granule membrane [GO:0035577]; cell-cell junction [GO:0005911]; cytosol [GO:0005829]; extracellular exosome [GO:0070062]; lipid droplet [GO:0005811]; membrane [GO:0016020]; plasma membrane [GO:0005886]	cell population proliferation [GO:0008283]; cellular response to cAMP [GO:0071320]; cellular response to drug [GO:0035690]; cellular response to gonadotropin-releasing hormone [GO:0097211]; establishment of endothelial barrier [GO:0061028]; negative regulation of calcium ion-dependent exocytosis [GO:0045955]; negative regulation of synaptic vesicle exocytosis [GO:2000301]; positive regulation of …	GDP binding [GO:0019003]; G protein activity [GO:0003925]; GTPase activity [GO:0003924]; GTP binding [GO:0005525]; protein-containing complex binding [GO:0044877]	0.000955778	0.00156605	0.00140485	0.00155752	0.000961554	0.000616189	0.00117699	0.00145786	0.00128471	0.000865744	0.000873375	0.001298	0.000862221	0.00110699
P23284	P23284	P23284	PPIB_HUMAN	Peptidyl-prolyl cis-trans isomerase B (PPIase B) (EC 5.2.1.8) (CYP-S1) (Cyclophilin B) (Rotamase B) (S-cyclophilin) (SCYLP)	PPIB CYPB	cytoplasm [GO:0005737]; endoplasmic reticulum [GO:0005783]; endoplasmic reticulum chaperone complex [GO:0034663]; endoplasmic reticulum lumen [GO:0005788]; extracellular exosome [GO:0070062]; focal adhesion [GO:0005925]; intracellular membrane-bounded organelle [GO:0043231]; melanosome [GO:0042470]; membrane [GO:0016020]; nucleoplasm [GO:0005654]; nucleus [GO:0005634]; perinuclear region of cytop…	bone development [GO:0060348]; chaperone-mediated protein folding [GO:0061077]; neutrophil chemotaxis [GO:0030593]; positive regulation by host of viral genome replication [GO:0044829]; positive regulation by host of viral process [GO:0044794]; positive regulation of multicellular organism growth [GO:0040018]; protein folding [GO:0006457]; protein peptidyl-prolyl isomerization [GO:0000413]; prote…	cyclosporin A binding [GO:0016018]; peptidyl-prolyl cis-trans isomerase activity [GO:0003755]; RNA binding [GO:0003723]; RNA polymerase binding [GO:0070063]; unfolded protein binding [GO:0051082]	0.00113985	0.00116729	0.00102576	0.00165847	0.000982921	0.0010498	0.00117068	0.00206981	0.00218877	0.00221246	0.00185997	0.00110571	0.00146897	0.00181761
P08195	P08195	P08195	4F2_HUMAN	4F2 cell-surface antigen heavy chain (4F2hc) (4F2 heavy chain antigen) (Lymphocyte activation antigen 4F2 large subunit) (Solute carrier family 3 member 2) (CD antigen CD98)	SLC3A2 MDU1	amino acid transport complex [GO:1990184]; apical plasma membrane [GO:0016324]; apical pole of neuron [GO:0044225]; basal plasma membrane [GO:0009925]; basolateral plasma membrane [GO:0016323]; cell surface [GO:0009986]; extracellular exosome [GO:0070062]; integral component of membrane [GO:0016021]; lysosomal membrane [GO:0005765]; melanosome [GO:0042470]; membrane [GO:0016020]; nucleoplasm [GO:…	amino acid transport [GO:0006865]; calcium ion transport [GO:0006816]; carbohydrate metabolic process [GO:0005975]; L-alanine import across plasma membrane [GO:1904273]; leucine import across plasma membrane [GO:0098713]; leucine transport [GO:0015820]; L-leucine import across plasma membrane [GO:1903801]; phenylalanine transport [GO:0015823]; response to exogenous dsRNA [GO:0043330]; tryptophan …	aromatic amino acid transmembrane transporter activity [GO:0015173]; cadherin binding [GO:0045296]; calcium:sodium antiporter activity [GO:0005432]; catalytic activity [GO:0003824]; double-stranded RNA binding [GO:0003725]; L-alanine transmembrane transporter activity [GO:0015180]; L-leucine transmembrane transporter activity [GO:0015190]; neutral amino acid transmembrane transporter activity [GO…	0.00106076	0.00108629	0.00123092	0.00102351	0.00129184	0.00131975	0.00116885	0.00184509	0.00187609	0.00164354	0.00165803	0.0015164	0.00176276	0.00171698
P13647	P13647	P13647	K2C5_HUMAN	Keratin, type II cytoskeletal 5 (58 kDa cytokeratin) (Cytokeratin-5) (CK-5) (Keratin-5) (K5) (Type-II keratin Kb5)	KRT5	cytoplasm [GO:0005737]; cytosol [GO:0005829]; extracellular exosome [GO:0070062]; intermediate filament [GO:0005882]; keratin filament [GO:0045095]; membrane [GO:0016020]; nucleus [GO:0005634]	epidermis development [GO:0008544]	scaffold protein binding [GO:0097110]; structural constituent of cytoskeleton [GO:0005200]	0.00089566	0.00103943	0.0013165	0.00133862	0.00114099	0.00121914	0.00115839	0.00289229	0.00294995	0.00338902	0.00314469	0.00338568	0.00297068	0.00312205
Q08945	Q08945	Q08945	SSRP1_HUMAN	FACT complex subunit SSRP1 (Chromatin-specific transcription elongation factor 80 kDa subunit) (Facilitates chromatin transcription complex 80 kDa subunit) (FACT 80 kDa subunit) (FACTp80) (Facilitates chromatin transcription complex subunit SSRP1) (Recombination signal sequence recognition protein 1) (Structure-specific recognition protein 1) (hSSRP1) (T160)	SSRP1 FACT80	FACT complex [GO:0035101]; nucleolus [GO:0005730]; nucleoplasm [GO:0005654]	DNA repair [GO:0006281]; DNA replication [GO:0006260]; regulation of chromatin organization [GO:1902275]	DNA binding [GO:0003677]; histone binding [GO:0042393]; nucleosome binding [GO:0031491]; RNA binding [GO:0003723]	0.00109139	0.00142248	0.00114585	0.00106104	0.00104808	0.0011727	0.00115692	0.000756691	0.000555682	0.000786374	0.000453317	0.000786003	0.00055941	0.00064958
P22314	P22314	P22314	UBA1_HUMAN	Ubiquitin-like modifier-activating enzyme 1 (EC 6.2.1.45) (Protein A1S9) (Ubiquitin-activating enzyme E1)	UBA1 A1S9T UBE1	cytoplasm [GO:0005737]; cytosol [GO:0005829]; extracellular exosome [GO:0070062]; mitochondrion [GO:0005739]; nucleoplasm [GO:0005654]; nucleus [GO:0005634]	cellular response to DNA damage stimulus [GO:0006974]; protein modification by small protein conjugation [GO:0032446]; protein ubiquitination [GO:0016567]; ubiquitin-dependent protein catabolic process [GO:0006511]	ATP binding [GO:0005524]; RNA binding [GO:0003723]; ubiquitin activating enzyme activity [GO:0004839]	0.00132978	0.00112347	0.001082	0.00118507	0.00107025	0.00114308	0.00115561	0.000845139	0.000893714	0.00105395	0.000759457	0.000752465	0.000674782	0.000829918
P02533	P02533	P02533	K1C14_HUMAN	Keratin, type I cytoskeletal 14 (Cytokeratin-14) (CK-14) (Keratin-14) (K14)	KRT14	basal part of cell [GO:0045178]; cell periphery [GO:0071944]; cytoplasm [GO:0005737]; cytosol [GO:0005829]; extracellular exosome [GO:0070062]; intermediate filament [GO:0005882]; keratin filament [GO:0045095]; nucleus [GO:0005634]	aging [GO:0007568]; epidermis development [GO:0008544]; epithelial cell differentiation [GO:0030855]; hair cycle [GO:0042633]; intermediate filament bundle assembly [GO:0045110]; response to ionizing radiation [GO:0010212]; response to zinc ion [GO:0010043]	keratin filament binding [GO:1990254]; structural constituent of cytoskeleton [GO:0005200]	0.00104638	0.00107122	0.00102006	0.00129466	0.0010529	0.0014449	0.00115502	0.00267069	0.00268753	0.00305755	0.00360109	0.00373673	0.00422944	0.00333051
Q9ULV4	Q9ULV4	Q9ULV4	COR1C_HUMAN	Coronin-1C (Coronin-3) (hCRNN4)	CORO1C CRN2 CRNN4	actin cytoskeleton [GO:0015629]; cell cortex [GO:0005938]; endosome membrane [GO:0010008]; flotillin complex [GO:0016600]; focal adhesion [GO:0005925]; lamellipodium [GO:0030027]; lateral plasma membrane [GO:0016328]; ruffle membrane [GO:0032587]; sarcolemma [GO:0042383]; sarcomere [GO:0030017]; synapse [GO:0045202]	actin filament organization [GO:0007015]; activation of GTPase activity [GO:0090630]; cell migration [GO:0016477]; endosomal transport [GO:0016197]; endosome fission [GO:0140285]; endosome membrane tubulation [GO:0097750]; establishment of protein localization [GO:0045184]; membrane fission [GO:0090148]; negative regulation of epithelial cell migration [GO:0010633]; negative regulation of focal a…	actin filament binding [GO:0051015]; small GTPase binding [GO:0031267]	0.000816242	0.00106386	0.00155812	0.00105806	0.00119444	0.00119598	0.00114778	0.00226369	0.00216107	0.00218445	0.00237322	0.00201546	0.00200821	0.00216768
P06744	P06744	P06744	G6PI_HUMAN	Glucose-6-phosphate isomerase (GPI) (EC 5.3.1.9) (Autocrine motility factor) (AMF) (Neuroleukin) (NLK) (Phosphoglucose isomerase) (PGI) (Phosphohexose isomerase) (PHI) (Sperm antigen 36) (SA-36)	GPI	ciliary membrane [GO:0060170]; cytosol [GO:0005829]; extracellular exosome [GO:0070062]; extracellular region [GO:0005576]; ficolin-1-rich granule lumen [GO:1904813]; membrane [GO:0016020]; neuron projection [GO:0043005]; nucleoplasm [GO:0005654]; plasma membrane [GO:0005886]; secretory granule lumen [GO:0034774]	carbohydrate metabolic process [GO:0005975]; erythrocyte homeostasis [GO:0034101]; gluconeogenesis [GO:0006094]; glucose 6-phosphate metabolic process [GO:0051156]; glucose homeostasis [GO:0042593]; glycolytic process [GO:0006096]; hemostasis [GO:0007599]; humoral immune response [GO:0006959]; in utero embryonic development [GO:0001701]; learning or memory [GO:0007611]; mesoderm formation [GO:000…	cytokine activity [GO:0005125]; glucose-6-phosphate isomerase activity [GO:0004347]; growth factor activity [GO:0008083]; monosaccharide binding [GO:0048029]; ubiquitin protein ligase binding [GO:0031625]	0.0011346	0.00116191	0.00125739	0.00121978	0.000951214	0.0011514	0.00114605	0.00160243	0.0012709	0.00157013	0.00143997	0.00171206	0.00142158	0.00150285
P09874	P09874	P09874	PARP1_HUMAN	Poly [ADP-ribose] polymerase 1 (PARP-1) (EC 2.4.2.30) (ADP-ribosyltransferase diphtheria toxin-like 1) (ARTD1) (DNA ADP-ribosyltransferase PARP1) (EC 2.4.2.-) (NAD(+) ADP-ribosyltransferase 1) (ADPRT 1) (Poly[ADP-ribose] synthase 1) (Protein poly-ADP-ribosyltransferase PARP1) (EC 2.4.2.-)	PARP1 ADPRT PPOL	chromosome, telomeric region [GO:0000781]; membrane [GO:0016020]; mitochondrion [GO:0005739]; nuclear body [GO:0016604]; nuclear envelope [GO:0005635]; nucleolus [GO:0005730]; nucleoplasm [GO:0005654]; nucleus [GO:0005634]; protein-containing complex [GO:0032991]; protein-DNA complex [GO:0032993]; site of DNA damage [GO:0090734]; site of double-strand break [GO:0035861]; transcription regulator c…	apoptotic process [GO:0006915]; ATP generation from poly-ADP-D-ribose [GO:1990966]; cellular response to amyloid-beta [GO:1904646]; cellular response to DNA damage stimulus [GO:0006974]; cellular response to insulin stimulus [GO:0032869]; cellular response to oxidative stress [GO:0034599]; cellular response to UV [GO:0034644]; cellular response to zinc ion [GO:0071294]; DNA ADP-ribosylation [GO:0…	DNA binding [GO:0003677]; enzyme binding [GO:0019899]; estrogen receptor binding [GO:0030331]; histone deacetylase binding [GO:0042826]; identical protein binding [GO:0042802]; NAD+ ADP-ribosyltransferase activity [GO:0003950]; NAD binding [GO:0051287]; NAD DNA ADP-ribosyltransferase activity [GO:0140294]; protein ADP-ribosylase activity [GO:1990404]; protein kinase binding [GO:0019901]; protein …	0.0010753	0.00110118	0.0012382	0.00123649	0.00111669	0.00108086	0.00114145	0.000352725	0.000233124	0.000549842	7.92411e-05	0.000235535	0.000547604	0.000333012
P63104	P63104	P63104	1433Z_HUMAN	14-3-3 protein zeta/delta (Protein kinase C inhibitor protein 1) (KCIP-1)	YWHAZ	blood microparticle [GO:0072562]; cytoplasm [GO:0005737]; cytosol [GO:0005829]; extracellular exosome [GO:0070062]; extracellular space [GO:0005615]; focal adhesion [GO:0005925]; glutamatergic synapse [GO:0098978]; hippocampal mossy fiber to CA3 synapse [GO:0098686]; melanosome [GO:0042470]; nucleoplasm [GO:0005654]; nucleus [GO:0005634]; vesicle [GO:0031982]	angiogenesis [GO:0001525]; ERK1 and ERK2 cascade [GO:0070371]; establishment of Golgi localization [GO:0051683]; Golgi reassembly [GO:0090168]; lung development [GO:0030324]; negative regulation of apoptotic process [GO:0043066]; protein phosphorylation [GO:0006468]; protein targeting [GO:0006605]; regulation of ERK1 and ERK2 cascade [GO:0070372]; regulation of synapse maturation [GO:0090128]; re…	cadherin binding [GO:0045296]; DNA-binding transcription factor binding [GO:0140297]; identical protein binding [GO:0042802]; protein domain specific binding [GO:0019904]; protein kinase binding [GO:0019901]; RNA binding [GO:0003723]; transmembrane transporter binding [GO:0044325]; ubiquitin protein ligase binding [GO:0031625]	0.000861767	0.00117659	0.00120636	0.00087763	0.00130026	0.00138876	0.00113523	0.000730504	0.000965538	0.00065066	0.00098446	0.000975397	0.000648014	0.000825762
O14980	O14980	O14980	XPO1_HUMAN	Exportin-1 (Exp1) (Chromosome region maintenance 1 protein homolog)	XPO1 CRM1	annulate lamellae [GO:0005642]; Cajal body [GO:0015030]; cytoplasm [GO:0005737]; cytosol [GO:0005829]; intracellular membrane-bounded organelle [GO:0043231]; kinetochore [GO:0000776]; membrane [GO:0016020]; nuclear envelope [GO:0005635]; nuclear membrane [GO:0031965]; nucleolus [GO:0005730]; nucleoplasm [GO:0005654]; nucleus [GO:0005634]; protein-containing complex [GO:0032991]; ribonucleoprotein…	mRNA transport [GO:0051028]; negative regulation of transcription by RNA polymerase II [GO:0000122]; nucleocytoplasmic transport [GO:0006913]; protein export from nucleus [GO:0006611]; protein localization to nucleus [GO:0034504]; regulation of centrosome duplication [GO:0010824]; regulation of proteasomal ubiquitin-dependent protein catabolic process [GO:0032434]; regulation of protein export fr…	nuclear export signal receptor activity [GO:0005049]; protein domain specific binding [GO:0019904]; RNA binding [GO:0003723]; small GTPase binding [GO:0031267]	0.00108375	0.000941678	0.0013447	0.00107034	0.00105726	0.00127035	0.00112801	0.000333952	0.000367861	0.000223105	0.000300095	0.000594665	0.000222197	0.000340313
Q01813	Q01813	Q01813	PFKAP_HUMAN	ATP-dependent 6-phosphofructokinase, platelet type (ATP-PFK) (PFK-P) (EC 2.7.1.11) (6-phosphofructokinase type C) (Phosphofructo-1-kinase isozyme C) (PFK-C) (Phosphohexokinase)	PFKP PFKF	6-phosphofructokinase complex [GO:0005945]; cytoplasm [GO:0005737]; cytosol [GO:0005829]; extracellular exosome [GO:0070062]; membrane [GO:0016020]; nucleus [GO:0005634]	canonical glycolysis [GO:0061621]; cellular response to leukemia inhibitory factor [GO:1990830]; fructose 1,6-bisphosphate metabolic process [GO:0030388]; fructose 6-phosphate metabolic process [GO:0006002]	6-phosphofructokinase activity [GO:0003872]; AMP binding [GO:0016208]; ATP binding [GO:0005524]; cadherin binding [GO:0045296]; fructose-6-phosphate binding [GO:0070095]; identical protein binding [GO:0042802]; metal ion binding [GO:0046872]; monosaccharide binding [GO:0048029]; protein-containing complex binding [GO:0044877]	0.000942413	0.00124055	0.0010835	0.00109687	0.00121881	0.00115712	0.00112321	0.00159747	0.00160854	0.00213436	0.00164029	0.00172676	0.00192324	0.00177178
P20618	P20618	P20618	PSB1_HUMAN	Proteasome subunit beta type-1 (Macropain subunit C5) (Multicatalytic endopeptidase complex subunit C5) (Proteasome component C5) (Proteasome gamma chain)	PSMB1 PSC5	cytoplasm [GO:0005737]; cytosol [GO:0005829]; extracellular exosome [GO:0070062]; extracellular region [GO:0005576]; ficolin-1-rich granule lumen [GO:1904813]; nucleoplasm [GO:0005654]; nucleus [GO:0005634]; proteasome complex [GO:0000502]; proteasome core complex [GO:0005839]; proteasome core complex, beta-subunit complex [GO:0019774]; secretory granule lumen [GO:0034774]	proteasomal ubiquitin-independent protein catabolic process [GO:0010499]; proteasome-mediated ubiquitin-dependent protein catabolic process [GO:0043161]	endopeptidase activity [GO:0004175]; threonine-type endopeptidase activity [GO:0004298]	0.0013135	0.00119566	0.00107258	0.00133778	0.00102779	0.000784086	0.0011219	0.000742039	0.00098086	0.000991475	0.000666809	0.00165168	0.00131659	0.00105824
P62854	P62854	P62854	RS26_HUMAN	40S ribosomal protein S26 (Small ribosomal subunit protein eS26)	RPS26	cytoplasmic side of rough endoplasmic reticulum membrane [GO:0098556]; cytosol [GO:0005829]; cytosolic small ribosomal subunit [GO:0022627]; extracellular exosome [GO:0070062]; membrane [GO:0016020]; nucleoplasm [GO:0005654]; polysomal ribosome [GO:0042788]; small ribosomal subunit [GO:0015935]	cytoplasmic translation [GO:0002181]; negative regulation of RNA splicing [GO:0033119]; translation [GO:0006412]	cadherin binding [GO:0045296]; mRNA binding [GO:0003729]; RNA binding [GO:0003723]; structural constituent of ribosome [GO:0003735]	0.000611698	0.000939631	0.00160554	0.00155752	0.000923091	0.000985903	0.0011039	0.000777528	0.000685181	0.000692595	0.0006987	0.000692268	0.000689777	0.000706008
Q12906	Q12906	Q12906	ILF3_HUMAN	Interleukin enhancer-binding factor 3 (Double-stranded RNA-binding protein 76) (DRBP76) (M-phase phosphoprotein 4) (MPP4) (Nuclear factor associated with dsRNA) (NFAR) (Nuclear factor of activated T-cells 90 kDa) (NF-AT-90) (Translational control protein 80) (TCP80)	ILF3 DRBF MPHOSPH4 NF90	cytoplasm [GO:0005737]; extracellular region [GO:0005576]; membrane [GO:0016020]; mitochondrion [GO:0005739]; nucleolus [GO:0005730]; nucleoplasm [GO:0005654]; nucleus [GO:0005634]; ribonucleoprotein complex [GO:1990904]	defense response to virus [GO:0051607]; negative regulation of transcription, DNA-templated [GO:0045892]; negative regulation of translation [GO:0017148]; negative regulation of viral genome replication [GO:0045071]; positive regulation of transcription, DNA-templated [GO:0045893]; protein phosphorylation [GO:0006468]	DNA binding [GO:0003677]; double-stranded RNA binding [GO:0003725]; mRNA 3'-UTR AU-rich region binding [GO:0035925]; RNA binding [GO:0003723]; single-stranded RNA binding [GO:0003727]	0.00118029	0.000886378	0.00107395	0.000961688	0.001227	0.00126822	0.00109959	0.000200035	0.000264415	0.000178185	0.000269633	0.00026715	0.000532378	0.000285299
P50991	P50991	P50991	TCPD_HUMAN	T-complex protein 1 subunit delta (TCP-1-delta) (CCT-delta) (Stimulator of TAR RNA-binding)	CCT4 CCTD SRB	cell body [GO:0044297]; cell projection [GO:0042995]; centrosome [GO:0005813]; chaperonin-containing T-complex [GO:0005832]; cytosol [GO:0005829]; extracellular exosome [GO:0070062]; melanosome [GO:0042470]; microtubule [GO:0005874]; nucleoplasm [GO:0005654]; zona pellucida receptor complex [GO:0002199]	binding of sperm to zona pellucida [GO:0007339]; positive regulation of establishment of protein localization to telomere [GO:1904851]; positive regulation of protein localization to Cajal body [GO:1904871]; positive regulation of telomerase activity [GO:0051973]; positive regulation of telomerase RNA localization to Cajal body [GO:1904874]; positive regulation of telomere maintenance via telomer…	ATP binding [GO:0005524]; protein folding chaperone [GO:0044183]; RNA binding [GO:0003723]; unfolded protein binding [GO:0051082]	0.00104409	0.0010027	0.00150748	0.00106371	0.000853575	0.00112223	0.00109896	0.00116124	0.00160854	0.00192102	0.00178888	0.00236322	0.00176603	0.00176816
P39748	P39748	P39748	FEN1_HUMAN	Flap endonuclease 1 (FEN-1) (EC 3.1.-.-) (DNase IV) (Flap structure-specific endonuclease 1) (Maturation factor 1) (MF1) (hFEN-1)	FEN1 RAD2	chromosome, telomeric region [GO:0000781]; membrane [GO:0016020]; mitochondrion [GO:0005739]; nucleolus [GO:0005730]; nucleoplasm [GO:0005654]; nucleus [GO:0005634]; protein-containing complex [GO:0032991]	base-excision repair, gap-filling [GO:0006287]; DNA repair [GO:0006281]; DNA replication [GO:0006260]; DNA replication, removal of RNA primer [GO:0043137]; double-strand break repair [GO:0006302]; double-strand break repair via homologous recombination [GO:0000724]; memory [GO:0007613]; nucleic acid phosphodiester bond hydrolysis [GO:0090305]; positive regulation of sister chromatid cohesion [GO:…	5'-3' exonuclease activity [GO:0008409]; 5'-flap endonuclease activity [GO:0017108]; damaged DNA binding [GO:0003684]; DNA binding [GO:0003677]; double-stranded DNA binding [GO:0003690]; double-stranded DNA exodeoxyribonuclease activity [GO:0008309]; endonuclease activity [GO:0004519]; exonuclease activity [GO:0004527]; flap endonuclease activity [GO:0048256]; magnesium ion binding [GO:0000287]; …	0.000833036	0.00104266	0.00106895	0.00113125	0.00130366	0.00119346	0.0010955	0.000470609	0.000414715	0.000209601	0.000422897	0.000419004	0.000417497	0.000392387
Q01130	Q01130	Q01130	SRSF2_HUMAN	Serine/arginine-rich splicing factor 2 (Protein PR264) (Splicing component, 35 kDa) (Splicing factor SC35) (SC-35) (Splicing factor, arginine/serine-rich 2)	SRSF2 SFRS2	cytoplasm [GO:0005737]; cytosol [GO:0005829]; interchromatin granule [GO:0035061]; nuclear speck [GO:0016607]; nucleoplasm [GO:0005654]; nucleus [GO:0005634]; spliceosomal complex [GO:0005681]	mitotic cell cycle [GO:0000278]; mRNA processing [GO:0006397]; mRNA splicing, via spliceosome [GO:0000398]; regulation of alternative mRNA splicing, via spliceosome [GO:0000381]; response to vitamin E [GO:0033197]; RNA splicing [GO:0008380]	pre-mRNA binding [GO:0036002]; protein kinase C binding [GO:0005080]; RNA binding [GO:0003723]; transcription corepressor activity [GO:0003714]	0.000954913	0.00114088	0.00116965	0.000972567	0.0011208	0.00119706	0.00109264	0.00121379	0.00106963	0.000720801	0.000727154	0.00036023	0.000717868	0.000801578
P40925	P40925	P40925	MDHC_HUMAN	Malate dehydrogenase, cytoplasmic (EC 1.1.1.37) (Cytosolic malate dehydrogenase) (Diiodophenylpyruvate reductase) (EC 1.1.1.96)	MDH1 MDHA	centrosome [GO:0005813]; cytosol [GO:0005829]; extracellular exosome [GO:0070062]; extracellular space [GO:0005615]	carbohydrate metabolic process [GO:0005975]; malate metabolic process [GO:0006108]; NADH metabolic process [GO:0006734]; NAD metabolic process [GO:0019674]; oxaloacetate metabolic process [GO:0006107]; tricarboxylic acid cycle [GO:0006099]	diiodophenylpyruvate reductase activity [GO:0047860]; L-malate dehydrogenase activity [GO:0030060]; malic enzyme activity [GO:0004470]; NAD binding [GO:0051287]	0.000947765	0.000970577	0.00121618	0.000965288	0.00116538	0.00124468	0.00108498	0.000803135	0.000471831	0.000476937	0.000481141	0.000953423	0.000237498	0.000570661
Q16658	Q16658	Q16658	FSCN1_HUMAN	Fascin (55 kDa actin-bundling protein) (Singed-like protein) (p55)	FSCN1 FAN1 HSN SNL	actin cytoskeleton [GO:0015629]; cell-cell junction [GO:0005911]; cell cortex [GO:0005938]; cell projection membrane [GO:0031253]; cytoplasm [GO:0005737]; cytoskeleton [GO:0005856]; cytosol [GO:0005829]; extracellular exosome [GO:0070062]; filopodium [GO:0030175]; growth cone [GO:0030426]; lamellipodium [GO:0030027]; microspike [GO:0044393]; microvillus [GO:0005902]; podosome [GO:0002102]; ruffle…	actin cytoskeleton organization [GO:0030036]; actin filament bundle assembly [GO:0051017]; cell-cell junction assembly [GO:0007043]; cell migration [GO:0016477]; cell motility [GO:0048870]; establishment of apical/basal cell polarity [GO:0035089]; establishment or maintenance of cell polarity [GO:0007163]; microspike assembly [GO:0030035]; parallel actin filament bundle assembly [GO:0030046]; pos…	actin binding [GO:0003779]; actin filament binding [GO:0051015]; cadherin binding [GO:0045296]; drug binding [GO:0008144]; protein-macromolecule adaptor activity [GO:0030674]; RNA binding [GO:0003723]	0.0011415	0.000876735	0.000973747	0.00123527	0.0014355	0.00084325	0.00108434	0.000906853	0.0011188	0.000969353	0.00114088	0.000807412	0.000643605	0.000931151
Q00796	Q00796	Q00796	DHSO_HUMAN	Sorbitol dehydrogenase (SDH) (EC 1.1.1.-) ((R,R)-butanediol dehydrogenase) (EC 1.1.1.4) (L-iditol 2-dehydrogenase) (EC 1.1.1.14) (Polyol dehydrogenase) (Ribitol dehydrogenase) (RDH) (EC 1.1.1.56) (Xylitol dehydrogenase) (XDH) (EC 1.1.1.9)	SORD	cytosol [GO:0005829]; extracellular exosome [GO:0070062]; extracellular space [GO:0005615]; membrane [GO:0016020]; mitochondrial membrane [GO:0031966]; motile cilium [GO:0031514]	flagellated sperm motility [GO:0030317]; fructose biosynthetic process [GO:0046370]; glucose metabolic process [GO:0006006]; L-xylitol catabolic process [GO:0051160]; L-xylitol metabolic process [GO:0051164]; response to cadmium ion [GO:0046686]; response to copper ion [GO:0046688]; response to drug [GO:0042493]; response to hormone [GO:0009725]; response to nutrient levels [GO:0031667]; response…	(R,R)-butanediol dehydrogenase activity [GO:0000721]; carbohydrate binding [GO:0030246]; D-xylulose reductase activity [GO:0046526]; identical protein binding [GO:0042802]; L-iditol 2-dehydrogenase activity [GO:0003939]; NAD binding [GO:0051287]; ribitol 2-dehydrogenase activity [GO:0050255]; zinc ion binding [GO:0008270]	0.000985227	0.00100894	0.00144814	0.000903098	0.00118942	0.000952763	0.00108126	0.00200371	0.00220716	0.00178484	0.00292593	0.001561	0.00244417	0.00215447
P49411	P49411	P49411	EFTU_HUMAN	Elongation factor Tu, mitochondrial (EF-Tu) (P43)	TUFM	extracellular exosome [GO:0070062]; membrane [GO:0016020]; mitochondrial nucleoid [GO:0042645]; mitochondrion [GO:0005739]; synapse [GO:0045202]	mitochondrial translational elongation [GO:0070125]; response to ethanol [GO:0045471]; translational elongation [GO:0006414]	GTPase activity [GO:0003924]; GTP binding [GO:0005525]; RNA binding [GO:0003723]; translation elongation factor activity [GO:0003746]	0.0010116	0.00127502	0.000980376	0.00118881	0.001096	0.00091974	0.00107859	0.000395645	0.000697308	0.00052864	0.0005333	0.000528391	0.000526489	0.000534962
P02452	P02452	P02452	CO1A1_HUMAN	Collagen alpha-1(I) chain (Alpha-1 type I collagen)	COL1A1	collagen-containing extracellular matrix [GO:0062023]; collagen type I trimer [GO:0005584]; cytoplasm [GO:0005737]; endoplasmic reticulum lumen [GO:0005788]; extracellular matrix [GO:0031012]; extracellular region [GO:0005576]; extracellular space [GO:0005615]; Golgi apparatus [GO:0005794]; secretory granule [GO:0030141]	blood vessel development [GO:0001568]; bone trabecula formation [GO:0060346]; cartilage development involved in endochondral bone morphogenesis [GO:0060351]; cellular response to amino acid stimulus [GO:0071230]; cellular response to epidermal growth factor stimulus [GO:0071364]; cellular response to fibroblast growth factor stimulus [GO:0044344]; cellular response to fluoride [GO:1902618]; cellu…	extracellular matrix structural constituent [GO:0005201]; extracellular matrix structural constituent conferring tensile strength [GO:0030020]; identical protein binding [GO:0042802]; metal ion binding [GO:0046872]; platelet-derived growth factor binding [GO:0048407]; protease binding [GO:0002020]	0.0011532	0.00108254	0.00108462	0.00102771	0.000942638	0.00116167	0.0010754	0.00916144	0.00801951	0.00848713	0.00713495	0.00712365	0.00726056	0.00786454
P12109	P12109	P12109	CO6A1_HUMAN	Collagen alpha-1(VI) chain	COL6A1	collagen-containing extracellular matrix [GO:0062023]; collagen type VI trimer [GO:0005589]; endoplasmic reticulum lumen [GO:0005788]; extracellular exosome [GO:0070062]; extracellular region [GO:0005576]; extracellular space [GO:0005615]; lysosomal membrane [GO:0005765]; membrane [GO:0016020]; protein-containing complex [GO:0032991]; sarcolemma [GO:0042383]	cell adhesion [GO:0007155]; cellular response to amino acid stimulus [GO:0071230]; endodermal cell differentiation [GO:0035987]; osteoblast differentiation [GO:0001649]	collagen binding [GO:0005518]; extracellular matrix structural constituent conferring tensile strength [GO:0030020]; platelet-derived growth factor binding [GO:0048407]	0.00112908	0.00115626	0.00100581	0.00101057	0.00113591	0.000992616	0.00107171	0.000782822	0.000766496	0.000929749	0.000859782	0.00061954	0.000925965	0.000814059
P32969	P32969	P32969	RL9_HUMAN	60S ribosomal protein L9 (Large ribosomal subunit protein uL6)	RPL9 OK/SW-cl.103; RPL9P7; RPL9P8; RPL9P9	cytosol [GO:0005829]; cytosolic large ribosomal subunit [GO:0022625]; cytosolic ribosome [GO:0022626]; focal adhesion [GO:0005925]; membrane [GO:0016020]; nucleus [GO:0005634]; ribosome [GO:0005840]	cytoplasmic translation [GO:0002181]; translation [GO:0006412]	RNA binding [GO:0003723]; rRNA binding [GO:0019843]; structural constituent of ribosome [GO:0003735]	0.00109914	0.0013132	0.00134632	0.00074631	0.000921489	0.000984191	0.00106844	0.00139712	0.00164158	0.00165934	0.00125548	0.00082928	0.00165259	0.0014059
O43175	O43175	O43175	SERA_HUMAN	D-3-phosphoglycerate dehydrogenase (3-PGDH) (EC 1.1.1.95) (2-oxoglutarate reductase) (EC 1.1.1.399) (Malate dehydrogenase) (EC 1.1.1.37)	PHGDH PGDH3	cytosol [GO:0005829]; extracellular exosome [GO:0070062]	brain development [GO:0007420]; G1 to G0 transition [GO:0070314]; gamma-aminobutyric acid metabolic process [GO:0009448]; glial cell development [GO:0021782]; glutamine metabolic process [GO:0006541]; glycine metabolic process [GO:0006544]; L-serine biosynthetic process [GO:0006564]; neural tube development [GO:0021915]; neuron projection development [GO:0031175]; regulation of gene expression [G…	electron transfer activity [GO:0009055]; L-malate dehydrogenase activity [GO:0030060]; NAD binding [GO:0051287]; phosphoglycerate dehydrogenase activity [GO:0004617]	0.000989848	0.00108125	0.00131636	0.000940939	0.00106222	0.000992685	0.00106388	0.000838796	0.00118268	0.00104604	0.000904508	0.000746818	0.00119061	0.000984908
Q04837	Q04837	Q04837	SSBP_HUMAN	Single-stranded DNA-binding protein, mitochondrial (Mt-SSB) (MtSSB) (PWP1-interacting protein 17)	SSBP1 SSBP	extracellular exosome [GO:0070062]; mitochondrial matrix [GO:0005759]; mitochondrial nucleoid [GO:0042645]; mitochondrion [GO:0005739]; nucleoid [GO:0009295]; nucleus [GO:0005634]	DNA unwinding involved in DNA replication [GO:0006268]; mitochondrial DNA replication [GO:0006264]; mitochondrion morphogenesis [GO:0070584]; positive regulation of DNA helicase activity [GO:1905776]; positive regulation of helicase activity [GO:0051096]; positive regulation of mitochondrial DNA replication [GO:0090297]; protein homotetramerization [GO:0051289]	chromatin binding [GO:0003682]; identical protein binding [GO:0042802]; protein homodimerization activity [GO:0042803]; RNA binding [GO:0003723]; single-stranded DNA binding [GO:0003697]	0.00142592	0.000973491	0.00099804	0.00121023	0.000717267	0.00102143	0.00105773	0.00120832	0.00106481	0.00107633	0.00108582	0.00107582	0.000535976	0.00100785
P46778	P46778	P46778	RL21_HUMAN	60S ribosomal protein L21 (Large ribosomal subunit protein eL21)	RPL21	cytosol [GO:0005829]; cytosolic large ribosomal subunit [GO:0022625]; cytosolic ribosome [GO:0022626]; endoplasmic reticulum [GO:0005783]; membrane [GO:0016020]	cytoplasmic translation [GO:0002181]; translation [GO:0006412]	RNA binding [GO:0003723]; structural constituent of ribosome [GO:0003735]	0.00131897	0.000900479	0.00115398	0.000895572	0.00110579	0.000944824	0.00105327	0.00167654	0.00196989	0.00149341	0.00200876	0.000497568	0.00148733	0.00152225
P08253	P08253	P08253	MMP2_HUMAN	72 kDa type IV collagenase (EC 3.4.24.24) (72 kDa gelatinase) (Gelatinase A) (Matrix metalloproteinase-2) (MMP-2) (TBE-1) [Cleaved into: PEX]	MMP2 CLG4A	collagen-containing extracellular matrix [GO:0062023]; extracellular region [GO:0005576]; extracellular space [GO:0005615]; mitochondrion [GO:0005739]; nucleus [GO:0005634]; plasma membrane [GO:0005886]; sarcomere [GO:0030017]	angiogenesis [GO:0001525]; blood vessel maturation [GO:0001955]; bone trabecula formation [GO:0060346]; cellular protein metabolic process [GO:0044267]; cellular response to amino acid stimulus [GO:0071230]; cellular response to reactive oxygen species [GO:0034614]; cellular response to UV-A [GO:0071492]; collagen catabolic process [GO:0030574]; embryo implantation [GO:0007566]; endodermal cell d…	endopeptidase activity [GO:0004175]; metalloendopeptidase activity [GO:0004222]; metallopeptidase activity [GO:0008237]; serine-type endopeptidase activity [GO:0004252]; zinc ion binding [GO:0008270]	0.000852669	0.00120064	0.00111902	0.000976988	0.00101866	0.00114524	0.0010522	0.00243861	0.00202959	0.00205155	0.00182615	0.0021712	0.00228358	0.00213345
Q9UMS4	Q9UMS4	Q9UMS4	PRP19_HUMAN	Pre-mRNA-processing factor 19 (EC 2.3.2.27) (Nuclear matrix protein 200) (PRP19/PSO4 homolog) (hPso4) (RING-type E3 ubiquitin transferase PRP19) (Senescence evasion factor)	PRPF19 NMP200 PRP19 SNEV	catalytic step 2 spliceosome [GO:0071013]; cytoplasm [GO:0005737]; lipid droplet [GO:0005811]; membrane [GO:0016020]; nuclear speck [GO:0016607]; nucleoplasm [GO:0005654]; nucleus [GO:0005634]; Prp19 complex [GO:0000974]; site of double-strand break [GO:0035861]; spindle [GO:0005819]; U2-type catalytic step 1 spliceosome [GO:0071006]; U2-type catalytic step 2 spliceosome [GO:0071007]	cellular protein localization [GO:0034613]; DNA damage checkpoint signaling [GO:0000077]; double-strand break repair via nonhomologous end joining [GO:0006303]; generation of catalytic spliceosome for first transesterification step [GO:0000349]; lipid biosynthetic process [GO:0008610]; mRNA splicing, via spliceosome [GO:0000398]; positive regulation of astrocyte differentiation [GO:0048711]; posi…	identical protein binding [GO:0042802]; ubiquitin protein ligase activity [GO:0061630]; ubiquitin-protein transferase activity [GO:0004842]; ubiquitin-ubiquitin ligase activity [GO:0034450]	0.00111728	0.00100114	0.00117303	0.000853446	0.00126452	0.000900419	0.00105164	0.00035505	0.000156431	0.00110623	0.000797128	0.000947748	0.000944338	0.00071782
P18206	P18206	P18206	VINC_HUMAN	Vinculin (Metavinculin) (MV)	VCL	adherens junction [GO:0005912]; brush border [GO:0005903]; cell-cell contact zone [GO:0044291]; cell-cell junction [GO:0005911]; cell-substrate junction [GO:0030055]; costamere [GO:0043034]; cytoskeleton [GO:0005856]; cytosol [GO:0005829]; extracellular exosome [GO:0070062]; extracellular region [GO:0005576]; extracellular vesicle [GO:1903561]; fascia adherens [GO:0005916]; ficolin-1-rich granule…	adherens junction assembly [GO:0034333]; apical junction assembly [GO:0043297]; axon extension [GO:0048675]; cell adhesion [GO:0007155]; cell-matrix adhesion [GO:0007160]; epithelial cell-cell adhesion [GO:0090136]; lamellipodium assembly [GO:0030032]; maintenance of blood-brain barrier [GO:0035633]; morphogenesis of an epithelium [GO:0002009]; negative regulation of cell migration [GO:0030336]; …	actin binding [GO:0003779]; alpha-catenin binding [GO:0045294]; beta-catenin binding [GO:0008013]; cadherin binding [GO:0045296]; dystroglycan binding [GO:0002162]; structural molecule activity [GO:0005198]; ubiquitin protein ligase binding [GO:0031625]	0.000961509	0.000984651	0.00113974	0.00104247	0.000904912	0.00109979	0.00102218	0.0001577	0.00013897	7.02368e-05	0.000141712	0.000210611	0.000139902	0.000143188
P05556	P05556	P05556	ITB1_HUMAN	Integrin beta-1 (Fibronectin receptor subunit beta) (Glycoprotein IIa) (GPIIA) (VLA-4 subunit beta) (CD antigen CD29)	ITGB1 FNRB MDF2 MSK12	cell surface [GO:0009986]; cleavage furrow [GO:0032154]; cytoplasm [GO:0005737]; dendritic spine [GO:0043197]; endosome membrane [GO:0010008]; external side of plasma membrane [GO:0009897]; extracellular exosome [GO:0070062]; filopodium [GO:0030175]; focal adhesion [GO:0005925]; glial cell projection [GO:0097386]; glutamatergic synapse [GO:0098978]; integral component of synaptic membrane [GO:009…	axon extension [GO:0048675]; basement membrane organization [GO:0071711]; B cell differentiation [GO:0030183]; calcium-independent cell-matrix adhesion [GO:0007161]; cardiac muscle cell differentiation [GO:0055007]; CD40 signaling pathway [GO:0023035]; cell adhesion [GO:0007155]; cell adhesion mediated by integrin [GO:0033627]; cell-cell adhesion mediated by integrin [GO:0033631]; cell fate speci…	actin binding [GO:0003779]; cadherin binding [GO:0045296]; cell adhesion molecule binding [GO:0050839]; collagen binding involved in cell-matrix adhesion [GO:0098639]; coreceptor activity [GO:0015026]; fibronectin binding [GO:0001968]; integrin binding [GO:0005178]; laminin binding [GO:0043236]; metal ion binding [GO:0046872]; protease binding [GO:0002020]; protein-containing complex binding [GO:…	0.00105782	0.000857599	0.000971776	0.00103249	0.00106422	0.00108927	0.0010122	0.00145665	0.00148112	0.00159696	0.00120828	0.00109739	0.00119285	0.00133888
Q15233	Q15233	Q15233	NONO_HUMAN	Non-POU domain-containing octamer-binding protein (NonO protein) (54 kDa nuclear RNA- and DNA-binding protein) (55 kDa nuclear protein) (DNA-binding p52/p100 complex, 52 kDa subunit) (NMT55) (p54(nrb)) (p54nrb)	NONO NRB54	fibrillar center [GO:0001650]; membrane [GO:0016020]; nuclear matrix [GO:0016363]; nuclear speck [GO:0016607]; nucleoplasm [GO:0005654]; nucleus [GO:0005634]; paraspeckles [GO:0042382]; RNA polymerase II transcription regulator complex [GO:0090575]	activation of innate immune response [GO:0002218]; circadian rhythm [GO:0007623]; DNA recombination [GO:0006310]; DNA repair [GO:0006281]; innate immune response [GO:0045087]; mRNA processing [GO:0006397]; mRNA splicing, via spliceosome [GO:0000398]; negative regulation of oxidative stress-induced neuron intrinsic apoptotic signaling pathway [GO:1903377]; negative regulation of transcription, DNA…	chromatin binding [GO:0003682]; identical protein binding [GO:0042802]; nucleic acid binding [GO:0003676]; RNA binding [GO:0003723]; transcription cis-regulatory region binding [GO:0000976]	0.00104555	0.000994312	0.0010978	0.000988893	0.000976809	0.000963035	0.00101107	0.000759369	0.000836473	0.00118391	0.000852978	0.00118318	0.00134734	0.00102721
Q08211	Q08211	Q08211	DHX9_HUMAN	ATP-dependent RNA helicase A (EC 3.6.4.13) (DEAH box protein 9) (DExH-box helicase 9) (Leukophysin) (LKP) (Nuclear DNA helicase II) (NDH II) (RNA helicase A)	DHX9 DDX9 LKP NDH2	actin cytoskeleton [GO:0015629]; centrosome [GO:0005813]; CRD-mediated mRNA stability complex [GO:0070937]; cytoplasm [GO:0005737]; cytoplasmic ribonucleoprotein granule [GO:0036464]; cytosol [GO:0005829]; membrane [GO:0016020]; nuclear body [GO:0016604]; nuclear stress granule [GO:0097165]; nucleolus [GO:0005730]; nucleoplasm [GO:0005654]; nucleus [GO:0005634]; perichromatin fibrils [GO:0005726]…	alternative mRNA splicing, via spliceosome [GO:0000380]; cellular protein-containing complex assembly [GO:0034622]; cellular response to exogenous dsRNA [GO:0071360]; cellular response to tumor necrosis factor [GO:0071356]; CRD-mediated mRNA stabilization [GO:0070934]; DNA duplex unwinding [GO:0032508]; DNA replication [GO:0006260]; DNA-templated transcription, termination [GO:0006353]; DNA-templ…	3'-5' DNA/RNA helicase activity [GO:0033679]; 3'-5' DNA helicase activity [GO:0043138]; 3'-5' RNA helicase activity [GO:0034458]; ATP binding [GO:0005524]; ATP hydrolysis activity [GO:0140603]; chromatin DNA binding [GO:0031490]; DNA binding [GO:0003677]; DNA helicase activity [GO:0003678]; DNA replication origin binding [GO:0003688]; double-stranded DNA binding [GO:0003690]; double-stranded RNA …	0.0010801	0.0011061	0.00101769	0.000987245	0.000863733	0.000982022	0.00100615	0.0011969	0.000930659	0.00112888	0.00107556	0.0008776	0.000999362	0.00103483
O75367	O75367	O75367	H2AY_HUMAN	Core histone macro-H2A.1 (Histone macroH2A1) (mH2A1) (Histone H2A.y) (H2A/y) (Medulloblastoma antigen MU-MB-50.205)	MACROH2A1 H2AFY	Barr body [GO:0001740]; chromatin [GO:0000785]; chromosome, telomeric region [GO:0000781]; condensed chromosome [GO:0000793]; extracellular exosome [GO:0070062]; nuclear chromosome [GO:0000228]; nucleolus [GO:0005730]; nucleoplasm [GO:0005654]; nucleosome [GO:0000786]; nucleus [GO:0005634]; pericentric heterochromatin [GO:0005721]; sex chromatin [GO:0001739]	chromatin silencing [GO:0006342]; dosage compensation [GO:0007549]; establishment of protein localization to chromatin [GO:0071169]; negative regulation of cell cycle G2/M phase transition [GO:1902750]; negative regulation of gene expression, epigenetic [GO:0045814]; negative regulation of histone H3-K27 methylation [GO:0061086]; negative regulation of histone H3-K4 methylation [GO:0051572]; nega…	chromatin DNA binding [GO:0031490]; DNA binding [GO:0003677]; double-stranded methylated DNA binding [GO:0010385]; enzyme binding [GO:0019899]; nucleosomal DNA binding [GO:0031492]; promoter-specific chromatin binding [GO:1990841]; protein heterodimerization activity [GO:0046982]; protein kinase binding [GO:0019901]; protein serine/threonine kinase inhibitor activity [GO:0030291]; rDNA binding [G…	0.00085095	0.00106508	0.000992675	0.000962981	0.00104634	0.00111753	0.00100593	0.000961459	0.000847266	0.000856435	0.000863984	0.000428015	0.00085295	0.000801685
P07384	P07384	P07384	CAN1_HUMAN	Calpain-1 catalytic subunit (EC 3.4.22.52) (Calcium-activated neutral proteinase 1) (CANP 1) (Calpain mu-type) (Calpain-1 large subunit) (Cell proliferation-inducing gene 30 protein) (Micromolar-calpain) (muCANP)	CAPN1 CANPL1 PIG30	cytoplasm [GO:0005737]; cytosol [GO:0005829]; extracellular exosome [GO:0070062]; extracellular region [GO:0005576]; ficolin-1-rich granule lumen [GO:1904813]; focal adhesion [GO:0005925]; lysosome [GO:0005764]; membrane [GO:0016020]; mitochondrion [GO:0005739]; plasma membrane [GO:0005886]	mammary gland involution [GO:0060056]; positive regulation of cell population proliferation [GO:0008284]; proteolysis [GO:0006508]; receptor catabolic process [GO:0032801]; regulation of catalytic activity [GO:0050790]; regulation of macroautophagy [GO:0016241]; regulation of NMDA receptor activity [GO:2000310]; self proteolysis [GO:0097264]	calcium-dependent cysteine-type endopeptidase activity [GO:0004198]; calcium ion binding [GO:0005509]; peptidase activity [GO:0008233]	0.00103449	0.00100894	0.0010861	0.00095327	0.00104074	0.000899832	0.0010039	0.000751392	0.000551791	0.000669315	0.000562679	0.000668999	0.000666591	0.000645128
P60842	P60842	P60842	IF4A1_HUMAN	Eukaryotic initiation factor 4A-I (eIF-4A-I) (eIF4A-I) (EC 3.6.4.13) (ATP-dependent RNA helicase eIF4A-1)	EIF4A1 DDX2A EIF4A	cytoplasm [GO:0005737]; cytosol [GO:0005829]; eukaryotic translation initiation factor 4F complex [GO:0016281]; extracellular exosome [GO:0070062]; membrane [GO:0016020]	cytoplasmic translational initiation [GO:0002183]	ATP binding [GO:0005524]; ATP hydrolysis activity [GO:0140603]; double-stranded RNA binding [GO:0003725]; helicase activity [GO:0004386]; mRNA binding [GO:0003729]; RNA binding [GO:0003723]; RNA cap binding [GO:0000339]; RNA helicase activity [GO:0003724]; translation factor activity, RNA binding [GO:0008135]; translation initiation factor activity [GO:0003743]	0.00112743	0.00097656	0.00100143	0.000971681	0.000959365	0.000931695	0.000994692	0.00176189	0.00174746	0.00157011	0.00158372	0.00176555	0.00195437	0.00173051
O00560	O00560	O00560	SDCB1_HUMAN	Syntenin-1 (Melanoma differentiation-associated protein 9) (MDA-9) (Pro-TGF-alpha cytoplasmic domain-interacting protein 18) (TACIP18) (Scaffold protein Pbp1) (Syndecan-binding protein 1)	SDCBP MDA9 SYCL	adherens junction [GO:0005912]; azurophil granule lumen [GO:0035578]; blood microparticle [GO:0072562]; cytoplasm [GO:0005737]; cytoskeleton [GO:0005856]; cytosol [GO:0005829]; endoplasmic reticulum membrane [GO:0005789]; extracellular exosome [GO:0070062]; extracellular region [GO:0005576]; extracellular space [GO:0005615]; extracellular vesicle [GO:1903561]; focal adhesion [GO:0005925]; interle…	actin cytoskeleton organization [GO:0030036]; chemical synaptic transmission [GO:0007268]; intracellular signal transduction [GO:0035556]; negative regulation of proteasomal ubiquitin-dependent protein catabolic process [GO:0032435]; negative regulation of receptor internalization [GO:0002091]; negative regulation of transcription by RNA polymerase II [GO:0000122]; positive regulation of cell gro…	cell adhesion molecule binding [GO:0050839]; cytoskeletal anchor activity [GO:0008093]; ephrin receptor binding [GO:0046875]; frizzled binding [GO:0005109]; growth factor binding [GO:0019838]; identical protein binding [GO:0042802]; interleukin-5 receptor binding [GO:0005137]; neurexin family protein binding [GO:0042043]; phosphatidylinositol-4,5-bisphosphate binding [GO:0005546]; protein-contain…	0.00106226	0.00108783	0.000991342	0.0010819	0.000712453	0.00101458	0.000991726	0.00360063	0.0034374	0.00320732	0.00242669	0.0021372	0.00212951	0.00282313
Q9H0U4	Q9H0U4	Q9H0U4	RAB1B_HUMAN	Ras-related protein Rab-1B (EC 3.6.5.2)	RAB1B	cytosol [GO:0005829]; endomembrane system [GO:0012505]; endoplasmic reticulum-Golgi intermediate compartment membrane [GO:0033116]; endoplasmic reticulum membrane [GO:0005789]; extracellular exosome [GO:0070062]; Golgi apparatus [GO:0005794]; Golgi membrane [GO:0000139]; perinuclear region of cytoplasm [GO:0048471]; phagophore assembly site membrane [GO:0034045]; transport vesicle [GO:0030133]	autophagosome assembly [GO:0000045]; endoplasmic reticulum to Golgi vesicle-mediated transport [GO:0006888]; intracellular protein transport [GO:0006886]; positive regulation of glycoprotein metabolic process [GO:1903020]; regulation of autophagosome assembly [GO:2000785]; virion assembly [GO:0019068]	G protein activity [GO:0003925]; GTPase activity [GO:0003924]; GTP binding [GO:0005525]	0.000876283	0.00107635	0.00110342	0.0010704	0.000881161	0.000941272	0.000991481	0.00133499	0.000784938	0.00079275	0.000400046	0.000793191	0.00118463	0.000881757
P62847	P62847	P62847	RS24_HUMAN	40S ribosomal protein S24 (Small ribosomal subunit protein eS24)	RPS24	cytosol [GO:0005829]; cytosolic ribosome [GO:0022626]; cytosolic small ribosomal subunit [GO:0022627]; endoplasmic reticulum [GO:0005783]; membrane [GO:0016020]; nucleoplasm [GO:0005654]; nucleus [GO:0005634]; small ribosomal subunit [GO:0015935]	cytoplasmic translation [GO:0002181]; erythrocyte homeostasis [GO:0034101]; ribosomal small subunit biogenesis [GO:0042274]; rRNA processing [GO:0006364]; translation [GO:0006412]	RNA binding [GO:0003723]; structural constituent of ribosome [GO:0003735]; translation initiation factor binding [GO:0031369]	0.00158673	0.000812463	0.000555301	0.00134673	0.00106422	0.000568315	0.000988959	0.000672298	0.0011849	0.00179658	0.000604139	0.00119716	0.00119285	0.00110799
P35613	P35613	P35613	BASI_HUMAN	Basigin (5F7) (Collagenase stimulatory factor) (Extracellular matrix metalloproteinase inducer) (EMMPRIN) (Hepatoma-associated antigen) (HAb18G) (Leukocyte activation antigen M6) (OK blood group antigen) (Tumor cell-derived collagenase stimulatory factor) (TCSF) (CD antigen CD147)	BSG UNQ6505/PRO21383	acrosomal membrane [GO:0002080]; axon [GO:0030424]; basolateral plasma membrane [GO:0016323]; endoplasmic reticulum membrane [GO:0005789]; endosome [GO:0005768]; extracellular exosome [GO:0070062]; focal adhesion [GO:0005925]; Golgi membrane [GO:0000139]; integral component of plasma membrane [GO:0005887]; intracellular membrane-bounded organelle [GO:0043231]; melanosome [GO:0042470]; membrane [G…	angiogenesis [GO:0001525]; axon guidance [GO:0007411]; cell surface receptor signaling pathway [GO:0007166]; decidualization [GO:0046697]; dendrite self-avoidance [GO:0070593]; embryo implantation [GO:0007566]; endothelial tube morphogenesis [GO:0061154]; homophilic cell adhesion via plasma membrane adhesion molecules [GO:0007156]; neural retina development [GO:0003407]; neutrophil chemotaxis [GO…	cadherin binding [GO:0045296]; cell-cell adhesion mediator activity [GO:0098632]; mannose binding [GO:0005537]; signaling receptor activity [GO:0038023]; virus receptor activity [GO:0001618]	0.00118765	0.000842007	0.00105507	0.000744372	0.001011	0.0010798	0.00098665	0.00116124	0.00184198	0.00186191	0.00083481	0.00124069	0.00123622	0.00136281
O00391	O00391	O00391	QSOX1_HUMAN	Sulfhydryl oxidase 1 (hQSOX) (EC 1.8.3.2) (Quiescin Q6)	QSOX1 QSCN6 UNQ2520/PRO6013	endoplasmic reticulum lumen [GO:0005788]; extracellular exosome [GO:0070062]; extracellular region [GO:0005576]; extracellular space [GO:0005615]; Golgi apparatus [GO:0005794]; Golgi membrane [GO:0000139]; integral component of Golgi membrane [GO:0030173]; intercellular bridge [GO:0045171]; intracellular membrane-bounded organelle [GO:0043231]; platelet alpha granule lumen [GO:0031093]; specific …	extracellular matrix assembly [GO:0085029]; negative regulation of macroautophagy [GO:0016242]; protein folding [GO:0006457]	FAD binding [GO:0071949]; flavin-linked sulfhydryl oxidase activity [GO:0016971]; protein disulfide isomerase activity [GO:0003756]	0.000941703	0.000964369	0.00118643	0.00105502	0.000994764	0.000758895	0.00098353	0.0014364	0.00137128	0.00127949	0.0015059	0.00149204	0.00106191	0.00135784
Q9P258	Q9P258	Q9P258	RCC2_HUMAN	Protein RCC2 (RCC1-like protein TD-60) (Telophase disk protein of 60 kDa)	RCC2 KIAA1470 TD60	chromosome, centromeric core domain [GO:0034506]; cytosol [GO:0005829]; early endosome membrane [GO:0031901]; microtubule [GO:0005874]; midbody [GO:0030496]; mitotic spindle midzone [GO:1990023]; nucleolus [GO:0005730]; plasma membrane [GO:0005886]	activation of GTPase activity [GO:0090630]; cell cycle [GO:0007049]; cell division [GO:0051301]; chromosome passenger complex localization to kinetochore [GO:0072356]; establishment of protein localization [GO:0045184]; focal adhesion assembly [GO:0048041]; integrin-mediated signaling pathway [GO:0007229]; negative regulation of focal adhesion assembly [GO:0051895]; negative regulation of GTPase …	guanyl-nucleotide exchange factor activity [GO:0005085]; microtubule binding [GO:0008017]; protein domain specific binding [GO:0019904]; protein kinase binding [GO:0019901]; RNA binding [GO:0003723]; small GTPase binding [GO:0031267]	0.000875946	0.00103503	0.0013441	0.000960767	0.000949028	0.000724003	0.00098148	0.000685178	0.00105665	0.000762916	0.000923569	0.000915067	0.00106374	0.000901186
P62258	P62258	P62258	1433E_HUMAN	14-3-3 protein epsilon (14-3-3E)	YWHAE	central region of growth cone [GO:0090724]; cytoplasm [GO:0005737]; cytosol [GO:0005829]; extracellular exosome [GO:0070062]; focal adhesion [GO:0005925]; glutamatergic synapse [GO:0098978]; kinesin complex [GO:0005871]; melanosome [GO:0042470]; membrane [GO:0016020]; nucleus [GO:0005634]	cellular response to heat [GO:0034605]; intracellular signal transduction [GO:0035556]; MAPK cascade [GO:0000165]; membrane repolarization during cardiac muscle cell action potential [GO:0086013]; negative regulation of calcium ion export across plasma membrane [GO:1905913]; negative regulation of calcium ion transmembrane transporter activity [GO:1901020]; negative regulation of peptidyl-serine …	cadherin binding [GO:0045296]; calcium channel regulator activity [GO:0005246]; enzyme binding [GO:0019899]; histone deacetylase binding [GO:0042826]; identical protein binding [GO:0042802]; MHC class II protein complex binding [GO:0023026]; phosphoprotein binding [GO:0051219]; phosphoserine residue binding [GO:0050815]; potassium channel regulator activity [GO:0015459]; protein heterodimerizatio…	0.000689765	0.00113019	0.00115869	0.000983523	0.000832718	0.00103771	0.000972098	0.000701634	0.000618272	0.00156241	0.00189115	0.00156168	0.00124466	0.0012633
Q9Y490	Q9Y490	Q9Y490	TLN1_HUMAN	Talin-1	TLN1 KIAA1027 TLN	adherens junction [GO:0005912]; cell surface [GO:0009986]; cytoskeleton [GO:0005856]; cytosol [GO:0005829]; extracellular exosome [GO:0070062]; extracellular region [GO:0005576]; focal adhesion [GO:0005925]; plasma membrane [GO:0005886]; ruffle [GO:0001726]; ruffle membrane [GO:0032587]	cell-cell adhesion [GO:0098609]; cell-cell junction assembly [GO:0007043]; cell-substrate junction assembly [GO:0007044]; cortical actin cytoskeleton organization [GO:0030866]; integrin activation [GO:0033622]; integrin-mediated signaling pathway [GO:0007229]; platelet aggregation [GO:0070527]	actin filament binding [GO:0051015]; cadherin binding [GO:0045296]; integrin binding [GO:0005178]; LIM domain binding [GO:0030274]; phosphatidylinositol binding [GO:0035091]; phosphatidylserine binding [GO:0001786]; structural constituent of cytoskeleton [GO:0005200]; vinculin binding [GO:0017166]	0.000858865	0.000964723	0.00110448	0.000903094	0.0010862	0.000907934	0.000970884	0.000774162	0.000465146	0.000689597	0.000695675	0.000657941	0.000718009	0.000666755
Q14697	Q14697	Q14697	GANAB_HUMAN	Neutral alpha-glucosidase AB (EC 3.2.1.207) (Alpha-glucosidase 2) (Glucosidase II subunit alpha)	GANAB G2AN KIAA0088	endoplasmic reticulum lumen [GO:0005788]; extracellular exosome [GO:0070062]; glucosidase II complex [GO:0017177]; Golgi apparatus [GO:0005794]; intracellular membrane-bounded organelle [GO:0043231]; melanosome [GO:0042470]; membrane [GO:0016020]	carbohydrate metabolic process [GO:0005975]; N-glycan processing [GO:0006491]	alpha-glucosidase activity [GO:0090599]; carbohydrate binding [GO:0030246]; glucan 1,3-alpha-glucosidase activity [GO:0033919]; hydrolase activity, hydrolyzing O-glycosyl compounds [GO:0004553]; RNA binding [GO:0003723]	0.001006	0.000915742	0.00117354	0.000948699	0.00078717	0.000880768	0.000951987	0.00018944	0.00033388	0.000590614	0.000680936	0.000674668	0.000756271	0.000537635
Q14103	Q14103	Q14103	HNRPD_HUMAN	Heterogeneous nuclear ribonucleoprotein D0 (hnRNP D0) (AU-rich element RNA-binding protein 1)	HNRNPD AUF1 HNRPD	cytosol [GO:0005829]; nucleoplasm [GO:0005654]; nucleus [GO:0005634]; ribonucleoprotein complex [GO:1990904]; synapse [GO:0045202]	3'-UTR-mediated mRNA destabilization [GO:0061158]; cellular response to amino acid stimulus [GO:0071230]; cellular response to estradiol stimulus [GO:0071392]; cellular response to nitric oxide [GO:0071732]; cellular response to putrescine [GO:1904586]; cerebellum development [GO:0021549]; circadian regulation of translation [GO:0097167]; hepatocyte dedifferentiation [GO:1990828]; liver developme…	chromatin binding [GO:0003682]; histone deacetylase binding [GO:0042826]; minor groove of adenine-thymine-rich DNA binding [GO:0003680]; mRNA 3'-UTR AU-rich region binding [GO:0035925]; RNA binding [GO:0003723]; telomeric DNA binding [GO:0042162]	0.000991006	0.000913441	0.000832555	0.000908255	0.00109652	0.000958209	0.000949999	0.000755866	0.00088784	0.00134656	0.000905623	0.000448709	0.000670541	0.000835856
P30050	P30050	P30050	RL12_HUMAN	60S ribosomal protein L12 (Large ribosomal subunit protein uL11)	RPL12	cytosol [GO:0005829]; cytosolic large ribosomal subunit [GO:0022625]; cytosolic ribosome [GO:0022626]; extracellular exosome [GO:0070062]; focal adhesion [GO:0005925]; large ribosomal subunit [GO:0015934]; membrane [GO:0016020]; postsynaptic density [GO:0014069]	cytoplasmic translation [GO:0002181]; translation [GO:0006412]	large ribosomal subunit rRNA binding [GO:0070180]; RNA binding [GO:0003723]; structural constituent of ribosome [GO:0003735]	0.00106584	0.000873192	0.000895212	0.00108554	0.000857822	0.000916193	0.000948966	0.00162574	0.00143265	0.00193087	0.00146092	0.00144747	0.00144226	0.00155665
Q96KK5	Q96KK5	Q96KK5	H2A1H_HUMAN	Histone H2A type 1-H (H2A-clustered histone 12) (Histone H2A/s)	H2AC12 HIST1H2AH HIST1H2AI	extracellular exosome [GO:0070062]; nucleosome [GO:0000786]; nucleus [GO:0005634]	chromatin silencing [GO:0006342]	DNA binding [GO:0003677]; protein heterodimerization activity [GO:0046982]	0.000826762	0.000564304	0.000578421	0.00140669	0.00111206	0.00118853	0.000946129	0.00139889	0.0012326	0.00124612	0.00125713	0.00124574	0.00124124	0.00127029
Q02790	Q02790	Q02790	FKBP4_HUMAN	Peptidyl-prolyl cis-trans isomerase FKBP4 (PPIase FKBP4) (EC 5.2.1.8) (51 kDa FK506-binding protein) (FKBP51) (52 kDa FK506-binding protein) (52 kDa FKBP) (FKBP-52) (59 kDa immunophilin) (p59) (FK506-binding protein 4) (FKBP-4) (FKBP59) (HSP-binding immunophilin) (HBI) (Immunophilin FKBP52) (Rotamase) [Cleaved into: Peptidyl-prolyl cis-trans isomerase FKBP4, N-terminally processed]	FKBP4 FKBP52	axonal growth cone [GO:0044295]; cytoplasm [GO:0005737]; cytosol [GO:0005829]; extracellular exosome [GO:0070062]; microtubule [GO:0005874]; mitochondrion [GO:0005739]; neuronal cell body [GO:0043025]; nucleoplasm [GO:0005654]; perinuclear region of cytoplasm [GO:0048471]; protein-containing complex [GO:0032991]	chaperone-mediated protein folding [GO:0061077]; copper ion transport [GO:0006825]; negative regulation of microtubule polymerization [GO:0031115]; negative regulation of microtubule polymerization or depolymerization [GO:0031111]; negative regulation of neuron projection development [GO:0010977]; protein folding [GO:0006457]; protein peptidyl-prolyl isomerization [GO:0000413]	copper-dependent protein binding [GO:0032767]; FK506 binding [GO:0005528]; heat shock protein binding [GO:0031072]; peptidyl-prolyl cis-trans isomerase activity [GO:0003755]; protein-macromolecule adaptor activity [GO:0030674]; RNA binding [GO:0003723]; tau protein binding [GO:0048156]	0.000919616	0.000863271	0.000884973	0.000936546	0.00107937	0.000988132	0.000945318	0.000584416	0.000343337	0.000347052	0.000700222	0.000867221	0.0008641	0.000617725
P08865	P08865	P08865	RSSA_HUMAN	40S ribosomal protein SA (37 kDa laminin receptor precursor) (37LRP) (37/67 kDa laminin receptor) (LRP/LR) (67 kDa laminin receptor) (67LR) (Colon carcinoma laminin-binding protein) (Laminin receptor 1) (LamR) (Laminin-binding protein precursor p40) (LBP/p40) (Multidrug resistance-associated protein MGr1-Ag) (NEM/1CHD4) (Small ribosomal subunit protein uS2)	RPSA LAMBR LAMR1	cytoplasm [GO:0005737]; cytosol [GO:0005829]; cytosolic ribosome [GO:0022626]; cytosolic small ribosomal subunit [GO:0022627]; extracellular exosome [GO:0070062]; membrane [GO:0016020]; nucleoplasm [GO:0005654]; nucleus [GO:0005634]; plasma membrane [GO:0005886]	cell adhesion [GO:0007155]; cytoplasmic translation [GO:0002181]; ribosomal small subunit assembly [GO:0000028]; translation [GO:0006412]	laminin binding [GO:0043236]; laminin receptor activity [GO:0005055]; ribosome binding [GO:0043022]; RNA binding [GO:0003723]; structural constituent of ribosome [GO:0003735]; virus receptor activity [GO:0001618]	0.000715375	0.00109889	0.000876246	0.000971468	0.000959598	0.00102489	0.000941078	0.00212173	0.00186973	0.000809985	0.00190662	0.00107947	0.00188227	0.00161163
P05026	P05026	P05026	AT1B1_HUMAN	Sodium/potassium-transporting ATPase subunit beta-1 (Sodium/potassium-dependent ATPase subunit beta-1)	ATP1B1 ATP1B	apical plasma membrane [GO:0016324]; basolateral plasma membrane [GO:0016323]; caveola [GO:0005901]; extracellular exosome [GO:0070062]; extracellular vesicle [GO:1903561]; intercalated disc [GO:0014704]; lateral plasma membrane [GO:0016328]; membrane [GO:0016020]; organelle membrane [GO:0031090]; plasma membrane [GO:0005886]; sarcolemma [GO:0042383]; sodium:potassium-exchanging ATPase complex [G…	ATP metabolic process [GO:0046034]; cardiac muscle contraction [GO:0060048]; cation transmembrane transport [GO:0098655]; cell adhesion [GO:0007155]; cell communication by electrical coupling involved in cardiac conduction [GO:0086064]; cellular calcium ion homeostasis [GO:0006874]; cellular potassium ion homeostasis [GO:0030007]; cellular sodium ion homeostasis [GO:0006883]; establishment or mai…	ATPase activator activity [GO:0001671]; ATPase binding [GO:0051117]; MHC class II protein complex binding [GO:0023026]; protein C-terminus binding [GO:0008022]; protein heterodimerization activity [GO:0046982]; protein kinase binding [GO:0019901]; protein-macromolecule adaptor activity [GO:0030674]; P-type sodium:potassium-exchanging transporter activity [GO:0005391]	0.00116081	0.00106988	0.000731238	0.000709364	0.000934262	0.000997834	0.000933898	0.000885304	0.000520104	0.000525733	0.000530366	0.000525484	0.000523593	0.000585097
P49588	P49588	P49588	SYAC_HUMAN	Alanine--tRNA ligase, cytoplasmic (EC 6.1.1.7) (Alanyl-tRNA synthetase) (AlaRS) (Renal carcinoma antigen NY-REN-42)	AARS1 AARS	cytoplasm [GO:0005737]; cytosol [GO:0005829]; extracellular exosome [GO:0070062]; membrane [GO:0016020]; mitochondrion [GO:0005739]	alanyl-tRNA aminoacylation [GO:0006419]; cerebellar Purkinje cell layer development [GO:0021680]; negative regulation of neuron apoptotic process [GO:0043524]; neuromuscular process controlling balance [GO:0050885]; regulation of cytoplasmic translational fidelity [GO:0140018]; tRNA aminoacylation for protein translation [GO:0006418]; tRNA modification [GO:0006400]; tRNA processing [GO:0008033]	alanine-tRNA ligase activity [GO:0004813]; amino acid binding [GO:0016597]; aminoacyl-tRNA editing activity [GO:0002161]; ATP binding [GO:0005524]; Ser-tRNA(Ala) hydrolase activity [GO:0002196]; translation regulator activity [GO:0045182]; tRNA binding [GO:0000049]; zinc ion binding [GO:0008270]	0.000981054	0.000967457	0.000915558	0.000888171	0.000986983	0.000858931	0.000933026	0.000277115	8.14006e-05	0.000164563	0.000166013	0.000164485	0.000163893	0.000169578
O75369	O75369	O75369	FLNB_HUMAN	Filamin-B (FLN-B) (ABP-278) (ABP-280 homolog) (Actin-binding-like protein) (Beta-filamin) (Filamin homolog 1) (Fh1) (Filamin-3) (Thyroid autoantigen) (Truncated actin-binding protein) (Truncated ABP)	FLNB FLN1L FLN3 TABP TAP	actin cytoskeleton [GO:0015629]; brush border [GO:0005903]; cell cortex [GO:0005938]; cytoplasm [GO:0005737]; cytosol [GO:0005829]; extracellular exosome [GO:0070062]; focal adhesion [GO:0005925]; integral component of membrane [GO:0016021]; neuronal cell body [GO:0043025]; neuron projection [GO:0043005]; nucleus [GO:0005634]; phagocytic vesicle [GO:0045335]; plasma membrane [GO:0005886]; stress …	actin cytoskeleton organization [GO:0030036]; cellular response to interferon-gamma [GO:0071346]; epithelial cell morphogenesis [GO:0003382]; keratinocyte development [GO:0003334]; signal transduction [GO:0007165]; skeletal muscle tissue development [GO:0007519]	actin binding [GO:0003779]; actin filament binding [GO:0051015]; cadherin binding [GO:0045296]; identical protein binding [GO:0042802]; RNA binding [GO:0003723]	0.000960849	0.00085898	0.000894993	0.000937257	0.000925587	0.0010178	0.000932577	0.00134148	0.00136409	0.00143973	0.00142174	0.0014699	0.00143408	0.00141184
P24821	P24821	P24821	TENA_HUMAN	Tenascin (TN) (Cytotactin) (GMEM) (GP 150-225) (Glioma-associated-extracellular matrix antigen) (Hexabrachion) (JI) (Myotendinous antigen) (Neuronectin) (Tenascin-C) (TN-C)	TNC HXB	basement membrane [GO:0005604]; collagen-containing extracellular matrix [GO:0062023]; endoplasmic reticulum lumen [GO:0005788]; extracellular region [GO:0005576]; extracellular space [GO:0005615]; focal adhesion [GO:0005925]; interstitial matrix [GO:0005614]; membrane [GO:0016020]; perisynaptic extracellular matrix [GO:0098966]	bud outgrowth involved in lung branching [GO:0060447]; cell adhesion [GO:0007155]; cellular response to prostaglandin D stimulus [GO:0071799]; cellular response to retinoic acid [GO:0071300]; cellular response to vitamin D [GO:0071305]; mesenchymal-epithelial cell signaling involved in prostate gland development [GO:0060739]; negative regulation of cell adhesion [GO:0007162]; neuromuscular juncti…	extracellular matrix structural constituent [GO:0005201]; syndecan binding [GO:0045545]	0.000814995	0.0009328	0.000989878	0.0010091	0.000884227	0.000944395	0.000929232	0.000446875	0.0006086	0.000687561	0.000730127	0.000506384	0.000504562	0.000580685
O75390	O75390	O75390	CISY_HUMAN	Citrate synthase, mitochondrial (EC 2.3.3.1) (Citrate (Si)-synthase)	CS	extracellular exosome [GO:0070062]; mitochondrial matrix [GO:0005759]; mitochondrion [GO:0005739]; nucleus [GO:0005634]	carbohydrate metabolic process [GO:0005975]; citrate metabolic process [GO:0006101]; tricarboxylic acid cycle [GO:0006099]	citrate (Si)-synthase activity [GO:0004108]; RNA binding [GO:0003723]	0.000830255	0.00100483	0.000950923	0.000999351	0.00098714	0.000729907	0.000917067	0.000959396	0.00101454	0.000854597	0.00086213	0.000683355	0.000680896	0.000842485
P62913	P62913	P62913	RL11_HUMAN	60S ribosomal protein L11 (CLL-associated antigen KW-12) (Large ribosomal subunit protein uL5)	RPL11	cytoplasm [GO:0005737]; cytosol [GO:0005829]; cytosolic large ribosomal subunit [GO:0022625]; cytosolic ribosome [GO:0022626]; extracellular exosome [GO:0070062]; membrane [GO:0016020]; nucleolus [GO:0005730]; nucleoplasm [GO:0005654]; polysomal ribosome [GO:0042788]; protein-containing complex [GO:0032991]	cytoplasmic translation [GO:0002181]; negative regulation of proteasomal ubiquitin-dependent protein catabolic process [GO:0032435]; negative regulation of protein neddylation [GO:2000435]; negative regulation of ubiquitin-dependent protein catabolic process [GO:2000059]; negative regulation of ubiquitin protein ligase activity [GO:1904667]; positive regulation of gene expression [GO:0010628]; po…	5S rRNA binding [GO:0008097]; RNA binding [GO:0003723]; structural constituent of ribosome [GO:0003735]; ubiquitin ligase inhibitor activity [GO:1990948]; ubiquitin protein ligase binding [GO:0031625]	0.000790396	0.00101177	0.00103729	0.000805009	0.00119276	0.00063696	0.000912365	0.00200934	0.00132802	0.00178985	0.00180563	0.00134176	0.00178257	0.00167619
P26639	P26639	P26639	SYTC_HUMAN	Threonine--tRNA ligase 1, cytoplasmic (EC 6.1.1.3) (Threonyl-tRNA synthetase) (ThrRS) (Threonyl-tRNA synthetase 1)	TARS1 TARS	cytosol [GO:0005829]; extracellular exosome [GO:0070062]	threonyl-tRNA aminoacylation [GO:0006435]	ATP binding [GO:0005524]; identical protein binding [GO:0042802]; threonine-tRNA ligase activity [GO:0004829]; tRNA binding [GO:0000049]; zinc ion binding [GO:0008270]	0.000875667	0.0010462	0.000868281	0.000743214	0.000978843	0.000940903	0.000908851	0.000742039	0.000762891	0.000881311	0.00100021	0.00110112	0.00098744	0.000912502
Q00839	Q00839	Q00839	HNRPU_HUMAN	Heterogeneous nuclear ribonucleoprotein U (hnRNP U) (GRIP120) (Nuclear p120 ribonucleoprotein) (Scaffold-attachment factor A) (SAF-A) (p120) (pp120)	HNRNPU C1orf199 HNRPU SAFA U21.1	catalytic step 2 spliceosome [GO:0071013]; cell surface [GO:0009986]; centrosome [GO:0005813]; CRD-mediated mRNA stability complex [GO:0070937]; cytoplasmic ribonucleoprotein granule [GO:0036464]; dendrite cytoplasm [GO:0032839]; inactive sex chromosome [GO:0098577]; kinetochore [GO:0000776]; membrane [GO:0016020]; midbody [GO:0030496]; mitotic spindle [GO:0072686]; mitotic spindle microtubule [G…	adaptive thermogenesis [GO:1990845]; cardiac muscle cell development [GO:0055013]; cell cycle [GO:0007049]; cell division [GO:0051301]; cellular response to glucocorticoid stimulus [GO:0071385]; cellular response to leukemia inhibitory factor [GO:1990830]; chromatin organization [GO:0006325]; circadian regulation of gene expression [GO:0032922]; CRD-mediated mRNA stabilization [GO:0070934]; dendr…	actin binding [GO:0003779]; ATP binding [GO:0005524]; chromatin binding [GO:0003682]; chromatin DNA binding [GO:0031490]; DNA binding [GO:0003677]; double-stranded DNA binding [GO:0003690]; double-stranded RNA binding [GO:0003725]; identical protein binding [GO:0042802]; mRNA 3'-UTR binding [GO:0003730]; poly(A) binding [GO:0008143]; poly(C) RNA binding [GO:0017130]; poly(G) binding [GO:0034046];…	0.000852735	0.000916852	0.000850517	0.0008685	0.000943605	0.00100789	0.000906684	0.00140897	0.00171918	0.00135161	0.00146092	0.00135097	0.00115381	0.00140758
P10809	P10809	P10809	CH60_HUMAN	60 kDa heat shock protein, mitochondrial (EC 5.6.1.7) (60 kDa chaperonin) (Chaperonin 60) (CPN60) (Heat shock protein 60) (HSP-60) (Hsp60) (HuCHA60) (Mitochondrial matrix protein P1) (P60 lymphocyte protein)	HSPD1 HSP60	cell surface [GO:0009986]; clathrin-coated pit [GO:0005905]; coated vesicle [GO:0030135]; cytoplasm [GO:0005737]; cytosol [GO:0005829]; early endosome [GO:0005769]; extracellular exosome [GO:0070062]; extracellular space [GO:0005615]; Golgi cisterna [GO:0031985]; lipopolysaccharide receptor complex [GO:0046696]; membrane [GO:0016020]; membrane raft [GO:0045121]; mitochondrial crista [GO:0030061];…	'de novo' protein folding [GO:0006458]; activation of cysteine-type endopeptidase activity involved in apoptotic process [GO:0006919]; apoptotic mitochondrial changes [GO:0008637]; B cell activation [GO:0042113]; B cell proliferation [GO:0042100]; biological process involved in interaction with symbiont [GO:0051702]; cellular response to heat [GO:0034605]; cellular response to interleukin-7 [GO:0…	apolipoprotein A-I binding [GO:0034186]; apolipoprotein binding [GO:0034185]; ATPase [GO:0016887]; ATP binding [GO:0005524]; chaperone binding [GO:0051087]; DNA replication origin binding [GO:0003688]; double-stranded RNA binding [GO:0003725]; enzyme binding [GO:0019899]; high-density lipoprotein particle binding [GO:0008035]; isomerase activity [GO:0016853]; lipopolysaccharide binding [GO:000153…	0.000920749	0.00113149	0.00103113	0.000625181	0.000926313	0.000791475	0.000904391	0.000156048	0.000412543	0.000417008	0.000420683	0.000416811	0.000553748	0.00039614
P01033	P01033	P01033	TIMP1_HUMAN	Metalloproteinase inhibitor 1 (Erythroid-potentiating activity) (EPA) (Fibroblast collagenase inhibitor) (Collagenase inhibitor) (Tissue inhibitor of metalloproteinases 1) (TIMP-1)	TIMP1 CLGI TIMP	basement membrane [GO:0005604]; endoplasmic reticulum lumen [GO:0005788]; extracellular exosome [GO:0070062]; extracellular matrix [GO:0031012]; extracellular region [GO:0005576]; extracellular space [GO:0005615]; platelet alpha granule lumen [GO:0031093]	aging [GO:0007568]; cartilage development [GO:0051216]; cell activation [GO:0001775]; cellular response to UV-A [GO:0071492]; connective tissue replacement involved in inflammatory response wound healing [GO:0002248]; negative regulation of apoptotic process [GO:0043066]; negative regulation of catalytic activity [GO:0043086]; negative regulation of endopeptidase activity [GO:0010951]; negative r…	cytokine activity [GO:0005125]; growth factor activity [GO:0008083]; metalloendopeptidase inhibitor activity [GO:0008191]; peptidase inhibitor activity [GO:0030414]; protease binding [GO:0002020]; zinc ion binding [GO:0008270]	0.00084958	0.000870028	0.000891969	0.000519172	0.0011966	0.00109545	0.0009038	0.00172784	0.00152262	0.00230865	0.00155267	0.00153837	0.00191605	0.00176103
Q9NVA2	Q9NVA2	Q9NVA2	SEP11_HUMAN	Septin-11	SEPTIN11 SEPT11	axon [GO:0030424]; cell division site [GO:0032153]; dendritic spine [GO:0043197]; GABA-ergic synapse [GO:0098982]; glutamatergic synapse [GO:0098978]; microtubule cytoskeleton [GO:0015630]; postsynaptic specialization of symmetric synapse [GO:0099629]; septin complex [GO:0031105]; septin ring [GO:0005940]; stress fiber [GO:0001725]	cellular protein localization [GO:0034613]; cytoskeleton-dependent cytokinesis [GO:0061640]; regulation of synapse organization [GO:0050807]	GTPase activity [GO:0003924]; GTP binding [GO:0005525]; molecular adaptor activity [GO:0060090]	0.000820503	0.000924133	0.000688998	0.00116976	0.000990319	0.000793311	0.000897837	0.000417187	0.00165424	0.00222985	0.00187462	0.000557371	0.00129546	0.00133812
P15291	P15291	P15291	B4GT1_HUMAN	Beta-1,4-galactosyltransferase 1 (Beta-1,4-GalTase 1) (Beta4Gal-T1) (b4Gal-T1) (EC 2.4.1.-) (Beta-N-acetylglucosaminyl-glycolipid beta-1,4-galactosyltransferase) (Beta-N-acetylglucosaminylglycopeptide beta-1,4-galactosyltransferase) (EC 2.4.1.38) (Lactose synthase A protein) (EC 2.4.1.22) (N-acetyllactosamine synthase) (EC 2.4.1.90) (Nal synthase) (Neolactotriaosylceramide beta-1,4-galactosyltran…	B4GALT1 GGTB2	azurophil granule membrane [GO:0035577]; basolateral plasma membrane [GO:0016323]; brush border membrane [GO:0031526]; desmosome [GO:0030057]; external side of plasma membrane [GO:0009897]; extracellular exosome [GO:0070062]; extracellular space [GO:0005615]; filopodium [GO:0030175]; Golgi apparatus [GO:0005794]; Golgi cisterna membrane [GO:0032580]; Golgi membrane [GO:0000139]; Golgi trans ciste…	acute inflammatory response [GO:0002526]; angiogenesis involved in wound healing [GO:0060055]; binding of sperm to zona pellucida [GO:0007339]; cell adhesion [GO:0007155]; development of secondary sexual characteristics [GO:0045136]; epithelial cell development [GO:0002064]; extracellular matrix organization [GO:0030198]; galactose metabolic process [GO:0006012]; glycosylation [GO:0070085]; lacto…	alpha-tubulin binding [GO:0043014]; beta-N-acetylglucosaminylglycopeptide beta-1,4-galactosyltransferase activity [GO:0003831]; beta-tubulin binding [GO:0048487]; cytoskeletal protein binding [GO:0008092]; galactosyltransferase activity [GO:0008378]; identical protein binding [GO:0042802]; lactose synthase activity [GO:0004461]; manganese ion binding [GO:0030145]; N-acetyllactosamine synthase act…	0.000972107	0.000905004	0.00102061	0.000720058	0.000977982	0.000759657	0.00089257	0.000673988	0.000989897	0.000600365	0.000403771	0.000400054	0.000597922	0.000611
P07437	P07437	P07437	TBB5_HUMAN	Tubulin beta chain (Tubulin beta-5 chain)	TUBB TUBB5 OK/SW-cl.56	azurophil granule lumen [GO:0035578]; cell body [GO:0044297]; cytoplasm [GO:0005737]; cytoplasmic ribonucleoprotein granule [GO:0036464]; cytoskeleton [GO:0005856]; cytosol [GO:0005829]; extracellular exosome [GO:0070062]; extracellular region [GO:0005576]; membrane raft [GO:0045121]; microtubule [GO:0005874]; nuclear envelope lumen [GO:0005641]; nucleus [GO:0005634]; protein-containing complex […	cell division [GO:0051301]; cellular process [GO:0009987]; cytoskeleton-dependent intracellular transport [GO:0030705]; microtubule-based process [GO:0007017]; microtubule cytoskeleton organization [GO:0000226]; mitotic cell cycle [GO:0000278]; natural killer cell mediated cytotoxicity [GO:0042267]; regulation of synapse organization [GO:0050807]; spindle assembly [GO:0051225]	GTPase activating protein binding [GO:0032794]; GTP binding [GO:0005525]; MHC class I protein binding [GO:0042288]; protein-containing complex binding [GO:0044877]; protein domain specific binding [GO:0019904]; structural constituent of cytoskeleton [GO:0005200]; structural molecule activity [GO:0005198]; ubiquitin protein ligase binding [GO:0031625]	0.000874937	0.000895978	0.000835305	0.00105375	0.000719927	0.000940278	0.000886695	0.00182831	0.00143013	0.00144626	0.00146027	0.0014466	0.00180363	0.0015692
P06396	P06396	P06396	GELS_HUMAN	Gelsolin (AGEL) (Actin-depolymerizing factor) (ADF) (Brevin)	GSN	actin cap [GO:0030478]; actin cytoskeleton [GO:0015629]; blood microparticle [GO:0072562]; cortical actin cytoskeleton [GO:0030864]; cytoplasm [GO:0005737]; cytosol [GO:0005829]; extracellular exosome [GO:0070062]; extracellular region [GO:0005576]; extracellular space [GO:0005615]; ficolin-1-rich granule lumen [GO:1904813]; focal adhesion [GO:0005925]; plasma membrane [GO:0005886]; podosome [GO:…	actin filament capping [GO:0051693]; actin filament depolymerization [GO:0030042]; actin filament polymerization [GO:0030041]; actin filament reorganization [GO:0090527]; actin filament severing [GO:0051014]; actin nucleation [GO:0045010]; actin polymerization or depolymerization [GO:0008154]; amyloid fibril formation [GO:1990000]; barbed-end actin filament capping [GO:0051016]; cardiac muscle ce…	actin binding [GO:0003779]; actin filament binding [GO:0051015]; calcium ion binding [GO:0005509]; myosin II binding [GO:0045159]; phosphatidylinositol 3-kinase catalytic subunit binding [GO:0036313]; phosphatidylinositol-4,5-bisphosphate binding [GO:0005546]	0.00103449	0.000690905	0.000991659	0.000824568	0.000859742	0.000918243	0.000886601	0.00125777	0.00120914	0.00132408	0.001233	0.00101804	0.00111582	0.00119297
P49736	P49736	P49736	MCM2_HUMAN	DNA replication licensing factor MCM2 (EC 3.6.4.12) (Minichromosome maintenance protein 2 homolog) (Nuclear protein BM28)	MCM2 BM28 CCNL1 CDCL1 KIAA0030	chromatin [GO:0000785]; chromosome, telomeric region [GO:0000781]; CMG complex [GO:0071162]; cytoplasm [GO:0005737]; MCM complex [GO:0042555]; nuclear origin of replication recognition complex [GO:0005664]; nucleoplasm [GO:0005654]; nucleus [GO:0005634]	apoptotic process [GO:0006915]; cellular response to interleukin-4 [GO:0071353]; cochlea development [GO:0090102]; DNA replication [GO:0006260]; DNA replication initiation [GO:0006270]; DNA unwinding involved in DNA replication [GO:0006268]; double-strand break repair via break-induced replication [GO:0000727]; mitotic DNA replication initiation [GO:1902975]; negative regulation of DNA helicase a…	ATP binding [GO:0005524]; ATP hydrolysis activity [GO:0140603]; DNA binding [GO:0003677]; DNA helicase activity [GO:0003678]; DNA replication origin binding [GO:0003688]; enzyme binding [GO:0019899]; histone binding [GO:0042393]; metal ion binding [GO:0046872]; single-stranded DNA binding [GO:0003697]	0.000894878	0.000876573	0.00106207	0.000871796	0.000900286	0.000710708	0.000886053	0.000395645	0.00026149	0.00026432	0.00026665	0.000264195	0.000350993	0.000300549
P04899	P04899	P04899	GNAI2_HUMAN	Guanine nucleotide-binding protein G(i) subunit alpha-2 (Adenylate cyclase-inhibiting G alpha protein)	GNAI2 GNAI2B	cell body [GO:0044297]; centrosome [GO:0005813]; cytoplasm [GO:0005737]; cytosol [GO:0005829]; dendrite [GO:0030425]; extracellular exosome [GO:0070062]; extracellular vesicle [GO:1903561]; heterotrimeric G-protein complex [GO:0005834]; membrane [GO:0016020]; membrane raft [GO:0045121]; midbody [GO:0030496]; nucleoplasm [GO:0005654]; plasma membrane [GO:0005886]; synapse [GO:0045202]	adenylate cyclase-activating G protein-coupled receptor signaling pathway [GO:0007189]; adenylate cyclase-inhibiting G protein-coupled receptor signaling pathway [GO:0007193]; adenylate cyclase-modulating G protein-coupled receptor signaling pathway [GO:0007188]; cell cycle [GO:0007049]; cell division [GO:0051301]; cell population proliferation [GO:0008283]; gamma-aminobutyric acid signaling path…	G-protein beta/gamma-subunit complex binding [GO:0031683]; G protein-coupled receptor binding [GO:0001664]; GTPase activity [GO:0003924]; GTP binding [GO:0005525]; metal ion binding [GO:0046872]	0.000495655	0.00091372	0.000728542	0.000908671	0.00119711	0.00106537	0.000884845	0.00100782	0.000444175	0.000224491	0.000226439	0.00112161	0.000447221	0.000578626
P08621	P08621	P08621	RU17_HUMAN	U1 small nuclear ribonucleoprotein 70 kDa (U1 snRNP 70 kDa) (U1-70K) (snRNP70)	SNRNP70 RNPU1Z RPU1 SNRP70 U1AP1	nuclear speck [GO:0016607]; nucleoplasm [GO:0005654]; nucleus [GO:0005634]; spliceosomal complex [GO:0005681]; U1 snRNP [GO:0005685]; U2-type prespliceosome [GO:0071004]	mRNA splicing, via spliceosome [GO:0000398]; negative regulation of chaperone-mediated autophagy [GO:1904715]; negative regulation of protein refolding [GO:0061084]; positive regulation of mRNA splicing, via spliceosome [GO:0048026]; regulation of ATPase activity [GO:0043462]; regulation of RNA splicing [GO:0043484]	mRNA binding [GO:0003729]; RNA binding [GO:0003723]; snRNA binding [GO:0017069]; U1 snRNA binding [GO:0030619]	0.000965838	0.000906661	0.00101403	0.000655797	0.000890702	0.000864827	0.000882976	0.000409225	0.000540932	0.000364524	0.000367737	0.000364352	0.000544561	0.000431888
P41250	P41250	P41250	GARS_HUMAN	Glycine--tRNA ligase (EC 6.1.1.14) (Diadenosine tetraphosphate synthetase) (Ap4A synthetase) (EC 2.7.7.-) (Glycyl-tRNA synthetase) (GlyRS) (Glycyl-tRNA synthetase 1)	GARS1 GARS	axon [GO:0030424]; cytoplasm [GO:0005737]; cytosol [GO:0005829]; extracellular exosome [GO:0070062]; mitochondrial matrix [GO:0005759]; mitochondrion [GO:0005739]; secretory granule [GO:0030141]	diadenosine tetraphosphate biosynthetic process [GO:0015966]; glycyl-tRNA aminoacylation [GO:0006426]; mitochondrial glycyl-tRNA aminoacylation [GO:0070150]; tRNA aminoacylation for protein translation [GO:0006418]	ATP binding [GO:0005524]; bis(5'-nucleosyl)-tetraphosphatase (asymmetrical) activity [GO:0004081]; glycine-tRNA ligase activity [GO:0004820]; identical protein binding [GO:0042802]; protein dimerization activity [GO:0046983]; transferase activity [GO:0016740]	0.000666328	0.000877328	0.000799513	0.00101797	0.000861885	0.00107395	0.00088283	0.000483982	0.000639749	0.000646672	0.000326186	0.000430911	0.000429361	0.00049281
P46779	P46779	P46779	RL28_HUMAN	60S ribosomal protein L28 (Large ribosomal subunit protein eL28)	RPL28	cell body [GO:0044297]; cytoplasmic ribonucleoprotein granule [GO:0036464]; cytosol [GO:0005829]; cytosolic large ribosomal subunit [GO:0022625]; cytosolic ribosome [GO:0022626]; dendrite [GO:0030425]; extracellular exosome [GO:0070062]; membrane [GO:0016020]	cytoplasmic translation [GO:0002181]; translation [GO:0006412]	RNA binding [GO:0003723]; structural constituent of ribosome [GO:0003735]	0.00102694	0.00105165	0.000808631	0.000784443	0.000516572	0.00110344	0.000881947	0.000652669	0.000575152	0.00116275	0.001173	0.0011622	0.00173703	0.00107713
Q86VP6	Q86VP6	Q86VP6	CAND1_HUMAN	Cullin-associated NEDD8-dissociated protein 1 (Cullin-associated and neddylation-dissociated protein 1) (TBP-interacting protein of 120 kDa A) (TBP-interacting protein 120A) (p120 CAND1)	CAND1 KIAA0829 TIP120 TIP120A	cullin-RING ubiquitin ligase complex [GO:0031461]; cytoplasm [GO:0005737]; cytosol [GO:0005829]; extracellular exosome [GO:0070062]; extracellular region [GO:0005576]; ficolin-1-rich granule lumen [GO:1904813]; Golgi apparatus [GO:0005794]; membrane [GO:0016020]; nucleoplasm [GO:0005654]; nucleus [GO:0005634]; secretory granule lumen [GO:0034774]; ubiquitin ligase complex [GO:0000151]	cell differentiation [GO:0030154]; negative regulation of catalytic activity [GO:0043086]; positive regulation of RNA polymerase II transcription preinitiation complex assembly [GO:0045899]; protein ubiquitination [GO:0016567]; SCF complex assembly [GO:0010265]	TBP-class protein binding [GO:0017025]	0.000857869	0.000878517	0.000990738	0.00081548	0.000863053	0.000829601	0.000872543	0.000363478	0.00038437	0.000388529	0.000457279	0.00045307	0.000386948	0.000405612
P49327	P49327	P49327	FAS_HUMAN	Fatty acid synthase (EC 2.3.1.85) (Type I fatty acid synthase) [Includes: [Acyl-carrier-protein] S-acetyltransferase (EC 2.3.1.38); [Acyl-carrier-protein] S-malonyltransferase (EC 2.3.1.39); 3-oxoacyl-[acyl-carrier-protein] synthase (EC 2.3.1.41); 3-oxoacyl-[acyl-carrier-protein] reductase (EC 1.1.1.100); 3-hydroxyacyl-[acyl-carrier-protein] dehydratase (EC 4.2.1.59); Enoyl-[acyl-carrier-protein]…	FASN FAS	cytosol [GO:0005829]; extracellular exosome [GO:0070062]; glycogen granule [GO:0042587]; Golgi apparatus [GO:0005794]; melanosome [GO:0042470]; membrane [GO:0016020]; plasma membrane [GO:0005886]	acetyl-CoA metabolic process [GO:0006084]; cellular response to interleukin-4 [GO:0071353]; establishment of endothelial intestinal barrier [GO:0090557]; ether lipid biosynthetic process [GO:0008611]; fatty acid biosynthetic process [GO:0006633]; fatty acid metabolic process [GO:0006631]; glandular epithelial cell development [GO:0002068]; mammary gland development [GO:0030879]; monocyte differen…	(3R)-hydroxymyristoyl-[acyl-carrier-protein] dehydratase activity [GO:0008659]; [acyl-carrier-protein] S-acetyltransferase activity [GO:0004313]; [acyl-carrier-protein] S-malonyltransferase activity [GO:0004314]; 3-hydroxydecanoyl-[acyl-carrier-protein] dehydratase activity [GO:0008693]; 3-hydroxyoctanoyl-[acyl-carrier-protein] dehydratase activity [GO:0047451]; 3-hydroxypalmitoyl-[acyl-carrier-p…	0.00081243	0.000989774	0.000956057	0.000770385	0.00084578	0.000857905	0.000872055	0.00089024	0.000753126	0.000824715	0.000607989	0.000760916	0.000758178	0.000765861
Q15029	Q15029	Q15029	U5S1_HUMAN	116 kDa U5 small nuclear ribonucleoprotein component (Elongation factor Tu GTP-binding domain-containing protein 2) (SNU114 homolog) (hSNU114) (U5 snRNP-specific protein, 116 kDa) (U5-116 kDa)	EFTUD2 KIAA0031 SNRP116	Cajal body [GO:0015030]; catalytic step 2 spliceosome [GO:0071013]; cytosol [GO:0005829]; intracellular membrane-bounded organelle [GO:0043231]; membrane [GO:0016020]; nuclear speck [GO:0016607]; nucleoplasm [GO:0005654]; nucleus [GO:0005634]; ribonucleoprotein complex [GO:1990904]; U2-type catalytic step 2 spliceosome [GO:0071007]; U2-type precatalytic spliceosome [GO:0071005]; U4/U6 x U5 tri-sn…	cellular response to drug [GO:0035690]; mRNA splicing, via spliceosome [GO:0000398]; response to cocaine [GO:0042220]	GTPase activity [GO:0003924]; GTP binding [GO:0005525]; RNA binding [GO:0003723]; U5 snRNA binding [GO:0030623]	0.00075996	0.00088943	0.000873866	0.000921441	0.000982996	0.000777696	0.000867565	0.00046003	0.000729695	0.000573683	0.000661418	0.000819161	0.000734591	0.000663096
P54709	P54709	P54709	AT1B3_HUMAN	Sodium/potassium-transporting ATPase subunit beta-3 (Sodium/potassium-dependent ATPase subunit beta-3) (ATPB-3) (CD antigen CD298)	ATP1B3	apical plasma membrane [GO:0016324]; basolateral plasma membrane [GO:0016323]; caveola [GO:0005901]; extracellular exosome [GO:0070062]; melanosome [GO:0042470]; plasma membrane [GO:0005886]; sodium:potassium-exchanging ATPase complex [GO:0005890]; sperm flagellum [GO:0036126]	cellular potassium ion homeostasis [GO:0030007]; cellular sodium ion homeostasis [GO:0006883]; membrane repolarization [GO:0086009]; positive regulation of ATPase activity [GO:0032781]; positive regulation of potassium ion import across plasma membrane [GO:1903288]; positive regulation of potassium ion transmembrane transporter activity [GO:1901018]; positive regulation of sodium ion export acros…	ATPase activator activity [GO:0001671]; ATPase binding [GO:0051117]; protein-macromolecule adaptor activity [GO:0030674]; P-type sodium:potassium-exchanging transporter activity [GO:0005391]	0.0007564	0.000903707	0.000926496	0.000770385	0.0008878	0.00094821	0.0008655	0.000320486	0.00112969	0.00142739	0.00115198	0.000856031	0.00085295	0.000956421
P04062	P04062	P04062	GLCM_HUMAN	Lysosomal acid glucosylceramidase (Lysosomal acid GCase) (EC 3.2.1.45) (Acid beta-glucosidase) (Alglucerase) (Beta-glucocerebrosidase) (Beta-GC) (Cholesterol glucosyltransferase) (SGTase) (EC 2.4.1.-) (Cholesteryl-beta-glucosidase) (EC 3.2.1.-) (D-glucosyl-N-acylsphingosine glucohydrolase) (Imiglucerase)	GBA GC GLUC	endoplasmic reticulum [GO:0005783]; extracellular exosome [GO:0070062]; extrinsic component of membrane [GO:0019898]; Golgi apparatus [GO:0005794]; lysosomal lumen [GO:0043202]; lysosomal membrane [GO:0005765]; lysosome [GO:0005764]; trans-Golgi network [GO:0005802]	antigen processing and presentation [GO:0019882]; autophagosome organization [GO:1905037]; autophagy [GO:0006914]; beta-glucoside catabolic process [GO:1901805]; brain morphogenesis [GO:0048854]; cell maturation [GO:0048469]; cellular response to starvation [GO:0009267]; cellular response to tumor necrosis factor [GO:0071356]; ceramide biosynthetic process [GO:0046513]; cerebellar Purkinje cell l…	glucosylceramidase activity [GO:0004348]; glucosyltransferase activity [GO:0046527]; scavenger receptor binding [GO:0005124]; signaling receptor binding [GO:0005102]; steryl-beta-glucosidase activity [GO:0050295]	0.000918688	0.000873599	0.00075784	0.000935673	0.000858222	0.000846111	0.000865022	0.00016682	0.000294014	0.000297196	0.000299815	0.000297055	0.000295986	0.000275148
Q13200	Q13200	Q13200	PSMD2_HUMAN	26S proteasome non-ATPase regulatory subunit 2 (26S proteasome regulatory subunit RPN1) (26S proteasome regulatory subunit S2) (26S proteasome subunit p97) (Protein 55.11) (Tumor necrosis factor type 1 receptor-associated protein 2)	PSMD2 TRAP2	cytosol [GO:0005829]; extracellular exosome [GO:0070062]; extracellular region [GO:0005576]; ficolin-1-rich granule lumen [GO:1904813]; membrane [GO:0016020]; nucleoplasm [GO:0005654]; nucleus [GO:0005634]; proteasome accessory complex [GO:0022624]; proteasome complex [GO:0000502]; proteasome regulatory particle [GO:0005838]; proteasome regulatory particle, base subcomplex [GO:0008540]; proteasom…	proteasome-mediated ubiquitin-dependent protein catabolic process [GO:0043161]; regulation of protein catabolic process [GO:0042176]	enzyme regulator activity [GO:0030234]	0.000697254	0.000991717	0.00085405	0.000749598	0.00089632	0.000998933	0.000864646	0.000196951	0.000520677	0.00061403	0.000442459	0.000526063	0.000436808	0.000456165
Q13838	Q13838	Q13838	DX39B_HUMAN	Spliceosome RNA helicase DDX39B (EC 3.6.4.13) (56 kDa U2AF65-associated protein) (ATP-dependent RNA helicase p47) (DEAD box protein UAP56) (HLA-B-associated transcript 1 protein)	DDX39B BAT1 UAP56	cytoplasm [GO:0005737]; nuclear matrix [GO:0016363]; nuclear speck [GO:0016607]; nucleoplasm [GO:0005654]; nucleus [GO:0005634]; spliceosomal complex [GO:0005681]; transcription export complex [GO:0000346]; U4 snRNP [GO:0005687]; U6 snRNP [GO:0005688]	liver development [GO:0001889]; mRNA export from nucleus [GO:0006406]; mRNA splicing, via spliceosome [GO:0000398]; negative regulation of DNA damage checkpoint [GO:2000002]; positive regulation of cell growth involved in cardiac muscle cell development [GO:0061051]; positive regulation of DNA biosynthetic process [GO:2000573]; positive regulation of DNA-templated transcription, elongation [GO:00…	ATPase, acting on RNA [GO:0008186]; ATP binding [GO:0005524]; ATP-dependent protein binding [GO:0043008]; ATP hydrolysis activity [GO:0140603]; identical protein binding [GO:0042802]; protein-containing complex binding [GO:0044877]; RNA binding [GO:0003723]; RNA helicase activity [GO:0003724]; U4 snRNA binding [GO:0030621]; U6 snRNA binding [GO:0017070]	0.000904663	0.000673873	0.000863393	0.000837558	0.000992558	0.000883732	0.000859296	0.00167132	0.00165692	0.00186095	0.00187735	0.00186007	0.00166804	0.00176577
P26006	P26006	P26006	ITA3_HUMAN	Integrin alpha-3 (CD49 antigen-like family member C) (FRP-2) (Galactoprotein B3) (GAPB3) (VLA-3 subunit alpha) (CD antigen CD49c) [Cleaved into: Integrin alpha-3 heavy chain; Integrin alpha-3 light chain]	ITGA3 MSK18	basolateral plasma membrane [GO:0016323]; cell periphery [GO:0071944]; cell surface [GO:0009986]; excitatory synapse [GO:0060076]; external side of plasma membrane [GO:0009897]; extracellular exosome [GO:0070062]; filopodium membrane [GO:0031527]; focal adhesion [GO:0005925]; growth cone filopodium [GO:1990812]; integrin alpha3-beta1 complex [GO:0034667]; integrin complex [GO:0008305]; perinuclea…	cell-matrix adhesion [GO:0007160]; dendritic spine maintenance [GO:0097062]; exploration behavior [GO:0035640]; heart development [GO:0007507]; integrin-mediated signaling pathway [GO:0007229]; lung development [GO:0030324]; maternal process involved in female pregnancy [GO:0060135]; memory [GO:0007613]; mesodermal cell differentiation [GO:0048333]; negative regulation of cell projection organiza…	collagen binding [GO:0005518]; fibronectin binding [GO:0001968]; integrin binding [GO:0005178]; laminin binding [GO:0043236]; metal ion binding [GO:0046872]; protease binding [GO:0002020]; protein domain specific binding [GO:0019904]; protein heterodimerization activity [GO:0046982]	0.00097051	0.000891055	0.000983796	0.000783945	0.000740698	0.000719181	0.000848198	0.000935845	0.000899666	0.000985186	0.000764515	0.000681729	0.000830227	0.000849528
Q16836	Q16836	Q16836	HCDH_HUMAN	Hydroxyacyl-coenzyme A dehydrogenase, mitochondrial (HCDH) (EC 1.1.1.35) (Medium and short-chain L-3-hydroxyacyl-coenzyme A dehydrogenase) (Short-chain 3-hydroxyacyl-CoA dehydrogenase)	HADH HAD HAD1 HADHSC SCHAD	cytoplasm [GO:0005737]; mitochondrial matrix [GO:0005759]; mitochondrion [GO:0005739]; nucleoplasm [GO:0005654]	fatty acid beta-oxidation [GO:0006635]; negative regulation of insulin secretion [GO:0046676]; positive regulation of cold-induced thermogenesis [GO:0120162]; regulation of insulin secretion [GO:0050796]; response to activity [GO:0014823]; response to drug [GO:0042493]; response to insulin [GO:0032868]	3-hydroxyacyl-CoA dehydrogenase activity [GO:0003857]; identical protein binding [GO:0042802]; NAD+ binding [GO:0070403]; transferase activity [GO:0016740]	0.000896118	0.000688265	0.000940828	0.000912685	0.000563458	0.00108324	0.000847432	0.000569527	0.000250942	0.000760973	0.00076768	0.000507075	0.000757876	0.000602345
P28070	P28070	P28070	PSB4_HUMAN	Proteasome subunit beta type-4 (26 kDa prosomal protein) (HsBPROS26) (PROS-26) (Macropain beta chain) (Multicatalytic endopeptidase complex beta chain) (Proteasome beta chain) (Proteasome chain 3) (HsN3)	PSMB4 PROS26	ciliary basal body [GO:0036064]; cytoplasm [GO:0005737]; cytosol [GO:0005829]; extracellular exosome [GO:0070062]; mitochondrion [GO:0005739]; nucleoplasm [GO:0005654]; nucleus [GO:0005634]; proteasome complex [GO:0000502]; proteasome core complex [GO:0005839]; proteasome core complex, beta-subunit complex [GO:0019774]	negative regulation of inflammatory response to antigenic stimulus [GO:0002862]; proteasomal ubiquitin-independent protein catabolic process [GO:0010499]; proteasome-mediated ubiquitin-dependent protein catabolic process [GO:0043161]	endopeptidase activity [GO:0004175]; lipopolysaccharide binding [GO:0001530]; threonine-type endopeptidase activity [GO:0004298]	0.000932607	0.000682181	0.000699384	0.000814157	0.000938243	0.00100209	0.000844776	0.00101609	0.000895406	0.000301699	0.000913074	0.000904669	0.000600942	0.00077198
P83731	P83731	P83731	RL24_HUMAN	60S ribosomal protein L24 (60S ribosomal protein L30) (Large ribosomal subunit protein eL24)	RPL24	cytoplasm [GO:0005737]; cytosol [GO:0005829]; cytosolic large ribosomal subunit [GO:0022625]; cytosolic ribosome [GO:0022626]; endoplasmic reticulum [GO:0005783]; extracellular exosome [GO:0070062]; membrane [GO:0016020]; polysomal ribosome [GO:0042788]; synapse [GO:0045202]	assembly of large subunit precursor of preribosome [GO:1902626]; cytoplasmic translation [GO:0002181]; exit from mitosis [GO:0010458]; optic nerve development [GO:0021554]; retina development in camera-type eye [GO:0060041]; retinal ganglion cell axon guidance [GO:0031290]; ribosomal large subunit assembly [GO:0000027]; translation [GO:0006412]	cadherin binding [GO:0045296]; RNA binding [GO:0003723]; structural constituent of ribosome [GO:0003735]	0.000896118	0.000917686	0.000705621	0.00114086	0.00067615	0.000722158	0.000843098	0.00113905	0.000501884	0.00101463	0.00102357	0.000507075	0.0010105	0.00086612
O43143	O43143	O43143	DHX15_HUMAN	Pre-mRNA-splicing factor ATP-dependent RNA helicase DHX15 (EC 3.6.4.13) (ATP-dependent RNA helicase #46) (DEAH box protein 15)	DHX15 DBP1 DDX15	nuclear speck [GO:0016607]; nucleolus [GO:0005730]; nucleoplasm [GO:0005654]; nucleus [GO:0005634]; spliceosomal complex [GO:0005681]; U12-type spliceosomal complex [GO:0005689]	mRNA processing [GO:0006397]; response to alkaloid [GO:0043279]; response to toxic substance [GO:0009636]; RNA splicing [GO:0008380]	ATP binding [GO:0005524]; ATP hydrolysis activity [GO:0140603]; double-stranded RNA binding [GO:0003725]; RNA binding [GO:0003723]; RNA helicase activity [GO:0003724]	0.000796422	0.000951523	0.000975443	0.000630843	0.000845683	0.000855759	0.000842612	0.000787308	0.000693799	0.000601121	0.000707489	0.000700976	0.000598675	0.000681561
P35268	P35268	P35268	RL22_HUMAN	60S ribosomal protein L22 (EBER-associated protein) (EAP) (Epstein-Barr virus small RNA-associated protein) (Heparin-binding protein HBp15) (Large ribosomal subunit protein eL22)	RPL22	cytoplasm [GO:0005737]; cytosol [GO:0005829]; cytosolic large ribosomal subunit [GO:0022625]; cytosolic ribosome [GO:0022626]; extracellular exosome [GO:0070062]; focal adhesion [GO:0005925]; glutamatergic synapse [GO:0098978]; nucleus [GO:0005634]; presynapse [GO:0098793]; ribonucleoprotein complex [GO:1990904]	alpha-beta T cell differentiation [GO:0046632]; cytoplasmic translation [GO:0002181]; regulation of translation at presynapse, modulating synaptic transmission [GO:0099577]; translation [GO:0006412]	heparin binding [GO:0008201]; identical protein binding [GO:0042802]; RNA binding [GO:0003723]; structural constituent of ribosome [GO:0003735]; translation regulator activity [GO:0045182]	0.00109914	0.001407	0.000576992	0.000839599	0.00082934	0.000295257	0.000841222	0.00139712	0.00123118	0.00124451	0.00125548	0.00124392	0.00185917	0.0013719
O00159	O00159	O00159	MYO1C_HUMAN	Unconventional myosin-Ic (Myosin I beta) (MMI-beta) (MMIb)	MYO1C	actin cytoskeleton [GO:0015629]; basal plasma membrane [GO:0009925]; brush border [GO:0005903]; cytoplasm [GO:0005737]; cytoplasmic vesicle membrane [GO:0030659]; cytosol [GO:0005829]; extracellular exosome [GO:0070062]; filamentous actin [GO:0031941]; lateral plasma membrane [GO:0016328]; membrane [GO:0016020]; membrane raft [GO:0045121]; microvillus [GO:0005902]; nuclear body [GO:0016604]; nucl…	actin filament organization [GO:0007015]; cellular response to interferon-gamma [GO:0071346]; mRNA transport [GO:0051028]; positive regulation of actin filament polymerization [GO:0030838]; positive regulation of cell migration [GO:0030335]; positive regulation of cell migration by vascular endothelial growth factor signaling pathway [GO:0038089]; positive regulation of cellular response to insul…	actin filament binding [GO:0051015]; ATP binding [GO:0005524]; calmodulin binding [GO:0005516]; microfilament motor activity [GO:0000146]; protein C-terminus binding [GO:0008022]; signaling receptor binding [GO:0005102]; small GTPase binding [GO:0031267]	0.000727937	0.000948765	0.000903213	0.000842495	0.000865489	0.000746615	0.000839086	0.000420582	0.000667133	0.000449568	0.000453531	0.000374463	0.000447739	0.000468836
P68032	P68032	P68032	ACTC_HUMAN	Actin, alpha cardiac muscle 1 (Alpha-cardiac actin) [Cleaved into: Actin, alpha cardiac muscle 1, intermediate form]	ACTC1 ACTC	actin filament [GO:0005884]; blood microparticle [GO:0072562]; cell body [GO:0044297]; cytoplasm [GO:0005737]; cytosol [GO:0005829]; dynactin complex [GO:0005869]; extracellular exosome [GO:0070062]; extracellular space [GO:0005615]; filopodium [GO:0030175]; focal adhesion [GO:0005925]; I band [GO:0031674]; lamellipodium [GO:0030027]; membrane [GO:0016020]; sarcomere [GO:0030017]	actin filament-based movement [GO:0030048]; actin filament organization [GO:0007015]; actin-myosin filament sliding [GO:0033275]; actomyosin structure organization [GO:0031032]; cardiac muscle contraction [GO:0060048]; cardiac muscle tissue morphogenesis [GO:0055008]; cardiac myofibril assembly [GO:0055003]; heart contraction [GO:0060047]; mesenchyme migration [GO:0090131]; positive regulation of…	ATP binding [GO:0005524]; microfilament motor activity [GO:0000146]; myosin binding [GO:0017022]	0.00103421	0.000673694	0.000788884	0.000955788	0.000756164	0.000807394	0.000836022	0.00191609	0.00126484	0.00106562	0.00172128	0.00213146	0.00212386	0.00170386
Q7KZF4	Q7KZF4	Q7KZF4	SND1_HUMAN	Staphylococcal nuclease domain-containing protein 1 (EC 3.1.31.1) (100 kDa coactivator) (EBNA2 coactivator p100) (Tudor domain-containing protein 11) (p100 co-activator)	SND1 TDRD11	cytoplasm [GO:0005737]; cytosol [GO:0005829]; dense body [GO:0097433]; extracellular exosome [GO:0070062]; melanosome [GO:0042470]; membrane [GO:0016020]; nucleus [GO:0005634]; RISC complex [GO:0016442]	gene silencing by RNA [GO:0031047]; miRNA catabolic process [GO:0010587]; osteoblast differentiation [GO:0001649]; regulation of cell cycle process [GO:0010564]; RNA catabolic process [GO:0006401]	cadherin binding [GO:0045296]; endonuclease activity [GO:0004519]; endoribonuclease activity [GO:0004521]; nuclease activity [GO:0004518]; RISC complex binding [GO:1905172]; RNA binding [GO:0003723]; transcription coregulator activity [GO:0003712]	0.000850457	0.000910514	0.000852305	0.000748065	0.000738923	0.000913825	0.000835681	0.00108085	0.00103907	0.000787732	0.000882973	0.000962329	0.00104604	0.000966497
Q9BUF5	Q9BUF5	Q9BUF5	TBB6_HUMAN	Tubulin beta-6 chain (Tubulin beta class V)	TUBB6	cytoplasm [GO:0005737]; extracellular exosome [GO:0070062]; microtubule [GO:0005874]; nucleus [GO:0005634]	microtubule cytoskeleton organization [GO:0000226]; mitotic cell cycle [GO:0000278]	GTP binding [GO:0005525]; structural constituent of cytoskeleton [GO:0005200]	0.000552884	0.000970532	0.000746442	0.000804429	0.00079441	0.00110302	0.00082862	0.00100592	0.00124043	0.0014332	0.00144612	0.00107366	0.00160627	0.00130093
P84103	P84103	P84103	SRSF3_HUMAN	Serine/arginine-rich splicing factor 3 (Pre-mRNA-splicing factor SRP20) (Splicing factor, arginine/serine-rich 3)	SRSF3 SFRS3 SRP20	cytoplasm [GO:0005737]; nuclear speck [GO:0016607]; nucleoplasm [GO:0005654]	cellular response to leukemia inhibitory factor [GO:1990830]; mRNA export from nucleus [GO:0006406]; mRNA splicing, via spliceosome [GO:0000398]; regulation of mRNA splicing, via spliceosome [GO:0048024]	phospholipase binding [GO:0043274]; RNA binding [GO:0003723]; sequence-specific mRNA binding [GO:1990825]	0.000643451	0.000658887	0.000675555	0.00109224	0.000863053	0.000921854	0.000809174	0.00109044	0.00144139	0.00145698	0.00146983	0.000970864	0.00096737	0.00123281
P27797	P27797	P27797	CALR_HUMAN	Calreticulin (CRP55) (Calregulin) (Endoplasmic reticulum resident protein 60) (ERp60) (HACBP) (grp60)	CALR CRTC	acrosomal vesicle [GO:0001669]; cell surface [GO:0009986]; collagen-containing extracellular matrix [GO:0062023]; cortical granule [GO:0060473]; cytoplasm [GO:0005737]; cytosol [GO:0005829]; endocytic vesicle lumen [GO:0071682]; endoplasmic reticulum [GO:0005783]; endoplasmic reticulum-Golgi intermediate compartment membrane [GO:0033116]; endoplasmic reticulum lumen [GO:0005788]; endoplasmic reti…	cardiac muscle cell differentiation [GO:0055007]; cellular calcium ion homeostasis [GO:0006874]; cellular response to lithium ion [GO:0071285]; cellular senescence [GO:0090398]; cortical actin cytoskeleton organization [GO:0030866]; endoplasmic reticulum unfolded protein response [GO:0030968]; glucocorticoid receptor signaling pathway [GO:0042921]; negative regulation of intracellular steroid hor…	androgen receptor binding [GO:0050681]; calcium ion binding [GO:0005509]; carbohydrate binding [GO:0030246]; chaperone binding [GO:0051087]; complement component C1q complex binding [GO:0001849]; DNA binding [GO:0003677]; hormone binding [GO:0042562]; integrin binding [GO:0005178]; iron ion binding [GO:0005506]; mRNA binding [GO:0003729]; peptide binding [GO:0042277]; protein folding chaperone [G…	0.000759121	0.000777392	0.000708441	0.000944968	0.000848565	0.000815675	0.000809027	0.000214426	0.000755835	0.000764014	0.000192687	0.00057274	0.000380453	0.000480026
P52907	P52907	P52907	CAZA1_HUMAN	F-actin-capping protein subunit alpha-1 (CapZ alpha-1)	CAPZA1	actin cytoskeleton [GO:0015629]; cytoskeleton [GO:0005856]; cytosol [GO:0005829]; extracellular exosome [GO:0070062]; extracellular region [GO:0005576]; F-actin capping protein complex [GO:0008290]; WASH complex [GO:0071203]	actin cytoskeleton organization [GO:0030036]; barbed-end actin filament capping [GO:0051016]; cell junction assembly [GO:0034329]; protein-containing complex assembly [GO:0065003]	actin binding [GO:0003779]; actin filament binding [GO:0051015]; cadherin binding [GO:0045296]	0.000861264	0.000629802	0.00103326	0.000876985	0.000618762	0.000793247	0.000802219	0.000625285	0.000826529	0.000278531	0.000280987	0.0002784	0.000554796	0.000474088
Q9UHD8	Q9UHD8	Q9UHD8	SEPT9_HUMAN	Septin-9 (MLL septin-like fusion protein MSF-A) (MLL septin-like fusion protein) (Ovarian/Breast septin) (Ov/Br septin) (Septin D1)	SEPTIN9 KIAA0991 MSF SEPT9	actin cytoskeleton [GO:0015629]; axoneme [GO:0005930]; cell division site [GO:0032153]; cytoplasm [GO:0005737]; microtubule [GO:0005874]; microtubule cytoskeleton [GO:0015630]; non-motile cilium [GO:0097730]; perinuclear region of cytoplasm [GO:0048471]; septin complex [GO:0031105]; septin ring [GO:0005940]; stress fiber [GO:0001725]	cellular protein localization [GO:0034613]; cytoskeleton-dependent cytokinesis [GO:0061640]; positive regulation of non-motile cilium assembly [GO:1902857]	cadherin binding [GO:0045296]; GTPase activity [GO:0003924]; GTP binding [GO:0005525]; molecular adaptor activity [GO:0060090]	0.000840301	0.000921993	0.000945243	0.000611592	0.00084538	0.000645246	0.000801626	0.00106811	0.00107571	0.000951432	0.00191964	0.00108684	0.00108293	0.00119744
P68400	P68400	P68400	CSK21_HUMAN	Casein kinase II subunit alpha (CK II alpha) (EC 2.7.11.1)	CSNK2A1 CK2A1	cytosol [GO:0005829]; nucleoplasm [GO:0005654]; nucleus [GO:0005634]; NuRD complex [GO:0016581]; plasma membrane [GO:0005886]; protein kinase CK2 complex [GO:0005956]; Sin3 complex [GO:0016580]	apoptotic process [GO:0006915]; cell cycle [GO:0007049]; chaperone-mediated protein folding [GO:0061077]; negative regulation of apoptotic signaling pathway [GO:2001234]; negative regulation of cysteine-type endopeptidase activity involved in apoptotic process [GO:0043154]; negative regulation of ubiquitin-dependent protein catabolic process [GO:2000059]; peptidyl-serine phosphorylation [GO:00181…	ATP binding [GO:0005524]; Hsp90 protein binding [GO:0051879]; identical protein binding [GO:0042802]; kinase activity [GO:0016301]; protein N-terminus binding [GO:0047485]; protein serine/threonine kinase activity [GO:0004674]; protein serine kinase activity [GO:0106310]; protein threonine kinase activity [GO:0106311]	0.000989739	0.00110545	0.000944437	0.000824568	0.000543077	0.000386629	0.000798983	0.00114342	0.00181371	0.00162964	0.0014385	0.00122165	0.00101438	0.00137688
P30419	P30419	P30419	NMT1_HUMAN	Glycylpeptide N-tetradecanoyltransferase 1 (EC 2.3.1.97) (Myristoyl-CoA:protein N-myristoyltransferase 1) (NMT 1) (Type I N-myristoyltransferase) (Peptide N-myristoyltransferase 1)	NMT1 NMT	cytoplasm [GO:0005737]; cytosol [GO:0005829]; extrinsic component of membrane [GO:0019898]; mitochondrion [GO:0005739]; plasma membrane [GO:0005886]	cellular ketone metabolic process [GO:0042180]; in utero embryonic development [GO:0001701]; N-terminal peptidyl-glycine N-myristoylation [GO:0018008]; N-terminal protein myristoylation [GO:0006499]; positive regulation of protein insertion into mitochondrial membrane involved in apoptotic signaling pathway [GO:1900740]; regulation of rhodopsin mediated signaling pathway [GO:0022400]	glycylpeptide N-tetradecanoyltransferase activity [GO:0004379]; myristoyltransferase activity [GO:0019107]	0.00106369	0.000726193	0.000595605	0.00108335	0.000856093	0.000457173	0.000797018	0.000360547	0.000317725	0.000481745	0.000485991	0.000160506	0.000319856	0.000354395
P46782	P46782	P46782	RS5_HUMAN	40S ribosomal protein S5 (Small ribosomal subunit protein uS7) [Cleaved into: 40S ribosomal protein S5, N-terminally processed]	RPS5	cytosol [GO:0005829]; cytosolic ribosome [GO:0022626]; cytosolic small ribosomal subunit [GO:0022627]; extracellular exosome [GO:0070062]; focal adhesion [GO:0005925]; membrane [GO:0016020]; nucleoplasm [GO:0005654]; ribonucleoprotein complex [GO:1990904]; ribosome [GO:0005840]	cytoplasmic translation [GO:0002181]; regulation of translational fidelity [GO:0006450]; ribosomal small subunit assembly [GO:0000028]; translation [GO:0006412]; translational initiation [GO:0006413]	mRNA binding [GO:0003729]; RNA binding [GO:0003723]; rRNA binding [GO:0019843]; structural constituent of ribosome [GO:0003735]	0.000862074	0.000706258	0.000543051	0.00070241	0.00104074	0.000926298	0.000796805	0.000438312	0.000772508	0.000390434	0.000393875	0.00195125	0.000388845	0.000722537
O00487	O00487	O00487	PSDE_HUMAN	26S proteasome non-ATPase regulatory subunit 14 (EC 3.4.19.-) (26S proteasome regulatory subunit RPN11) (26S proteasome-associated PAD1 homolog 1)	PSMD14 POH1	cytosol [GO:0005829]; cytosolic proteasome complex [GO:0031597]; extracellular region [GO:0005576]; ficolin-1-rich granule lumen [GO:1904813]; nucleoplasm [GO:0005654]; nucleus [GO:0005634]; proteasome accessory complex [GO:0022624]; proteasome complex [GO:0000502]; proteasome regulatory particle, lid subcomplex [GO:0008541]; secretory granule lumen [GO:0034774]	double-strand break repair via homologous recombination [GO:0000724]; double-strand break repair via nonhomologous end joining [GO:0006303]; proteasome-mediated ubiquitin-dependent protein catabolic process [GO:0043161]; protein deubiquitination [GO:0016579]; protein K63-linked deubiquitination [GO:0070536]; regulation of proteasomal protein catabolic process [GO:0061136]; response to ethanol [GO…	endopeptidase activator activity [GO:0061133]; isopeptidase activity [GO:0070122]; Lys63-specific deubiquitinase activity [GO:0061578]; metal ion binding [GO:0046872]; metallopeptidase activity [GO:0008237]; proteasome binding [GO:0070628]; thiol-dependent deubiquitinase [GO:0004843]	0.00079422	0.000813336	0.000476484	0.000924462	0.000913166	0.000853389	0.000795843	0.000576875	0.00025418	0.000513861	0.000259195	0.000256809	0.000255885	0.000352801
P00505	P00505	P00505	AATM_HUMAN	Aspartate aminotransferase, mitochondrial (mAspAT) (EC 2.6.1.1) (EC 2.6.1.7) (Fatty acid-binding protein) (FABP-1) (Glutamate oxaloacetate transaminase 2) (Kynurenine aminotransferase 4) (Kynurenine aminotransferase IV) (Kynurenine--oxoglutarate transaminase 4) (Kynurenine--oxoglutarate transaminase IV) (Plasma membrane-associated fatty acid-binding protein) (FABPpm) (Transaminase A)	GOT2 KYAT4	cell surface [GO:0009986]; extracellular exosome [GO:0070062]; mitochondrial inner membrane [GO:0005743]; mitochondrial matrix [GO:0005759]; mitochondrion [GO:0005739]; perikaryon [GO:0043204]; plasma membrane [GO:0005886]; protein-containing complex [GO:0032991]; T-tubule [GO:0030315]	2-oxoglutarate metabolic process [GO:0006103]; 4-hydroxyproline catabolic process [GO:0019470]; aspartate biosynthetic process [GO:0006532]; aspartate catabolic process [GO:0006533]; aspartate metabolic process [GO:0006531]; fatty acid transport [GO:0015908]; female pregnancy [GO:0007565]; glutamate catabolic process to 2-oxoglutarate [GO:0019551]; glutamate catabolic process to aspartate [GO:001…	amino acid binding [GO:0016597]; carboxylic acid binding [GO:0031406]; enzyme binding [GO:0019899]; identical protein binding [GO:0042802]; kynurenine-oxoglutarate transaminase activity [GO:0016212]; L-aspartate:2-oxoglutarate aminotransferase activity [GO:0004069]; phospholipid binding [GO:0005543]; pyridoxal phosphate binding [GO:0030170]; RNA binding [GO:0003723]	0.000899765	0.000837655	0.000858779	0.000833091	0.00074062	0.000527344	0.000782875	0.000207943	0.000732984	0.000370458	0.00112117	0.000370283	0.000737901	0.000590123
P11586	P11586	P11586	C1TC_HUMAN	C-1-tetrahydrofolate synthase, cytoplasmic (C1-THF synthase) (Epididymis secretory sperm binding protein) [Cleaved into: C-1-tetrahydrofolate synthase, cytoplasmic, N-terminally processed] [Includes: Methylenetetrahydrofolate dehydrogenase (EC 1.5.1.5); Methenyltetrahydrofolate cyclohydrolase (EC 3.5.4.9); Formyltetrahydrofolate synthetase (EC 6.3.4.3)]	MTHFD1 MTHFC MTHFD	cytosol [GO:0005829]; extracellular exosome [GO:0070062]; membrane [GO:0016020]; mitochondrion [GO:0005739]	10-formyltetrahydrofolate biosynthetic process [GO:0009257]; embryonic neurocranium morphogenesis [GO:0048702]; embryonic viscerocranium morphogenesis [GO:0048703]; heart development [GO:0007507]; histidine biosynthetic process [GO:0000105]; methionine biosynthetic process [GO:0009086]; methionine metabolic process [GO:0006555]; neural tube closure [GO:0001843]; one-carbon metabolic process [GO:0…	ATP binding [GO:0005524]; formate-tetrahydrofolate ligase activity [GO:0004329]; methenyltetrahydrofolate cyclohydrolase activity [GO:0004477]; methylenetetrahydrofolate dehydrogenase (NAD+) activity [GO:0004487]; methylenetetrahydrofolate dehydrogenase (NADP+) activity [GO:0004488]; methylenetetrahydrofolate dehydrogenase [NAD(P)+] activity [GO:0004486]	0.000714738	0.000808987	0.000829516	0.000727952	0.000719057	0.000848826	0.000774846	0.000669422	0.000505641	0.000425928	0.000429682	0.000510872	0.000593872	0.00052257
P52597	P52597	P52597	HNRPF_HUMAN	Heterogeneous nuclear ribonucleoprotein F (hnRNP F) (Nucleolin-like protein mcs94-1) [Cleaved into: Heterogeneous nuclear ribonucleoprotein F, N-terminally processed]	HNRNPF HNRPF	catalytic step 2 spliceosome [GO:0071013]; cytosol [GO:0005829]; membrane [GO:0016020]; nucleoplasm [GO:0005654]; nucleus [GO:0005634]; plasma membrane [GO:0005886]; ribonucleoprotein complex [GO:1990904]	mRNA splicing, via spliceosome [GO:0000398]; regulation of RNA splicing [GO:0043484]; RNA processing [GO:0006396]	RNA binding [GO:0003723]; single-stranded RNA binding [GO:0003727]	0.000762955	0.000868131	0.000801085	0.000604426	0.00068233	0.000910822	0.000771625	0.000215596	0.000189951	0.000384069	0.000387458	0.000575837	0.000382507	0.000355903
Q92499	Q92499	Q92499	DDX1_HUMAN	ATP-dependent RNA helicase DDX1 (EC 3.6.4.13) (DEAD box protein 1) (DEAD box protein retinoblastoma) (DBP-RB)	DDX1	cleavage body [GO:0071920]; cytoplasm [GO:0005737]; cytoplasmic stress granule [GO:0010494]; cytosol [GO:0005829]; membrane [GO:0016020]; mitochondrion [GO:0005739]; nucleoplasm [GO:0005654]; nucleus [GO:0005634]; ribonucleoprotein complex [GO:1990904]; tRNA-splicing ligase complex [GO:0072669]	defense response to virus [GO:0051607]; DNA duplex unwinding [GO:0032508]; double-strand break repair [GO:0006302]; innate immune response [GO:0045087]; multicellular organism development [GO:0007275]; nucleic acid phosphodiester bond hydrolysis [GO:0090305]; positive regulation of I-kappaB kinase/NF-kappaB signaling [GO:0043123]; positive regulation of myeloid dendritic cell cytokine production …	ATP binding [GO:0005524]; ATP hydrolysis activity [GO:0140603]; chromatin binding [GO:0003682]; DNA/RNA helicase activity [GO:0033677]; DNA binding [GO:0003677]; double-stranded RNA binding [GO:0003725]; exonuclease activity [GO:0004527]; nuclease activity [GO:0004518]; poly(A) binding [GO:0008143]; RNA binding [GO:0003723]; RNA helicase activity [GO:0003724]; transcription coregulator activity […	0.000475306	0.000730118	0.00074853	0.000919777	0.000765085	0.000868216	0.000751172	0.000483328	0.000851846	0.000753432	0.000760072	0.000860658	0.000643171	0.000725418
Q99829	Q99829	Q99829	CPNE1_HUMAN	Copine-1 (Chromobindin 17) (Copine I)	CPNE1 CPN1	azurophil granule membrane [GO:0035577]; cytoplasm [GO:0005737]; cytosol [GO:0005829]; extracellular exosome [GO:0070062]; membrane [GO:0016020]; nuclear membrane [GO:0031965]; nucleoplasm [GO:0005654]; nucleus [GO:0005634]; plasma membrane [GO:0005886]	cellular response to calcium ion [GO:0071277]; lipid metabolic process [GO:0006629]; negative regulation of DNA binding [GO:0043392]; negative regulation of gene expression [GO:0010629]; negative regulation of NIK/NF-kappaB signaling [GO:1901223]; neuron projection extension [GO:1990138]; positive regulation of neuron differentiation [GO:0045666]; positive regulation of protein kinase B signaling…	calcium-dependent phospholipid binding [GO:0005544]; calcium ion binding [GO:0005509]; endopeptidase activity [GO:0004175]; identical protein binding [GO:0042802]; NF-kappaB binding [GO:0051059]; phosphatidylserine binding [GO:0001786]; transporter activity [GO:0005215]	0.000851479	0.000939047	0.000825195	0.000533674	0.00079073	0.000563023	0.000750525	0.000832548	0.000733666	0.000593285	0.000748142	0.000741256	0.000590871	0.000706628
P02786	P02786	P02786	TFR1_HUMAN	Transferrin receptor protein 1 (TR) (TfR) (TfR1) (Trfr) (T9) (p90) (CD antigen CD71) [Cleaved into: Transferrin receptor protein 1, serum form (sTfR)]	TFRC	basolateral plasma membrane [GO:0016323]; blood microparticle [GO:0072562]; cell surface [GO:0009986]; clathrin-coated endocytic vesicle membrane [GO:0030669]; clathrin-coated pit [GO:0005905]; cytoplasmic vesicle [GO:0031410]; early endosome [GO:0005769]; endosome [GO:0005768]; endosome membrane [GO:0010008]; external side of plasma membrane [GO:0009897]; extracellular exosome [GO:0070062]; extr…	cellular iron ion homeostasis [GO:0006879]; cellular response to drug [GO:0035690]; cellular response to leukemia inhibitory factor [GO:1990830]; intracellular signal transduction [GO:0035556]; iron ion transport [GO:0006826]; negative regulation of apoptotic process [GO:0043066]; negative regulation of mitochondrial fusion [GO:0010637]; osteoclast differentiation [GO:0030316]; positive regulatio…	double-stranded RNA binding [GO:0003725]; identical protein binding [GO:0042802]; metalloexopeptidase activity [GO:0008235]; protein-containing complex binding [GO:0044877]; protein homodimerization activity [GO:0042803]; protein kinase binding [GO:0019901]; RNA binding [GO:0003723]; transferrin receptor activity [GO:0004998]; virus receptor activity [GO:0001618]	0.000740476	0.000663511	0.00082601	0.000754166	0.000744951	0.000745914	0.000745838	0.000470609	0.000311036	0.000524003	0.000422897	0.00094276	0.000521871	0.000532196
O15143	O15143	O15143	ARC1B_HUMAN	Actin-related protein 2/3 complex subunit 1B (Arp2/3 complex 41 kDa subunit) (p41-ARC)	ARPC1B ARC41	actin cytoskeleton [GO:0015629]; Arp2/3 protein complex [GO:0005885]; cytosol [GO:0005829]; extracellular exosome [GO:0070062]; focal adhesion [GO:0005925]; nucleus [GO:0005634]; tubulobulbar complex [GO:0036284]	Arp2/3 complex-mediated actin nucleation [GO:0034314]; response to estradiol [GO:0032355]; response to estrogen [GO:0043627]	actin binding [GO:0003779]; protein-containing complex binding [GO:0044877]; structural constituent of cytoskeleton [GO:0005200]	0.00066185	0.00067778	0.00079414	0.000963054	0.0006659	0.000711216	0.000745657	0.000961459	0.00169453	0.000428279	0.000864237	0.00128405	0.000639713	0.000978711
O43390	O43390	O43390	HNRPR_HUMAN	Heterogeneous nuclear ribonucleoprotein R (hnRNP R)	HNRNPR HNRPR	axon terminus [GO:0043679]; catalytic step 2 spliceosome [GO:0071013]; dendrite [GO:0030425]; endoplasmic reticulum [GO:0005783]; growth cone [GO:0030426]; nucleoplasm [GO:0005654]; nucleus [GO:0005634]; ribonucleoprotein complex [GO:1990904]; spliceosomal complex [GO:0005681]	circadian rhythm [GO:0007623]; mRNA destabilization [GO:0061157]; mRNA processing [GO:0006397]; mRNA splicing, via spliceosome [GO:0000398]; negative regulation of catalytic activity [GO:0043086]	mRNA 3'-UTR binding [GO:0003730]; mRNA binding [GO:0003729]; RNA binding [GO:0003723]	0.000500276	0.000740013	0.000700156	0.000849272	0.00072704	0.000896005	0.00073546	0.000282604	0.000249031	0.00037759	0.000254021	0.000125804	0.000250739	0.000256631
O00468	O00468	O00468	AGRIN_HUMAN	Agrin [Cleaved into: Agrin N-terminal 110 kDa subunit; Agrin C-terminal 110 kDa subunit; Agrin C-terminal 90 kDa fragment (C90); Agrin C-terminal 22 kDa fragment (C22)]	AGRN AGRIN	basement membrane [GO:0005604]; collagen-containing extracellular matrix [GO:0062023]; extracellular exosome [GO:0070062]; extracellular region [GO:0005576]; Golgi lumen [GO:0005796]; integral component of membrane [GO:0016021]; lysosomal lumen [GO:0043202]; plasma membrane [GO:0005886]; synapse [GO:0045202]	animal organ morphogenesis [GO:0009887]; clustering of voltage-gated sodium channels [GO:0045162]; G protein-coupled acetylcholine receptor signaling pathway [GO:0007213]; neuromuscular junction development [GO:0007528]; positive regulation of filopodium assembly [GO:0051491]; positive regulation of GTPase activity [GO:0043547]; positive regulation of synaptic assembly at neuromuscular junction […	calcium ion binding [GO:0005509]; chondroitin sulfate binding [GO:0035374]; dystroglycan binding [GO:0002162]; heparan sulfate proteoglycan binding [GO:0043395]; laminin binding [GO:0043236]; sialic acid binding [GO:0033691]; structural constituent of cytoskeleton [GO:0005200]	0.000731345	0.000696696	0.000732122	0.000606287	0.000855541	0.00078583	0.000734637	0.00281045	0.00262907	0.002619	0.00264209	0.00257927	0.00268506	0.00266082
Q96CW1	Q96CW1	Q96CW1	AP2M1_HUMAN	AP-2 complex subunit mu (AP-2 mu chain) (Adaptin-mu2) (Adaptor protein complex AP-2 subunit mu) (Adaptor-related protein complex 2 subunit mu) (Clathrin assembly protein complex 2 mu medium chain) (Clathrin coat assembly protein AP50) (Clathrin coat-associated protein AP50) (HA2 50 kDa subunit) (Plasma membrane adaptor AP-2 50 kDa protein)	AP2M1 CLAPM1 KIAA0109	AP-2 adaptor complex [GO:0030122]; clathrin-coated endocytic vesicle [GO:0045334]; clathrin-coated endocytic vesicle membrane [GO:0030669]; clathrin-coated pit [GO:0005905]; cytoplasmic vesicle [GO:0031410]; cytosol [GO:0005829]; endocytic vesicle membrane [GO:0030666]; endolysosome membrane [GO:0036020]; extracellular exosome [GO:0070062]; glutamatergic synapse [GO:0098978]; intracellular membra…	cellular protein-containing complex assembly [GO:0034622]; clathrin-dependent endocytosis [GO:0072583]; endocytosis [GO:0006897]; intracellular protein transport [GO:0006886]; negative regulation of protein localization to plasma membrane [GO:1903077]; positive regulation of receptor internalization [GO:0002092]; positive regulation of synaptic vesicle endocytosis [GO:1900244]; postsynaptic neuro…	clathrin adaptor activity [GO:0035615]; disordered domain specific binding [GO:0097718]; lipid binding [GO:0008289]; low-density lipoprotein particle receptor binding [GO:0050750]; signal sequence binding [GO:0005048]; transmembrane transporter binding [GO:0044325]	0.000727709	0.000745224	0.000594236	0.00107057	0.000569417	0.000695043	0.0007337	0.00102777	0.00108684	0.0003662	0.000738855	0.000915067	0.000547065	0.000780299
P45974	P45974	P45974	UBP5_HUMAN	Ubiquitin carboxyl-terminal hydrolase 5 (EC 3.4.19.12) (Deubiquitinating enzyme 5) (Isopeptidase T) (Ubiquitin thioesterase 5) (Ubiquitin-specific-processing protease 5)	USP5 ISOT	cytosol [GO:0005829]; lysosome [GO:0005764]; nucleus [GO:0005634]	positive regulation of proteasomal ubiquitin-dependent protein catabolic process [GO:0032436]; protein deubiquitination [GO:0016579]; protein K48-linked deubiquitination [GO:0071108]; protein ubiquitination [GO:0016567]; ubiquitin-dependent protein catabolic process [GO:0006511]	cysteine-type endopeptidase activity [GO:0004197]; thiol-dependent deubiquitinase [GO:0004843]; ubiquitin binding [GO:0043130]; zinc ion binding [GO:0008270]	0.0006559	0.000839608	0.000860781	0.000542812	0.000701105	0.000792924	0.000732188	0.000416856	0.000367346	0.000185661	0.00065554	0.000371146	0.000462263	0.000409802
Q9Y265	Q9Y265	Q9Y265	RUVB1_HUMAN	RuvB-like 1 (EC 3.6.4.12) (49 kDa TATA box-binding protein-interacting protein) (49 kDa TBP-interacting protein) (54 kDa erythrocyte cytosolic protein) (ECP-54) (INO80 complex subunit H) (Nuclear matrix protein 238) (NMP 238) (Pontin 52) (TIP49a) (TIP60-associated protein 54-alpha) (TAP54-alpha)	RUVBL1 INO80H NMP238 TIP49 TIP49A	cytosol [GO:0005829]; dynein axonemal particle [GO:0120293]; extracellular exosome [GO:0070062]; Ino80 complex [GO:0031011]; membrane [GO:0016020]; microtubule organizing center [GO:0005815]; MLL1 complex [GO:0071339]; NuA4 histone acetyltransferase complex [GO:0035267]; nuclear matrix [GO:0016363]; nucleoplasm [GO:0005654]; nucleus [GO:0005634]; R2TP complex [GO:0097255]; ribonucleoprotein compl…	box C/D snoRNP assembly [GO:0000492]; cell cycle [GO:0007049]; cell division [GO:0051301]; chromatin remodeling [GO:0006338]; DNA recombination [GO:0006310]; DNA repair [GO:0006281]; histone acetylation [GO:0016573]; histone H2A acetylation [GO:0043968]; histone H4 acetylation [GO:0043967]; positive regulation of canonical Wnt signaling pathway [GO:0090263]; positive regulation of telomerase RNA …	5'-3' DNA helicase activity [GO:0043139]; ADP binding [GO:0043531]; ATPase binding [GO:0051117]; ATP binding [GO:0005524]; ATP hydrolysis activity [GO:0140603]; cadherin binding [GO:0045296]; DNA helicase activity [GO:0003678]; TBP-class protein binding [GO:0017025]; TFIID-class transcription factor complex binding [GO:0001094]; transcription coactivator activity [GO:0003713]	0.000848462	0.000552926	0.000647851	0.000549913	0.00085359	0.000911672	0.000727402	0.000784348	0.000518393	0.000524003	0.000704829	0.000872926	0.000695828	0.000683388
P14866	P14866	P14866	HNRPL_HUMAN	Heterogeneous nuclear ribonucleoprotein L (hnRNP L)	HNRNPL HNRPL P/OKcl.14	cytoplasm [GO:0005737]; extracellular exosome [GO:0070062]; membrane [GO:0016020]; nucleoplasm [GO:0005654]; nucleus [GO:0005634]; ribonucleoprotein complex [GO:1990904]; ribonucleoprotein granule [GO:0035770]	mRNA processing [GO:0006397]; regulation of alternative mRNA splicing, via spliceosome [GO:0000381]; regulation of RNA splicing [GO:0043484]; RNA processing [GO:0006396]	mRNA binding [GO:0003729]; pre-mRNA intronic binding [GO:0097157]; RNA binding [GO:0003723]; transcription cis-regulatory region binding [GO:0000976]	0.000776306	0.000550378	0.000815038	0.000912298	0.00072092	0.000577481	0.000725404	0.000455428	0.000535116	0.00040568	0.000272837	0.000405488	0.000538705	0.000435542
P23246	P23246	P23246	SFPQ_HUMAN	Splicing factor, proline- and glutamine-rich (100 kDa DNA-pairing protein) (hPOMp100) (DNA-binding p52/p100 complex, 100 kDa subunit) (Polypyrimidine tract-binding protein-associated-splicing factor) (PSF) (PTB-associated-splicing factor)	SFPQ PSF	chromatin [GO:0000785]; cytosol [GO:0005829]; dendrite cytoplasm [GO:0032839]; nuclear matrix [GO:0016363]; nuclear speck [GO:0016607]; nucleoplasm [GO:0005654]; nucleus [GO:0005634]; paraspeckles [GO:0042382]; RNA polymerase II transcription regulator complex [GO:0090575]	activation of innate immune response [GO:0002218]; alternative mRNA splicing, via spliceosome [GO:0000380]; dendritic transport of messenger ribonucleoprotein complex [GO:0098963]; double-strand break repair via homologous recombination [GO:0000724]; histone H3 deacetylation [GO:0070932]; innate immune response [GO:0045087]; mRNA processing [GO:0006397]; mRNA splicing, via spliceosome [GO:0000398…	chromatin binding [GO:0003682]; DNA binding [GO:0003677]; histone deacetylase binding [GO:0042826]; nucleic acid binding [GO:0003676]; protein homodimerization activity [GO:0042803]; RNA binding [GO:0003723]; transcription cis-regulatory region binding [GO:0000976]	0.000696487	0.000866157	0.000783529	0.000709418	0.000600642	0.000694977	0.000725202	0.000505888	0.000334353	0.00033802	0.00056825	0.000225207	0.000336596	0.000384719
P12081	P12081	P12081	HARS1_HUMAN	Histidine--tRNA ligase, cytoplasmic (EC 6.1.1.21) (Histidyl-tRNA synthetase) (HisRS)	HARS1 HARS HRS	cytoplasm [GO:0005737]; cytosol [GO:0005829]; mitochondrion [GO:0005739]	histidyl-tRNA aminoacylation [GO:0006427]; mitochondrial translation [GO:0032543]; translation [GO:0006412]; tRNA aminoacylation for protein translation [GO:0006418]	ATP binding [GO:0005524]; histidine-tRNA ligase activity [GO:0004821]; identical protein binding [GO:0042802]; protein homodimerization activity [GO:0042803]	0.00048371	0.000849175	0.000652942	0.000774169	0.000625671	0.000965242	0.000725151	0.00105402	0.00092883	0.000938882	0.00110502	0.000782032	0.0010909	0.00098328
P46063	P46063	P46063	RECQ1_HUMAN	ATP-dependent DNA helicase Q1 (EC 3.6.4.12) (DNA helicase, RecQ-like type 1) (RecQ1) (DNA-dependent ATPase Q1) (RecQ protein-like 1)	RECQL RECQ1 RECQL1	chromosome [GO:0005694]; cytoplasm [GO:0005737]; membrane [GO:0016020]; nucleoplasm [GO:0005654]; nucleus [GO:0005634]	DNA duplex unwinding [GO:0032508]; DNA recombination [GO:0006310]; DNA repair [GO:0006281]; DNA unwinding involved in DNA replication [GO:0006268]; double-strand break repair via homologous recombination [GO:0000724]	3'-5' DNA helicase activity [GO:0043138]; annealing helicase activity [GO:0036310]; ATP binding [GO:0005524]; ATP hydrolysis activity [GO:0140603]; DNA binding [GO:0003677]; DNA helicase activity [GO:0003678]; four-way junction helicase activity [GO:0009378]	0.000704536	0.000721494	0.00062589	0.000772759	0.000872362	0.000640559	0.000722933	0.000275549	0.000485644	0.000368175	0.000495227	0.000613335	0.000488902	0.000454472
Q15436	Q15436	Q15436	SC23A_HUMAN	Protein transport protein Sec23A (hSec23A) (SEC23-related protein A)	SEC23A	COPII vesicle coat [GO:0030127]; cytosol [GO:0005829]; endoplasmic reticulum exit site [GO:0070971]; endoplasmic reticulum membrane [GO:0005789]; ER to Golgi transport vesicle membrane [GO:0012507]; extrinsic component of membrane [GO:0019898]; Golgi membrane [GO:0000139]; perinuclear region of cytoplasm [GO:0048471]	COPII-coated vesicle cargo loading [GO:0090110]; intracellular protein transport [GO:0006886]; protein localization to plasma membrane [GO:0072659]	GTPase activator activity [GO:0005096]; zinc ion binding [GO:0008270]	0.000781794	0.000847963	0.000772758	0.000562228	0.000555314	0.000790892	0.000718491	0.000467533	0.000515005	0.000416463	0.000420133	0.000520332	0.000829536	0.000528167
P62495	P62495	P62495	ERF1_HUMAN	Eukaryotic peptide chain release factor subunit 1 (Eukaryotic release factor 1) (eRF1) (Protein Cl1) (TB3-1)	ETF1 ERF1 RF1 SUP45L1	cytoplasm [GO:0005737]; cytosol [GO:0005829]; translation release factor complex [GO:0018444]	cytoplasmic translational termination [GO:0002184]; nuclear-transcribed mRNA catabolic process, nonsense-mediated decay [GO:0000184]; protein methylation [GO:0006479]; regulation of translational termination [GO:0006449]; translational termination [GO:0006415]	ribosome binding [GO:0043022]; RNA binding [GO:0003723]; sequence-specific mRNA binding [GO:1990825]; translation release factor activity [GO:0003747]; translation release factor activity, codon specific [GO:0016149]; translation termination factor activity [GO:0008079]	0.000482919	0.00065939	0.000591516	0.00114764	0.000647783	0.000778345	0.000717933	0.000613838	0.000721243	0.000364524	0.000919342	0.000728703	0.000363041	0.000618448
P09486	P09486	P09486	SPRC_HUMAN	SPARC (Basement-membrane protein 40) (BM-40) (Osteonectin) (ON) (Secreted protein acidic and rich in cysteine)	SPARC ON	basement membrane [GO:0005604]; cell surface [GO:0009986]; collagen-containing extracellular matrix [GO:0062023]; cytoplasm [GO:0005737]; endocytic vesicle lumen [GO:0071682]; extracellular region [GO:0005576]; extracellular space [GO:0005615]; glutamatergic synapse [GO:0098978]; intracellular membrane-bounded organelle [GO:0043231]; nuclear matrix [GO:0016363]; plasma membrane [GO:0005886]; plat…	anatomical structure development [GO:0048856]; heart development [GO:0007507]; inner ear development [GO:0048839]; lung development [GO:0030324]; negative regulation of angiogenesis [GO:0016525]; negative regulation of endothelial cell proliferation [GO:0001937]; ossification [GO:0001503]; positive regulation of endothelial cell migration [GO:0010595]; regulation of cell morphogenesis [GO:0022604…	calcium ion binding [GO:0005509]; collagen binding [GO:0005518]; extracellular matrix binding [GO:0050840]	0.000812569	0.000594376	0.000853111	0.000709364	0.000583914	0.000748375	0.000716951	0.00531182	0.00546109	0.00552019	0.00662958	0.00630581	0.00602132	0.00587497
P62318	P62318	P62318	SMD3_HUMAN	Small nuclear ribonucleoprotein Sm D3 (Sm-D3) (snRNP core protein D3)	SNRPD3	catalytic step 2 spliceosome [GO:0071013]; commitment complex [GO:0000243]; cytosol [GO:0005829]; methylosome [GO:0034709]; nuclear body [GO:0016604]; nucleoplasm [GO:0005654]; nucleus [GO:0005634]; pICln-Sm protein complex [GO:0034715]; precatalytic spliceosome [GO:0071011]; small nuclear ribonucleoprotein complex [GO:0030532]; SMN-Sm protein complex [GO:0034719]; spliceosomal complex [GO:000568…	mRNA splicing, via spliceosome [GO:0000398]; protein methylation [GO:0006479]; RNA splicing [GO:0008380]; spliceosomal snRNP assembly [GO:0000387]	enzyme binding [GO:0019899]; histone pre-mRNA DCP binding [GO:0071208]; RNA binding [GO:0003723]; telomerase RNA binding [GO:0070034]; U7 snRNA binding [GO:0071209]	0.000837443	0.000857599	0.000586151	0.000852926	0.000561669	0.000599888	0.000715946	0.0014193	0.00125073	0.000632131	0.000637702	0.00126366	0.000629559	0.00097218
Q14152	Q14152	Q14152	EIF3A_HUMAN	Eukaryotic translation initiation factor 3 subunit A (eIF3a) (Eukaryotic translation initiation factor 3 subunit 10) (eIF-3-theta) (eIF3 p167) (eIF3 p180) (eIF3 p185)	EIF3A EIF3S10 KIAA0139	cytoplasm [GO:0005737]; cytosol [GO:0005829]; eukaryotic 43S preinitiation complex [GO:0016282]; eukaryotic 48S preinitiation complex [GO:0033290]; eukaryotic translation initiation factor 3 complex [GO:0005852]; eukaryotic translation initiation factor 3 complex, eIF3e [GO:0071540]; eukaryotic translation initiation factor 3 complex, eIF3m [GO:0071541]; membrane [GO:0016020]; microtubule [GO:000…	formation of cytoplasmic translation initiation complex [GO:0001732]; IRES-dependent viral translational initiation [GO:0075522]; negative regulation of ERK1 and ERK2 cascade [GO:0070373]; translational initiation [GO:0006413]; translation reinitiation [GO:0002188]; viral translational termination-reinitiation [GO:0075525]	mRNA binding [GO:0003729]; receptor tyrosine kinase binding [GO:0030971]; RNA binding [GO:0003723]; structural molecule activity [GO:0005198]; translation initiation factor activity [GO:0003743]	0.000661713	0.000625514	0.000694729	0.000725789	0.000870547	0.000711011	0.000714884	0.000258801	0.000342095	0.000172898	0.000406985	0.000172817	0.000286991	0.000273431
P43686	P43686	P43686	PRS6B_HUMAN	26S proteasome regulatory subunit 6B (26S proteasome AAA-ATPase subunit RPT3) (MB67-interacting protein) (MIP224) (Proteasome 26S subunit ATPase 4) (Tat-binding protein 7) (TBP-7)	PSMC4 MIP224 TBP7	cytosol [GO:0005829]; cytosolic proteasome complex [GO:0031597]; inclusion body [GO:0016234]; membrane [GO:0016020]; nucleoplasm [GO:0005654]; nucleus [GO:0005634]; proteasome accessory complex [GO:0022624]; proteasome complex [GO:0000502]; proteasome regulatory particle, base subcomplex [GO:0008540]; synapse [GO:0045202]	blastocyst development [GO:0001824]; positive regulation of RNA polymerase II transcription preinitiation complex assembly [GO:0045899]; protein catabolic process [GO:0030163]; proteolysis [GO:0006508]	ATPase [GO:0016887]; ATP binding [GO:0005524]; proteasome-activating activity [GO:0036402]	0.00050487	0.000517022	0.00079509	0.000857007	0.000677228	0.000813724	0.000694157	0.000213913	0.000188507	0.00057164	0.000576678	0.00057137	0.000189771	0.000385313
P49591	P49591	P49591	SYSC_HUMAN	Serine--tRNA ligase, cytoplasmic (EC 6.1.1.11) (Seryl-tRNA synthetase) (SerRS) (Seryl-tRNA(Ser/Sec) synthetase)	SARS1 SARS SERS	cytoplasm [GO:0005737]; cytosol [GO:0005829]; extracellular exosome [GO:0070062]; nucleus [GO:0005634]	negative regulation of angiogenesis [GO:0016525]; negative regulation of transcription by RNA polymerase II [GO:0000122]; negative regulation of vascular endothelial growth factor production [GO:1904046]; selenocysteinyl-tRNA(Sec) biosynthetic process [GO:0097056]; seryl-tRNA aminoacylation [GO:0006434]; translation [GO:0006412]; tRNA processing [GO:0008033]	ATP binding [GO:0005524]; enzyme binding [GO:0019899]; protein homodimerization activity [GO:0042803]; RNA binding [GO:0003723]; RNA polymerase II cis-regulatory region sequence-specific DNA binding [GO:0000978]; serine-tRNA ligase activity [GO:0004828]; tRNA binding [GO:0000049]	0.000547434	0.000630686	0.000862121	0.000627249	0.00075727	0.000735271	0.000693338	0.00017396	0.000306598	0.000154958	0.000156324	0.000154885	0.000308655	0.00020923
Q16531	Q16531	Q16531	DDB1_HUMAN	DNA damage-binding protein 1 (DDB p127 subunit) (DNA damage-binding protein a) (DDBa) (Damage-specific DNA-binding protein 1) (HBV X-associated protein 1) (XAP-1) (UV-damaged DNA-binding factor) (UV-damaged DNA-binding protein 1) (UV-DDB 1) (XPE-binding factor) (XPE-BF) (Xeroderma pigmentosum group E-complementing protein) (XPCe)	DDB1 XAP1	chromosome, telomeric region [GO:0000781]; Cul4A-RING E3 ubiquitin ligase complex [GO:0031464]; Cul4B-RING E3 ubiquitin ligase complex [GO:0031465]; Cul4-RING E3 ubiquitin ligase complex [GO:0080008]; cytoplasm [GO:0005737]; extracellular exosome [GO:0070062]; extracellular space [GO:0005615]; nucleoplasm [GO:0005654]; nucleus [GO:0005634]; protein-containing complex [GO:0032991]; site of double-…	biological process involved in interaction with symbiont [GO:0051702]; cellular response to DNA damage stimulus [GO:0006974]; DNA repair [GO:0006281]; histone H2A monoubiquitination [GO:0035518]; negative regulation of apoptotic process [GO:0043066]; nucleotide-excision repair [GO:0006289]; positive regulation by virus of viral protein levels in host cell [GO:0046726]; positive regulation of gluc…	cullin family protein binding [GO:0097602]; damaged DNA binding [GO:0003684]; DNA binding [GO:0003677]; protein-containing complex binding [GO:0044877]; protein-macromolecule adaptor activity [GO:0030674]; WD40-repeat domain binding [GO:0071987]	0.000709623	0.000663511	0.000712746	0.000754166	0.000744951	0.000563579	0.000691429	0.000235304	0.000414715	0.000279468	0.000281932	0.000209502	0.000278331	0.000283209
P17980	P17980	P17980	PRS6A_HUMAN	26S proteasome regulatory subunit 6A (26S proteasome AAA-ATPase subunit RPT5) (Proteasome 26S subunit ATPase 3) (Proteasome subunit P50) (Tat-binding protein 1) (TBP-1)	PSMC3 TBP1	cytosol [GO:0005829]; extracellular region [GO:0005576]; ficolin-1-rich granule lumen [GO:1904813]; membrane [GO:0016020]; nucleoplasm [GO:0005654]; nucleus [GO:0005634]; P-body [GO:0000932]; proteasome accessory complex [GO:0022624]; proteasome complex [GO:0000502]; proteasome regulatory particle, base subcomplex [GO:0008540]; secretory granule lumen [GO:0034774]	modulation by host of viral transcription [GO:0043921]; positive regulation of proteasomal protein catabolic process [GO:1901800]; positive regulation of RNA polymerase II transcription preinitiation complex assembly [GO:0045899]; positive regulation of transcription by RNA polymerase II [GO:0045944]; protein catabolic process [GO:0030163]	ATP binding [GO:0005524]; identical protein binding [GO:0042802]; proteasome-activating activity [GO:0036402]	0.000560839	0.000656386	0.00092529	0.000816011	0.000564228	0.000602621	0.000687563	0.000814722	0.000358978	0.000362863	0.000366062	0.000181346	0.00054208	0.000437675
Q99798	Q99798	Q99798	ACON_HUMAN	Aconitate hydratase, mitochondrial (Aconitase) (EC 4.2.1.3) (Citrate hydro-lyase)	ACO2	cytosol [GO:0005829]; mitochondrial matrix [GO:0005759]; mitochondrion [GO:0005739]	citrate metabolic process [GO:0006101]; generation of precursor metabolites and energy [GO:0006091]; isocitrate metabolic process [GO:0006102]; liver development [GO:0001889]; response to isolation stress [GO:0035900]; tricarboxylic acid cycle [GO:0006099]	3 iron, 4 sulfur cluster binding [GO:0051538]; 4 iron, 4 sulfur cluster binding [GO:0051539]; aconitate hydratase activity [GO:0003994]; citrate dehydratase activity [GO:0047780]; iron ion binding [GO:0005506]	0.000811676	0.000646498	0.000662801	0.000780755	0.000589753	0.000629883	0.000686894	0.000114636	0.00020204	0.000102113	0.000103013	0.000102065	0.000101698	0.000120928
Q96P70	Q96P70	Q96P70	IPO9_HUMAN	Importin-9 (Imp9) (Ran-binding protein 9) (RanBP9)	IPO9 IMP9 KIAA1192 RANBP9 HSPC273	cytoplasm [GO:0005737]; cytosol [GO:0005829]; membrane [GO:0016020]; nuclear envelope [GO:0005635]	protein import into nucleus [GO:0006606]	histone binding [GO:0042393]; nuclear import signal receptor activity [GO:0061608]; small GTPase binding [GO:0031267]	0.000709534	0.000657411	0.000673989	0.000585004	0.000747813	0.000689785	0.000677256	8.5894e-05	7.56924e-05	0.000229535	0.000231558	0.000305901	7.62002e-05	0.000167463
O43242	O43242	O43242	PSMD3_HUMAN	26S proteasome non-ATPase regulatory subunit 3 (26S proteasome regulatory subunit RPN3) (26S proteasome regulatory subunit S3) (Proteasome subunit p58)	PSMD3	cytosol [GO:0005829]; extracellular exosome [GO:0070062]; extracellular region [GO:0005576]; ficolin-1-rich granule lumen [GO:1904813]; membrane [GO:0016020]; nucleoplasm [GO:0005654]; nucleus [GO:0005634]; proteasome accessory complex [GO:0022624]; proteasome complex [GO:0000502]; proteasome regulatory particle, lid subcomplex [GO:0008541]; secretory granule lumen [GO:0034774]	regulation of protein catabolic process [GO:0042176]; ubiquitin-dependent protein catabolic process [GO:0006511]	enzyme regulator activity [GO:0030234]	0.000592797	0.000674516	0.000829831	0.000670841	0.000728908	0.000566187	0.00067718	0.000167445	0.000147558	0.000447463	0.000150469	0.000447252	0.000297095	0.000276214
Q9NTK5	Q9NTK5	Q9NTK5	OLA1_HUMAN	Obg-like ATPase 1 (DNA damage-regulated overexpressed in cancer 45) (DOC45) (GTP-binding protein 9)	OLA1 GTPBP9 PRO2455 PTD004	centrosome [GO:0005813]; cytoplasm [GO:0005737]; cytosol [GO:0005829]; extracellular exosome [GO:0070062]; extracellular region [GO:0005576]; membrane [GO:0016020]; nucleolus [GO:0005730]; platelet alpha granule lumen [GO:0031093]	ATP metabolic process [GO:0046034]	ATPase [GO:0016887]; ATP binding [GO:0005524]; cadherin binding [GO:0045296]; GTP binding [GO:0005525]; hydrolase activity [GO:0016787]; metal ion binding [GO:0046872]; ribosomal large subunit binding [GO:0043023]; ribosome binding [GO:0043022]	0.000710558	0.000818618	0.000559508	0.000542771	0.000804208	0.00057262	0.000668047	0.000903189	0.00119388	0.00080453	0.000811621	0.00080415	0.00100157	0.000919823
P55884	P55884	P55884	EIF3B_HUMAN	Eukaryotic translation initiation factor 3 subunit B (eIF3b) (Eukaryotic translation initiation factor 3 subunit 9) (Prt1 homolog) (hPrt1) (eIF-3-eta) (eIF3 p110) (eIF3 p116)	EIF3B EIF3S9	cytosol [GO:0005829]; eukaryotic 43S preinitiation complex [GO:0016282]; eukaryotic 48S preinitiation complex [GO:0033290]; eukaryotic translation initiation factor 3 complex [GO:0005852]; eukaryotic translation initiation factor 3 complex, eIF3m [GO:0071541]; extracellular exosome [GO:0070062]; synapse [GO:0045202]	formation of cytoplasmic translation initiation complex [GO:0001732]; IRES-dependent viral translational initiation [GO:0075522]; regulation of translational initiation [GO:0006446]; translational initiation [GO:0006413]; viral translational termination-reinitiation [GO:0075525]	molecular adaptor activity [GO:0060090]; RNA binding [GO:0003723]; translation initiation factor activity [GO:0003743]; translation initiation factor binding [GO:0031369]	0.000604934	0.000619494	0.000589751	0.000660127	0.000695532	0.000835716	0.000667593	0.000439389	0.000774406	0.000978483	0.00108582	0.000586812	0.000584701	0.000741601
P02538	P02538	P02538	K2C6A_HUMAN	Keratin, type II cytoskeletal 6A (Cytokeratin-6A) (CK-6A) (Cytokeratin-6D) (CK-6D) (Keratin-6A) (K6A) (Type-II keratin Kb6) (allergen Hom s 5)	KRT6A K6A KRT6D	cytosol [GO:0005829]; extracellular exosome [GO:0070062]; keratin filament [GO:0045095]; membrane [GO:0016020]; nucleus [GO:0005634]	antimicrobial humoral immune response mediated by antimicrobial peptide [GO:0061844]; cell differentiation [GO:0030154]; cytolysis by host of symbiont cells [GO:0051838]; defense response to Gram-positive bacterium [GO:0050830]; morphogenesis of an epithelium [GO:0002009]; negative regulation of cytolysis by symbiont of host cells [GO:0001899]; negative regulation of entry of bacterium into host …	structural constituent of cytoskeleton [GO:0005200]	0.000937093	0.00115139	0.00131172	0.000191259	0.000188732	0.000201714	0.000663651	0.000159621	0.000140591	0.00226961	0.000143446	0.000142042	0.000283325	0.000523106
P47897	P47897	P47897	SYQ_HUMAN	Glutamine--tRNA ligase (EC 6.1.1.18) (Glutaminyl-tRNA synthetase) (GlnRS)	QARS1 QARS	aminoacyl-tRNA synthetase multienzyme complex [GO:0017101]; cytoplasm [GO:0005737]; cytosol [GO:0005829]; mitochondrial matrix [GO:0005759]; protein-containing complex [GO:0032991]	brain development [GO:0007420]; glutaminyl-tRNA aminoacylation [GO:0006425]; negative regulation of apoptotic signaling pathway [GO:2001234]; negative regulation of protein kinase activity [GO:0006469]; negative regulation of stress-activated MAPK cascade [GO:0032873]; negative regulation of transcription, DNA-templated [GO:0045892]; tRNA aminoacylation for protein translation [GO:0006418]	ATP binding [GO:0005524]; glutamine-tRNA ligase activity [GO:0004819]; protein kinase binding [GO:0019901]; protein kinase inhibitor activity [GO:0004860]	0.000589992	0.000650669	0.000667077	0.000647123	0.000776191	0.000633946	0.000660833	0.000115375	0.000203344	0.000102772	0.000207356	0.000102724	0.000102354	0.000138988
P49915	P49915	P49915	GUAA_HUMAN	GMP synthase [glutamine-hydrolyzing] (EC 6.3.5.2) (GMP synthetase) (Glutamine amidotransferase)	GMPS	cytosol [GO:0005829]	glutamine metabolic process [GO:0006541]; GMP biosynthetic process [GO:0006177]; purine nucleobase biosynthetic process [GO:0009113]; purine ribonucleoside monophosphate biosynthetic process [GO:0009168]	ATP binding [GO:0005524]; GMP synthase (glutamine-hydrolyzing) activity [GO:0003922]; GMP synthase activity [GO:0003921]; pyrophosphatase activity [GO:0016462]	0.00060905	0.00072766	0.000639437	0.000775387	0.000663791	0.000490818	0.000651024	0.000516108	0.00045481	0.000574664	0.000463784	0.00080415	0.000572326	0.000564307
P17858	P17858	P17858	PFKAL_HUMAN	ATP-dependent 6-phosphofructokinase, liver type (ATP-PFK) (PFK-L) (EC 2.7.1.11) (6-phosphofructokinase type B) (Phosphofructo-1-kinase isozyme B) (PFK-B) (Phosphohexokinase)	PFKL	6-phosphofructokinase complex [GO:0005945]; cytosol [GO:0005829]; extracellular exosome [GO:0070062]; extracellular region [GO:0005576]; ficolin-1-rich granule lumen [GO:1904813]; membrane [GO:0016020]; secretory granule lumen [GO:0034774]	canonical glycolysis [GO:0061621]; fructose 1,6-bisphosphate metabolic process [GO:0030388]; fructose 6-phosphate metabolic process [GO:0006002]; glycolytic process [GO:0006096]; negative regulation of insulin secretion [GO:0046676]; response to glucose [GO:0009749]	6-phosphofructokinase activity [GO:0003872]; AMP binding [GO:0016208]; ATP binding [GO:0005524]; fructose-6-phosphate binding [GO:0070095]; fructose binding [GO:0070061]; identical protein binding [GO:0042802]; kinase binding [GO:0019900]; metal ion binding [GO:0046872]; monosaccharide binding [GO:0048029]	0.000947246	0.000600457	0.000568291	0.00055129	0.00068069	0.000533151	0.000646854	0.00011469	0.000303148	0.000306473	0.000103044	0.000306285	0.000101742	0.000205897
P33993	P33993	P33993	MCM7_HUMAN	DNA replication licensing factor MCM7 (EC 3.6.4.12) (CDC47 homolog) (P1.1-MCM3)	MCM7 CDC47 MCM2	chromatin [GO:0000785]; chromosome, telomeric region [GO:0000781]; CMG complex [GO:0071162]; cytosol [GO:0005829]; MCM complex [GO:0042555]; membrane [GO:0016020]; nucleoplasm [GO:0005654]; nucleus [GO:0005634]	cell population proliferation [GO:0008283]; cellular response to DNA damage stimulus [GO:0006974]; cellular response to epidermal growth factor stimulus [GO:0071364]; cellular response to xenobiotic stimulus [GO:0071466]; DNA replication [GO:0006260]; DNA replication initiation [GO:0006270]; DNA strand elongation involved in DNA replication [GO:0006271]; DNA unwinding involved in DNA replication …	ATP binding [GO:0005524]; ATP hydrolysis activity [GO:0140603]; DNA helicase activity [GO:0003678]; DNA replication origin binding [GO:0003688]; single-stranded DNA binding [GO:0003697]	0.000538107	0.000801539	0.000410876	0.000846995	0.000639788	0.000578195	0.000635917	0.000248722	0.000328772	0.000221553	0.000558766	0.000332173	0.000330978	0.000336827
Q9NZM1	Q9NZM1	Q9NZM1	MYOF_HUMAN	Myoferlin (Fer-1-like protein 3)	MYOF FER1L3 KIAA1207	caveola [GO:0005901]; cytoplasmic vesicle [GO:0031410]; cytoplasmic vesicle membrane [GO:0030659]; extracellular exosome [GO:0070062]; integral component of membrane [GO:0016021]; intracellular membrane-bounded organelle [GO:0043231]; nuclear envelope [GO:0005635]; nuclear membrane [GO:0031965]; plasma membrane [GO:0005886]	blood circulation [GO:0008015]; membrane fusion [GO:0061025]; muscle contraction [GO:0006936]; myoblast fusion [GO:0007520]; plasma membrane organization [GO:0007009]; plasma membrane repair [GO:0001778]; T-tubule organization [GO:0033292]	metal ion binding [GO:0046872]; phospholipid binding [GO:0005543]	0.000511974	0.000541773	0.000716691	0.000590965	0.000703926	0.000733488	0.000633136	0.000216923	0.000114695	0.000193228	0.000155945	0.000115882	0.000153953	0.000158438
Q9P2J5	Q9P2J5	Q9P2J5	SYLC_HUMAN	Leucine--tRNA ligase, cytoplasmic (EC 6.1.1.4) (Leucyl-tRNA synthetase) (LeuRS)	LARS1 KIAA1352 LARS	aminoacyl-tRNA synthetase multienzyme complex [GO:0017101]; cytoplasm [GO:0005737]; cytosol [GO:0005829]; endomembrane system [GO:0012505]; endoplasmic reticulum [GO:0005783]; lysosome [GO:0005764]; nuclear body [GO:0016604]	cellular response to amino acid starvation [GO:0034198]; cellular response to amino acid stimulus [GO:0071230]; cellular response to leucine [GO:0071233]; cellular response to leucine starvation [GO:1990253]; glutaminyl-tRNA aminoacylation [GO:0006425]; leucyl-tRNA aminoacylation [GO:0006429]; positive regulation of GTPase activity [GO:0043547]; positive regulation of TORC1 signaling [GO:1904263]…	aminoacyl-tRNA editing activity [GO:0002161]; ATP binding [GO:0005524]; glutamine-tRNA ligase activity [GO:0004819]; GTPase activator activity [GO:0005096]; leucine-tRNA ligase activity [GO:0004823]	0.000568265	0.000581942	0.000565261	0.000700618	0.000782325	0.000578464	0.000629479	0.00060827	0.000335016	0.000270913	0.000341626	0.000338481	0.000404716	0.000383171
P16403	P16403	P16403	H12_HUMAN	Histone H1.2 (Histone H1c) (Histone H1d) (Histone H1s-1)	H1-2 H1F2 HIST1H1C	euchromatin [GO:0000791]; nucleosome [GO:0000786]; nucleus [GO:0005634]; transcriptionally active chromatin [GO:0035327]	chromosome condensation [GO:0030261]; histone H3-K27 trimethylation [GO:0098532]; histone H3-K4 trimethylation [GO:0080182]; negative regulation of chromatin silencing [GO:0031936]; negative regulation of DNA recombination [GO:0045910]; negative regulation of transcription by RNA polymerase II [GO:0000122]; nucleosome assembly [GO:0006334]; nucleosome positioning [GO:0016584]	chromatin DNA binding [GO:0031490]; double-stranded DNA binding [GO:0003690]; nucleosomal DNA binding [GO:0031492]; RNA binding [GO:0003723]	0.000495959	0.00067714	0.000694172	0.000673551	0.000498986	0.000710421	0.000625038	0.00084065	0.000740928	0.000749057	0.000755791	0.000748832	0.000745906	0.000763527
P07814	P07814	P07814	SYEP_HUMAN	Bifunctional glutamate/proline--tRNA ligase (Bifunctional aminoacyl-tRNA synthetase) (Cell proliferation-inducing gene 32 protein) (Glutamatyl-prolyl-tRNA synthetase) [Includes: Glutamate--tRNA ligase (EC 6.1.1.17) (Glutamyl-tRNA synthetase) (GluRS); Proline--tRNA ligase (EC 6.1.1.15) (Prolyl-tRNA synthetase)]	EPRS1 EPRS GLNS PARS QARS QPRS PIG32	aminoacyl-tRNA synthetase multienzyme complex [GO:0017101]; cytoplasm [GO:0005737]; cytosol [GO:0005829]; GAIT complex [GO:0097452]; membrane [GO:0016020]; plasma membrane [GO:0005886]; ribonucleoprotein complex [GO:1990904]	cellular response to insulin stimulus [GO:0032869]; cellular response to interferon-gamma [GO:0071346]; glutamyl-tRNA aminoacylation [GO:0006424]; negative regulation of translation [GO:0017148]; prolyl-tRNA aminoacylation [GO:0006433]; protein-containing complex assembly [GO:0065003]; regulation of long-chain fatty acid import into cell [GO:0140212]; tRNA aminoacylation for protein translation […	ATP binding [GO:0005524]; glutamate-tRNA ligase activity [GO:0004818]; GTPase binding [GO:0051020]; identical protein binding [GO:0042802]; proline-tRNA ligase activity [GO:0004827]; protein homodimerization activity [GO:0042803]; RNA stem-loop binding [GO:0035613]; zinc ion binding [GO:0008270]	0.000558295	0.000571733	0.000634997	0.000663437	0.000678684	0.000599888	0.000617839	0.000354824	0.000364795	0.000368743	0.000265709	0.000368569	0.000367242	0.000348314
Q16851	Q16851	Q16851	UGPA_HUMAN	UTP--glucose-1-phosphate uridylyltransferase (EC 2.7.7.9) (UDP-glucose pyrophosphorylase) (UDPGP) (UGPase)	UGP2 UGP1	cytoplasm [GO:0005737]; cytosol [GO:0005829]; extracellular exosome [GO:0070062]; nucleus [GO:0005634]	brain development [GO:0007420]; glucose 1-phosphate metabolic process [GO:0019255]; glycogen biosynthetic process [GO:0005978]; glycogen metabolic process [GO:0005977]; UDP-glucose metabolic process [GO:0006011]	glucose binding [GO:0005536]; identical protein binding [GO:0042802]; metal ion binding [GO:0046872]; pyrimidine ribonucleotide binding [GO:0032557]; UTP:glucose-1-phosphate uridylyltransferase activity [GO:0003983]	0.000415425	0.000779943	0.000581535	0.000705175	0.000626903	0.000595165	0.000617358	0.00035203	0.000620439	0.000783942	0.000632681	0.000470143	0.000780752	0.000606664
P33992	P33992	P33992	MCM5_HUMAN	DNA replication licensing factor MCM5 (EC 3.6.4.12) (CDC46 homolog) (P1-CDC46)	MCM5 CDC46	chromosome, telomeric region [GO:0000781]; CMG complex [GO:0071162]; cytosol [GO:0005829]; MCM complex [GO:0042555]; membrane [GO:0016020]; nucleoplasm [GO:0005654]; nucleus [GO:0005634]	DNA replication [GO:0006260]; DNA replication initiation [GO:0006270]; double-strand break repair via break-induced replication [GO:0000727]; pre-replicative complex assembly involved in nuclear cell cycle DNA replication [GO:0006267]	ATP binding [GO:0005524]; ATP hydrolysis activity [GO:0140603]; DNA helicase activity [GO:0003678]; DNA replication origin binding [GO:0003688]; single-stranded DNA binding [GO:0003697]	0.000575029	0.000637942	0.000654029	0.000536855	0.000674922	0.000617868	0.000616108	0.000243639	0.000322054	0.000325539	0.000218939	0.000325385	0.000216143	0.000275283
P56537	P56537	P56537	IF6_HUMAN	Eukaryotic translation initiation factor 6 (eIF-6) (B(2)GCN homolog) (B4 integrin interactor) (CAB) (p27(BBP))	EIF6 EIF3A ITGB4BP OK/SW-cl.27	cytoplasm [GO:0005737]; cytosol [GO:0005829]; extracellular exosome [GO:0070062]; lamin filament [GO:0005638]; nucleolus [GO:0005730]; nucleoplasm [GO:0005654]; nucleus [GO:0005634]; preribosome, large subunit precursor [GO:0030687]	assembly of large subunit precursor of preribosome [GO:1902626]; gene silencing by miRNA [GO:0035195]; maturation of 5.8S rRNA [GO:0000460]; maturation of LSU-rRNA [GO:0000470]; mature ribosome assembly [GO:0042256]; miRNA mediated inhibition of translation [GO:0035278]; positive regulation of translation [GO:0045727]; regulation of fatty acid biosynthetic process [GO:0042304]; regulation of glyc…	ribosomal large subunit binding [GO:0043023]; ribosome binding [GO:0043022]; translation initiation factor activity [GO:0003743]	0.000574247	0.000588068	0.000602898	0.000292432	0.000866576	0.000771285	0.000615918	0.000729924	0.00128646	0.000975287	0.000983884	0.000974827	0.000971319	0.00098695
O75083	O75083	O75083	WDR1_HUMAN	WD repeat-containing protein 1 (Actin-interacting protein 1) (AIP1) (NORI-1)	WDR1	cell-cell junction [GO:0005911]; cell junction [GO:0030054]; cell projection [GO:0042995]; cortical actin cytoskeleton [GO:0030864]; cytosol [GO:0005829]; extracellular exosome [GO:0070062]; extracellular region [GO:0005576]; plasma membrane [GO:0005886]; podosome [GO:0002102]	actin filament depolymerization [GO:0030042]; actin filament fragmentation [GO:0030043]; apical junction assembly [GO:0043297]; cortical cytoskeleton organization [GO:0030865]; establishment of planar polarity of follicular epithelium [GO:0042247]; locomotion [GO:0040011]; maintenance of epithelial cell apical/basal polarity [GO:0045199]; neutrophil mediated immunity [GO:0002446]; neutrophil migr…	actin filament binding [GO:0051015]	0.000580406	0.000594376	0.000670301	0.000591137	0.000759088	0.000498917	0.000615704	0.00118041	0.000910182	0.00105147	0.00119332	0.000919597	0.00104719	0.00105036
O75533	O75533	O75533	SF3B1_HUMAN	Splicing factor 3B subunit 1 (Pre-mRNA-splicing factor SF3b 155 kDa subunit) (SF3b155) (Spliceosome-associated protein 155) (SAP 155)	SF3B1 SAP155	catalytic step 2 spliceosome [GO:0071013]; nuclear speck [GO:0016607]; nucleoplasm [GO:0005654]; nucleus [GO:0005634]; spliceosomal complex [GO:0005681]; U11/U12 snRNP [GO:0034693]; U12-type spliceosomal complex [GO:0005689]; U2 snRNP [GO:0005686]; U2-type precatalytic spliceosome [GO:0071005]; U2-type prespliceosome [GO:0071004]	mRNA splicing, via spliceosome [GO:0000398]; RNA splicing [GO:0008380]; RNA splicing, via transesterification reactions [GO:0000375]; spliceosomal complex assembly [GO:0000245]	mRNA binding [GO:0003729]; RNA binding [GO:0003723]; splicing factor binding [GO:1990935]	0.000620376	0.000607686	0.000651329	0.000549431	0.000624125	0.000608728	0.000610279	0.000137141	0.000241705	0.00012216	0.000246474	0.000183154	0.000182495	0.000185521
P10412	P10412	P10412	H14_HUMAN	Histone H1.4 (Histone H1b) (Histone H1s-4)	H1-4 H1F4 HIST1H1E	heterochromatin [GO:0000792]; nucleosome [GO:0000786]; nucleus [GO:0005634]	chromosome condensation [GO:0030261]; negative regulation of chromatin silencing [GO:0031936]; negative regulation of DNA recombination [GO:0045910]; nucleosome assembly [GO:0006334]; nucleosome positioning [GO:0016584]	ADP binding [GO:0043531]; AMP binding [GO:0016208]; ATP binding [GO:0005524]; calcium ion binding [GO:0005509]; chromatin DNA binding [GO:0031490]; dATP binding [GO:0032564]; double-stranded DNA binding [GO:0003690]; GTP binding [GO:0005525]; nucleosomal DNA binding [GO:0031492]; RNA binding [GO:0003723]	0.000482371	0.000658588	0.000675153	0.000655098	0.000485315	0.000690957	0.000607914	0.000408809	0.000720629	0.000728535	0.000735084	0.000728316	0.000725471	0.000674474
P11940	P11940	P11940	PABP1_HUMAN	Polyadenylate-binding protein 1 (PABP-1) (Poly(A)-binding protein 1)	PABPC1 PAB1 PABP PABP1 PABPC2	catalytic step 2 spliceosome [GO:0071013]; cell leading edge [GO:0031252]; cytoplasm [GO:0005737]; cytoplasmic ribonucleoprotein granule [GO:0036464]; cytoplasmic stress granule [GO:0010494]; cytosol [GO:0005829]; extracellular exosome [GO:0070062]; focal adhesion [GO:0005925]; lamellipodium [GO:0030027]; membrane [GO:0016020]; nucleus [GO:0005634]; ribonucleoprotein complex [GO:1990904]	gene silencing by RNA [GO:0031047]; mRNA polyadenylation [GO:0006378]; mRNA splicing, via spliceosome [GO:0000398]; mRNA stabilization [GO:0048255]; negative regulation of nuclear-transcribed mRNA catabolic process, nonsense-mediated decay [GO:2000623]; nuclear-transcribed mRNA catabolic process, nonsense-mediated decay [GO:0000184]; positive regulation of nuclear-transcribed mRNA catabolic proce…	mRNA 3'-UTR binding [GO:0003730]; poly(A) binding [GO:0008143]; poly(U) RNA binding [GO:0008266]; protein C-terminus binding [GO:0008022]; RNA binding [GO:0003723]; translation activator activity [GO:0008494]	0.000497917	0.000509939	0.000697069	0.000619815	0.000667847	0.000654024	0.000607768	0.000562363	0.00061973	0.00050115	0.000758357	0.00100139	0.000499112	0.000657018
P16035	P16035	P16035	TIMP2_HUMAN	Metalloproteinase inhibitor 2 (CSC-21K) (Tissue inhibitor of metalloproteinases 2) (TIMP-2)	TIMP2	cell surface [GO:0009986]; collagen-containing extracellular matrix [GO:0062023]; extracellular matrix [GO:0031012]; extracellular region [GO:0005576]; extracellular space [GO:0005615]; ficolin-1-rich granule lumen [GO:1904813]; growth cone [GO:0030426]; neuronal cell body [GO:0043025]; specific granule lumen [GO:0035580]; tertiary granule lumen [GO:1904724]	aging [GO:0007568]; central nervous system development [GO:0007417]; negative regulation of cell population proliferation [GO:0008285]; negative regulation of endopeptidase activity [GO:0010951]; negative regulation of membrane protein ectodomain proteolysis [GO:0051045]; negative regulation of metallopeptidase activity [GO:1905049]; negative regulation of mitotic cell cycle [GO:0045930]; negativ…	integrin binding [GO:0005178]; metalloendopeptidase inhibitor activity [GO:0008191]; peptidase inhibitor activity [GO:0030414]; protease binding [GO:0002020]; zinc ion binding [GO:0008270]	0.000639502	0.000327447	0.000167852	0.000651325	0.00096505	0.000858931	0.000601685	0.00162574	0.00143265	0.00144815	0.00146092	0.00144747	0.00144226	0.0014762
Q14204	Q14204	Q14204	DYHC1_HUMAN	Cytoplasmic dynein 1 heavy chain 1 (Cytoplasmic dynein heavy chain 1) (Dynein heavy chain, cytosolic)	DYNC1H1 DHC1 DNCH1 DNCL DNECL DYHC KIAA0325	axon cytoplasm [GO:1904115]; azurophil granule lumen [GO:0035578]; cell cortex [GO:0005938]; centrosome [GO:0005813]; cytoplasmic dynein complex [GO:0005868]; cytoplasmic microtubule [GO:0005881]; cytosol [GO:0005829]; dynein complex [GO:0030286]; extracellular exosome [GO:0070062]; extracellular region [GO:0005576]; filopodium [GO:0030175]; membrane [GO:0016020]; microtubule [GO:0005874]	cell division [GO:0051301]; cytoplasmic microtubule organization [GO:0031122]; establishment of spindle localization [GO:0051293]; microtubule-based movement [GO:0007018]; minus-end-directed vesicle transport along microtubule [GO:0072382]; mitotic cell cycle [GO:0000278]; mitotic spindle organization [GO:0007052]; nuclear migration [GO:0007097]; P-body assembly [GO:0033962]; positive regulation …	ATP binding [GO:0005524]; ATP-dependent microtubule motor activity, minus-end-directed [GO:0008569]; dynein intermediate chain binding [GO:0045505]; dynein light intermediate chain binding [GO:0051959]; RNA binding [GO:0003723]	0.000575359	0.000527186	0.000651755	0.000593707	0.000654999	0.000601954	0.000600827	0.000153966	0.000152639	8.57173e-05	0.000121062	0.000119947	0.000119516	0.000125475
P33176	P33176	P33176	KINH_HUMAN	Kinesin-1 heavy chain (Conventional kinesin heavy chain) (Ubiquitous kinesin heavy chain) (UKHC)	KIF5B KNS KNS1	axonal growth cone [GO:0044295]; axon cytoplasm [GO:1904115]; centriolar satellite [GO:0034451]; ciliary rootlet [GO:0035253]; cytosol [GO:0005829]; dendrite cytoplasm [GO:0032839]; kinesin complex [GO:0005871]; lysosomal membrane [GO:0005765]; membrane [GO:0016020]; microtubule [GO:0005874]; perinuclear region of cytoplasm [GO:0048471]; phagocytic vesicle [GO:0045335]; vesicle [GO:0031982]	anterograde axonal protein transport [GO:0099641]; anterograde dendritic transport of neurotransmitter receptor complex [GO:0098971]; anterograde neuronal dense core vesicle transport [GO:1990048]; axon guidance [GO:0007411]; cellular response to interferon-gamma [GO:0071346]; centrosome localization [GO:0051642]; cytoplasm organization [GO:0007028]; cytoskeleton-dependent intracellular transport…	ATP binding [GO:0005524]; ATP-dependent microtubule motor activity, plus-end-directed [GO:0008574]; cadherin binding [GO:0045296]; identical protein binding [GO:0042802]; JUN kinase binding [GO:0008432]; microtubule binding [GO:0008017]; microtubule lateral binding [GO:0099609]; microtubule motor activity [GO:0003777]	0.000511336	0.000635853	0.000575195	0.000632388	0.00069815	0.00054943	0.000600392	0.000185702	0.000327293	0.000248126	0.000333751	0.000248009	8.23721e-05	0.000237542
Q14315	Q14315	Q14315	FLNC_HUMAN	Filamin-C (FLN-C) (FLNc) (ABP-280-like protein) (ABP-L) (Actin-binding-like protein) (Filamin-2) (Gamma-filamin)	FLNC ABPL FLN2	costamere [GO:0043034]; cytoplasm [GO:0005737]; cytoskeleton [GO:0005856]; cytosol [GO:0005829]; focal adhesion [GO:0005925]; plasma membrane [GO:0005886]; sarcolemma [GO:0042383]; sarcoplasm [GO:0016528]; Z disc [GO:0030018]	actin cytoskeleton organization [GO:0030036]; muscle cell development [GO:0055001]	actin filament binding [GO:0051015]; ankyrin binding [GO:0030506]; cytoskeletal protein binding [GO:0008092]; identical protein binding [GO:0042802]	0.000529852	0.000634902	0.00071889	0.00063173	0.000493893	0.000569137	0.000596401	0.001643	0.00188223	0.00216542	0.00186009	0.00169695	0.00201148	0.00187653
P56192	P56192	P56192	SYMC_HUMAN	Methionine--tRNA ligase, cytoplasmic (EC 6.1.1.10) (Methionyl-tRNA synthetase) (MetRS)	MARS1 MARS	aminoacyl-tRNA synthetase multienzyme complex [GO:0017101]; cytoplasm [GO:0005737]; cytosol [GO:0005829]; extracellular exosome [GO:0070062]; membrane [GO:0016020]; nucleolus [GO:0005730]	cellular response to epidermal growth factor stimulus [GO:0071364]; cellular response to insulin stimulus [GO:0032869]; cellular response to platelet-derived growth factor stimulus [GO:0036120]; cellular response to starvation [GO:0009267]; methionyl-tRNA aminoacylation [GO:0006431]; positive regulation of transcription of nucleolar large rRNA by RNA polymerase I [GO:1901838]; rRNA transcription …	ATP binding [GO:0005524]; methionine-tRNA ligase activity [GO:0004825]; tRNA binding [GO:0000049]	0.000351726	0.000760405	0.000574428	0.000636851	0.000393169	0.000839843	0.000592737	0.000198702	0.000175102	0.000176997	0.000178557	8.84565e-05	0.000176276	0.000165682
O00429	O00429	O00429	DNM1L_HUMAN	Dynamin-1-like protein (EC 3.6.5.5) (Dnm1p/Vps1p-like protein) (DVLP) (Dynamin family member proline-rich carboxyl-terminal domain less) (Dymple) (Dynamin-like protein) (Dynamin-like protein 4) (Dynamin-like protein IV) (HdynIV) (Dynamin-related protein 1)	DNM1L DLP1 DRP1	brush border [GO:0005903]; clathrin-coated pit [GO:0005905]; cytoplasm [GO:0005737]; cytosol [GO:0005829]; endoplasmic reticulum [GO:0005783]; endoplasmic reticulum membrane [GO:0005789]; Golgi apparatus [GO:0005794]; Golgi membrane [GO:0000139]; intracellular membrane-bounded organelle [GO:0043231]; membrane [GO:0016020]; microtubule [GO:0005874]; mitochondrial membrane [GO:0031966]; mitochondri…	calcium ion transport [GO:0006816]; cellular response to oxygen-glucose deprivation [GO:0090650]; cellular response to thapsigargin [GO:1904579]; dynamin family protein polymerization involved in mitochondrial fission [GO:0003374]; heart contraction [GO:0060047]; intracellular distribution of mitochondria [GO:0048312]; membrane fusion [GO:0061025]; mitochondrial fission [GO:0000266]; mitochondria…	BH2 domain binding [GO:0051433]; clathrin binding [GO:0030276]; GTPase activator activity [GO:0005096]; GTPase activity [GO:0003924]; GTP binding [GO:0005525]; GTP-dependent protein binding [GO:0030742]; identical protein binding [GO:0042802]; lipid binding [GO:0008289]; microtubule binding [GO:0008017]; protein-containing complex binding [GO:0044877]; protein homodimerization activity [GO:004280…	0.000525678	0.000734086	0.000652252	0.000486724	0.000528854	0.00061629	0.000590647	0.000121489	0.000107059	0.000216436	0.000109172	0.000108167	0.000107778	0.00012835
P00736	P00736	P00736	C1R_HUMAN	Complement C1r subcomponent (EC 3.4.21.41) (Complement component 1 subcomponent r) [Cleaved into: Complement C1r subcomponent heavy chain; Complement C1r subcomponent light chain]	C1R	blood microparticle [GO:0072562]; extracellular exosome [GO:0070062]; extracellular region [GO:0005576]; extracellular space [GO:0005615]	complement activation, classical pathway [GO:0006958]; immune response [GO:0006955]; innate immune response [GO:0045087]; zymogen activation [GO:0031638]	calcium ion binding [GO:0005509]; identical protein binding [GO:0042802]; serine-type endopeptidase activity [GO:0004252]; serine-type peptidase activity [GO:0008236]	0.000548793	0.000459819	0.000576174	0.000813002	0.000652493	0.000482463	0.000588791	0.000253662	0.000223534	0.000225953	0.000227945	0.00033877	0.000225034	0.000249149
P05067	P05067	P05067	A4_HUMAN	Amyloid-beta precursor protein (APP) (ABPP) (APPI) (Alzheimer disease amyloid A4 protein homolog) (Alzheimer disease amyloid protein) (Amyloid precursor protein) (Amyloid-beta (A4) precursor protein) (Amyloid-beta A4 protein) (Cerebral vascular amyloid peptide) (CVAP) (PreA4) (Protease nexin-II) (PN-II) [Cleaved into: N-APP; Soluble APP-alpha (S-APP-alpha); Soluble APP-beta (S-APP-beta); C99 (Bet…	APP A4 AD1	amyloid-beta complex [GO:0106003]; apical part of cell [GO:0045177]; astrocyte projection [GO:0097449]; axon [GO:0030424]; cell-cell junction [GO:0005911]; cell surface [GO:0009986]; ciliary rootlet [GO:0035253]; clathrin-coated pit [GO:0005905]; COPII-coated ER to Golgi transport vesicle [GO:0030134]; cytoplasm [GO:0005737]; cytosol [GO:0005829]; dendritic shaft [GO:0043198]; dendritic spine [GO…	adenylate cyclase-activating G protein-coupled receptor signaling pathway [GO:0007189]; adenylate cyclase-inhibiting G protein-coupled receptor signaling pathway [GO:0007193]; adult locomotory behavior [GO:0008344]; amyloid fibril formation [GO:1990000]; antibacterial humoral response [GO:0019731]; antifungal humoral response [GO:0019732]; antimicrobial humoral immune response mediated by antimic…	acetylcholine receptor activator activity [GO:0030549]; acetylcholine receptor binding [GO:0033130]; amylin binding [GO:0097645]; apolipoprotein binding [GO:0034185]; chaperone binding [GO:0051087]; chemoattractant activity [GO:0042056]; chromatin binding [GO:0003682]; DNA binding [GO:0003677]; enzyme binding [GO:0019899]; ephrin receptor binding [GO:0046875]; frizzled binding [GO:0005109]; G pro…	0.000548145	0.000654894	0.00043162	0.000651325	0.000689322	0.000539943	0.000585875	0.00127737	0.00163731	0.00155159	0.00166962	0.00144747	0.00154528	0.00152144
P41252	P41252	P41252	SYIC_HUMAN	Isoleucine--tRNA ligase, cytoplasmic (EC 6.1.1.5) (Isoleucyl-tRNA synthetase) (IRS) (IleRS)	IARS1 IARS	aminoacyl-tRNA synthetase multienzyme complex [GO:0017101]; cytoplasm [GO:0005737]; cytosol [GO:0005829]; extracellular exosome [GO:0070062]; membrane [GO:0016020]; nucleoplasm [GO:0005654]	isoleucyl-tRNA aminoacylation [GO:0006428]; osteoblast differentiation [GO:0001649]; tRNA aminoacylation for protein translation [GO:0006418]	aminoacyl-tRNA editing activity [GO:0002161]; ATP binding [GO:0005524]; GTPase binding [GO:0051020]; isoleucine-tRNA ligase activity [GO:0004822]; tRNA binding [GO:0000049]	0.000585281	0.000742075	0.000585222	0.000567716	0.000448623	0.000568991	0.000582985	0.000212557	0.000312186	0.000252452	0.000318346	0.000567748	0.00031428	0.000329595
P21926	P21926	P21926	CD9_HUMAN	CD9 antigen (5H9 antigen) (Cell growth-inhibiting gene 2 protein) (Leukocyte antigen MIC3) (Motility-related protein) (MRP-1) (Tetraspanin-29) (Tspan-29) (p24) (CD antigen CD9)	CD9 MIC3 TSPAN29 GIG2	apical plasma membrane [GO:0016324]; clathrin-coated endocytic vesicle membrane [GO:0030669]; endocytic vesicle membrane [GO:0030666]; external side of plasma membrane [GO:0009897]; extracellular exosome [GO:0070062]; extracellular space [GO:0005615]; extracellular vesicle [GO:1903561]; focal adhesion [GO:0005925]; integral component of plasma membrane [GO:0005887]; membrane [GO:0016020]; plasma …	brain development [GO:0007420]; cell adhesion [GO:0007155]; cellular response to low-density lipoprotein particle stimulus [GO:0071404]; fusion of sperm to egg plasma membrane involved in single fertilization [GO:0007342]; glial cell migration [GO:0008347]; myoblast fusion involved in skeletal muscle regeneration [GO:0014905]; negative regulation of cell population proliferation [GO:0008285]; neg…	integrin binding [GO:0005178]	0.000462798	0.000473937	0.000647851	0.00078559	0.000620792	0.000497276	0.000581374	0.00117652	0.00103679	0.00104801	0.000704829	0.00104751	0.000347914	0.000893595
P35659	P35659	P35659	DEK_HUMAN	Protein DEK	DEK	contractile fiber [GO:0043292]; nucleoplasm [GO:0005654]; nucleus [GO:0005634]	chromatin organization [GO:0006325]; regulation of double-strand break repair [GO:2000779]; regulation of double-strand break repair via nonhomologous end joining [GO:2001032]; regulation of transcription by RNA polymerase II [GO:0006357]; signal transduction [GO:0007165]; transcription by RNA polymerase II [GO:0006366]; viral genome replication [GO:0019079]	DNA binding [GO:0003677]; histone binding [GO:0042393]; RNA binding [GO:0003723]	0.000468968	0.00086446	0.000393893	0.000668694	0.000660523	0.000403125	0.000576611	0.000238442	0.000420244	0.000212396	0.000214268	0.000424591	0.000211532	0.000286912
O76003	O76003	O76003	GLRX3_HUMAN	Glutaredoxin-3 (PKC-interacting cousin of thioredoxin) (PICOT) (PKC-theta-interacting protein) (PKCq-interacting protein) (Thioredoxin-like protein 2)	GLRX3 PICOT TXNL2 HUSSY-22	cell cortex [GO:0005938]; cytosol [GO:0005829]; dendrite [GO:0030425]; nucleus [GO:0005634]; Z disc [GO:0030018]	[2Fe-2S] cluster assembly [GO:0044571]; cellular iron ion homeostasis [GO:0006879]; negative regulation of cardiac muscle hypertrophy [GO:0010614]; protein maturation by iron-sulfur cluster transfer [GO:0097428]; regulation of the force of heart contraction [GO:0002026]	glutathione oxidoreductase activity [GO:0097573]; identical protein binding [GO:0042802]; iron-sulfur cluster binding [GO:0051536]; metal ion binding [GO:0046872]; protein kinase C binding [GO:0005080]; RNA binding [GO:0003723]	0.000839943	0.0005376	0.000771619	0.000427736	0.00042251	0.000451259	0.000575111	0.000533825	0.000470423	0.00071327	0.000479704	0.000475289	0.000710368	0.000563813
Q9BSJ8	Q9BSJ8	Q9BSJ8	ESYT1_HUMAN	Extended synaptotagmin-1 (E-Syt1) (Membrane-bound C2 domain-containing protein)	ESYT1 FAM62A KIAA0747 MBC2	endoplasmic reticulum [GO:0005783]; endoplasmic reticulum membrane [GO:0005789]; extrinsic component of cytoplasmic side of plasma membrane [GO:0031234]; integral component of endoplasmic reticulum membrane [GO:0030176]; intrinsic component of endoplasmic reticulum membrane [GO:0031227]; membrane [GO:0016020]; plasma membrane [GO:0005886]	endoplasmic reticulum-plasma membrane tethering [GO:0061817]; lipid transport [GO:0006869]	calcium-dependent phospholipid binding [GO:0005544]; calcium ion binding [GO:0005509]; identical protein binding [GO:0042802]; phosphatidylcholine binding [GO:0031210]; phosphatidylethanolamine binding [GO:0008429]; phosphatidylinositol binding [GO:0035091]	0.000605326	0.000587269	0.000535181	0.000551621	0.00054488	0.000616189	0.000573411	0.000242977	0.000285492	0.000288581	0.000363906	0.000288445	0.000287407	0.000292802
Q02809	Q02809	Q02809	PLOD1_HUMAN	Procollagen-lysine,2-oxoglutarate 5-dioxygenase 1 (EC 1.14.11.4) (Lysyl hydroxylase 1) (LH1)	PLOD1 LLH PLOD	catalytic complex [GO:1902494]; endoplasmic reticulum [GO:0005783]; endoplasmic reticulum membrane [GO:0005789]; extracellular exosome [GO:0070062]; rough endoplasmic reticulum membrane [GO:0030867]	epidermis development [GO:0008544]; peptidyl-lysine hydroxylation [GO:0017185]; response to hypoxia [GO:0001666]	iron ion binding [GO:0005506]; L-ascorbic acid binding [GO:0031418]; procollagen-lysine 5-dioxygenase activity [GO:0008475]	0.000725707	0.000594539	0.000660327	0.00049275	0.000438056	0.000519848	0.000571871	0.00307482	0.00336089	0.0028485	0.00287361	0.00295666	0.00316425	0.00304645
O43684	O43684	O43684	BUB3_HUMAN	Mitotic checkpoint protein BUB3	BUB3	bub1-bub3 complex [GO:1990298]; cytosol [GO:0005829]; kinetochore [GO:0000776]; mitotic checkpoint complex [GO:0033597]; nucleoplasm [GO:0005654]	attachment of spindle microtubules to kinetochore [GO:0008608]; cell division [GO:0051301]; meiotic cell cycle [GO:0051321]; mitotic sister chromatid segregation [GO:0000070]; mitotic spindle assembly checkpoint signaling [GO:0007094]; protein localization to kinetochore [GO:0034501]	ubiquitin binding [GO:0043130]	0.000536209	0.000658938	0.00045037	0.000764513	0.000539408	0.00046089	0.000568388	0.00109044	0.000720693	0.000971323	0.000244971	0.000242716	0.000483685	0.000625637
Q6DKJ4	Q6DKJ4	Q6DKJ4	NXN_HUMAN	Nucleoredoxin (EC 1.8.1.8)	NXN NRX	cytosol [GO:0005829]; nucleus [GO:0005634]	cell differentiation [GO:0030154]; circulatory system development [GO:0072359]; in utero embryonic development [GO:0001701]; negative regulation of protein ubiquitination [GO:0031397]; negative regulation of Wnt signaling pathway [GO:0030178]; Wnt signaling pathway [GO:0016055]	thioredoxin-disulfide reductase activity [GO:0004791]	0.000646853	0.000579619	0.000424454	0.00057646	0.000569417	0.000608162	0.000567494	0.000411107	0.00018114	0.0001831	0.000184714	0.000366027	0.000182355	0.000251407
P34932	P34932	P34932	HSP74_HUMAN	Heat shock 70 kDa protein 4 (HSP70RY) (Heat shock 70-related protein APG-2)	HSPA4 APG2	cytosol [GO:0005829]; extracellular exosome [GO:0070062]; mitochondrion [GO:0005739]; nucleus [GO:0005634]	chaperone-mediated protein complex assembly [GO:0051131]; protein insertion into mitochondrial outer membrane [GO:0045040]; response to unfolded protein [GO:0006986]	ATP binding [GO:0005524]	0.000460629	0.00060032	0.000659471	0.000511756	0.000505502	0.000629883	0.00056126	0.000958177	0.00112565	0.000948333	0.0012437	0.00132704	0.00132226	0.0011542
Q05639	Q05639	Q05639	EF1A2_HUMAN	Elongation factor 1-alpha 2 (EF-1-alpha-2) (Eukaryotic elongation factor 1 A-2) (eEF1A-2) (Statin-S1)	EEF1A2 EEF1AL STN	cytoplasm [GO:0005737]; cytoplasmic side of lysosomal membrane [GO:0098574]; eukaryotic translation elongation factor 1 complex [GO:0005853]; neuronal cell body [GO:0043025]; synapse [GO:0045202]	positive regulation of apoptotic process [GO:0043065]; positive regulation of lipid kinase activity [GO:0090218]; regulation of chaperone-mediated autophagy [GO:1904714]; response to electrical stimulus [GO:0051602]; response to inorganic substance [GO:0010035]; translation [GO:0006412]; translational elongation [GO:0006414]	GTPase activity [GO:0003924]; GTP binding [GO:0005525]; protein kinase binding [GO:0019901]; translation elongation factor activity [GO:0003746]; translation factor activity, RNA binding [GO:0008135]	0.000456255	0.000778843	0.000638698	0.000464829	0.000612008	0.000408597	0.000559872	0.000774452	0.000511948	0.000517418	0.000695799	0.000689493	0.000343397	0.000588751
P06737	P06737	P06737	PYGL_HUMAN	Glycogen phosphorylase, liver form (EC 2.4.1.1)	PYGL	cytoplasm [GO:0005737]; cytosol [GO:0005829]; extracellular exosome [GO:0070062]; extracellular region [GO:0005576]; ficolin-1-rich granule lumen [GO:1904813]; secretory granule lumen [GO:0034774]	5-phosphoribose 1-diphosphate biosynthetic process [GO:0006015]; glucose homeostasis [GO:0042593]; glycogen catabolic process [GO:0005980]; glycogen metabolic process [GO:0005977]; necroptotic process [GO:0070266]; response to bacterium [GO:0009617]	AMP binding [GO:0016208]; ATP binding [GO:0005524]; bile acid binding [GO:0032052]; glucose binding [GO:0005536]; glycogen phosphorylase activity [GO:0008184]; identical protein binding [GO:0042802]; linear malto-oligosaccharide phosphorylase activity [GO:0102250]; purine nucleobase binding [GO:0002060]; pyridoxal phosphate binding [GO:0030170]; SHG alpha-glucan phosphorylase activity [GO:0102499…	0.000540088	0.000595495	0.000523338	0.000592475	0.000501439	0.000580199	0.000555505	0.000211169	9.30426e-05	0.000376252	0.000189785	9.40053e-05	0.000187361	0.000191936
P14678	P14678	P14678	RSMB_HUMAN	Small nuclear ribonucleoprotein-associated proteins B and B' (snRNP-B) (Sm protein B/B') (Sm-B/B') (SmB/B')	SNRPB COD SNRPB1	catalytic step 2 spliceosome [GO:0071013]; cytoplasm [GO:0005737]; cytosol [GO:0005829]; histone pre-mRNA 3'end processing complex [GO:0071204]; methylosome [GO:0034709]; nucleoplasm [GO:0005654]; nucleus [GO:0005634]; small nuclear ribonucleoprotein complex [GO:0030532]; SMN-Sm protein complex [GO:0034719]; spliceosomal complex [GO:0005681]; telomerase holoenzyme complex [GO:0005697]; U12-type s…	brain development [GO:0007420]; mRNA splicing, via spliceosome [GO:0000398]; protein methylation [GO:0006479]; RNA splicing [GO:0008380]; spliceosomal snRNP assembly [GO:0000387]	histone pre-mRNA DCP binding [GO:0071208]; RNA binding [GO:0003723]; telomerase RNA binding [GO:0070034]; U1 snRNP binding [GO:1990446]; U2 snRNP binding [GO:1990447]	0.00058621	0.00060032	0.000461594	0.000447786	0.000442315	0.000787353	0.000554263	0.000745131	0.00131326	0.000663737	0.000669588	0.000663424	0.000661036	0.00078603
O00410	O00410	O00410	IPO5_HUMAN	Importin-5 (Imp5) (Importin subunit beta-3) (Karyopherin beta-3) (Ran-binding protein 5) (RanBP5)	IPO5 KPNB3 RANBP5	cytoplasm [GO:0005737]; membrane [GO:0016020]; nuclear pore [GO:0005643]; nucleolus [GO:0005730]; nucleus [GO:0005634]	cellular response to amino acid stimulus [GO:0071230]; negative regulation of cyclin-dependent protein serine/threonine kinase activity [GO:0045736]; NLS-bearing protein import into nucleus [GO:0006607]; positive regulation of protein import into nucleus [GO:0042307]; protein import into nucleus [GO:0006606]; ribosomal protein import into nucleus [GO:0006610]	GTPase inhibitor activity [GO:0005095]; nuclear import signal receptor activity [GO:0061608]; nuclear localization sequence binding [GO:0008139]; RNA binding [GO:0003723]; small GTPase binding [GO:0031267]	0.000513158	0.000492627	0.000605921	0.000522485	0.000516257	0.000654573	0.000550837	0.000326037	0.000143657	0.00050824	0.000439474	0.000580571	0.000289241	0.000381203
Q9NR31	Q9NR31	Q9NR31	SAR1A_HUMAN	GTP-binding protein SAR1a (COPII-associated small GTPase)	SAR1A SAR1 SARA SARA1	COPII vesicle coat [GO:0030127]; endoplasmic reticulum exit site [GO:0070971]; Golgi apparatus [GO:0005794]	COPII-coated vesicle cargo loading [GO:0090110]; endoplasmic reticulum to Golgi vesicle-mediated transport [GO:0006888]; intracellular protein transport [GO:0006886]; membrane organization [GO:0061024]; positive regulation of protein exit from endoplasmic reticulum [GO:0070863]; regulation of COPII vesicle coating [GO:0003400]; vesicle organization [GO:0016050]	GTPase activity [GO:0003924]; GTP binding [GO:0005525]	0.000532918	0.00072766	0.00074601	0.000361847	0.000357453	0.00057262	0.000549752	0.000451594	0.000397958	0.000402265	0.000405811	0.000402075	0.000400628	0.000410055
P25787	P25787	P25787	PSA2_HUMAN	Proteasome subunit alpha type-2 (Macropain subunit C3) (Multicatalytic endopeptidase complex subunit C3) (Proteasome component C3)	PSMA2 HC3 PSC3	cytoplasm [GO:0005737]; cytosol [GO:0005829]; extracellular exosome [GO:0070062]; extracellular region [GO:0005576]; ficolin-1-rich granule lumen [GO:1904813]; nucleoplasm [GO:0005654]; nucleus [GO:0005634]; P-body [GO:0000932]; proteasome complex [GO:0000502]; proteasome core complex [GO:0005839]; proteasome core complex, alpha-subunit complex [GO:0019773]; secretory granule lumen [GO:0034774]	proteasomal ubiquitin-independent protein catabolic process [GO:0010499]; proteasome-mediated ubiquitin-dependent protein catabolic process [GO:0043161]; response to virus [GO:0009615]	endopeptidase activity [GO:0004175]	0.000601241	0.000615712	0.000631239	0.000459268	0.000302437	0.000646033	0.000542655	0.000764237	0.000673468	0.000680756	0.00103013	0.00102065	0.000677986	0.000807872
P07686	P07686	P07686	HEXB_HUMAN	Beta-hexosaminidase subunit beta (EC 3.2.1.52) (Beta-N-acetylhexosaminidase subunit beta) (Hexosaminidase subunit B) (Cervical cancer proto-oncogene 7 protein) (HCC-7) (N-acetyl-beta-glucosaminidase subunit beta) [Cleaved into: Beta-hexosaminidase subunit beta chain B; Beta-hexosaminidase subunit beta chain A]	HEXB HCC7	acrosomal vesicle [GO:0001669]; azurophil granule [GO:0042582]; azurophil granule lumen [GO:0035578]; cortical granule [GO:0060473]; extracellular exosome [GO:0070062]; extracellular region [GO:0005576]; lysosomal lumen [GO:0043202]; membrane [GO:0016020]	astrocyte cell migration [GO:0043615]; cellular calcium ion homeostasis [GO:0006874]; cellular protein metabolic process [GO:0044267]; ganglioside catabolic process [GO:0006689]; glycosaminoglycan metabolic process [GO:0030203]; lipid storage [GO:0019915]; locomotory behavior [GO:0007626]; lysosome organization [GO:0007040]; male courtship behavior [GO:0008049]; myelination [GO:0042552]; neuromus…	acetylglucosaminyltransferase activity [GO:0008375]; beta-N-acetylhexosaminidase activity [GO:0004563]; identical protein binding [GO:0042802]; N-acetyl-beta-D-galactosaminidase activity [GO:0102148]	0.000506081	0.000583222	0.000531578	0.000451076	0.00063652	0.000543961	0.000542073	0.000643278	0.000850314	0.000429758	0.000289115	0.00028637	0.000713349	0.000535364
Q15393	Q15393	Q15393	SF3B3_HUMAN	Splicing factor 3B subunit 3 (Pre-mRNA-splicing factor SF3b 130 kDa subunit) (SF3b130) (STAF130) (Spliceosome-associated protein 130) (SAP 130)	SF3B3 KIAA0017 SAP130	catalytic step 2 spliceosome [GO:0071013]; nucleolus [GO:0005730]; nucleoplasm [GO:0005654]; nucleus [GO:0005634]; U12-type spliceosomal complex [GO:0005689]; U2 snRNP [GO:0005686]; U2-type precatalytic spliceosome [GO:0071005]	mRNA splicing, via spliceosome [GO:0000398]; negative regulation of protein catabolic process [GO:0042177]; RNA splicing [GO:0008380]; RNA splicing, via transesterification reactions [GO:0000375]	protein-containing complex binding [GO:0044877]; U2 snRNA binding [GO:0030620]	0.000520219	0.000414354	0.000485489	0.000647579	0.000552439	0.000621084	0.000540194	0.000734722	0.000712205	0.000719912	0.000726258	0.000654156	0.000651803	0.000699843
Q16270	Q16270	Q16270	IBP7_HUMAN	Insulin-like growth factor-binding protein 7 (IBP-7) (IGF-binding protein 7) (IGFBP-7) (IGFBP-rP1) (MAC25 protein) (PGI2-stimulating factor) (Prostacyclin-stimulating factor) (Tumor-derived adhesion factor) (TAF)	IGFBP7 MAC25 PSF	collagen-containing extracellular matrix [GO:0062023]; endoplasmic reticulum lumen [GO:0005788]; extracellular exosome [GO:0070062]; extracellular region [GO:0005576]; extracellular space [GO:0005615]	cell adhesion [GO:0007155]; cellular response to hormone stimulus [GO:0032870]; embryo implantation [GO:0007566]; negative regulation of cell population proliferation [GO:0008285]; regulation of cell growth [GO:0001558]; regulation of signal transduction [GO:0009966]; regulation of steroid biosynthetic process [GO:0050810]; response to cortisol [GO:0051414]; response to heat [GO:0009408]; respons…	insulin-like growth factor binding [GO:0005520]	0.000124726	0.00051091	0.000392846	0.000889221	0.000501917	0.000804105	0.000537288	0.000317077	0.000558835	0.000564883	0.000284931	0.000282308	0.000281292	0.000381554
P60033	P60033	P60033	CD81_HUMAN	CD81 antigen (26 kDa cell surface protein TAPA-1) (Target of the antiproliferative antibody 1) (Tetraspanin-28) (Tspan-28) (CD antigen CD81)	CD81 TAPA1 TSPAN28	basal plasma membrane [GO:0009925]; basolateral plasma membrane [GO:0016323]; extracellular exosome [GO:0070062]; focal adhesion [GO:0005925]; immunological synapse [GO:0001772]; integral component of membrane [GO:0016021]; integral component of plasma membrane [GO:0005887]; membrane [GO:0016020]; plasma membrane [GO:0005886]; tetraspanin-enriched microdomain [GO:0097197]; vesicle [GO:0031982]	activation of MAPK activity [GO:0000187]; CD4-positive, alpha-beta T cell costimulation [GO:0035783]; cellular response to low-density lipoprotein particle stimulus [GO:0071404]; humoral immune response mediated by circulating immunoglobulin [GO:0002455]; immunological synapse formation [GO:0001771]; macrophage fusion [GO:0034238]; myoblast fusion involved in skeletal muscle regeneration [GO:0014…	cholesterol binding [GO:0015485]; integrin binding [GO:0005178]; MHC class II protein binding [GO:0042289]; MHC class II protein complex binding [GO:0023026]; transferrin receptor binding [GO:1990459]; virus receptor activity [GO:0001618]	0.000596146	0.000457871	0.000469417	0.000455376	0.000599749	0.000640559	0.00053652	0.00151552	0.0016694	0.00101248	0.00136187	0.00134934	0.00100836	0.0013195
P11279	P11279	P11279	LAMP1_HUMAN	Lysosome-associated membrane glycoprotein 1 (LAMP-1) (Lysosome-associated membrane protein 1) (CD107 antigen-like family member A) (CD antigen CD107a)	LAMP1	alveolar lamellar body [GO:0097208]; autolysosome [GO:0044754]; autophagosome membrane [GO:0000421]; azurophil granule membrane [GO:0035577]; cytolytic granule membrane [GO:0101004]; cytoplasm [GO:0005737]; cytosol [GO:0005829]; dendrite [GO:0030425]; endosome membrane [GO:0010008]; external side of plasma membrane [GO:0009897]; extracellular exosome [GO:0070062]; ficolin-1-rich granule membrane …	autophagic cell death [GO:0048102]; establishment of protein localization to organelle [GO:0072594]; Golgi to lysosome transport [GO:0090160]; granzyme-mediated programmed cell death signaling pathway [GO:0140507]; positive regulation of natural killer cell degranulation [GO:0043323]; positive regulation of natural killer cell mediated cytotoxicity [GO:0045954]; protein stabilization [GO:0050821]…	enzyme binding [GO:0019899]; protein domain specific binding [GO:0019904]; virus receptor activity [GO:0001618]	0.000590428	0.000777392	0.000354221	0.000429531	0.000509139	0.000543783	0.000534082	0.000643278	0.000188959	0.000382007	0.000192687	0.000381827	0.000570679	0.000393239
P00491	P00491	P00491	PNPH_HUMAN	Purine nucleoside phosphorylase (PNP) (EC 2.4.2.1) (Inosine phosphorylase) (Inosine-guanosine phosphorylase)	PNP NP	cytoplasm [GO:0005737]; cytosol [GO:0005829]; extracellular exosome [GO:0070062]; extracellular region [GO:0005576]; ficolin-1-rich granule lumen [GO:1904813]; nucleus [GO:0005634]; secretory granule lumen [GO:0034774]	allantoin biosynthetic process [GO:0019428]; allantoin metabolic process [GO:0000255]; dAMP catabolic process [GO:0046059]; deoxyadenosine catabolic process [GO:0006157]; deoxyinosine catabolic process [GO:0006149]; immune response [GO:0006955]; IMP catabolic process [GO:0006204]; inosine catabolic process [GO:0006148]; nicotinamide riboside catabolic process [GO:0006738]; nucleobase-containing c…	guanosine phosphorylase activity [GO:0047975]; identical protein binding [GO:0042802]; nucleoside binding [GO:0001882]; phosphate ion binding [GO:0042301]; purine nucleobase binding [GO:0002060]; purine-nucleoside phosphorylase activity [GO:0004731]	0.000608523	0.000498535	0.000511107	0.000247909	0.00048976	0.000784629	0.000523411	0.000309397	0.00027265	0.0002756	0.000278029	0.00027547	0.000274479	0.000280938
P13987	P13987	P13987	CD59_HUMAN	CD59 glycoprotein (1F5 antigen) (20 kDa homologous restriction factor) (HRF-20) (HRF20) (MAC-inhibitory protein) (MAC-IP) (MEM43 antigen) (Membrane attack complex inhibition factor) (MACIF) (Membrane inhibitor of reactive lysis) (MIRL) (Protectin) (CD antigen CD59)	CD59 MIC11 MIN1 MIN2 MIN3 MSK21	anchored component of external side of plasma membrane [GO:0031362]; cell surface [GO:0009986]; endoplasmic reticulum-Golgi intermediate compartment membrane [GO:0033116]; endoplasmic reticulum membrane [GO:0005789]; ER to Golgi transport vesicle membrane [GO:0012507]; extracellular exosome [GO:0070062]; extracellular space [GO:0005615]; focal adhesion [GO:0005925]; Golgi membrane [GO:0000139]; m…	blood coagulation [GO:0007596]; cell surface receptor signaling pathway [GO:0007166]; negative regulation of activation of membrane attack complex [GO:0001971]; regulation of complement activation [GO:0030449]; regulation of complement-dependent cytotoxicity [GO:1903659]	complement binding [GO:0001848]	0.000549572	0.0005628	0.000576992	0.000279866	0.000552893	0.000590515	0.000518773	0.00069856	0.000615592	0.000622254	0.00125548	0.00062196	0.00123944	0.000842214
O75643	O75643	O75643	U520_HUMAN	U5 small nuclear ribonucleoprotein 200 kDa helicase (EC 3.6.4.13) (Activating signal cointegrator 1 complex subunit 3-like 1) (BRR2 homolog) (U5 snRNP-specific 200 kDa protein) (U5-200KD)	SNRNP200 ASCC3L1 HELIC2 KIAA0788	catalytic step 2 spliceosome [GO:0071013]; membrane [GO:0016020]; nucleoplasm [GO:0005654]; nucleus [GO:0005634]; spliceosomal complex [GO:0005681]; U2-type catalytic step 1 spliceosome [GO:0071006]; U2-type precatalytic spliceosome [GO:0071005]; U4/U6 x U5 tri-snRNP complex [GO:0046540]; U5 snRNP [GO:0005682]	cis assembly of pre-catalytic spliceosome [GO:0000354]; mRNA splicing, via spliceosome [GO:0000398]; osteoblast differentiation [GO:0001649]; spliceosome conformational change to release U4 (or U4atac) and U1 (or U11) [GO:0000388]	ATP binding [GO:0005524]; ATP hydrolysis activity [GO:0140603]; helicase activity [GO:0004386]; identical protein binding [GO:0042802]; RNA binding [GO:0003723]; RNA helicase activity [GO:0003724]	0.000493997	0.000421573	0.000535933	0.000570215	0.000546681	0.000513107	0.000513584	0.000125584	0.000184447	0.000149154	0.000188086	0.000111813	0.000148548	0.000151272
Q16543	Q16543	Q16543	CDC37_HUMAN	Hsp90 co-chaperone Cdc37 (Hsp90 chaperone protein kinase-targeting subunit) (p50Cdc37) [Cleaved into: Hsp90 co-chaperone Cdc37, N-terminally processed]	CDC37 CDC37A	chaperone complex [GO:0101031]; cytoplasm [GO:0005737]; cytosol [GO:0005829]; extracellular exosome [GO:0070062]; HSP90-CDC37 chaperone complex [GO:1990565]	positive regulation of mitophagy in response to mitochondrial depolarization [GO:0098779]; posttranscriptional regulation of gene expression [GO:0010608]; protein folding [GO:0006457]; protein stabilization [GO:0050821]; protein targeting [GO:0006605]; regulation of cyclin-dependent protein serine/threonine kinase activity [GO:0000079]; regulation of interferon-gamma-mediated signaling pathway [G…	chaperone binding [GO:0051087]; heat shock protein binding [GO:0031072]; Hsp90 protein binding [GO:0051879]; kinase binding [GO:0019900]; protein kinase binding [GO:0019901]; protein kinase regulator activity [GO:0019887]; scaffold protein binding [GO:0097110]; unfolded protein binding [GO:0051082]	0.000465246	0.000667022	0.000488459	0.000663387	0.000374446	0.000399925	0.000509748	0.000236549	0.000625363	0.000421421	0.000425135	0.000421221	0.000209853	0.000389924
Q99729	Q99729	Q99729	ROAA_HUMAN	Heterogeneous nuclear ribonucleoprotein A/B (hnRNP A/B) (APOBEC1-binding protein 1) (ABBP-1)	HNRNPAB ABBP1 HNRPAB	cytoplasm [GO:0005737]; nucleoplasm [GO:0005654]; nucleus [GO:0005634]; ribonucleoprotein complex [GO:1990904]; RNA polymerase II transcription regulator complex [GO:0090575]	epithelial to mesenchymal transition [GO:0001837]; positive regulation of transcription, DNA-templated [GO:0045893]; regulation of gene expression [GO:0010468]	mRNA binding [GO:0003729]; RNA binding [GO:0003723]	0.000529789	0.000434032	0.000556309	0.000539501	0.000426327	0.000569171	0.000509188	0.00026941	0.000474673	0.000239974	0.00024209	0.000239862	0.000238998	0.000284168
P53621	P53621	P53621	COPA_HUMAN	Coatomer subunit alpha (Alpha-coat protein) (Alpha-COP) (HEP-COP) (HEPCOP) [Cleaved into: Xenin (Xenopsin-related peptide); Proxenin]	COPA	COPI vesicle coat [GO:0030126]; cytoplasm [GO:0005737]; cytosol [GO:0005829]; endoplasmic reticulum membrane [GO:0005789]; extracellular exosome [GO:0070062]; extracellular space [GO:0005615]; Golgi membrane [GO:0000139]; growth cone [GO:0030426]; membrane [GO:0016020]; transport vesicle [GO:0030133]	endoplasmic reticulum to Golgi vesicle-mediated transport [GO:0006888]; intracellular protein transport [GO:0006886]; intra-Golgi vesicle-mediated transport [GO:0006891]; pancreatic juice secretion [GO:0030157]; retrograde vesicle-mediated transport, Golgi to endoplasmic reticulum [GO:0006890]	hormone activity [GO:0005179]; structural molecule activity [GO:0005198]	0.000431037	0.000588549	0.000482712	0.000556074	0.000462551	0.000494026	0.000502492	0.000219156	0.000257503	0.000130145	0.000328229	0.000130083	0.000194422	0.000209923
Q6P2Q9	Q6P2Q9	Q6P2Q9	PRP8_HUMAN	Pre-mRNA-processing-splicing factor 8 (220 kDa U5 snRNP-specific protein) (PRP8 homolog) (Splicing factor Prp8) (p220)	PRPF8 PRPC8	catalytic step 2 spliceosome [GO:0071013]; membrane [GO:0016020]; nuclear speck [GO:0016607]; nucleoplasm [GO:0005654]; nucleus [GO:0005634]; U2-type catalytic step 1 spliceosome [GO:0071006]; U2-type catalytic step 2 spliceosome [GO:0071007]; U2-type precatalytic spliceosome [GO:0071005]; U4/U6 x U5 tri-snRNP complex [GO:0046540]; U5 snRNP [GO:0005682]	cellular response to lipopolysaccharide [GO:0071222]; cellular response to tumor necrosis factor [GO:0071356]; mRNA processing [GO:0006397]; mRNA splicing, via spliceosome [GO:0000398]; RNA splicing [GO:0008380]; RNA splicing, via transesterification reactions [GO:0000375]; spliceosomal tri-snRNP complex assembly [GO:0000244]	isopeptidase activity [GO:0070122]; K63-linked polyubiquitin modification-dependent protein binding [GO:0070530]; pre-mRNA intronic binding [GO:0097157]; RNA binding [GO:0003723]; U1 snRNA binding [GO:0030619]; U2 snRNA binding [GO:0030620]; U5 snRNA binding [GO:0030623]; U6 snRNA binding [GO:0017070]	0.000437068	0.000493889	0.000458877	0.000613668	0.000591016	0.000404635	0.000499859	0.000153175	0.000101237	0.000272886	0.000103234	0.000170473	0.000169859	0.000161811
[truncated: 2,332 more rows]

## Sheet: ALL 8305 proteins
Discoverer/Normalized Spectral Counting-based analysis
ALL proteins present in 8305 group									Legend:	8305_P1, 8305_P2, 8305_P3, 8305_P4, 8305_P5, 8305_P6 - consecutive biological and technical replicates of T-24 ectosome samples (P1-3, P4-6 - three technical repetitions of two respective biological replicates)
2543 in 8305 group										Nthyl_P1, Nthyl_P2, Nthyl_P3, Nthyl_P4, Nthyl_P5, Nthyl_P6 - consecutive biological and technical replicates of HCV-29 ectosome samples (P1-3, P4-6 - three technical repetitions of two respective biological replicates)
127.15	5% the most abundant proteins in 8305 group
									distributed Normalized Spectrum Abundance Factors (dNSAFs) for 8305
									8305_P1	8305_P2	8305_P3	8305_P4	8305_P5	8305_P6	Average 8305		5% the most abundant proteins in 8305 cells = 127
ID	yourlist:M202201316320BA52A5CE8FCD097CB85A53697A353F133AT	Entry	Entry name	Protein names	Gene names	Gene ontology (cellular component)	Gene ontology (biological process)	Gene ontology (molecular function)	1764	1888	1879	1823	1884	1837			ID
[truncated: 2,543 more rows]

## Sheet: Unique  and most abundant 8305
Discoverer/Normalized Spectral Counting-based analysis
[truncated: 624 more rows]

[truncated: 2 more sheets: ALL Nthyl proteins, Unique for Nhtyl]
